# Supplementary material for: O-GlcNAcylation of nuclear proteins in the mouse liver exhibit daily oscillations that are influenced by meal timing
Source: PLoS Biol. 2025 Sep 25;23(9):e3003400. doi: 10.1371/journal.pbio.3003400 (PMC12500093; doi:10.1371/journal.pbio.3003400)
Supplement: S3 File — Peptide counts and rhythmicity analysis of nuclear proteome. (XLSX) [file pbio.3003400.s015.xlsx]

## Sheet: RAIN test for proteome
S3 File. Nuclear proteome of NRF mouse liver
Uniprot	Description	pVal	FDR	phase	peak.shape	period	ZT3_1	ZT3_2	ZT3_3	ZT7_1	ZT7_2	ZT7_3	ZT11_1	ZT11_2	ZT11_3	ZT15_1	ZT15_2	ZT15_3	ZT19_1	ZT19_2	ZT19_3	ZT23_1	ZT23_2	ZT23_3
Q9WTL8-4	Isoform 4 of Aryl hydrocarbon receptor nuclear translocator-like protein 1 OS=Mus musculus OX=10090 GN=Arntl	1.3619e-08	3.9852e-05	8	12	24	661.3	690.9	801.6	796.8	996.9	989.4	719.2	852.7	624.8	621.3	620.8	530.1	401.8	514.7	514.2	559.8	599.9	569.7
Q3TVH3	Uncharacterized protein OS=Mus musculus OX=10090 GN=Rorc PE=2 SV=1	2.01222e-08	3.9852e-05	20	16	24	378.6	551.7	521.5	206.8	202.7	319.4	245.9	199.7	181.3	679.7	714.3	489.6	1127.6	1199.3	922.7	937.1	823.8	803.3
Q60925	D site-binding protein OS=Mus musculus OX=10090 GN=Dbp PE=1 SV=2	7.02677e-08	5.83168e-05	12	16	24	222.8	302	246.7	709.1	440.8	632.9	1806.1	1709.6	1748.2	1032.7	1224.2	1217.2	425.5	482.9	533.4	244.1	430.2	263.6
Q9JI57	General transcription factor II-I repeat domain-containing protein 1 OS=Mus musculus OX=10090 GN=Gtf2ird1 PE=2 SV=2	7.02677e-08	5.83168e-05	8	8	24	514.8	593.9	543.4	616.1	617.5	773.9	522.3	528.2	459.6	348.9	353.9	346.9	410	482.8	420.6	459.5	554.6	539.4
O08750	Nuclear factor interleukin-3-regulated protein OS=Mus musculus OX=10090 GN=Nfil3 PE=1 SV=1	7.36138e-08	5.83168e-05	4	8	24	1051.2	1120.5	1900.8	549.9	687.9	491	347.2	380.3	303.8	630.3	750.3	450.2	871.2	945.6	696.1	1069.8	1115.1	1110.2
Q8R093	Uridine phosphorylase OS=Mus musculus OX=10090 GN=Upp2 PE=1 SV=1	5.47183e-07	0.000292331	16	12	24	95.2	118.3	91.3	155.3	106.4	135.4	414	316.1	282.1	444.4	363.5	338.6	226.9	149	175.9	171.1	127.3	159.5
Q8CBR6	Tsukushin OS=Mus musculus OX=10090 GN=Tsku PE=2 SV=2	5.63582e-07	0.000292331	16	16	24	29.7	25.9	22.1	23.7	22.6	17.1	57.9	50.9	58.7	79.2	59.7	89	58.7	57.7	67.8	50.8	60.7	35
Q9Z284	Neutrophil elastase OS=Mus musculus OX=10090 PE=4 SV=1	5.90419e-07	0.000292331	8	8	24	236	196.8	336.2	242.1	450.2	196.6	183.2	186	123.4	80.1	89.9	72.1	130.8	163.9	134.9	154.5	188.6	137.6
P39061-1	Isoform 2 of Collagen alpha-1(XVIII) chain OS=Mus musculus OX=10090 GN=Col18a1	1.41037e-06	0.000586954	8	12	24	424.6	449.5	433	592.4	585.8	458	494.7	410.7	456.1	411.2	424	392.3	368.6	365.6	357	417.6	444.7	368
Q61823	Programmed cell death protein 4 OS=Mus musculus OX=10090 GN=Pdcd4 PE=1 SV=1	1.48183e-06	0.000586954	8	8	24	414.5	370	370.6	446.6	478.7	551.4	398.8	393.2	327.2	250.1	312.5	193.5	222.4	270.6	256.7	325	399.5	306.3
Q8C0Q9	Rap guanine nucleotide exchange factor 5 OS=Mus musculus OX=10090 GN=Rapgef5 PE=2 SV=2	3.89327e-06	0.00140193	16	12	24	247.4	308.6	262.2	272	406.4	291.8	430.6	397.6	415.9	481.2	513.2	452.7	355.1	458.4	406.6	454.1	345.6	325.7
Q60674	Nuclear receptor subfamily 1 group D member 2 OS=Mus musculus OX=10090 GN=Nr1d2 PE=1 SV=1	4.58371e-06	0.00151301	8	16	24	326.4	412.9	287.6	1040.4	1334.4	1170.7	1244.5	1731.8	882.9	869.1	876	502.6	285.9	316.1	404.7	199.5	329.2	251.2
Q80ZP8	Armet protein OS=Mus musculus OX=10090 GN=Manf PE=1 SV=1	7.07418e-06	0.00192643	8	8	24	2793.9	2124.8	2289.3	3186.5	2726.3	2254.9	2315	2037.1	2021.5	1739.5	1922.2	1839.7	1868.9	1908.6	1881.8	2127.4	2179.4	2049.9
P27005	Protein S100-A8 OS=Mus musculus OX=10090 GN=S100a8 PE=1 SV=3	7.42789e-06	0.00192643	8	8	24	389.1	398.1	706.8	463.2	709.6	433.3	334.4	339.4	263.7	142.1	195.1	138.6	259.5	355.8	270.5	410	303.8	192.9
A1L3S6	Cholesterol 7-alpha-monooxygenase OS=Mus musculus OX=10090 GN=Cyp7a1 PE=2 SV=1	7.78159e-06	0.00192643	24	8	24	592.6	677.4	348.7	562.5	515.7	589.9	757.8	517.8	709.4	936.5	766	893.1	992.2	890.4	901.9	1151	1076.5	983
Q9JLC6	Thyrotroph embryonic factor OS=Mus musculus OX=10090 GN=Tef PE=2 SV=1	7.78159e-06	0.00192643	12	16	24	151	167.9	182.4	264.7	182.2	203	535.7	450.4	324.4	431.7	452.5	314.9	245.1	270.9	274	170.6	274.6	176.8
A0A0R4J0X2	5-aminolevulinate synthase OS=Mus musculus OX=10090 GN=Alas1 PE=1 SV=1	1.60633e-05	0.00374275	16	12	24	132.8	182.3	175.9	155.5	193.7	130.9	357.8	271	349.4	608.1	432.6	497.4	232.7	227.4	306.7	159.3	204	148
Q8VBT0	Thioredoxin-related transmembrane protein 1 OS=Mus musculus OX=10090 GN=Tmx1 PE=1 SV=1	1.72849e-05	0.00380365	8	8	24	788.4	782.7	831.6	807.5	875	792.5	795.1	728.2	730.1	733.4	666.8	697.4	763.1	743.2	745.8	828.1	782.7	764.3
Q61247	Alpha-2-antiplasmin OS=Mus musculus OX=10090 GN=Serpinf2 PE=1 SV=1	1.95001e-05	0.00385032	8	12	24	219.3	148.8	150.4	223.4	207.2	198.9	194.2	183.7	220.8	140.4	124.1	146.7	117.9	110.9	134.1	193.9	179.6	134.5
A0A087WPF5	AN1-type zinc finger protein 2B (Fragment) OS=Mus musculus OX=10090 GN=Zfand2b PE=1 SV=1	2.04286e-05	0.00385032	24	12	24	158.7	162.9	155.3	145.4	157.5	197.5	139.2	126.8	113.9	141.9	154.6	128.9	161.5	152.7	152.8	167.5	211.9	166.4
O08785	Circadian locomoter output cycles protein kaput OS=Mus musculus OX=10090 GN=Clock PE=1 SV=1	2.04286e-05	0.00385032	8	12	24	172.9	147.8	180.6	202.1	233.6	216.2	188.7	263.6	134.9	141.1	173.4	106.2	85.4	111.7	90.8	103	121.3	88.3
Q3TJF2	Obg-like ATPase 1 OS=Mus musculus OX=10090 GN=Ola1 PE=2 SV=1	2.13852e-05	0.00385032	8	20	24	2234.9	2162.3	2252.4	2733.1	2683	2725.8	2752.6	2729	2554.5	2529.1	2499.7	2584.7	2285.2	2269.5	2421.6	2255.1	2570	2389.6
Q9CY19	Perilipin OS=Mus musculus OX=10090 GN=Plin2 PE=2 SV=1	3.36564e-05	0.00555471	8	8	24	549.8	452.6	251.1	783.3	632.4	400.2	457.4	332.1	323.5	201.4	253	246.8	279.9	286.3	268.4	425.9	326.4	369.8
P31725	Protein S100-A9 OS=Mus musculus OX=10090 GN=S100a9 PE=1 SV=3	3.36564e-05	0.00555471	8	8	24	1121.1	1131	2343.7	1322.2	2425.7	1542.9	817.7	1001.8	790.6	311.7	484.9	427.9	567.5	1217.6	738	1300.8	1126.7	565.3
Q3UEH2	Uncharacterized protein OS=Mus musculus OX=10090 GN=Tat PE=2 SV=1	3.51862e-05	0.00557491	16	16	24	1752.2	1637.2	4963.3	1706.1	1263.4	1263.7	3238.1	2689.9	2011.2	7425.6	6630.4	4066.6	2040.2	3233.8	4900.5	2198.4	2626.3	1775
P61022	Calcineurin B homologous protein 1 OS=Mus musculus OX=10090 GN=Chp1 PE=1 SV=2	4.13966e-05	0.00585615	20	12	24	486.4	451.6	413	455.6	425.5	398.8	507.3	385.4	474.8	546.6	443.5	510	532	551.6	547.2	507.7	493.3	520.7
P51437	Cathelicidin antimicrobial peptide OS=Mus musculus OX=10090 GN=Camp PE=1 SV=2	4.13966e-05	0.00585615	4	12	24	228.3	238.2	334.4	202.8	453.3	229.3	145.4	128.8	160.7	72.6	64.6	90	155.8	230	162.9	192.7	233.1	129.3
Q8BHN5	RNA-binding protein 45 OS=Mus musculus OX=10090 GN=Rbm45 PE=1 SV=1	4.13966e-05	0.00585615	4	12	24	390	426.3	392	372.1	380.2	402	372.3	357.7	339.2	304.9	333.2	312.9	360.6	366.6	307.5	337.2	363.9	355.5
Q8VCM7	Fibrinogen gamma chain OS=Mus musculus OX=10090 GN=Fgg PE=1 SV=1	4.33679e-05	0.00592346	8	12	24	2466.4	1954.3	2897.5	3131.9	2612.6	2233.1	1763.7	1950.3	2609.2	1512.5	2113.2	1918.7	1511.3	1451.8	1703.4	1864.7	2375.6	1858.8
Q62227	Nuclear receptor subfamily 0 group B member 2 OS=Mus musculus OX=10090 GN=Nr0b2 PE=1 SV=1	6.59296e-05	0.0087049	4	8	24	515.6	401.8	449.1	318.8	417.2	294.4	258.6	258	175.3	214.5	298.7	182	276.6	371.6	298.6	264.8	412.7	392
P08905	Lysozyme C-2 OS=Mus musculus OX=10090 GN=Lyz2 PE=1 SV=2	6.89264e-05	0.00880701	8	8	24	31.4	32.5	49.8	44.7	66.6	43.8	32.7	26.2	35.1	17.7	23.6	22.8	28.5	37.7	27.1	28.1	35	26.6
Q9D0D4	Probable dimethyladenosine transferase OS=Mus musculus OX=10090 GN=Dimt1 PE=2 SV=1	7.19232e-05	0.00890274	8	8	24	3168.1	3023.6	3019.1	3182.5	3035	3214.4	3027.3	2700.1	2181.3	2169.9	2235.7	2089.5	3024.9	2789	2469.6	2926.2	2114	2516.8
E9PUG7	Eukaryotic translation initiation factor 2D OS=Mus musculus OX=10090 GN=Eif2d PE=1 SV=1	8.81735e-05	0.0105835	16	12	24	1802.7	1576.1	1579.9	1661.2	1860.1	1899.2	1942	2165.1	1711.3	2163	2231.4	1982.3	2062.1	2125.1	2064.6	1977.4	1784.5	2003
Q5FW96	Nuclear receptor subfamily 1 group I member 3 OS=Mus musculus OX=10090 GN=Nr1i3 PE=2 SV=1	0.000114284	0.0133141	16	12	24	131.3	143	113.2	146.9	152	134	201.9	198.5	157.6	199.2	175.2	191	170.5	177.8	149.9	130.8	171.7	140.7
Q9DBJ3	Brain-specific angiogenesis inhibitor 1-associated protein 2-like protein 1 OS=Mus musculus OX=10090 GN=Baiap2l1 PE=1 SV=1	0.000119057	0.0133525	24	8	24	1805.7	1561.8	1787.9	1569.7	1203.6	1509.6	1778.1	1398.3	1670.5	1804.3	1813.7	1656.4	1937.9	1756.3	1770.1	2022	1911.6	1890.4
Q4FZF3	Probable ATP-dependent RNA helicase DDX49 OS=Mus musculus OX=10090 GN=Ddx49 PE=2 SV=1	0.000124726	0.0133525	20	16	24	1107.7	1057.9	1268.2	1105.7	1003.7	1043	1048.5	950.4	890.1	1185	1185.9	1104	1334.4	1410.1	1232.9	1115.7	1358.2	1028
Q8R2V3	Zinc finger protein 445 OS=Mus musculus OX=10090 GN=Znf445 PE=2 SV=2	0.000124726	0.0133525	16	16	24	52.9	96.5	125.6	41.7	62.1	81.1	112.4	132.8	96.7	131.4	126.1	126.9	105.4	123.8	101.8	83.3	100.6	93.1
Q3ULD5	Methylcrotonoyl-CoA carboxylase beta chain, mitochondrial OS=Mus musculus OX=10090 GN=Mccc2 PE=1 SV=1	0.000130396	0.013592	16	16	24	1601.2	1649.8	1784.4	1490.8	1435.1	1414.7	1945.9	1694	2416.2	2376.4	4346.8	2324.9	1499.6	1830.3	1826.2	1914.2	1956.4	1780.8
O35728	Cytochrome P450 4A14 OS=Mus musculus OX=10090 GN=Cyp4a14 PE=1 SV=1	0.000164594	0.0162284	20	12	24	205.1	426.9	100.2	194.5	69.1	281	603.4	317.5	411.9	1146.8	559	453.3	1166.8	1023.4	1610.6	1760.7	312.7	1560.6
Q05421	Cytochrome P450 2E1 OS=Mus musculus OX=10090 GN=Cyp2e1 PE=1 SV=1	0.000172432	0.0162284	20	12	24	4772.4	3578.4	1935	3784	3480.8	3008.7	4175.1	3722.6	4365.6	4890.4	4405.5	4560.3	5752.8	4913.1	4669.2	5704.2	4809.3	3632.6
G3X9H7	Metastasis suppressor 1, isoform CRA_e OS=Mus musculus OX=10090 GN=Mtss1 PE=1 SV=1	0.000172432	0.0162284	20	12	24	629.5	679.8	666.2	666	620.6	560.9	748.7	587.7	589.6	850.7	844.4	720.2	879.8	953.5	745.4	779.5	910.1	719
Q922Y1	UBX domain-containing protein 1 OS=Mus musculus OX=10090 GN=Ubxn1 PE=1 SV=1	0.000172432	0.0162284	8	12	24	320.1	258.1	288.5	344.9	350.4	318.3	313.1	266.5	318.2	260.7	312.3	287	247.6	254.5	278.9	319.5	287.9	266.5
Q91X75	Cyp2a4 protein OS=Mus musculus OX=10090 GN=Cyp2a5 PE=1 SV=1	0.00018027	0.0162284	20	12	24	5311.3	5376.7	3032.7	4214.7	3314.3	3116.7	5521.8	3605.5	5153.1	6380.5	5674.4	6426.8	9006.6	6309.1	7054.8	8883	4313.4	5143.6
P62141	Serine/threonine-protein phosphatase PP1-beta catalytic subunit OS=Mus musculus OX=10090 GN=Ppp1cb PE=1 SV=3	0.00018027	0.0162284	4	12	24	2735.2	2939.4	3029.2	2612.9	2543.8	2614.7	2573.9	2281.7	2414.8	2027.4	2406.2	2390.8	2690.3	2681.2	2350.6	2229.8	2710	2414.1
Q9D8X2	Coiled-coil domain-containing protein 124 OS=Mus musculus OX=10090 GN=Ccdc124 PE=1 SV=1	0.000203395	0.0179033	16	12	24	214.8	264.9	553.6	378.4	269.6	314.1	572.9	460.4	462.1	626.6	766.6	635	471.4	659.7	593.9	492.5	490.2	339.6
P22599	Alpha-1-antitrypsin 1-2 OS=Mus musculus OX=10090 GN=Serpina1b PE=1 SV=2	0.000228569	0.0185591	16	16	24	944.5	816.1	828.6	949.4	777.1	761.5	1049.1	884.3	1115.8	1183.5	1710.4	1161.8	1134.8	1008.6	1145.1	1210.9	1126.2	799.9
P54841	Transcription factor MafB OS=Mus musculus OX=10090 GN=Mafb PE=1 SV=1	0.000228569	0.0185591	16	8	24	356.3	206.3	403.4	496.3	413	349.6	884.4	832.8	369	978.2	877.2	428.8	460.2	394	547.9	314.3	224.7	243.9
Q9CWI3	BRCA2 and CDKN1A-interacting protein OS=Mus musculus OX=10090 GN=Bccip PE=1 SV=1	0.000238958	0.0185591	20	16	24	124	98.1	157.6	120.4	127.6	113.8	103.2	88.2	89.5	131.6	134.4	114.3	162.5	159.1	173.8	139.7	100.2	172.3
P23204	Peroxisome proliferator-activated receptor alpha OS=Mus musculus OX=10090 GN=Ppara PE=1 SV=2	0.000238958	0.0185591	12	16	24	1485	1581.7	1510.1	2207.4	2499.1	2148.9	3119.9	2751.7	1801.6	2305.8	2461.9	1747.3	1735.7	2329.8	1828.1	1699.6	2215.3	1733.3
Q64127	Transcription intermediary factor 1-alpha OS=Mus musculus OX=10090 GN=Trim24 PE=1 SV=1	0.000238958	0.0185591	16	16	24	835.3	761.9	887.4	789	798.1	835	1005.1	1031	782.3	1101.2	1046	939	925.2	970.4	1021.2	834.4	904.9	844.5
Q3UWG7	Uncharacterized protein OS=Mus musculus OX=10090 GN=Ube2g2 PE=2 SV=1	0.000238958	0.0185591	8	8	24	368.9	329.5	359.7	378.2	388.8	380.3	357.4	342.8	304.7	299	300.3	311.6	388	326.6	304.1	344.6	365.9	316.1
Q99MR8	Methylcrotonoyl-CoA carboxylase subunit alpha, mitochondrial OS=Mus musculus OX=10090 GN=Mccc1 PE=1 SV=2	0.000249348	0.0186352	16	16	24	4593.5	4451.4	4796.5	4322.2	3917.7	3809.4	4906.4	4934.1	6131.4	6356.6	11292.2	6425.1	3910.2	4981.9	5091.8	5149.3	5750.3	5126
P11247	Myeloperoxidase OS=Mus musculus OX=10090 GN=Mpo PE=1 SV=2	0.000249348	0.0186352	8	8	24	34.9	58.3	71.9	38.8	77.1	46.9	31	39.8	30.2	12.1	13.1	17	16.6	45.3	24.7	27.2	13.3	25.4
A2A977	Cytochrome P450 4A10 OS=Mus musculus OX=10090 GN=Cyp4a10 PE=1 SV=1	0.000297421	0.0218164	20	8	24	585.6	669.8	208.1	603.6	364.1	455.1	912.7	890	672.9	1260.2	788.1	993	1389.6	881.1	1449.6	1846.6	703.6	996.1
Q91XE9	Cyclic AMP-responsive element-binding protein 3-like protein 3 OS=Mus musculus OX=10090 GN=Creb3l3 PE=2 SV=1	0.000325493	0.0228454	8	12	24	189.2	198.1	197.6	250.6	271	230.1	232.6	209.9	200.6	204	189.4	174.7	185.2	182.2	180.2	178.7	248.1	192.5
Q571G4	Protein lin-54 homolog OS=Mus musculus OX=10090 GN=Lin54 PE=2 SV=2	0.000325493	0.0228454	8	12	24	90.9	84.3	85.7	87.6	100.3	109.6	93.4	83.7	87.7	81.1	85.3	73.7	82.3	75	74.2	90.4	82.1	85.2
Q9D753	Exosome complex component RRP43 OS=Mus musculus OX=10090 GN=Exosc8 PE=1 SV=1	0.000340288	0.0228454	4	12	24	985.5	992	1012.1	997.5	959.6	974.8	927.4	834.5	735.7	816.3	826.2	798.7	986.8	939.5	865	929.3	1177.9	888.2
Q9ERK4	Exportin-2 OS=Mus musculus OX=10090 GN=Cse1l PE=1 SV=1	0.000340288	0.0228454	20	12	24	5308.2	3721.1	5904.8	5374.3	5477.8	4793	5669.1	6429.4	5252.4	6764.4	6323.1	5702.7	6564.3	6991.4	6830.6	5889.2	6684.2	5870
Q6NSR8	Probable aminopeptidase NPEPL1 OS=Mus musculus OX=10090 GN=Npepl1 PE=1 SV=1	0.000340288	0.0228454	20	12	24	559.1	668.7	700	550	607.4	756.6	742.6	535.4	634.6	860.8	964.4	769.3	826.3	1113.2	1024.6	805.2	939.4	950.6
Q80SX2	C4b-binding protein alpha-chain OS=Mus musculus OX=10090 GN=C4bp PE=2 SV=1	0.000425281	0.0276154	24	8	24	281.2	309	255.9	252.8	227.2	253.9	266.5	289.6	305.4	275.1	282	359.7	315.2	291.8	299.5	302.8	340.2	326.1
Q3V340	Uncharacterized protein OS=Mus musculus OX=10090 GN=Adap2 PE=2 SV=1	0.000425281	0.0276154	20	8	24	124.3	91.7	97.1	123.5	105.4	108.8	127.7	105	109.7	135.7	133.8	130.3	143.8	147	133.4	133.8	85.3	132.6
B2RUE3	UTP14, U3 small nucleolar ribonucleoprotein, homolog B (Yeast) OS=Mus musculus OX=10090 GN=Utp14b PE=2 SV=1	0.000491005	0.0313689	20	20	24	85.8	129.3	110.9	96.4	92.9	106.5	72.1	107.2	74.5	78.8	85.3	77.9	135.7	122.8	128.2	134.6	163.2	119.9
P08071	Lactotransferrin OS=Mus musculus OX=10090 GN=Ltf PE=1 SV=4	0.000594843	0.0368152	4	12	24	468.2	617.1	830.5	383.1	947.5	595.4	321.6	400.1	427.5	254.2	222.3	290.5	338.8	591.2	437.7	431.4	428.2	336.4
P47199	Quinone oxidoreductase OS=Mus musculus OX=10090 GN=Cryz PE=1 SV=1	0.000594843	0.0368152	16	12	24	1271.4	849.8	853.5	1245.6	996.5	1088.9	1530.9	1196.9	1393.6	1837.4	2060.3	1476.5	1426.1	1233.1	1681.1	1332.3	1444.6	1486.8
Q6P6L6	Gem (Nuclear organelle) associated protein 4 OS=Mus musculus OX=10090 GN=Gemin4 PE=1 SV=1	0.000654673	0.0398948	16	16	24	98.3	100	85.5	103.6	89.6	98.2	123.2	98.4	92.1	156.8	184.5	141.9	140.7	178.2	156.8	114.4	166.6	110.3
O35185	Class E basic helix-loop-helix protein 40 OS=Mus musculus OX=10090 GN=Bhlhe40 PE=1 SV=1	0.000704654	0.0416587	12	16	24	961.6	1054.4	1734.7	2440.3	1971.7	4167.8	3519.1	3310.2	2096.3	3641.7	4069.3	1975.2	1961.1	2168.6	2089.2	1526.6	1970.3	1186.4
Q6PAQ4	RNA exonuclease 4 OS=Mus musculus OX=10090 GN=Rexo4 PE=2 SV=2	0.000704654	0.0416587	20	16	24	1481.4	1623.4	1954.3	1409.5	1521	1697.8	1495.1	1473.1	1384.1	1656.2	1767.4	1687.3	1935.2	2053.2	1711.3	1630.6	1871.8	1581.4
Q9D964	Glycine amidinotransferase, mitochondrial OS=Mus musculus OX=10090 GN=Gatm PE=1 SV=1	0.000736684	0.0422899	24	8	24	258.6	206.4	133.4	165	220.3	184.1	213.3	194.9	220.8	200.5	235.3	249.6	271.5	249.9	222.7	287.8	247.5	258.7
P60229	Eukaryotic translation initiation factor 3 subunit E OS=Mus musculus OX=10090 GN=Eif3e PE=1 SV=1	0.000762857	0.0422899	8	4	24	2539	2508.3	2294.4	2649.3	2789.6	2518.7	1915.3	2076.2	2291.3	2287.6	2076.3	2263.4	2256.6	2386.5	2221.2	2377.8	2839.1	2301.6
P48760-4	Isoform 4 of Folylpolyglutamate synthase, mitochondrial OS=Mus musculus OX=10090 GN=Fpgs	0.000762857	0.0422899	8	4	24	338	358.6	310.8	350.8	365.3	386.8	309.1	275.6	212.4	271.3	311.3	202.5	306.1	299.1	322.4	350	440.4	331.4
P51859	Hepatoma-derived growth factor OS=Mus musculus OX=10090 GN=Hdgf PE=1 SV=2	0.000768713	0.0422899	12	16	24	1536.7	1550.8	1564.8	1592.8	1617.1	1684	1935.3	1810.2	1680.4	1666.3	1779.9	1680	1563.6	1661.7	1620.1	1459.7	1830.8	1645.8
E9Q175	Unconventional myosin-VI OS=Mus musculus OX=10090 GN=Myo6 PE=1 SV=1	0.000768713	0.0422899	12	8	24	150.1	216.9	110.8	160.5	142.7	136.1	136.6	178.2	169.8	113.9	162	143.9	107.7	105.3	89.3	124.6	119.4	135.1
P49290	Eosinophil peroxidase OS=Mus musculus OX=10090 GN=Epx PE=1 SV=2	0.000800743	0.0434485	8	8	24	589.1	725.1	442.2	1568.8	934	1045.8	830.5	724.9	699.9	173.9	256.5	229.7	529.9	906.1	556.8	769.6	628.2	512.9
Q61878	Bone marrow proteoglycan OS=Mus musculus OX=10090 GN=Prg2 PE=1 SV=1	0.000832773	0.0445759	8	8	24	83	103.1	55.8	211.4	98.7	114.3	104.2	92.2	75.2	14.7	33.2	27.5	61.4	108.9	61.3	90.3	76.3	45.2
Q8R378	Shoc2 protein OS=Mus musculus OX=10090 GN=Shoc2 PE=2 SV=1	0.000868818	0.0458852	16	16	24	566.9	690.7	673.7	596.6	614.3	698.7	691.1	711.6	661.1	740.4	884.3	781.7	697.7	791.4	724.9	640.2	776.1	713.5
P24369	Peptidyl-prolyl cis-trans isomerase B OS=Mus musculus OX=10090 GN=Ppib PE=1 SV=2	0.00091019	0.0474377	8	8	24	7122.3	5124	5761.4	6978.1	5697.4	5155.3	5483.1	4298.6	4715	4006.2	4466.7	4014.5	5135.5	4890.9	4094.5	5409.1	4055.9	4778.3
Q8C6B9	Active regulator of SIRT1 OS=Mus musculus OX=10090 GN=Rps19bp1 PE=1 SV=1	0.000951562	0.0483223	4	8	24	142.4	146.6	173.2	139.4	125.8	140.6	92.8	87.4	108.9	91.1	105	91	176.1	158	135.1	132.6	135.3	136.3
P16460	Argininosuccinate synthase OS=Mus musculus OX=10090 GN=Ass1 PE=1 SV=1	0.000951562	0.0483223	8	16	24	3940.7	3799.3	3758.5	4573.6	4243.9	3394.5	4214.8	3701.4	3776.3	3884.4	3577.1	3356.3	3275.7	2737.4	3530.9	3221.4	3335.3	3339.7
Q69ZN1	MKIAA1252 protein (Fragment) OS=Mus musculus OX=10090 GN=Sgpl1 PE=2 SV=1	0.00105511	0.0486063	4	12	24	2182.7	2137.8	2239.1	2119.9	2363.2	2058	2071.2	1933.5	2116.2	1938.6	1855.5	1860.4	2076.8	2096.5	1972.5	2341.3	2202.4	1906.4
P51448	Nuclear receptor ROR-alpha OS=Mus musculus OX=10090 GN=Rora PE=1 SV=1	0.00105511	0.0486063	24	12	24	120.7	128	174.8	122.7	119.3	135	113.3	131.3	100.9	141.3	145.8	111.9	146.1	161.7	172.6	146.5	195.5	159.8
Q5XG71	Small subunit processome component 20 homolog OS=Mus musculus OX=10090 GN=Utp20 PE=1 SV=2	0.00105511	0.0486063	4	12	24	10019.9	10367.9	11077.6	9590.3	10189.7	10577.3	9218	10961.5	7783.9	8286.4	8642.9	8605.9	9556.7	9819.9	9398.7	9454.8	10041.3	10186.4
Q8C3C9	Aldehyde dehydrogenase OS=Mus musculus OX=10090 GN=Aldh3a2 PE=2 SV=1	0.00110306	0.0486063	20	12	24	3651	2996.1	1438.4	2785.4	2505	2614.9	3706.8	2911.9	2856.1	3747.3	2986.6	3507.2	4006.4	3574.8	3737.1	4475.4	3551.5	3581.3
Q6ZQ08	CCR4-NOT transcription complex subunit 1 OS=Mus musculus OX=10090 GN=Cnot1 PE=1 SV=2	0.00110306	0.0486063	24	12	24	1581.8	1640.1	1183	1373.6	1577.2	1553.5	1377.7	1468	1445.8	1469.6	1412.8	1502.3	1435.6	1545.3	1626.6	1812.9	1682.6	1799
D3Z5Y3	Motile sperm domain-containing protein 3 (Fragment) OS=Mus musculus OX=10090 GN=Mospd3 PE=1 SV=8	0.00110306	0.0486063	24	12	24	85.3	69.8	76.5	66.7	68.1	69.3	70.9	63.3	64.1	72.1	68.9	63.6	76.4	80.7	79	75.7	82.9	80.7
Q9DBM2	Peroxisomal bifunctional enzyme OS=Mus musculus OX=10090 GN=Ehhadh PE=1 SV=4	0.00110306	0.0486063	20	12	24	6156.5	5870.1	8054.3	4852.1	4480.8	5638.4	7089	5403.4	5951.3	7558.5	8283	6700.2	7253.7	7939.8	7992.5	7224.2	6144.8	8208
Q6ZPI0	Protein Jade-1 OS=Mus musculus OX=10090 GN=Jade1 PE=1 SV=2	0.00110306	0.0486063	12	12	24	345.5	449.9	477.7	426.6	416.3	584.2	532.6	527.7	522.5	491.1	452.9	468.9	432.3	444.1	469.8	371.5	414.4	441.3
Q91WQ3	Tyrosine--tRNA ligase, cytoplasmic OS=Mus musculus OX=10090 GN=Yars PE=1 SV=3	0.00110306	0.0486063	12	12	24	2550.8	2506.7	2421.1	2702.3	2620.9	2162.7	2593.6	2822.2	2505.9	2481	2717.4	2582.8	2363.1	2409.4	2335.2	2353.4	1988	2227.1
Q3UMN7	Uncharacterized protein OS=Mus musculus OX=10090 GN=Smn1 PE=2 SV=1	0.00110306	0.0486063	20	12	24	33.7	39.4	34.2	27.3	33.8	32.8	33.3	42	25.1	43.4	46.7	40.1	42.4	47.4	49.1	42	37.7	22.7
A2AEV5	WD repeat domain phosphoinositide-interacting protein 4 OS=Mus musculus OX=10090 GN=Wdr45 PE=1 SV=1	0.0011362	0.0486063	16	16	24	270	248.3	207.7	277.2	238.8	239.6	308	247.3	239.9	304	321.4	283.6	283.4	314.7	268.8	282.2	282	254.1
P31532	Serum amyloid A-4 protein OS=Mus musculus OX=10090 GN=Saa4 PE=1 SV=2	0.00115102	0.0486063	16	12	24	111.2	157.3	164.5	386.4	226.1	156.9	219.8	166.9	176.6	366.2	351.1	340.3	350.5	242.4	246.9	225	93.7	168.1
A8DUK7	Beta-globin OS=Mus musculus OX=10090 GN=Hbbt1 PE=3 SV=1	0.00117431	0.0486063	24	4	24	5168.4	5247.5	4598	7800.5	4451.2	4820.3	7914.9	5742.4	6064.8	8073.4	6193.9	8643.8	9672.5	6295.7	8384.5	7305.9	10717.1	8638
A0A1L1SSF2	ADP-dependent glucokinase OS=Mus musculus OX=10090 GN=Adpgk PE=1 SV=1	0.00119031	0.0486063	8	8	24	1180.5	1235.9	1348.9	1291.8	1480.9	1217.2	1178.7	1173.5	1133.2	1033.6	1068.2	1102.8	1130.4	1255.1	1189.7	1240.6	1100.6	1156.7
B1AZ15	Cordon-bleu protein-like 1 OS=Mus musculus OX=10090 GN=Cobll1 PE=1 SV=1	0.00119031	0.0486063	16	16	24	1036.8	1155.3	834.9	987.1	983.3	880.2	1259.2	1115.1	1304.8	1342.7	1199	1427.3	1120.8	1186.5	1102.6	1280.9	1136.1	1196.9
H3BL22	G/T mismatch-specific thymine DNA glycosylase (Fragment) OS=Mus musculus OX=10090 GN=Tdg PE=1 SV=1	0.00119031	0.0486063	16	8	24	164	152	181.9	162	204.8	188.1	204.1	236.9	164.7	370.4	380.3	203.6	171.9	195.4	204.4	151.7	151.9	193.4
Q8CI37	Phosphoenolpyruvate carboxykinase 1, cytosolic OS=Mus musculus OX=10090 GN=Pck1 PE=2 SV=1	0.00119031	0.0486063	16	8	24	902.2	890.7	1272.7	954.7	1109.4	782.8	982.8	1236.6	1740.7	1362.8	1045.2	1638.8	941.1	939.2	1291.4	848.3	840.8	773.8
O88554	Poly [ADP-ribose] polymerase 2 OS=Mus musculus OX=10090 GN=Parp2 PE=1 SV=3	0.00119031	0.0486063	8	8	24	231.7	281.3	274.2	249.7	241.1	331.2	232.5	273.3	220.1	196.6	229.6	162.7	205.3	228.8	202.7	212.1	261.7	219.9
Q3UAY3	Uncharacterized protein OS=Mus musculus OX=10090 GN=Gtf3c4 PE=2 SV=1	0.00119031	0.0486063	24	8	24	803.1	842	818.9	802.9	784.3	815	896.4	815	823.7	944.7	862.5	879.1	838	915	921.9	845.2	1027.6	937
O88286-3	Isoform 2 of Protein Wiz OS=Mus musculus OX=10090 GN=Wiz	0.00124441	0.0492912	20	16	24	45.8	50.1	41.8	28.1	40.3	52.9	25.5	30.7	30.8	39.6	41.2	42.5	50.8	57.5	47.2	42.7	44.9	45
Q3UII8	Metastasis-associated protein MTA3 OS=Mus musculus OX=10090 GN=Mta3 PE=1 SV=1	0.00124441	0.0492912	8	8	24	2008.1	2282.5	2405.4	2149	2219.4	2353.2	2284.5	1982.4	2044.8	1803.7	1943.1	1974.9	2095.1	2142.9	1998.1	1945.8	2188.8	2182.5
Q9QWH1	Polyhomeotic-like protein 2 OS=Mus musculus OX=10090 GN=Phc2 PE=1 SV=1	0.00124441	0.0492912	8	8	24	417.8	386.4	490.5	428.9	443.3	466.8	389.9	351.1	328.9	334	349	315	433.9	381.2	367.5	374.4	389	316
P56654	Cytochrome P450 2C37 OS=Mus musculus OX=10090 GN=Cyp2c37 PE=1 SV=2	0.00129852	0.0504258	24	8	24	538.5	433.8	134.1	356.3	379.3	432.8	484.8	351.1	470.2	482.8	547.3	496.7	498.3	494.4	459.9	676.5	573.5	522.2
P99024	Tubulin beta-5 chain OS=Mus musculus OX=10090 GN=Tubb5 PE=1 SV=1	0.00129852	0.0504258	8	8	24	1442.1	1445.5	1491.8	1661.1	1659.6	1361.7	1430.5	1316.8	1498.8	1217.9	1142.2	1288.7	1359.2	1306.3	1439.8	1218.3	1493.8	1289.1
Q922B2	Aspartate--tRNA ligase, cytoplasmic OS=Mus musculus OX=10090 GN=Dars PE=1 SV=2	0.00158504	0.0609344	16	12	24	1411	1447.5	1364.7	1515.8	1477.5	1401.4	1653.9	1647.1	1431.6	1638.3	1590.4	1655.4	1585.6	1628.2	1492.8	1385.8	1126.2	1516.7
P28661	Septin-4 OS=Mus musculus OX=10090 GN=Sept4 PE=1 SV=1	0.00159989	0.0609344	16	16	24	565.2	606.8	560.1	536	604.7	566.1	658.9	576.4	694.4	679.2	690.3	719.4	591.7	588.7	641.4	584.3	630.7	679.1
A0A0R4J1G5	Erlin-1 OS=Mus musculus OX=10090 GN=Erlin1 PE=1 SV=1	0.00165708	0.0625115	4	12	24	1411.1	1307.8	1504.9	1449.9	1505.3	1193.2	1307.5	1195.4	1445.6	1135.6	1125.4	1201.8	1192.9	1307.1	1288.4	1410	1374.5	1264.4
Q3TAQ8	Phosphoglycerate mutase OS=Mus musculus OX=10090 GN=Bpgm PE=2 SV=1	0.00174653	0.0652644	20	12	24	103.3	172.1	104.1	161	97.8	113.5	195.6	133.5	160.4	214.5	161.7	187.3	251.3	178.3	226.1	167.3	297.1	203.5
Q6NZL1	DEAH (Asp-Glu-Ala-His) box polypeptide 37 OS=Mus musculus OX=10090 GN=Dhx37 PE=1 SV=1	0.00182038	0.0673881	4	12	24	2334.9	2482	2340.2	2054.1	2335.1	2529.5	1929.8	2473.8	1672.8	1692.6	1745.2	1759.3	2115.1	2152.4	1976.6	2135.2	2399.1	1992.7
A2ATU0	Probable 2-oxoglutarate dehydrogenase E1 component DHKTD1, mitochondrial OS=Mus musculus OX=10090 GN=Dhtkd1 PE=1 SV=1	0.00190312	0.0691585	16	12	24	23	31.9	21.5	32.3	28.5	24	26	31.3	35.3	44.2	32.8	42.2	30.7	33.6	32.6	24.3	39.6	27.1
Q91W36	Ubiquitin carboxyl-terminal hydrolase 3 OS=Mus musculus OX=10090 GN=Usp3 PE=2 SV=1	0.00190312	0.0691585	4	12	24	4510.9	3100.3	3138.9	2950.9	2748.3	3228.9	2848	2689.4	2426.9	2514.6	2844.1	2349.8	3027.2	3033.2	2687.8	2557.9	2893	2881.4
Q8BV49	Pyrin and HIN domain-containing protein 1 OS=Mus musculus OX=10090 GN=Pyhin1 PE=1 SV=1	0.00196402	0.0695136	8	8	24	1893.1	2573.6	2445.6	2313.7	2864.4	2253	2115	2034.4	2039.1	1428.2	1661.8	1673.9	2194.2	2406.5	2024.4	2237.2	1741.8	1913.3
Q8BTW3	Exosome complex component MTR3 OS=Mus musculus OX=10090 GN=Exosc6 PE=1 SV=1	0.00198587	0.0695136	4	12	24	1089.3	925.7	1062.6	1028.8	995.1	918.8	1038.2	832.2	817	698	789.6	786.4	1077	1000	888.4	906.5	1021.8	791.3
Q08BU3	OTTMUSG00000016588 protein OS=Mus musculus OX=10090 GN=Zfp970 PE=2 SV=1	0.00198587	0.0695136	16	12	24	634.4	921	1497.8	955.1	1008.4	1149.6	1144	1220.7	1015.2	2441.6	2322.3	1494.2	1326.5	1782.4	1401.9	1248.3	911.9	1000.2
J3QNU6	Beta-arrestin-1 OS=Mus musculus OX=10090 GN=Arrb1 PE=1 SV=1	0.00203332	0.0695136	24	8	24	146.4	165.7	169.5	168.4	160.2	158.3	169.2	154.4	166.1	170.5	178.2	185	163.1	178.6	194.4	179.8	195	190.1
Q99L45	Eukaryotic translation initiation factor 2 subunit 2 OS=Mus musculus OX=10090 GN=Eif2s2 PE=1 SV=1	0.00205329	0.0695136	16	16	24	1645.9	1488.1	1732.4	1486	1672.4	1690	1654.4	1805.5	1639.2	1889.5	2029.6	1798.3	1706.4	1924.2	1758.7	1743.1	1847.6	1676.3
Q99MP8-2	Isoform 2 of BRCA1-associated protein OS=Mus musculus OX=10090 GN=Brap	0.00205329	0.0695136	16	16	24	433.7	445.7	453.4	403.3	434.7	472.9	485.4	508.3	432.1	521.3	459.7	491.8	483.3	506.1	491.4	477.2	472.9	477.5
P25799	Nuclear factor NF-kappa-B p105 subunit OS=Mus musculus OX=10090 GN=Nfkb1 PE=1 SV=2	0.00205329	0.0695136	8	8	24	372.7	462.1	474.7	498	503.2	474.3	402.7	428.6	387.2	343.4	394.2	357.7	371.6	477.6	411.9	449.7	499.2	440.3
E9Q1G8	Septin-7 OS=Mus musculus OX=10090 GN=Sept7 PE=1 SV=2	0.00205329	0.0695136	12	16	24	1105.7	970.5	954.9	1050.2	1073.8	1023.4	1248.2	1137.1	1181.6	1154.9	1226.2	1155.9	1091.1	1022.2	1106.8	1103.6	879.3	1111.9
Q545Y5	CD74 antigen (Invariant polypeptide of major histocompatibility complex, class II antigen-associated), isoform CRA_e OS=Mus musculus OX=10090 GN=Cd74 PE=2 SV=1	0.00214257	0.0719212	8	8	24	790.7	1072	796.5	1016	1184.4	813.3	852.9	922.7	658.5	443.7	633.2	550.1	801.1	958.9	733.6	971.5	710.8	721.5
Q61171	Peroxiredoxin-2 OS=Mus musculus OX=10090 GN=Prdx2 PE=1 SV=3	0.00220276	0.0733204	20	8	24	1572.4	1370.9	1491.3	1863.9	1553.4	1698.3	2014.2	1689.1	1845.4	1974.9	1846.9	1935.9	2159.8	1814	2178.1	1782.8	2039.6	2270.5
Q8R4H7	N-acetylglutamate synthase, mitochondrial OS=Mus musculus OX=10090 GN=Nags PE=1 SV=2	0.00232111	0.0766161	24	8	24	1306.9	948.8	1345.3	1068.7	871.9	998.4	1258.8	1017.1	1029.6	1301	1194.5	1043.9	1162.1	1419.6	1081.7	1374.5	1531.4	1276.2
Q8BFY6	Peflin OS=Mus musculus OX=10090 GN=Pef1 PE=1 SV=1	0.00251154	0.0822166	4	16	24	1431.6	1472.3	1853.5	1478.2	1302.4	1506.1	1460	1110.8	1118.7	1040.5	1611.1	694.2	550.7	1161.5	988.5	1166.7	1286.3	1400.3
Q9DAC2	Complement component 8, gamma subunit, isoform CRA_b OS=Mus musculus OX=10090 GN=C8g PE=1 SV=1	0.0026198	0.0843662	4	12	24	521.7	474.3	395	490.3	419.4	430.6	436	383.4	417.3	384.5	349.3	373.8	380.2	403.2	368.5	482.2	431.9	394.7
Q61406	Complement factor H-related 1 OS=Mus musculus OX=10090 GN=Cfhr1 PE=1 SV=1	0.0026198	0.0843662	16	12	24	325.5	290.4	297.8	300.4	276.2	325.6	342.4	310.2	319.1	384.5	382.3	388.2	321.5	350.6	331.8	367.2	264	335.4
P15508	Spectrin beta chain, erythrocytic OS=Mus musculus OX=10090 GN=Sptb PE=1 SV=4	0.0027673	0.0883975	24	4	24	235	287	257.5	312.2	266.7	243.4	272.5	269.1	288.3	346.3	316.3	353.6	323.4	275.7	345.8	307.8	426.7	400.1
Q6XL48	UDP-glucuronosyltransferase OS=Mus musculus OX=10090 GN=Ugt1a5 PE=2 SV=1	0.00288261	0.0913441	24	4	24	174.5	152	77.5	141.5	109.9	221.4	267.8	158.8	160.8	296.6	248.1	174	212.8	232.7	226.4	286.9	281.2	341.1
Q8C7V8	Coiled-coil domain-containing protein 134 OS=Mus musculus OX=10090 GN=Ccdc134 PE=1 SV=1	0.00294667	0.0919035	8	8	24	279.9	285.5	267.3	288.9	326.9	288.4	250.7	256.8	270.6	253.4	240.6	274.9	224.9	269	282.3	283.3	281.3	286.2
E9QB02	Methionine--tRNA ligase, cytoplasmic OS=Mus musculus OX=10090 GN=Mars PE=1 SV=1	0.00294667	0.0919035	8	8	24	48.1	24.3	22.7	25.3	24.9	26.3	19.8	32.2	26.7	12.3	10.1	20.6	20.3	21.8	18	26.5	20.7	21.2
E9PV24	Fibrinogen alpha chain OS=Mus musculus OX=10090 GN=Fga PE=1 SV=1	0.00306067	0.0931367	8	12	24	5057.4	4334.1	6453.9	5922.1	5420.8	4682.4	3442.6	4229.3	7203.3	3080.4	4616.7	4949.3	3277.6	3019.6	3642.8	3468.9	4370.5	3774.9
Q3TUU3	Uncharacterized protein (Fragment) OS=Mus musculus OX=10090 GN=Acaa1b PE=2 SV=1	0.00306067	0.0931367	20	12	24	5544.5	4879.8	3143.2	4217.7	2907	4000.7	6895.9	3433.7	5367.3	6619.1	4582.5	5447.2	7180.7	5597.7	7181	7133.9	4207.1	7484.9
Q8K2W9	Uncharacterized protein C14orf93 homolog OS=Mus musculus OX=10090 PE=1 SV=1	0.00306067	0.0931367	4	12	24	210	239.3	227.2	212.5	204.3	252.1	193.7	201.6	138.1	179.5	165.9	185.7	174.1	225.4	201.6	198.9	241.7	201.2
Q60641	Bile acid receptor OS=Mus musculus OX=10090 GN=Nr1h4 PE=1 SV=3	0.00317007	0.0931367	20	8	24	2915.8	3535.9	2355.2	3126.6	3313.7	3525.9	4356.2	3787.7	2937.7	4657.7	5034.8	3451.3	4880.2	5109.1	3611.8	3801	4080.9	3457.6
O54774	AP-3 complex subunit delta-1 OS=Mus musculus OX=10090 GN=Ap3d1 PE=1 SV=1	0.00319979	0.0931367	16	12	24	361.1	350.5	408.2	366.2	449.7	376.5	409.4	583.9	314.7	489.9	491.9	418.6	413	485.2	419.3	412.3	406.9	380.2
A2AGT5	Cytoskeleton-associated protein 5 OS=Mus musculus OX=10090 GN=Ckap5 PE=1 SV=1	0.00319979	0.0931367	16	12	24	5637.1	4379.2	4544.3	4660.7	5644.7	4857.4	5379.6	7294.1	4905.3	6253.3	7312.5	5727.1	5240.2	6036.9	5216.4	5367.2	5644	4914.1
A0A2K6EDL0	Geranylgeranyl transferase type-2 subunit alpha OS=Mus musculus OX=10090 GN=Rabggta PE=1 SV=1	0.00319979	0.0931367	12	12	24	97.3	84.5	81.8	83.3	77	109.6	99.5	103.9	102.5	95.4	101.9	91.3	94.6	80	82.1	73.8	75	92.2
Q8K394	Inactive phospholipase C-like protein 2 OS=Mus musculus OX=10090 GN=Plcl2 PE=1 SV=2	0.00319979	0.0931367	20	12	24	83.9	114.2	95.2	75.6	85.6	83.5	95.4	89	98.5	92.4	107.2	116.8	99.5	106.5	108.3	92.6	124.9	98.3
Q6PAV2	Probable E3 ubiquitin-protein ligase HERC4 OS=Mus musculus OX=10090 GN=Herc4 PE=1 SV=2	0.00319979	0.0931367	16	12	24	128.7	148	179.4	151.4	243.4	181.4	152.9	309.6	168.9	292.2	288.1	193.7	186.4	190.7	188.1	171.3	282.1	154.6
Q91VB8	Alpha globin 1 OS=Mus musculus OX=10090 GN=Hba-a1 PE=1 SV=1	0.00331417	0.0931367	20	8	24	3677.1	3559.6	3231.6	6027.9	3244.3	3364	6035.1	4210.8	4294.1	6141	4670.8	5814	7813.1	4376.6	6205.9	5533	7128	5712.6
O54909	Cis-retinol androgen dehydrogenase 1 OS=Mus musculus OX=10090 GN=Rdh16 PE=1 SV=1	0.00331417	0.0931367	24	8	24	584.2	459.3	283.2	477.1	434	382.7	530	370.4	426.8	555.1	441.9	480.1	624.6	560.9	592.4	720.5	490.7	596.5
Q3TDX7	Extracellular matrix protein 1, isoform CRA_b OS=Mus musculus OX=10090 GN=Ecm1 PE=2 SV=1	0.00331417	0.0931367	16	16	24	271	297.5	225.5	228.6	291.2	219.8	288.6	308	256.6	363.1	395.3	367.2	308.4	376.1	283.8	296.7	428.7	271.2
Q9CPS7	RNA-binding protein PNO1 OS=Mus musculus OX=10090 GN=Pno1 PE=1 SV=1	0.00331417	0.0931367	24	16	24	269	300.4	272.2	257.4	249.2	249.7	257.8	239.3	233.7	223.5	238.2	235.6	297.7	289.6	221.2	256.9	313.6	271.7
Q921I9	Exosome complex component RRP41 OS=Mus musculus OX=10090 GN=Exosc4 PE=1 SV=3	0.00333891	0.0931367	4	12	24	1880.9	1829	1974.6	1937.1	1798	1735.8	1883.5	1527.6	1458.2	1376.3	1512.8	1451.3	1912	1817.9	1575.1	1718.4	1565.5	1569.1
Q8R3Q0	Store-operated calcium entry-associated regulatory factor OS=Mus musculus OX=10090 GN=Saraf PE=1 SV=2	0.00333891	0.0931367	24	12	24	89.1	63.8	64.3	76.6	62.5	94.8	60.8	67.5	43.6	75.2	71.8	70.7	81.4	89	75.7	89.7	81.8	75.9
Q542I8	Integrin beta OS=Mus musculus OX=10090 GN=Itgb2 PE=1 SV=1	0.00345826	0.0943594	8	8	24	439.3	635.5	662.3	543.7	843.3	595.3	413.9	557.3	545.5	330.1	438.8	405.7	414	590.7	490	527.4	498.2	411.9
Q6PE54	Probable ATP-dependent RNA helicase DHX40 OS=Mus musculus OX=10090 GN=Dhx40 PE=1 SV=1	0.00345826	0.0943594	8	8	24	1012	1114.9	1235.1	1124.4	1271.9	1439	1136.6	1025.9	812.4	997.7	971.5	807.1	1022.3	1148.7	940.7	1037.3	982	945.9
Q8CD15	Ribosomal oxygenase 2 OS=Mus musculus OX=10090 GN=Riox2 PE=1 SV=2	0.00345826	0.0943594	4	8	24	2234.2	1917.4	2525.3	1991.7	1570.6	2357.6	1742.2	1434.6	1497.8	1820.6	1904.1	1589.3	2400.5	1987.3	2165.9	1948.6	1890.3	2181.7
P70290	55 kDa erythrocyte membrane protein OS=Mus musculus OX=10090 GN=Mpp1 PE=1 SV=1	0.00347803	0.0943594	16	12	24	292.6	357.2	304.9	357.4	361.5	321.1	395.4	359	433.2	432.4	368.7	430.2	389.5	371.7	423.6	385.6	482.3	364.6
P45952	Medium-chain specific acyl-CoA dehydrogenase, mitochondrial OS=Mus musculus OX=10090 GN=Acadm PE=1 SV=1	0.00360236	0.0970676	16	16	24	3810.5	3523	3268.2	3428.6	3040	3027.5	4137.1	2958.4	5750.2	5058.8	4723	5302.8	4267.8	4068.3	4489.9	4740.2	3287.7	5087.2
Q8R1F0	Leydig cell tumor 10 kDa protein homolog OS=Mus musculus OX=10090 GN=D8Ertd738e PE=3 SV=1	0.00396691	0.106168	24	12	24	718.6	737.8	1034.2	767.8	723.9	872.6	717.8	618.9	524	673.9	832.7	609	923.5	937.4	842.9	836.3	1028.6	872.1
A4FUU4	Retsat protein (Fragment) OS=Mus musculus OX=10090 GN=Retsat PE=2 SV=1	0.00406157	0.107972	20	12	24	2778.6	2247.5	1396	2516.3	2515.4	2130.4	2656.7	2675.4	2882.5	3327.3	2219.7	3263.6	3028.8	2917.6	3499.5	4090.6	2808.1	2550.7
F8WHX2	Copper homeostasis protein cutC homolog OS=Mus musculus OX=10090 GN=Cutc PE=1 SV=1	0.00421235	0.109771	24	8	24	733.4	714.9	897.8	668.6	605.3	697.9	781.7	792.5	648.3	788.2	1045.9	770.2	970.5	916.3	772.1	869.7	989.4	881.4
B9EKC3	Rho GTPase activating protein 5 OS=Mus musculus OX=10090 GN=Arhgap5 PE=2 SV=1	0.00421235	0.109771	16	16	24	170.5	185.2	170.2	154.8	178.9	175.2	182.3	198.9	200.8	184.8	216.3	203.1	194.7	184.4	180.8	171	156.5	185.5
B1AUF1	Ski oncogene OS=Mus musculus OX=10090 GN=Ski PE=1 SV=1	0.00421235	0.109771	20	16	24	274.6	288.5	235.1	253	213.9	299.3	233.5	211.9	190.5	254.3	256.1	242.3	279.3	318.2	260.3	218.3	311	304.6
F8VPN4	Amylo-1,6-glucosidase, 4-alpha-glucanotransferase OS=Mus musculus OX=10090 GN=Agl PE=1 SV=1	0.00457496	0.118349	12	20	24	1087	1278	1137.1	1047.6	987.7	1112.3	1811.3	1716.5	2080.9	1812.9	1340.8	1780.9	1242.9	1307.4	1860.6	1330.3	988.5	1936.6
O54825	Bystin OS=Mus musculus OX=10090 GN=Bysl PE=1 SV=3	0.00460128	0.118349	20	20	24	1663.5	1671.2	1877.4	1545.7	1531	1678.1	1549.9	1473.2	1385.4	1456.5	1470.2	1396.5	1927.3	1786.4	1533.7	1578.3	1726.6	1556.4
Q8R1L4	ER lumen protein-retaining receptor 3 OS=Mus musculus OX=10090 GN=Kdelr3 PE=1 SV=1	0.0050118	0.12358	12	8	24	250.8	161.5	198.9	282.9	273.3	187.3	221.7	359.4	206	188.9	193.1	217.4	169.6	175.4	181.2	183.6	161.9	201.4
Q05915	GTP cyclohydrolase 1 OS=Mus musculus OX=10090 GN=Gch1 PE=1 SV=1	0.0050118	0.12358	16	8	24	674.7	506.4	640.5	781.8	857	557	905	744.9	668.8	906.3	1093.1	736.8	718.9	722.7	619	707.4	619.1	494.5
Q80UU9	Membrane-associated progesterone receptor component 2 OS=Mus musculus OX=10090 GN=Pgrmc2 PE=1 SV=2	0.0050118	0.12358	24	16	24	188	188.9	191.1	196.7	175.7	182.7	194.8	171.5	157.4	170.3	176.4	155.3	195.8	191.2	186	196.3	217.6	186.7
Q8VHP0	Pax2 protein (Fragment) OS=Mus musculus OX=10090 PE=4 SV=1	0.0050118	0.12358	8	8	24	75.3	80.6	71.5	71.2	87.2	77.9	73	81.3	73.1	64.1	49.2	59.6	69.2	68	69.2	65.6	92.3	67
P35700	Peroxiredoxin-1 OS=Mus musculus OX=10090 GN=Prdx1 PE=1 SV=1	0.0050118	0.12358	20	8	24	8141.1	7297.7	9720.4	8381.1	8254.5	9303.6	9531.1	9248.7	10181.6	8516.4	10562	10665.3	10401.5	10159.5	11596.6	8601.5	9371.2	11356.3
Q05CE4	E3 ubiquitin-protein ligase OS=Mus musculus OX=10090 GN=Wwp1 PE=2 SV=1	0.00502308	0.12358	20	12	24	103.8	105.9	83	82.7	72.1	89.8	72.5	107.4	87.4	86.6	109.6	104.8	109.1	106.8	107.8	90.8	96.5	95.2
Q8VHX6	Filamin-C OS=Mus musculus OX=10090 GN=Flnc PE=1 SV=3	0.00502308	0.12358	8	12	24	55.9	45.4	124.8	72.9	59.1	59.5	37.1	46.8	50.3	31.5	72.5	44.4	33.3	44.3	42.7	49.6	51.1	58.8
P07758	Alpha-1-antitrypsin 1-1 OS=Mus musculus OX=10090 GN=Serpina1a PE=1 SV=4	0.0052396	0.123814	16	16	24	1746.7	1658.2	1327.3	1533.1	1214	1298.3	1661.5	1453.8	2017.6	2009.9	1685	2133.9	2033.6	1719.1	1867.9	1944.9	1587.5	1268.8
O35473	Nuclear nucleic acid-binding protein C1D OS=Mus musculus OX=10090 GN=C1d PE=1 SV=1	0.0052396	0.123814	8	8	24	625.2	599.2	677	663.7	616.1	652.1	626.9	520	496.5	383.9	521	453.7	693.1	579.7	546.5	550.6	584.1	460.4
Q8C1B7	Septin-11 OS=Mus musculus OX=10090 GN=Sept11 PE=1 SV=4	0.0052396	0.123814	12	8	24	128.2	143.4	147.5	158.7	145.9	142.7	143.3	170	174.5	124.5	122.2	168.2	130.8	119.4	112	134	157.6	115.9
Q6P2L6-4	Isoform 4 of Histone-lysine N-methyltransferase NSD3 OS=Mus musculus OX=10090 GN=Nsd3	0.0052514	0.123814	8	12	24	338.1	438.2	380	316	443.1	461.3	294.4	339.1	341.2	291.7	316.9	338.7	275.3	318.9	258.3	304.7	433.7	285.4
P17918	Proliferating cell nuclear antigen OS=Mus musculus OX=10090 GN=Pcna PE=1 SV=2	0.0052514	0.123814	20	12	24	1248.8	1199.9	1431.9	1211.9	1447.5	1115.1	1364.7	1228.2	1162	1364.8	1490.3	1336.5	1581.7	1564	1493.7	1359.4	1697.5	1364.1
Q8BKS6	Uncharacterized protein (Fragment) OS=Mus musculus OX=10090 GN=Prepl PE=2 SV=1	0.0052514	0.123814	20	12	24	130.1	168.7	144.2	120.9	133.4	140.3	161.4	148.7	132.7	163.7	159.9	152.8	162.9	177	156.5	144.6	138.7	169.8
Q99KC8	von Willebrand factor A domain-containing protein 5A OS=Mus musculus OX=10090 GN=Vwa5a PE=1 SV=2	0.0052514	0.123814	12	12	24	284.9	274.8	272.9	300.1	286.5	293.7	318.7	296	293.9	310.4	308.2	271.7	286.5	281.3	267.8	257	271.8	287.6
O55003	BCL2/adenovirus E1B 19 kDa protein-interacting protein 3 OS=Mus musculus OX=10090 GN=Bnip3 PE=1 SV=1	0.00546741	0.12403	16	16	24	356.9	275.6	192.2	309.5	236.3	187	442.2	278.7	433.2	557.3	310.2	489.5	420.7	396.4	514.2	520.2	367	451.1
P11032	Granzyme A OS=Mus musculus OX=10090 GN=Gzma PE=1 SV=2	0.00546741	0.12403	24	16	24	347.8	488.8	556.3	483	569.5	353	437.6	385.3	311.3	310.6	309.4	316.5	398.1	583.1	441.3	555.6	618.5	407.9
P45448	Nuclear receptor subfamily 5 group A member 2 OS=Mus musculus OX=10090 GN=Nr5a2 PE=1 SV=3	0.00546741	0.12403	4	8	24	1148.5	1138.7	1309.9	1081.5	1116.2	1279.8	1052.8	1053.1	884.8	962.6	1065.2	989.1	1213	1224.6	1066.2	1213.7	1138.9	1058.9
Q6NZD2	Sorting nexin 1 OS=Mus musculus OX=10090 GN=Snx1 PE=1 SV=1	0.00546741	0.12403	12	16	24	82.6	56.8	68	100.4	112.3	76	108.8	111	89.5	87.2	96.2	89.9	84.9	77.5	92.1	74.7	93.6	78.3
Q8VDP4	Cell cycle and apoptosis regulator protein 2 OS=Mus musculus OX=10090 GN=Ccar2 PE=1 SV=2	0.00547972	0.12403	20	12	24	2311.8	2793.6	3068.3	1866.7	1945.9	2399.1	2463.9	2480.7	2264.9	2403.7	2576.3	2815.3	2518.3	3185.4	3106.1	2341.3	1938.1	2910.6
Q9ET01	Glycogen phosphorylase, liver form OS=Mus musculus OX=10090 GN=Pygl PE=1 SV=4	0.00547972	0.12403	16	12	24	4739.4	5673.4	3690.7	4792.4	4518.9	5151.4	7246.2	5430.9	12064.9	9268.1	8903.3	9003.5	4921.1	5032.1	6762.4	4664	5205	8252.2
Q8BKJ9	NAD-dependent protein deacetylase sirtuin-7 OS=Mus musculus OX=10090 GN=Sirt7 PE=1 SV=2	0.00547972	0.12403	24	12	24	336.9	419.1	399.2	388	332.9	455.6	363.6	260.4	311.1	416.7	377.7	341.3	375.6	412.5	346.2	431.3	472.1	410
Q8BU33	Acetolactate synthase-like protein OS=Mus musculus OX=10090 GN=Ilvbl PE=1 SV=1	0.00570804	0.127738	24	12	24	237.3	205.1	229.3	212.6	207.7	236.6	202.3	195.3	221.2	221.1	224.3	195.5	201.7	244.7	219.9	246	264.4	239
Q8K268	ATP-binding cassette sub-family F member 3 OS=Mus musculus OX=10090 GN=Abcf3 PE=1 SV=1	0.00570804	0.127738	16	12	24	156.3	156.2	182.8	182.8	186.7	178.6	198.4	205.3	222.9	213.1	218.1	222	154.4	195.5	196.9	187.1	266.6	206.2
G5E8J2	Ankyrin 1, erythroid OS=Mus musculus OX=10090 GN=Ank1 PE=1 SV=1	0.00589333	0.13034	24	4	24	148.6	247	172.9	221.1	197.2	198.4	249.1	214.4	226.1	343.4	219.8	324.5	283.1	241.3	336	257.2	322.6	328.2
Q9WUK4	Replication factor C subunit 2 OS=Mus musculus OX=10090 GN=Rfc2 PE=1 SV=1	0.00592303	0.13034	8	8	24	2529.4	2421.6	2545.1	2887.8	2653.9	2748.9	2724.4	2202.4	2007.3	2221.5	2374.2	1889.9	2763.2	2459.9	2336.6	2320.8	2392.8	2393.5
Q3UI84	Replication factor C subunit 4 OS=Mus musculus OX=10090 GN=Rfc4 PE=1 SV=1	0.00592303	0.13034	8	8	24	201.4	201.3	218.4	234.9	221.6	238.4	238	211.1	188.8	179.1	194.3	179.9	205.8	236.2	200.2	207.9	196.6	180.7
P08032	Spectrin alpha chain, erythrocytic 1 OS=Mus musculus OX=10090 GN=Spta1 PE=1 SV=3	0.00613889	0.133865	24	4	24	457.3	623.2	458.7	586.2	490	529.8	647.6	545.9	606.6	792.7	610.2	759.7	686.9	576.6	783.8	637.1	904.6	743.4
Q3U6W4	Heme oxygenase OS=Mus musculus OX=10090 GN=Hmox2 PE=2 SV=1	0.00615084	0.133865	8	8	24	1499.9	1382.1	1347.4	1593.5	1596.3	1382.4	1490.2	1427.9	1372.2	1257.8	1307.9	1261.2	1408	1411.5	1361.2	1435.5	1270.5	1454.3
P48776	Tryptophan 2,3-dioxygenase OS=Mus musculus OX=10090 GN=Tdo2 PE=1 SV=2	0.00632676	0.136696	16	8	24	4645.8	3090.2	4492	3607.9	4229.1	4072.3	4898.8	5243.2	3749.7	4714.8	5175.3	4251.4	4298.2	3499.1	4215.5	3304.8	3316.5	3218.8
Q7TQ48	Sarcalumenin OS=Mus musculus OX=10090 GN=Srl PE=1 SV=1	0.00638445	0.136696	8	4	24	20.2	22.6	74.4	46.4	51.7	25.6	7.8	3.8	20.6	9.1	45.6	7.9	11.2	12.3	20.5	19.9	14.3	41.8
Q3UB74	Transforming growth factor beta regulator 1 OS=Mus musculus OX=10090 GN=Tbrg1 PE=1 SV=2	0.00638445	0.136696	16	20	24	38.5	30.6	33.9	24.3	33.1	42	30.5	29.5	27.2	48.4	37	48.7	36	42.7	43.7	24.6	39.4	34.5
Q91Z31	Polypyrimidine tract-binding protein 2 OS=Mus musculus OX=10090 GN=Ptbp2 PE=1 SV=2	0.00661434	0.140857	20	8	24	377.5	448.6	408.1	381.8	425.5	438.3	481.8	404.9	383.1	427.9	452.6	432.3	518.1	529	486.8	451.7	346.1	462.4
Q8R3L2	Transcription factor 25 OS=Mus musculus OX=10090 GN=Tcf25 PE=1 SV=2	0.00678476	0.143713	20	16	24	246.7	239.1	201.9	199.4	213	260.4	234.8	210.4	240.8	248.1	240.9	237	239.5	286.7	279	265.9	264.8	252.5
Q9QYR9	Acyl-coenzyme A thioesterase 2, mitochondrial OS=Mus musculus OX=10090 GN=Acot2 PE=1 SV=2	0.00690192	0.145418	24	8	24	285.8	267.1	124.3	220.2	175.8	222.8	296.9	193.7	280	299.3	243.5	280.6	328.4	284.3	359	381.4	220.5	378.7
Q4FK88	Annexin OS=Mus musculus OX=10090 GN=Anxa1 PE=2 SV=1	0.00812314	0.169346	4	16	24	265.8	233.8	302.6	277.1	229.5	218.8	274.3	190.2	251.1	187.7	202	230.9	174.7	189.5	223.8	255.9	255.2	238.9
Q3U548	UTP--glucose-1-phosphate uridylyltransferase OS=Mus musculus OX=10090 GN=Ugp2 PE=2 SV=1	0.00812314	0.169346	16	16	24	1763.6	1808	1710.8	1796.4	1757.1	1663.9	2108.6	1459.2	2229.7	2718.1	2589.2	2076.1	2322.2	2146.9	2156.8	1975.1	2375.6	2803.2
Q3UP75	UDP-glucuronosyltransferase 3A1 OS=Mus musculus OX=10090 GN=Ugt3a1 PE=1 SV=1	0.00830095	0.17043	24	8	24	1711.4	1611.1	1087.4	1573.5	1586.2	1701.1	1766.2	1547.9	1528.3	1800.9	1759.3	1684.9	1846	1824.9	1633.5	1983	1766.6	1842.2
Q99KV1	DnaJ homolog subfamily B member 11 OS=Mus musculus OX=10090 GN=Dnajb11 PE=1 SV=1	0.00842471	0.17043	8	12	24	3040.4	2592.6	2421.8	2958.7	3184.7	2705.5	2420.4	2499.9	3150.6	2574.6	2055.6	2783.2	2206.5	2279.7	2415.1	2992.3	2674.2	2285.3
Q3TDD9	Protein phosphatase 1 regulatory subunit 21 OS=Mus musculus OX=10090 GN=Ppp1r21 PE=1 SV=2	0.00842471	0.17043	20	12	24	282.6	323.9	322.6	260.5	250.4	293.4	262.7	266.7	272.8	304.2	325.9	329.3	300.3	377.1	344	275.5	263.9	352.7
Q9DC28	Casein kinase I isoform delta OS=Mus musculus OX=10090 GN=Csnk1d PE=1 SV=2	0.00847632	0.17043	20	16	24	358.9	429	432.2	320	394.5	391.4	323	332.6	303.9	371.1	427.6	350.7	399.4	520.8	414.8	439	360.9	352.8
Q3TFK5	G patch domain-containing protein 4 OS=Mus musculus OX=10090 GN=Gpatch4 PE=1 SV=1	0.00847632	0.17043	20	16	24	1256.8	1630.3	1916.7	1291.6	1451.4	1557.6	1185.7	1315.1	1205.6	1338.5	1315.9	1418.3	1670.7	1735.3	1494.1	1490.6	1543.3	1315.9
Q8K3K8	Optineurin OS=Mus musculus OX=10090 GN=Optn PE=1 SV=1	0.00847632	0.17043	20	8	24	94.1	116.1	91.2	122.2	118	112.1	110.7	117.8	115.2	148.9	138.9	118.2	126	133.5	140.1	95.5	140.4	109.9
V9GX76	Unconventional myosin-VI OS=Mus musculus OX=10090 GN=Myo6 PE=1 SV=1	0.00847632	0.17043	12	8	24	1261.4	1320.2	764	1177.5	953.2	824.4	1078.2	1229.4	1097.3	863.2	1173.6	924.9	742.1	644.5	657.8	859.4	797	894.9
Q80Y84	Lysine-specific demethylase 5B OS=Mus musculus OX=10090 GN=Kdm5b PE=1 SV=1	0.00877909	0.171439	8	4	24	667.6	731.5	715.5	663.9	739.3	794	581.3	654.8	544.8	580.1	685.3	586.9	590.9	653.5	591.5	553.3	693.7	613.8
Q9D0M0	Exosome complex exonuclease RRP42 OS=Mus musculus OX=10090 GN=Exosc7 PE=1 SV=2	0.008791	0.171439	4	12	24	1118.3	1430.8	1543.3	1438.2	1356.3	1345.9	1354.8	1103.1	1157	1068.6	1101.9	1017.8	1654.5	1303.9	1105.1	1354.3	1505.1	1139.5
Q8BJS4	SUN domain-containing protein 2 OS=Mus musculus OX=10090 GN=Sun2 PE=1 SV=3	0.008791	0.171439	12	12	24	4181.3	5010.2	5800.2	4721.8	5090.8	5116.1	5067	5616.8	5028.7	4787.7	5161.8	4863.4	4497.8	4949.2	4758.1	4337.7	4492.3	4553.7
Q6PGG6	Guanine nucleotide-binding protein-like 3-like protein OS=Mus musculus OX=10090 GN=Gnl3l PE=1 SV=1	0.0088295	0.171439	20	16	24	2997.2	3453.5	3637.3	2593.2	3183.8	3376.8	2896.4	3089.2	2659.8	3213.1	3357.5	2832.4	3682	3859.8	3452.5	3098.2	3257.2	3158.9
D3Z6G3	Microtubule-associated protein RP/EB family member 3 OS=Mus musculus OX=10090 GN=Mapre3 PE=1 SV=1	0.0088295	0.171439	20	8	24	603.7	664.7	593.1	655	706.5	629.8	709.7	650.5	610.2	658.1	709.6	650.2	754.4	763.6	720.4	596.4	671.9	633.4
P47811	Mitogen-activated protein kinase 14 OS=Mus musculus OX=10090 GN=Mapk14 PE=1 SV=3	0.0088295	0.171439	20	8	24	184	154.3	168.3	184.8	186.3	215.6	191.9	173.3	188.5	195.3	191.1	232.5	201.9	190.4	255.7	201.5	179.4	262.6
Q8VEJ4	Notchless protein homolog 1 OS=Mus musculus OX=10090 GN=Nle1 PE=1 SV=4	0.0088295	0.171439	16	8	24	1012.7	1044.9	1219.8	1256.3	1082.3	1237.4	1218.5	1403.7	1020.8	1316	1323	1079.1	1233.9	1338.5	1007.6	965.1	924.4	863.2
Q9DAA6	Exosome complex component CSL4 OS=Mus musculus OX=10090 GN=Exosc1 PE=1 SV=1	0.00915729	0.174868	4	12	24	291.5	266.2	266.5	267.6	241.6	236.2	258.4	207.2	193.6	189	221.8	189.1	292.1	245.6	210.8	231.3	214.4	198.4
Q61074	Protein phosphatase 1G OS=Mus musculus OX=10090 GN=Ppm1g PE=1 SV=3	0.00915729	0.174868	16	12	24	281.3	316.2	293.1	343.6	346.9	319	360.5	299.2	319.5	380.5	477.5	331.1	311	325.5	345.7	315.4	386.3	298.1
P97425	Eosinophil cationic protein 2 OS=Mus musculus OX=10090 GN=Ear2 PE=2 SV=1	0.00918268	0.174868	8	8	24	134.4	198.4	102.8	387.1	203.6	262.5	195	204.7	216.2	60.7	67.5	94.1	151.8	258.4	144.6	181.7	148.8	148.6
Q8BMS1	Trifunctional enzyme subunit alpha, mitochondrial OS=Mus musculus OX=10090 GN=Hadha PE=1 SV=1	0.00918268	0.174868	16	16	24	8282	8224.2	6377.3	7394.7	6646.3	6149.5	8094.3	7471.8	12618.4	8903.9	10471.5	10185.4	7102.7	7424.1	8774.8	8648.7	6371.3	9710.6
Q61151	Serine/threonine-protein phosphatase 2A 56 kDa regulatory subunit epsilon isoform OS=Mus musculus OX=10090 GN=Ppp2r5e PE=1 SV=3	0.00924265	0.175168	16	12	24	415.3	338.4	424.7	412.7	430.4	426.5	399.5	449.4	419.7	554.7	574.1	484.9	497.9	464.3	488.9	394.6	560.7	468.2
Q9Z204-2	Isoform C1 of Heterogeneous nuclear ribonucleoproteins C1/C2 OS=Mus musculus OX=10090 GN=Hnrnpc	0.00952358	0.179633	4	12	24	1837.2	1873.8	2314	1853.6	1830.9	2069.3	1812.2	1740.9	1565.5	1370.2	1733.7	1455.5	2184.2	2069.4	1797.2	1505.7	1771.1	1605.4
Q9QXA5	U6 snRNA-associated Sm-like protein LSm4 OS=Mus musculus OX=10090 GN=Lsm4 PE=1 SV=1	0.00983258	0.184582	8	4	24	877.3	977.8	958.1	1079.6	925.9	946.4	965.5	688.3	765.1	839.6	865.8	767.4	976.3	872.8	857.3	882.9	925.5	888.9
O54946	DnaJ homolog subfamily B member 6 OS=Mus musculus OX=10090 GN=Dnajb6 PE=1 SV=4	0.0100464	0.187706	16	12	24	840.2	860	1080.5	851.2	1017.4	920.5	958.4	996.9	881.2	1457.5	1415.7	1108.7	1230.5	1188.4	1011	1074.5	981.3	822.6
Q8BWU8	Ethanolamine-phosphate phospho-lyase OS=Mus musculus OX=10090 GN=Etnppl PE=2 SV=1	0.0101771	0.189256	16	16	24	940.3	1031.5	1670.6	774.3	862.6	993.8	1031	992.9	1051.4	2143.8	1910.7	956.1	1181.5	1222.7	1492.9	1139.6	1412.4	1182.9
Q3U3W5	Protein arginine N-methyltransferase 9 OS=Mus musculus OX=10090 GN=Prmt9 PE=2 SV=2	0.0104482	0.19339	16	12	24	82.3	73.1	75.5	99.5	86.5	87.6	100.9	98.4	100.4	110.8	109	84.8	87.7	96.3	97.7	90.4	116.2	95.7
Q3TE85	Uncharacterized protein OS=Mus musculus OX=10090 PE=2 SV=1	0.0112519	0.206084	8	4	24	2500	2537.9	2457.4	3043.6	2815.9	2547.7	2469.4	2048.1	1996.2	2015.8	2532.4	1803.5	2641.4	2157.8	2450.4	2214.8	2562	2182.8
Q3UV55	Nuclear receptor subfamily 1 group D member 1 OS=Mus musculus OX=10090 GN=Nr1d1 PE=1 SV=1	0.0112725	0.206084	8	16	24	12.6	28.2	9.2	52	85.1	70.4	63.5	76.9	45.5	43.8	34.9	23.1	13.1	11.8	10.8	1.8	17.8
P00920	Carbonic anhydrase 2 OS=Mus musculus OX=10090 GN=Ca2 PE=1 SV=4	0.0113799	0.206084	16	16	24	360.9	547.6	403.8	562.8	374.1	396.9	671.8	434.2	531.3	723.6	526.2	789.8	894	507.6	653.4	572.6	650.2	577.1
Q62086	Serum paraoxonase/arylesterase 2 OS=Mus musculus OX=10090 GN=Pon2 PE=1 SV=2	0.0114049	0.206084	8	4	24	1207.1	1229.8	1278.2	1292.1	1326	1303.6	1261.7	1055.1	1150.9	1173.2	1170.5	1197.1	1076.3	1199.1	1184.2	1394.4	1542.8	1233.6
P63037	DnaJ homolog subfamily A member 1 OS=Mus musculus OX=10090 GN=Dnaja1 PE=1 SV=1	0.0114462	0.206084	20	16	24	3229.5	4341.3	4191.8	3507.7	4309.3	4191.6	3162.4	3595.6	3333.1	4714.5	4982.8	4247.7	4847.3	5018	4368.6	4032.5	4910.3	3322.8
Q6NXK5	RNA/RNP complex-1-interacting phosphatase OS=Mus musculus OX=10090 GN=Dusp11 PE=2 SV=1	0.0114462	0.206084	16	16	24	102.4	108	158.5	96.2	93.5	110.1	117.1	77.5	103.7	175.8	185.1	123.7	138.6	161.7	155.7	105.7	115.3	85
Q9Z0R9	Fatty acid desaturase 2 OS=Mus musculus OX=10090 GN=Fads2 PE=1 SV=1	0.0118248	0.211937	20	16	24	374.7	356	483	338.9	334.8	398.2	331.6	364.1	340.9	442.4	330.1	442.2	450	432.2	468.6	385.7	519	389.2
Q3THA6	MCG17902, isoform CRA_a OS=Mus musculus OX=10090 GN=Srsf7 PE=2 SV=1	0.0119007	0.212337	4	20	24	1615.1	2265.6	1647.4	1736.8	1618.2	1638	1665	1673.4	1360.1	1479.3	1551.2	1470.4	1615.1	1601.8	1323.3	1489.8	1226.7	1263.9
Q571F4	MKIAA4227 protein (Fragment) OS=Mus musculus OX=10090 GN=Ikzf1 PE=2 SV=1	0.0123623	0.217631	8	8	24	309	477.5	421.8	390.1	506.5	421.5	390.6	379.7	339.1	270.8	313.6	319.7	342.4	472.1	359.7	384	454.7	368.5
Q9D1D4	Transmembrane emp24 domain-containing protein 10 OS=Mus musculus OX=10090 GN=Tmed10 PE=1 SV=1	0.0123623	0.217631	8	8	24	3644	3075.5	2978.8	3770.3	3579.2	3050	3155.4	2887.2	2972.7	2605.9	2602	2911.9	3174	2894.5	2743.6	3271.1	3395.6	2554.5
Q8CIL4	Uncharacterized protein C1orf131 homolog OS=Mus musculus OX=10090 PE=1 SV=1	0.0123623	0.217631	20	16	24	1669.1	1793.2	2201.8	1573	1624.6	1769	1597.7	1651.4	1566.3	1801.1	1918.9	1731.4	2259.9	2196.1	1795.4	1704.6	1914.9	1535.7
Q8VBT9	Tether containing UBX domain for GLUT4 OS=Mus musculus OX=10090 GN=Aspscr1 PE=1 SV=1	0.0126535	0.219242	16	12	24	155.3	166.1	170.6	167.1	158.6	177.8	174.4	181.2	175.8	198.7	192.2	223.3	162.2	192.6	183.8	149.7	201	197.3
Q9DBZ5	Eukaryotic translation initiation factor 3 subunit K OS=Mus musculus OX=10090 GN=Eif3k PE=1 SV=1	0.012877	0.219242	24	12	24	607.2	480.4	485.9	607.6	678.8	522.3	433.1	474.6	458.2	524.8	475.1	504.6	539.2	492.5	522.7	527.4	657.1	526.7
Q91WA4	CXXC-type zinc finger protein 5 OS=Mus musculus OX=10090 GN=Cxxc5 PE=2 SV=1	0.0128998	0.219242	4	8	24	319.4	387.8	505.3	285.4	301.5	467.1	266.3	228.3	225.8	242.4	275.9	227.4	350.2	353.8	314.5	293.9	218.8	333.7
G5E870	E3 ubiquitin-protein ligase TRIP12 OS=Mus musculus OX=10090 GN=Trip12 PE=1 SV=1	0.0128998	0.219242	4	8	24	2838.1	3166.4	3472.9	2867	2850.2	3547.4	2742.5	2842.5	2673.3	2764.5	2930.6	2797.2	3023.1	3056.1	3054.9	2755.1	3080.9	3369.7
P52019	Squalene monooxygenase OS=Mus musculus OX=10090 GN=Sqle PE=2 SV=1	0.0128998	0.219242	24	16	24	412.3	421.3	311.9	453.3	403.5	503.4	368.4	394.8	426.8	346.2	295.1	418.8	407.6	405.3	434.2	636	633	458.3
Q1H9T6	Telomere zinc finger-associated protein OS=Mus musculus OX=10090 GN=Zbtb48 PE=1 SV=1	0.0128998	0.219242	16	8	24	277.9	306	304.5	292	279.3	381.5	338.8	312.1	296.3	368.9	379.3	323.9	288.5	341	293.7	264.6	283.2	302.4
P62915	Transcription initiation factor IIB OS=Mus musculus OX=10090 GN=Gtf2b PE=1 SV=1	0.0128998	0.219242	16	16	24	194.8	170.4	179.9	161	182.9	169.9	191.9	218.4	167.5	204.4	205.5	202.3	210.5	200.9	178.8	193.7	196	145.7
Q91W52	Transmembrane protein 19 OS=Mus musculus OX=10090 GN=Tmem19 PE=1 SV=1	0.0128998	0.219242	8	8	24	615.1	487.4	619.9	677.3	654	651.6	616.5	559.7	575.6	552.1	521.9	550.8	589.7	576.2	531.7	624.2	396.5	532.8
Q6P5B0	RRP12-like protein OS=Mus musculus OX=10090 GN=Rrp12 PE=1 SV=1	0.0131112	0.219242	4	8	24	7036.8	8122.2	8403.2	6169	6894.4	7614.1	5904.6	7229.7	5303.9	6454.6	6570.7	6698	7989.1	8000.8	7629.4	6903.1	7462.1	7177.6
Q8CE90	Dual specificity mitogen-activated protein kinase kinase 7 OS=Mus musculus OX=10090 GN=Map2k7 PE=1 SV=1	0.0132287	0.219242	16	12	24	305.6	277.5	285.6	302	307.2	282.9	345.5	337.3	300.7	347.6	365.1	327.4	292.9	342.2	348.8	285.7	374	289.9
O89017	Legumain OS=Mus musculus OX=10090 GN=Lgmn PE=1 SV=1	0.0132287	0.219242	16	12	24	147.4	159.7	149.4	153.5	207.7	167.4	164	148.7	167.9	192	192.3	172.5	160.9	160.6	161.8	158.5	191.7	144.2
Q8C181	Muscleblind-like protein 2 OS=Mus musculus OX=10090 GN=Mbnl2 PE=2 SV=2	0.0132287	0.219242	16	12	24	20.8	32.7	28.5	33	36.5	40.4	34.3	43	28.8	52	52	34	35	44.3	36.5	25.2	40.2	22.5
P42232	Signal transducer and activator of transcription 5B OS=Mus musculus OX=10090 GN=Stat5b PE=1 SV=1	0.0132287	0.219242	24	12	24	2808.3	895.7	986.4	853	836	688.1	572.5	637.7	4688.1	812.3	837.6	5927.2	593.9	973.5	3841.1	3171.5	6660.4	6384.3
E9Q496	Vesicle transport protein USE1 OS=Mus musculus OX=10090 GN=Use1 PE=1 SV=1	0.0132287	0.219242	24	12	24	439.2	394.7	384.3	416.1	418.9	373	394.5	364.7	363.9	419.5	404.4	393.7	397.7	430.7	427.4	457.8	1344.9	392.3
Q3THW7	Eukaryotic translation initiation factor 3 subunit H OS=Mus musculus OX=10090 GN=Eif3h PE=2 SV=1	0.0133883	0.219938	8	4	24	799.9	701.6	699.1	745.5	914	792.1	642.7	636.4	579.8	775.5	693.2	654.7	743.7	673	654	725.3	679.7	593.6
Q8K0G8	Epithelial splicing regulatory protein 2 OS=Mus musculus OX=10090 GN=Esrp2 PE=1 SV=1	0.0134373	0.219938	16	16	24	381.2	431.2	412.2	333.5	353.4	419.5	365	465.4	418.3	462.9	509.7	444.4	397.1	476.5	447.9	393.6	463.8	386.8
E9Q7G1	Transmembrane p24-trafficking protein 7 OS=Mus musculus OX=10090 GN=Tmed7 PE=1 SV=1	0.0134373	0.219938	8	8	24	927.9	848	745.8	1033.3	927.5	846.4	919.2	817.8	787.7	798.8	710.4	667.7	895.3	815.1	735.3	888.3	914.1	768.9
Q6XVG2	Cytochrome P450 2C54 OS=Mus musculus OX=10090 GN=Cyp2c54 PE=1 SV=1	0.0135907	0.220472	24	4	24	6455.8	4626.6	1507.4	5061.7	4568.8	5200.8	6785.9	5013.2	5666.3	6727.5	6383.9	5955	6924.8	6076.2	5400	8294.1	7303.1	6037.7
Q5SU71	E3 ubiquitin/ISG15 ligase TRIM25 OS=Mus musculus OX=10090 GN=Trim25 PE=1 SV=1	0.0138038	0.220472	16	12	24	2074.9	2011.2	1809.2	2194.3	2303.3	2065.7	2214.8	2622.7	1821.3	2388.3	2479.4	2359.7	2142.7	2403.5	2242.8	2102.6	2558.1	1957.4
Z4YJT3	La-related protein 1 OS=Mus musculus OX=10090 GN=Larp1 PE=1 SV=1	0.0138038	0.220472	8	12	24	860.5	835	736.7	758.9	1100.1	950.9	520.7	915.9	689.4	775.1	696.3	741.7	619.5	685.9	703.6	834.2	800.6	748.4
P54823	Probable ATP-dependent RNA helicase DDX6 OS=Mus musculus OX=10090 GN=Ddx6 PE=1 SV=1	0.0138038	0.220472	24	12	24	577	602.5	559.7	558.3	579.7	610.3	547.5	545.3	606.9	622	579.4	606.9	592	624.5	612.1	677.1	619	614.2
Q9R0E1	Procollagen-lysine,2-oxoglutarate 5-dioxygenase 3 OS=Mus musculus OX=10090 GN=Plod3 PE=1 SV=1	0.0138038	0.220472	24	12	24	60.2	55.3	46.1	36.9	46.6	45.2	46.5	38.2	44	38	49.8	47.3	36.3	49.2	52.5	50.6	65.9	56.9
Q8R105	Vacuolar protein sorting-associated protein 37C OS=Mus musculus OX=10090 GN=Vps37c PE=1 SV=1	0.0138038	0.220472	20	12	24	67.3	79.6	69.9	56.5	76	61.1	68.1	86.6	79.4	77	68.3	101.2	84	88.7	86.1	81.7	113	65.1
P12815-2	Isoform 2 of Programmed cell death protein 6 OS=Mus musculus OX=10090 GN=Pdcd6	0.0140374	0.223302	4	12	24	1100.2	1029.1	1078	1150.4	914.1	1033.3	1123	891.5	882	822.5	994.8	741.3	786.9	951.7	869.8	920.9	1243.3	1048.3
B2RRE3	Camsap1l1 protein OS=Mus musculus OX=10090 GN=Camsap2 PE=2 SV=1	0.0141816	0.224693	16	20	24	97.4	93.8	109.2	99	109.6	93.3	100.8	100.9	85.3	133.7	152.1	113.2	116.8	122	113.5	106.6	135.7	95.2
Q8K0E8	Fibrinogen beta chain OS=Mus musculus OX=10090 GN=Fgb PE=1 SV=1	0.014379	0.226013	8	12	24	2649.2	2330.2	3969.7	2946.7	2933.7	2703.7	1803.7	2207.8	3780.2	1796.2	2981	2738.3	1697.9	1745.8	1989.9	1881.9	2832.2	2088
E9Q1A8	HMG box-containing protein 1 OS=Mus musculus OX=10090 GN=Hbp1 PE=1 SV=1	0.014379	0.226013	8	12	24	744.5	987.6	1184.4	872	1095.4	1474.9	940.7	1044.9	856.9	758.8	901.5	656.6	742.6	804.8	710.4	793.6	1171.8	927.7
Q8QZT1	Acetyl-CoA acetyltransferase, mitochondrial OS=Mus musculus OX=10090 GN=Acat1 PE=1 SV=1	0.0145122	0.227206	16	16	24	7996.9	10881.3	8325.7	6953.9	5806.5	7746	9538.3	6138.2	12018.6	9034.3	17067.9	11111.2	9249.4	10862.6	8906.4	9496.6	8250.9	12392.8
Q6P8J7	Creatine kinase S-type, mitochondrial OS=Mus musculus OX=10090 GN=Ckmt2 PE=1 SV=1	0.014692	0.227324	8	8	24	158.7	488.4	1472.4	1774.4	1473.8	527.2	59.5	79.8	537.9	47.9	1327.1	50.2	36.8	187	456.6	378.3	484.1	1027.7
Q8BU30	Isoleucine--tRNA ligase, cytoplasmic OS=Mus musculus OX=10090 GN=Iars PE=1 SV=2	0.014692	0.227324	12	16	24	153.6	169.4	160.4	189.8	203.7	188.5	256.6	226.3	200.4	211.4	208	210	159.5	213.6	201.8	171.6	222.5	208.5
Q8CHQ9	N-acetyltransferase family 8 member 2 OS=Mus musculus OX=10090 GN=Nat8f2 PE=1 SV=1	0.014692	0.227324	8	8	24	1737.2	1442.5	1614.7	1787.5	1759.9	1634.3	1717.9	1610.3	1599.4	1470.7	1436.9	1553.9	1704.8	1524.8	1424	1706.5	1641.1	1424.2
E9PWY9	Phenylalanine--tRNA ligase alpha subunit OS=Mus musculus OX=10090 GN=Farsa PE=1 SV=1	0.0149542	0.23048	16	12	24	662.1	841.6	820	965.4	1090.8	996.7	1002.9	877.6	1139.2	1118.9	995.3	1197.7	969.9	1086	957.6	1230.8	947.8	1088.1
P30355	Arachidonate 5-lipoxygenase-activating protein OS=Mus musculus OX=10090 GN=Alox5ap PE=1 SV=2	0.0150497	0.231054	8	8	24	67.7	49.4	66.8	79.8	95.7	63.1	76.7	79	53.4	46.6	51.5	30.3	73.2	55.3	51.3	72.4	59.9	63.7
Q78IS1	Transmembrane emp24 domain-containing protein 3 OS=Mus musculus OX=10090 GN=Tmed3 PE=1 SV=1	0.0155872	0.237784	8	8	24	681	547.2	555.4	723.3	729.4	619.3	634.4	544.4	494	492.5	529.3	473.6	649.5	621	519.3	613.5	605.6	511.1
Q8BVI9	Uncharacterized protein OS=Mus musculus OX=10090 GN=Slc25a4 PE=2 SV=1	0.0156081	0.237784	8	8	24	125.8	149.2	488.8	466.1	373.2	157	77.5	82.3	116.3	39.8	370.4	49.7	67.3	97.6	148.1	158.8	146.7	283
Q9QYS9	Protein quaking OS=Mus musculus OX=10090 GN=Qki PE=1 SV=1	0.0160276	0.243239	24	8	24	890.4	1000.2	1127	854.9	930.8	982.6	1005	940.2	959.4	969.7	1175.4	1101.2	1101	1118.3	1157.7	909	1186.8	1163.9
P59997	Lysine-specific demethylase 2A OS=Mus musculus OX=10090 GN=Kdm2a PE=1 SV=2	0.0162585	0.244866	8	8	24	655.5	621	719.7	736.7	724.5	721	693.5	609.8	538	606.5	694.2	563.9	652.4	640.2	598.9	618.1	666	634.2
Q9CS75	Uncharacterized protein (Fragment) OS=Mus musculus OX=10090 GN=Aen PE=2 SV=1	0.0162585	0.244866	16	16	24	217.7	246.4	271.6	246.3	203.6	188.1	252.4	206.6	167.1	292.6	285.5	259.9	281.3	251.7	269	215.5	216.8	189.4
D3Z7I0	General transcription factor 3C polypeptide 2 OS=Mus musculus OX=10090 GN=Gtf3c2 PE=1 SV=1	0.0164278	0.246479	16	12	24	373.8	410.8	397.6	384.9	412.3	425.9	410.5	420.4	397	470.6	459.4	451.3	408.4	467.5	459.2	424.6	474.6	445.3
Q99LQ1	MAP3K12-binding inhibitory protein 1 OS=Mus musculus OX=10090 GN=Mbip PE=1 SV=1	0.0165692	0.247218	8	8	24	507.6	538.9	489.7	490.8	501.9	535.3	492.6	511.2	407	462.7	496.7	432.4	469.1	476.1	444	476.9	490	498.6
Q3TQK9	Uncharacterized protein (Fragment) OS=Mus musculus OX=10090 GN=Nedd4l PE=2 SV=1	0.0166019	0.247218	8	4	24	115.9	145.9	129	153.9	161.8	109.6	95	99.9	108.4	90.8	100.4	113.1	128.5	134.2	95.3	120.5	130.5	101.7
Q8BWZ3	N-alpha-acetyltransferase 25, NatB auxiliary subunit OS=Mus musculus OX=10090 GN=Naa25 PE=1 SV=1	0.0169088	0.250846	24	12	24	982.5	847.9	839.4	973.3	1037.2	1049.7	960.6	966.2	865.9	986	1007.3	887.3	978.6	1067.8	1098.6	1046.1	1191.9	1102.1
B1AU74	Motile sperm domain-containing protein 2 OS=Mus musculus OX=10090 GN=Mospd2 PE=1 SV=1	0.0179854	0.263546	24	4	24	153.5	163.9	138.4	150	163.9	166.2	140.7	135.5	193.6	176.1	168.2	188.8	187.9	194.5	158.7	209.9	210.5	188.1
Q9CT10	Ran-binding protein 3 OS=Mus musculus OX=10090 GN=Ranbp3 PE=1 SV=2	0.0179854	0.263546	20	20	24	499.8	533.1	481.2	331.2	455.4	564.8	367.3	415.5	381.8	312.8	359.2	363.4	536.9	499	533.7	377	392.7	527.8
Q8BTX6	Uncharacterized protein (Fragment) OS=Mus musculus OX=10090 GN=Skiv2l2 PE=2 SV=1	0.0179854	0.263546	20	20	24	6814.2	7129.8	7916.5	6238.7	6706.4	6939.4	6763.9	6897	5543	5970.7	6471.3	5986.2	6985.9	7467.7	7242.2	6741	6626.8	6981.9
Q8K274	Ketosamine-3-kinase OS=Mus musculus OX=10090 GN=Fn3krp PE=1 SV=2	0.0180311	0.263546	16	4	24	393.6	417.4	345	420.1	403.8	385.3	440.3	419.7	425	441.3	447.5	450.2	378.6	350.8	382.3	368.3	478.1	440.1
P61600	N-alpha-acetyltransferase 20 OS=Mus musculus OX=10090 GN=Naa20 PE=1 SV=1	0.0184853	0.269192	24	16	24	343	328.9	334.9	357.3	336.1	382.9	357.7	289.9	315.9	332.1	319.7	301.3	361.1	346.6	336.3	358.5	374.8	367
Q9Z1Z2	Serine-threonine kinase receptor-associated protein OS=Mus musculus OX=10090 GN=Strap PE=1 SV=2	0.0186845	0.271096	20	12	24	2166.5	1744.3	1808	1790.2	1898.8	1956.2	1913.1	1833.5	1792.2	1989	2177.3	1910.4	2305.6	2141.4	2040.1	2117.3	2115.5	1903.5
Q5F2E7	Nuclear fragile X mental retardation-interacting protein 2 OS=Mus musculus OX=10090 GN=Nufip2 PE=1 SV=1	0.0188598	0.272376	20	8	24	29	22.9	30.4	36.2	31.2	42.8	38.3	31.7	37.7	36.1	43	39.4	37.2	42.4	40.6	42.3	44	32.6
Q8VC97	Beta-ureidopropionase OS=Mus musculus OX=10090 GN=Upb1 PE=1 SV=1	0.019289	0.272376	16	16	24	299.2	325.5	177	290	270.8	302.1	392.2	244.7	364.2	391.2	404.1	369.9	311.6	305.7	379.1	354.9	373	467.9
P11881	Inositol 1,4,5-trisphosphate receptor type 1 OS=Mus musculus OX=10090 GN=Itpr1 PE=1 SV=2	0.019289	0.272376	24	8	24	416.8	482.7	383.2	363.6	381.1	412.1	415.7	388.7	379.9	412.3	426.5	446.7	440.8	420.7	414.9	413.3	430.6	478.1
Q80Y67	Itgav protein (Fragment) OS=Mus musculus OX=10090 GN=Itgav PE=2 SV=1	0.019289	0.272376	8	8	24	159.7	171.7	165.1	194.2	181.1	152	157.3	148.6	174	123.4	140.9	158.6	131.1	160.2	153	158.3	150.4	155.1
Q9CQW1	Synaptobrevin homolog YKT6 OS=Mus musculus OX=10090 GN=Ykt6 PE=1 SV=1	0.019289	0.272376	8	8	24	192.1	145.4	166.4	210.2	195.2	150.5	164.7	145.9	154.7	135.1	148.5	143.8	160	149.5	123	150.7	135.9	147.3
Q62348	Translin OS=Mus musculus OX=10090 GN=Tsn PE=1 SV=1	0.019289	0.272376	20	8	24	42.7	39.6	31.8	55.8	52.4	44	46.3	47	39.8	49.9	61.5	52.5	46.9	66.9	53.2	57.4	56	46.2
K7N6C2	Cytochrome P450, family 2, subfamily c, polypeptide 68 OS=Mus musculus OX=10090 GN=Cyp2c68 PE=1 SV=1	0.0193689	0.272376	24	4	24	1326.9	1184.7	878.6	1207.7	1140.7	1663.6	1422.3	1131.3	1727.8	1520.5	1336	1423.4	1378	1772.6	1470.9	1945.9	1561.5	1696.2
P61620	Protein transport protein Sec61 subunit alpha isoform 1 OS=Mus musculus OX=10090 GN=Sec61a1 PE=1 SV=2	0.0196668	0.272376	8	12	24	3335	2122.8	2501.5	3072.6	3289.6	2486.7	2327.8	3375.5	2462.6	2292.5	2014.7	2346.3	2077.1	1855.4	2352.4	2488.4	2655.7	2061.7
A0A1B0GRI2	Uncharacterized protein OS=Mus musculus OX=10090 GN=Gm35315 PE=4 SV=1	0.0196668	0.272376	16	12	24	210.8	326.3	477.6	338.8	398.8	563.7	479.8	480.8	373.8	760.4	783.3	466.9	426.5	679.7	379.7	448	231.8	398
P26187	Methylated-DNA--protein-cysteine methyltransferase OS=Mus musculus OX=10090 GN=Mgmt PE=1 SV=3	0.0200606	0.272376	24	4	24	91.5	76.1	86.2	89.4	92.2	127.6	105	98	104.3	114.4	127.5	96.8	97	98.1	117.3	100.6	140.4	156.1
Q571A2	MKIAA4106 protein (Fragment) OS=Mus musculus OX=10090 GN=Cul2 PE=2 SV=1	0.0200606	0.272376	8	20	24	361	371.7	372.4	431.5	435.5	426.5	416.7	413.6	330.1	410.8	414.9	377.9	404	439.3	411.9	398.6	404.4	370.4
Q5BL07	Peroxisome biogenesis factor 1 OS=Mus musculus OX=10090 GN=Pex1 PE=1 SV=2	0.0200606	0.272376	24	20	24	41.5	34.3	37.3	29.8	36.1	32.6	40.8	45.8	52	33.9	31.6	35	29.8	30.8	30.4	49.4	53.5	50.4
Q3TW36	Uncharacterized protein OS=Mus musculus OX=10090 GN=Skiv2l PE=2 SV=1	0.0200606	0.272376	24	4	24	651.3	588	534.5	634.2	697.4	635.2	671.7	738.9	707.2	758.9	639.6	639.8	641.4	712.4	693.6	791.3	723.3	736.7
O09161	Calsequestrin-2 OS=Mus musculus OX=10090 GN=Casq2 PE=1 SV=3	0.0200927	0.272376	8	8	24	95.3	231.1	649.4	724	569.4	269.3	83.7	101.9	208.6	79.3	494.3	64.6	74.1	132.4	215	174.3	216.4	442.2
Q9CQI6	Coactosin-like protein OS=Mus musculus OX=10090 GN=Cotl1 PE=1 SV=3	0.0200927	0.272376	12	8	24	398.4	341.3	300.2	436.4	377.5	271.5	433.2	363.3	484.3	345.6	309.8	402.3	322	271.3	337.1	348.5	340.7	355.1
E9QL25	Lysine-specific demethylase 2B OS=Mus musculus OX=10090 GN=Kdm2b PE=1 SV=1	0.0200927	0.272376	20	16	24	457.8	509.6	579	418.8	456.2	589	447	466.7	386.8	457.4	519.8	462.4	535	592.5	540	451.8	526	519.4
Q9DB96	Neuroguidin OS=Mus musculus OX=10090 GN=Ngdn PE=1 SV=1	0.0200927	0.272376	4	8	24	884	1018.6	1070.2	875.7	923.3	939.1	752.8	806.3	749.9	750.9	822	833.9	1018.8	1031.7	825.8	877.6	1106.1	737.8
O08580	Steroid hormone receptor ERR1 OS=Mus musculus OX=10090 GN=Esrra PE=1 SV=4	0.0203092	0.272376	20	16	24	931.4	842.7	759.7	810.4	905.8	974.6	897.4	864.3	763.7	1084.4	988.3	862.9	1024.2	1047.5	950.3	949.8	995.5	929.8
Q3UZG4	Aminoacyl tRNA synthase complex-interacting multifunctional protein 1 OS=Mus musculus OX=10090 GN=Aimp1 PE=1 SV=1	0.0203543	0.272376	24	12	24	74.7	79.2	72.5	77.2	62.1	72.8	63.3	52.9	69.2	53.6	69.2	77.8	66.1	75.2	75	77.4	74.3	83.9
Q91W64	Cytochrome P450 2C70 OS=Mus musculus OX=10090 GN=Cyp2c70 PE=1 SV=2	0.0203543	0.272376	8	12	24	4340.6	3651	3262.8	4252.5	4636.2	3510.4	3540.4	3967.2	4309.9	3523.8	3251.3	4059.3	2949.5	2811.1	2631.6	3420.6	5201.5	2537.1
Q7TT37	Elongator complex protein 1 OS=Mus musculus OX=10090 GN=Elp1 PE=1 SV=2	0.0203543	0.272376	12	12	24	164.3	211.5	193.7	196.5	208.4	190.1	209.4	239.7	194.6	199.4	206.2	201.7	204.8	188.4	206.4	182.9	173.8	180.9
G5E905	RIKEN cDNA 9030612M13 OS=Mus musculus OX=10090 GN=Zfp871 PE=1 SV=1	0.0203543	0.272376	16	12	24	107.4	134.2	152.7	106.6	161.4	160.1	181.4	203.5	131.9	287	292.6	156.1	124	174.8	146.3	134.5	135.8	137
Q8BFY9	Transportin-1 OS=Mus musculus OX=10090 GN=Tnpo1 PE=1 SV=2	0.0203543	0.272376	20	12	24	1186.9	863.3	1564.9	1239.1	1264.3	1255.1	1374	1327.4	1083.7	1403.6	1448.4	1179.6	1425.7	1493.1	1562.6	1340.6	1345.6	1385
P0C605	cGMP-dependent protein kinase 1 OS=Mus musculus OX=10090 GN=Prkg1 PE=1 SV=1	0.0205218	0.273693	16	12	24	36.9	28.9	46.1	36.7	34.4	55.6	31.2	41.4	45	48.6	61.8	53.9	42.3	51	51.2	37.9	39.9	43.8
Q9DBB4	N-alpha-acetyltransferase 16, NatA auxiliary subunit OS=Mus musculus OX=10090 GN=Naa16 PE=2 SV=1	0.0207524	0.275839	24	4	24	537.8	528.5	507.3	544.1	602.9	617.2	555.3	584.5	612.3	639.6	580.2	574.5	532.4	611.6	617.1	685.5	700.4	620.9
Q3UFM5	Nucleolar MIF4G domain-containing protein 1 OS=Mus musculus OX=10090 GN=Nom1 PE=1 SV=2	0.0208964	0.275902	20	16	24	658.7	711.4	743.1	810.4	822.3	660.1	651.9	658.1	601.1	714.7	778.6	698.2	785.3	876.1	779	665.5	810.4	707.4
Q9Z277	Tyrosine-protein kinase BAZ1B OS=Mus musculus OX=10090 GN=Baz1b PE=1 SV=2	0.0208964	0.275902	4	8	24	9195.9	11632	12401.9	8923.3	10345.5	11138.8	8899.2	9293.4	8630.9	9542	10067.9	9735.4	10236.2	11360.5	10082.3	9571.8	10227.8	10079.4
Q8CBW3	Abl interactor 1 OS=Mus musculus OX=10090 GN=Abi1 PE=1 SV=3	0.0212392	0.277652	20	12	24	63.4	65.3	52.1	51.9	66.6	48.7	61	57	57.6	64	71.2	58.5	70.9	71.2	67.4	60	61.7	58.9
G3X9I4	Aly/REF export factor 2 OS=Mus musculus OX=10090 GN=Alyref2 PE=1 SV=1	0.0212392	0.277652	4	12	24	644.3	748.2	720.1	675	671.6	807.4	693.3	564.9	624.5	543.3	624.1	592.2	656.7	712.4	642.1	617.1	852.5	675.9
Q922Q9	Chitinase domain-containing protein 1 OS=Mus musculus OX=10090 GN=Chid1 PE=1 SV=1	0.0212392	0.277652	8	12	24	535.2	406.7	479.4	582.8	620.7	467.2	470.1	535.8	510.5	448.9	439.4	481	438.6	429.3	453.1	565.6	472.3	395.1
Q9D665	Short-chain dehydrogenase/reductase family 42E member 1 OS=Mus musculus OX=10090 GN=Sdr42e1 PE=1 SV=1	0.0213769	0.278533	12	16	24	805.9	633.5	603.4	793.8	686.1	779.4	1019.4	834.2	841.6	813.1	776.3	770.2	701.6	703.7	637.1	713.3	753	935.6
A0A1D5RLZ5	Group XV phospholipase A2 OS=Mus musculus OX=10090 GN=Pla2g15 PE=1 SV=1	0.0217001	0.279981	12	16	24	80.8	75	51.9	81.7	103.6	88.9	116.9	99.7	122.4	86	68.3	109.5	84.4	78.3	98.1	109.4	94.7	93
P68372	Tubulin beta-4B chain OS=Mus musculus OX=10090 GN=Tubb4b PE=1 SV=1	0.0217001	0.279981	8	8	24	5548.4	5663.5	5210.4	6372.6	6215.7	5580.2	5783.7	5154.4	5757.4	5139.9	4785.4	5308	5561.6	5361.1	5693.1	5269.3	5384.1	5419.7
Q31164	Uncharacterized protein (Fragment) OS=Mus musculus OX=10090 GN=H2-Eb1 PE=1 SV=1	0.0217001	0.279981	8	8	24	404.7	593.1	358.1	694.9	726.5	473.7	575.1	615.1	408.4	217.8	300.7	322.2	524.6	568.2	435.5	690.7	638.6	379.3
Q3TXY2	Uncharacterized protein OS=Mus musculus OX=10090 GN=Tex264 PE=2 SV=1	0.0220923	0.28269	20	16	24	727.1	673.8	576.5	568.5	629.9	589.5	582	605.8	589.9	698.3	586.9	616.3	725.1	715.8	668.7	750.4	639.8	610.6
A4FUU9	1300018J18Rik protein (Fragment) OS=Mus musculus OX=10090 GN=Selenoo PE=2 SV=1	0.0221242	0.28269	16	12	24	182.7	211.8	170.7	179.5	216.6	219.3	202.2	229.1	241.5	301	222.4	271.5	177.5	207.7	260.3	221.2	218.4	305.4
Q9JLV6	Bifunctional polynucleotide phosphatase/kinase OS=Mus musculus OX=10090 GN=Pnkp PE=1 SV=2	0.0221242	0.28269	4	12	24	2014.4	2112.9	1909.7	1977.3	1917.8	2448.4	1859.8	1809.2	1712.8	1718.9	1850.2	1676.2	2038.5	2014.8	1754.6	1770.3	2078.5	1958.8
F6W4F5	cAMP-responsive element modulator (Fragment) OS=Mus musculus OX=10090 GN=Crem PE=1 SV=1	0.0225038	0.284462	8	8	24	171.2	167.6	216.6	200.3	213.2	235.9	168.2	181.4	176.6	146.8	157.4	173.3	179.8	199.4	182.9	165.5	223.6	199.2
A2AUM6	Signal recognition particle 14 kDa protein OS=Mus musculus OX=10090 GN=Srp14 PE=1 SV=1	0.0225038	0.284462	8	8	24	1610.3	1386.8	1364.7	1634	1657.4	1414.5	1568.3	1314.6	1306.9	1310	1286.7	1372	1560.5	1376.7	1388.9	1629.7	1358.3	1399.9
Q91VZ6	Stromal membrane-associated protein 1 OS=Mus musculus OX=10090 GN=Smap1 PE=1 SV=1	0.0225038	0.284462	12	8	24	256.2	304.5	241.7	243.4	266.2	275	285.6	310.8	291.7	277.2	275	337.4	231.8	253.8	225.7	242.9	534.1	240.7
Q3UHL0	Uncharacterized protein OS=Mus musculus OX=10090 GN=Gtf3c1 PE=2 SV=1	0.0226921	0.284462	20	16	24	1756.5	2151.2	2112.8	1727.2	1847.9	2116.3	2039.9	1894.2	1718.9	2061.1	2104	1903.1	2024.9	2473	2265.9	1997	2332.5	2330.3
P07724	Serum albumin OS=Mus musculus OX=10090 GN=Alb PE=1 SV=3	0.0227597	0.284462	24	8	24	7638.1	7727.2	5519.4	7050.2	5409.8	6174.9	7962.7	5985.8	8843.9	9692.9	6265.4	8054.3	8414	7367.7	9168.1	10194.3	7731.9	8785.8
P51667	Myosin regulatory light chain 2, ventricular/cardiac muscle isoform OS=Mus musculus OX=10090 GN=Myl2 PE=1 SV=3	0.0228108	0.284462	8	8	24	485.9	1749.3	2126.7	3247.8	3447.1	1181.4	223.4	414.8	560.1	95.8	2486.6	150.3	221.1	1152.7	1087.9	425.2	985.2	1571.3
Q8BIL5	Protein Hook homolog 1 OS=Mus musculus OX=10090 GN=Hook1 PE=1 SV=2	0.0228108	0.284462	24	12	24	397.8	375.3	380.6	421.7	423.7	465.5	344.2	359.7	271.6	396.3	387.5	362.6	405.1	468.4	365.5	432.2	462.1	392.4
Q9CSH3	Exosome complex exonuclease RRP44 OS=Mus musculus OX=10090 GN=Dis3 PE=1 SV=4	0.0230092	0.284462	4	12	24	4934.8	5845	5994.1	4604.2	5274.1	5728.7	4498	5429.6	4080.1	4410.6	4373.8	4435.1	5289.3	5794.3	5142.4	4846.3	4668.8	5002.8
F7BJB9	MORC family CW-type zinc finger protein 3 OS=Mus musculus OX=10090 GN=Morc3 PE=1 SV=1	0.0230092	0.284462	20	12	24	587.5	676.6	754.4	556.8	604.1	683.3	613.7	766.7	546	695.2	804.9	699.1	754.5	848.6	916.9	673.1	438.6	745.9
P09542	Myosin light chain 3 OS=Mus musculus OX=10090 GN=Myl3 PE=1 SV=4	0.0230528	0.284462	8	4	24	191.7	533.7	7492.6	810.3	1304.2	468.5	97	146.1	150.6	75.2	638.7	81.4	106.5	332	306.9	150.2	328.5	1570.4
P28700	Retinoic acid receptor RXR-alpha OS=Mus musculus OX=10090 GN=Rxra PE=1 SV=1	0.0230528	0.284462	12	16	24	2580.7	3238.9	2851.9	3285.5	3549.7	3569.9	3999.3	3483.4	2989.6	3457.7	3733	3340.4	3367.4	3873.3	3073.3	3066.4	3129.7	2946.8
Q8C863	E3 ubiquitin-protein ligase Itchy OS=Mus musculus OX=10090 GN=Itch PE=1 SV=2	0.0237493	0.290342	16	16	24	942.1	908.4	888.9	821.2	964.2	914.7	911.1	1161.2	874.3	1152.4	1289.2	1008.4	1085.8	1047.6	938.1	857.4	1043.2	910.6
Q3U3C9	Genetic suppressor element 1 OS=Mus musculus OX=10090 GN=Gse1 PE=1 SV=2	0.0237493	0.290342	16	20	24	167.5	206.6	201	198.4	234.5	217.5	190.3	231.1	165.5	293.6	265.5	241.8	231.1	266	238.6	215.3	289.6	172.8
D0QMC3	Myeloid cell nuclear differentiation antigen-like protein OS=Mus musculus OX=10090 GN=Mndal PE=1 SV=1	0.0237493	0.290342	4	8	24	886.3	1115.3	1147	987.5	1053.9	1045.4	1014.3	811.6	961.9	826.4	976.9	960.9	983.8	1086.7	1066.5	1023.7	1074.4	1043.9
Q8C161	Uncharacterized protein OS=Mus musculus OX=10090 GN=Aar2 PE=1 SV=1	0.0241113	0.293861	8	8	24	109.3	101.6	108.3	123.8	135.1	124.3	113.8	63.5	77.4	85.5	69	71.3	111	110	113.2	116.2	92.8	83.5
B2RVL6	Zinc finger CCHC domain-containing protein 24 OS=Mus musculus OX=10090 GN=Zcchc24 PE=1 SV=1	0.0247388	0.300153	8	16	24	381.8	309.8	371.5	400.1	409.6	370.3	377.5	340	315.3	369.5	365.5	319	337.4	364.1	310.9	361.5	348.4	306.8
P70324	T-box transcription factor TBX3 OS=Mus musculus OX=10090 GN=Tbx3 PE=1 SV=3	0.0247791	0.300153	16	12	24	485.1	440.9	407.6	601.7	595.9	598.4	609.5	673.7	370.2	641.5	721.2	554.4	477.7	544.4	492.9	517.4	715.9	451.5
J3QPC8	Troponin T, slow skeletal muscle OS=Mus musculus OX=10090 GN=Tnnt1 PE=1 SV=1	0.0249739	0.30159	8	4	24	53.7	151.1	474.4	515.7	605.4	258.4	38.5	53.7	127	40.1	477.4	44.8	40.1	45.2	111.7	83.5	191.6	319.1
Q505F5	Leucine-rich repeat-containing protein 47 OS=Mus musculus OX=10090 GN=Lrrc47 PE=1 SV=1	0.0257541	0.310066	24	4	24	1202.8	1068	1029.5	1172.5	1196.2	1230.8	1248.5	1328.9	1082.9	1387.2	1489	1232.7	1217.3	1260.3	1188.2	1351	1534.7	1270
Q8VIG1	RE1-silencing transcription factor OS=Mus musculus OX=10090 GN=Rest PE=1 SV=2	0.0262388	0.314946	4	12	24	100.6	90	86.1	91.4	92.3	92.5	82.4	82.3	79.2	74.9	82.8	79.5	86.8	87.4	69.9	72.2	99.7	92.6
Q9DBU5	E3 ubiquitin-protein ligase RNF6 OS=Mus musculus OX=10090 GN=Rnf6 PE=1 SV=1	0.0267079	0.319607	8	4	24	117.5	114.4	139.1	122.4	128.7	127.3	98.5	97.5	102.4	110.9	114.3	91	117.2	121.8	104.8	77.8	130	104
Q91W50	Cold shock domain-containing protein E1 OS=Mus musculus OX=10090 GN=Csde1 PE=1 SV=1	0.0272487	0.325096	20	12	24	2950.6	3319.6	2800.9	2422.9	3060.3	3132.2	2680.1	3153.6	2806.7	3268.4	3236.8	3451.5	3288	3536.2	3234.1	3132.9	3584.2	2834
Q7TSB3	IRFD2 (Fragment) OS=Mus musculus OX=10090 GN=Ifrd2 PE=2 SV=1	0.0273797	0.325678	20	12	24	741	670	913.9	892.5	728.5	698.8	879	804.9	792.6	963.5	973.3	836.9	907.7	904.2	923.8	876.3	981.7	855.6
Q8VI75	Importin-4 OS=Mus musculus OX=10090 GN=Ipo4 PE=1 SV=1	0.0280267	0.327541	4	12	24	91.1	94.5	104.6	87.1	76	72.5	50.7	76.9	86.4	73.5	71.4	76.9	76.2	89.6	87	68	100.4	82.5
Q9CWX9	Probable ATP-dependent RNA helicase DDX47 OS=Mus musculus OX=10090 GN=Ddx47 PE=2 SV=2	0.0280267	0.327541	4	12	24	3256.9	3451.4	3915.1	3243	3338.6	3316.2	3053.8	3000.7	2374.9	2840.9	3121.9	2643.8	3833.3	3416.7	2801.4	3107.9	3604.8	2644.6
P97343	Serine/threonine-protein kinase Kist OS=Mus musculus OX=10090 GN=Uhmk1 PE=1 SV=3	0.0281137	0.327541	24	8	24	146.8	180.5	172.2	152	146.5	148.3	151	155.3	150.7	129.9	163.7	153.4	159.5	157.8	171.8	163.6	292.6	154.6
F6SVV1	40S ribosomal protein S7 OS=Mus musculus OX=10090 GN=Gm9493 PE=3 SV=1	0.0283631	0.327541	8	8	24	2772	2311.6	2213.4	2696.2	2825	2622.9	2274.2	2160.2	2689.2	2193.6	1932.4	2431.3	2545.2	2291.4	2204.7	2784	2666	2209.6
A0A0R4J107	Acylamino-acid-releasing enzyme (Fragment) OS=Mus musculus OX=10090 GN=Apeh PE=1 SV=1	0.0283631	0.327541	16	16	24	111	110.3	113.1	102.6	90.1	116	124.4	108.8	134.8	133.1	120.7	134.7	119.2	124.1	125.7	102.9	102.9	161.5
Q9JI91	Alpha-actinin-2 OS=Mus musculus OX=10090 GN=Actn2 PE=1 SV=2	0.0283631	0.327541	8	8	24	266	782.3	5289.8	3133.1	2777.2	1114.4	130.1	158.6	762.3	39.3	2707.1	96.5	81.5	242.4	778.1	605.6	585.1	2187.8
Q8BVE8	Histone-lysine N-methyltransferase NSD2 OS=Mus musculus OX=10090 GN=Nsd2 PE=1 SV=2	0.0283631	0.327541	24	16	24	178.6	252.7	295.3	202.2	199.9	248.1	200.8	193.9	182.3	186.3	174.3	193.4	226.5	271.4	185.2	215.2	283.5	218.5
Q8JZR0	Long-chain-fatty-acid--CoA ligase 5 OS=Mus musculus OX=10090 GN=Acsl5 PE=1 SV=1	0.0283631	0.327541	24	8	24	4302.9	4256.5	3462.8	3845.9	3294.3	4108.9	4033.2	3164.9	4419.4	4401.1	3336.4	3915.2	4141.2	4075.1	4434.8	4896.1	4160.6	4891.2
Q8BX57	PX domain-containing protein kinase-like protein OS=Mus musculus OX=10090 GN=Pxk PE=1 SV=2	0.0283631	0.327541	16	16	24	682.9	573	584.9	576.3	676.4	614.5	841.8	775.4	535.1	709.7	760.2	964	677.7	741.1	861.3	636.9	691.3	870.6
Q9ERN0	Secretory carrier-associated membrane protein 2 OS=Mus musculus OX=10090 GN=Scamp2 PE=1 SV=1	0.0283631	0.327541	8	16	24	78.3	66.3	63.9	87.1	78.9	60.7	72.5	101.4	60.7	63.8	64.9	57.5	60	70.3	53.5	63	46.5	55.4
Q64012-2	Isoform 1 of RNA-binding protein Raly OS=Mus musculus OX=10090 GN=Raly	0.0285205	0.3284	4	12	24	4032.1	5095.1	5014.3	4172.4	4442.3	4458	4076.6	3722	3600.5	3535.8	4012.1	3624.1	4424.3	4230.2	3699.4	3638.3	3961.4	3371.5
Q6PDR1	Lipase OS=Mus musculus OX=10090 GN=Lipa PE=2 SV=1	0.0286156	0.32854	24	4	24	622.4	606.5	352.8	651	598.1	664	850	583.3	696.5	695.4	583.3	678.5	636	701.5	745.3	821.6	831.1	791.5
Q3TNL6	Anion exchange protein OS=Mus musculus OX=10090 GN=Slc4a1 PE=2 SV=1	0.0292453	0.329543	16	12	24	199.7	338.8	210.9	339.7	236.7	237.7	341.7	357.2	334.9	417.9	288.3	459.6	400.9	294.1	407.7	355	315	421.2
A0A0U1RP62	Histocompatibility 47, isoform CRA_b OS=Mus musculus OX=10090 GN=Selenos PE=1 SV=1	0.0292453	0.329543	8	12	24	113.1	93.5	94.9	98.8	112.9	111.4	112.6	79.1	95.2	102.2	75.8	84.3	90.2	90.8	80.9	94.4	39.7	87.8
Q9ERV1	Probable E3 ubiquitin-protein ligase makorin-2 OS=Mus musculus OX=10090 GN=Mkrn2 PE=1 SV=2	0.0292453	0.329543	20	20	24	368.3	389.4	462.2	313.7	349.7	414.9	348.6	376.7	327.7	340.9	365.5	370.2	473.6	400.3	412.2	374.4	414.6	378.4
Q99PJ2	Probable E3 ubiquitin-protein ligase TRIM8 OS=Mus musculus OX=10090 GN=Trim8 PE=1 SV=3	0.0292453	0.329543	16	12	24	295.2	370.6	355.4	351.7	363	388.8	378.6	412.1	370.3	448.2	444	379	352.8	446.4	352.4	354.7	391.3	320.7
Q9CQS5	Serine/threonine-protein kinase RIO2 OS=Mus musculus OX=10090 GN=Riok2 PE=1 SV=1	0.0292453	0.329543	16	20	24	97.4	110.5	81.2	75.4	109.6	96.4	78.4	99.4	76.5	125.9	125.8	108.8	97.9	119.8	116.4	82.1	94.5	95.2
Q8CBB7	AP-1 complex subunit gamma OS=Mus musculus OX=10090 GN=Ap1g1 PE=1 SV=1	0.0295449	0.329543	4	16	24	861.7	868.7	594.5	828.7	699.8	728.9	760.3	801.1	793.1	657.9	641.2	697.7	642.9	684.1	622	706.8	763.8	760.2
G3X957	Liprin-beta-2 OS=Mus musculus OX=10090 GN=Ppfibp2 PE=1 SV=1	0.0295449	0.329543	12	8	24	421.4	414.1	308.1	436.7	464.4	357.9	461.3	446.7	468.3	433.2	406.1	455.8	360	370.6	392	437.6	437	420.3
G3UW82	MCG140437, isoform CRA_d OS=Mus musculus OX=10090 GN=Myh2 PE=1 SV=1	0.0295449	0.329543	8	8	24	612.4	1602.8	6855.1	8841.7	8252.3	2955.1	264.6	319.6	1906.5	158.7	6780.6	256.8	169	332.7	2220.8	2143.2	1250.9	5254
A2AQB2	Nebulin OS=Mus musculus OX=10090 GN=Neb PE=1 SV=1	0.0295449	0.329543	8	8	24	41.3	76.7	249.5	171.5	142	90	37.6	51.2	62.4	32.3	172.9	30.7	34.1	34.5	67.5	57.5	69.3	128.4
E9PVA2	Ribosomal RNA-processing protein 8 OS=Mus musculus OX=10090 GN=Rrp8 PE=1 SV=1	0.0295449	0.329543	20	16	24	1022.6	1170.8	1439.4	922.2	1040.2	1230.8	988.5	1022.7	840.1	1089.6	1167.2	1076.7	1193.5	1270.3	1133.4	1104.8	1141	1033
Q6P8N8	ATP-dependent Clp protease ATP-binding subunit clpX-like, mitochondrial OS=Mus musculus OX=10090 GN=Clpx PE=1 SV=1	0.0296181	0.329543	24	20	24	535.8	537.6	537.7	495	439	464.8	492.2	361.7	594.6	450.9	371	492.8	387.9	437.5	466.3	526.9	575.9	535.9
P35585	AP-1 complex subunit mu-1 OS=Mus musculus OX=10090 GN=Ap1m1 PE=1 SV=3	0.0297771	0.330384	8	12	24	1230.3	1092.3	769.1	1165.5	1056.2	983.3	1093.9	1054.2	1043.9	959.2	934	941.7	1051.2	846.5	886	920.8	949.1	942.9
Q3UEB4	Mevalonate kinase OS=Mus musculus OX=10090 GN=Mvk PE=1 SV=1	0.0304639	0.332537	24	4	24	208.6	144.7	144.9	233.3	153.8	198.6	190.7	179.2	304.2	229.5	191.7	298.9	258.5	232.8	235.2	233.8	229.3	324.8
Q9CQ80	Vacuolar protein-sorting-associated protein 25 OS=Mus musculus OX=10090 GN=Vps25 PE=1 SV=1	0.0304639	0.332537	24	4	24	140.1	78	97.8	143.9	124.3	135.9	147.8	134.2	113.5	151.9	152.3	143.3	147.8	137.9	171.3	133.3	174.6	153.6
A0A0A6YVS2	Calcium load-activated calcium channel (Fragment) OS=Mus musculus OX=10090 GN=Tmco1 PE=1 SV=1	0.0307196	0.332537	4	12	24	313.7	298.6	304	332.2	297.1	297.1	288.3	261.3	306.3	244.4	241.9	276.1	302.2	253	302.7	337.4	186.5	280.7
Q8R0K4	Coiled-coil domain-containing protein 137 OS=Mus musculus OX=10090 GN=Ccdc137 PE=2 SV=1	0.0307196	0.332537	24	12	24	832.4	1005.3	1212.1	868.9	920.4	1194.4	935.8	827.6	844.8	900.5	912.9	930.2	1076.1	1174.9	930.8	938	1265.1	960.7
O35134	DNA-directed RNA polymerase I subunit RPA1 OS=Mus musculus OX=10090 GN=Polr1a PE=1 SV=2	0.0307196	0.332537	20	12	24	2048.8	2564.6	2520.1	2189.6	2294.2	2473.7	2422.2	2696.4	1926.9	2517.1	2504.4	2484	2480.8	2756.8	2628.3	2441.2	2601.4	2586.7
A0A087WSU4	NGFI-A-binding protein 1 OS=Mus musculus OX=10090 GN=Nab1 PE=1 SV=1	0.0307196	0.332537	8	12	24	201.1	194.1	197.8	243.1	231.6	192.4	205.1	208.1	128.1	216.6	178.4	134.3	187.8	168.3	176.6	190.8	177.7	157
Q8VDU3	Apol9a protein OS=Mus musculus OX=10090 GN=Apol9a PE=2 SV=1	0.0307267	0.332537	20	16	24	412.4	577.2	580.4	456	483.9	594.3	485.2	523.7	452.3	441.3	491	525.8	655.6	672.4	601.4	480.1	625.9	586.4
Q6PGF7	Exocyst complex component 8 OS=Mus musculus OX=10090 GN=Exoc8 PE=1 SV=1	0.0307267	0.332537	16	8	24	115.9	116.5	104.3	114.1	115.5	93.2	110.4	119.1	126.1	133.3	119.1	140.3	114.3	105.2	110.8	98.8	78.1	118.5
P97372	Proteasome activator complex subunit 2 OS=Mus musculus OX=10090 GN=Psme2 PE=1 SV=4	0.0307267	0.332537	24	16	24	114.6	99	79.9	131.5	70.7	112.9	113.7	112.8	105.7	99.7	77.8	89.8	109.2	95.4	117.6	117.9	123.4	141.9
P97872	Dimethylaniline monooxygenase [N-oxide-forming] 5 OS=Mus musculus OX=10090 GN=Fmo5 PE=1 SV=4	0.0310717	0.334133	24	12	24	8052	6939.4	7708.2	6480.5	6680.2	6782	6444.9	5882.5	7310.8	7422.2	6765.8	6877.8	7806.9	7232.9	7095.6	8112.6	8356.4	6396.3
E9PW20	Chromatin target of PRMT1 protein OS=Mus musculus OX=10090 GN=Chtop PE=1 SV=1	0.0312163	0.334133	8	4	24	1637.2	1734.5	1877.4	1674.2	1736.7	1757.7	1601.7	1368.6	1373.3	1411.5	1588	1408.6	1733.1	1706.5	1405.5	1510.7	1868.2	1385.6
Q9R092	17-beta-hydroxysteroid dehydrogenase type 6 OS=Mus musculus OX=10090 GN=Hsd17b6 PE=1 SV=1	0.0316279	0.334133	4	12	24	2504.7	1683.7	2895.9	1766.3	1652.1	1100.2	1403.2	1002.5	1794.9	1341.7	872.6	1199.9	2181.4	1716.3	2492.4	2042.3	1415	1429.9
Q60953	Protein PML OS=Mus musculus OX=10090 GN=Pml PE=1 SV=3	0.0316824	0.334133	8	16	24	1960.3	2198.8	2248.6	2246.4	2743	2464	2219.3	2661.6	2040.3	1900.6	2042.3	1891	1986.8	2290.5	2201.9	2009.4	1821	2142.2
Q9DBK0	Acyl-coenzyme A thioesterase 12 OS=Mus musculus OX=10090 GN=Acot12 PE=1 SV=1	0.0319085	0.334133	24	8	24	526	460.5	396.9	453	396.1	433.5	436.8	471.2	475.2	495.5	410	504.7	486.4	434.2	485.5	523.1	532.6	477.1
P51569	Alpha-galactosidase A OS=Mus musculus OX=10090 GN=Gla PE=1 SV=1	0.0319085	0.334133	24	16	24	127.5	114.2	110.3	119.9	121.6	101.8	134.8	114.2	112.1	103.1	95.7	84.9	106.5	112.2	110.7	116.5	133.2	120.7
Q9QWR8	Alpha-N-acetylgalactosaminidase OS=Mus musculus OX=10090 GN=Naga PE=1 SV=2	0.0319085	0.334133	12	16	24	135.3	152.8	97.4	139.3	175.3	153.2	179	187.3	170.7	152.2	140.4	158.3	153.4	158.4	145.3	156	151.8	164.6
Q69ZQ2	Pre-mRNA-splicing factor ISY1 homolog OS=Mus musculus OX=10090 GN=Isy1 PE=1 SV=2	0.0319085	0.334133	8	8	24	2072.4	1903.8	2101.9	2207	2272.5	2212.5	2190.9	1953.1	1549.5	1992.6	1886.5	1542.7	2089.7	2093.2	1832.7	1945.5	2234.2	1676
P28063	Proteasome subunit beta type-8 OS=Mus musculus OX=10090 GN=Psmb8 PE=1 SV=2	0.0319085	0.334133	8	8	24	449.7	569.6	489.1	680.6	750.4	647.3	613.9	516	500.2	497.8	511.4	444	490.4	516.8	580.8	579.3	585	517.4
A0A0R4J049	Protein arginine N-methyltransferase 5 OS=Mus musculus OX=10090 GN=Prmt5 PE=1 SV=1	0.0319085	0.334133	8	8	24	254.8	232.9	230.8	244.9	252.4	277.6	247.6	231.2	219	223.3	199.8	210.1	232.5	249.6	248.6	221.9	165.9	230.3
Q5U5Q9	BRCA1-A complex subunit RAP80 OS=Mus musculus OX=10090 GN=Uimc1 PE=1 SV=2	0.0320552	0.334133	24	12	24	131.5	164.1	185.9	141.4	154.2	189.8	149.2	122.2	142.3	161.5	164.9	132.3	144.1	203.5	190.8	174.4	216.6	167
O35493	Dual specificity protein kinase CLK4 OS=Mus musculus OX=10090 GN=Clk4 PE=1 SV=1	0.0320552	0.334133	12	12	24	349.3	369.3	409.9	316.2	417.7	377.6	457.1	507.3	398.1	401	448.5	351.7	421.2	404.4	372.4	371.6	362.3	304.1
Q2EMV9	Poly [ADP-ribose] polymerase 14 OS=Mus musculus OX=10090 GN=Parp14 PE=1 SV=3	0.0320552	0.334133	8	12	24	571	656.2	644.9	637.2	739.3	696.9	621.7	683.9	687.8	646.2	576.3	615.7	531.7	624.2	576.9	673	529.6	653.6
Q3U8W3	Uncharacterized protein OS=Mus musculus OX=10090 GN=Grn PE=2 SV=1	0.0320552	0.334133	8	12	24	555.9	468.1	539.2	685.8	606.6	438.9	611.1	552	437.6	499.5	461.8	416.9	476.3	434.6	416.5	539.1	531.3	425
O08579	Emerin OS=Mus musculus OX=10090 GN=Emd PE=1 SV=1	0.032517	0.335688	8	4	24	1131.3	1176.1	1363.4	1205	1234	1209.6	1143.1	942.3	965.9	1048.2	1154.5	1032.6	1128	1136.7	1008.4	1126.6	968.1	1093.3
Q9JLV5	Cullin-3 OS=Mus musculus OX=10090 GN=Cul3 PE=1 SV=1	0.0330067	0.335688	16	16	24	1827.5	1832.5	1759	1728	1847.1	1889.2	2029.7	2059.1	1722	2195.7	1965.7	1882.8	1922.6	2127.3	1944.4	1873.6	2049.6	1951.5
Q9CRA8	Exosome complex component RRP46 OS=Mus musculus OX=10090 GN=Exosc5 PE=1 SV=1	0.0330067	0.335688	8	8	24	902.2	821.3	991.9	1013.6	882	845.7	864.6	763.8	705.9	631.5	775.6	690.1	972.8	810.4	734.9	767.7	568	714
Q8VDS4	Regulation of nuclear pre-mRNA domain-containing protein 1A OS=Mus musculus OX=10090 GN=Rprd1a PE=1 SV=1	0.0330903	0.335688	8	8	24	2479.4	2111.4	2640.5	2689.7	2986.7	2396.1	2429.9	2283.7	1553.3	2007.8	2319.5	1732.1	2367.6	2390.2	2054.1	2267.1	2486.8	1714.4
Q8R323	Replication factor C subunit 3 OS=Mus musculus OX=10090 GN=Rfc3 PE=1 SV=1	0.0330903	0.335688	8	8	24	3157.9	2724.9	2882.2	3345.7	3146.2	3131.2	3277.4	2763.7	2380.9	2657.2	2800.6	2187.2	3025.6	2804	2731.1	2741.8	2922.5	2736.1
Q3UKH4	Uncharacterized protein OS=Mus musculus OX=10090 GN=Noc4l PE=2 SV=1	0.0330903	0.335688	8	8	24	2177.3	2188.9	2504.1	2227	2348.3	2398.9	2201	2098.4	1797.3	1849.9	2067.4	1913.7	2365.4	2495.4	2066.4	2123.4	2145.4	1936.2
Q8C6F0	Uncharacterized protein OS=Mus musculus OX=10090 GN=Pex3 PE=2 SV=1	0.0330903	0.335688	24	8	24	242.8	230.8	207.6	228.1	214	192.7	226.7	239.8	231.7	230.6	222.2	244.7	226.5	228.1	245.4	251.1	269.2	238.3
B7ZMP1	Xaa-Pro aminopeptidase 3 OS=Mus musculus OX=10090 GN=Xpnpep3 PE=1 SV=1	0.0330903	0.335688	24	8	24	254.4	246.2	363.1	216.7	204.7	218	298.5	227	270.4	279.8	344.9	279.9	231.8	307.6	238.9	277.7	361.1	285.2
Q91WS7	DEP domain-containing protein 7 OS=Mus musculus OX=10090 GN=Depdc7 PE=2 SV=1	0.0333909	0.335688	16	12	24	177.9	193.6	194.3	181.8	225	234.8	226.1	180.2	182.7	240.3	232.2	219.9	224	227.9	230.7	206.6	148.9	218.9
O54734	Dolichyl-diphosphooligosaccharide--protein glycosyltransferase 48 kDa subunit OS=Mus musculus OX=10090 GN=Ddost PE=1 SV=2	0.0333909	0.335688	8	12	24	1648.6	1424.2	1234.9	1621.3	1861.3	1557.3	1413.6	1389.8	1758.5	1449.6	1189.6	1528.8	1348.6	1229.1	1368.6	1769.9	1386.3	1290.1
Q3UNK6	Exosome component 10, isoform CRA_c OS=Mus musculus OX=10090 GN=Exosc10 PE=2 SV=1	0.0333909	0.335688	4	12	24	4464.9	5149.8	5265.4	4209.4	4683.3	5038.8	4200.1	4845	3963.4	3906.6	4375.8	4173.8	4573	4991.1	4606.6	4360.3	4425.5	4421.2
Q9D6T0	Nitric oxide synthase-interacting protein OS=Mus musculus OX=10090 GN=Nosip PE=1 SV=1	0.0333909	0.335688	16	12	24	306.3	403.9	425.9	415.6	521.8	356	473.8	483.2	335.5	912.7	904.3	465.4	504.7	444.8	423.5	388.9	485.4	348.4
Q01853	Transitional endoplasmic reticulum ATPase OS=Mus musculus OX=10090 GN=Vcp PE=1 SV=4	0.0333909	0.335688	24	12	24	4647.9	4708.2	4441.9	4161.7	4621.8	5047.2	4472.1	4551.4	4304.4	4634.3	4220.1	4588.2	4520.8	4896.3	4804.6	4862.5	4860	4723.6
Q9CQI7	U2 small nuclear ribonucleoprotein B'' OS=Mus musculus OX=10090 GN=Snrpb2 PE=1 SV=1	0.0333909	0.335688	4	12	24	1913.2	2950.5	2776	1985.2	1927.4	2387.4	1979	1675.8	1891.6	1515.2	1852.1	1701	2372.7	2220	1880	1770.1	1696.8	1788.2
Q3UC65	Arginine/serine-rich protein 1 OS=Mus musculus OX=10090 GN=Rsrp1 PE=1 SV=1	0.0337909	0.33741	16	20	24	1045.1	1934.9	2115.1	935.1	657.8	1028.8	942.1	1323.4	924.3	1861.9	2037.1	1664.5	1447.6	1513.1	1486.5	1550.5	1689.3	1246.4
P29391	Ferritin light chain 1 OS=Mus musculus OX=10090 GN=Ftl1 PE=1 SV=2	0.0337909	0.33741	12	8	24	1662.6	990.9	1525.8	2060	1700.7	1582.3	2001.8	1583.1	1834.2	1441.9	1507.1	1327.4	1322.8	1175.7	1595.3	1391	1374.2	1809.4
Q80TR8	DDB1- and CUL4-associated factor 1 OS=Mus musculus OX=10090 GN=Dcaf1 PE=1 SV=4	0.0338176	0.33741	16	20	24	443.9	579.9	525.8	438.6	465.6	672.8	589.2	460.6	394.3	717	671.1	552.5	611.5	611.5	643.1	571.2	537	531.5
Q9JLJ1	Selenoprotein K OS=Mus musculus OX=10090 GN=Selenok PE=1 SV=3	0.0341195	0.339566	8	4	24	141.9	153.7	156	157.3	171.8	145.8	104	140.9	129.6	111.4	117.3	134.3	141.2	154.2	124.4	114.2	173.7	113.6
A0A1L1SRG5	Alpha-crystallin B chain (Fragment) OS=Mus musculus OX=10090 GN=Cryab PE=1 SV=1	0.0344676	0.341319	8	8	24	461.6	498.7	964.6	1271.2	1075.4	395.9	419	474	340.3	319	1067.5	251.9	358.2	338.6	341.3	464.9	554.3	535.8
O54784	Death-associated protein kinase 3 OS=Mus musculus OX=10090 GN=Dapk3 PE=1 SV=1	0.0345792	0.341319	20	8	24	126.2	166.3	196.5	157.5	163.9	166.9	138.3	148.9	167	208.4	197.3	185.1	227.8	212	192	140.2	216.6	159.6
Q9CUX1	52 kDa repressor of the inhibitor of the protein kinase OS=Mus musculus OX=10090 GN=Thap12 PE=2 SV=2	0.0347265	0.341319	16	12	24	258.7	343.9	356.6	302.7	366.7	350.9	319.5	440.4	327.1	663.6	603.8	394.3	367.5	346	405.4	290.8	502.4	333.9
Q3UV17	Keratin, type II cytoskeletal 2 oral OS=Mus musculus OX=10090 GN=Krt76 PE=1 SV=1	0.0347265	0.341319	4	12	24	295.7	290.1	372.9	281	136.1	314.8	216.6	224.6	268.6	219.2	210.8	265.9	335.6	236	221.7	262.5	237.1	223.5
Q3U2P1	Protein transport protein Sec24A OS=Mus musculus OX=10090 GN=Sec24a PE=1 SV=1	0.0347265	0.341319	16	12	24	165.4	133.7	125.1	158.9	172.8	182.4	193.8	176.8	168.4	221	189.5	146.1	180.8	172.9	184.4	172.6	187.4	179.7
Q91WT9	Cystathionine beta-synthase OS=Mus musculus OX=10090 GN=Cbs PE=1 SV=3	0.0351426	0.344554	4	12	24	400.7	396.3	456.9	394.9	357.1	379.9	348.4	306.4	474.8	350.5	264.6	336.7	279	311.6	417.4	294.1	282.3	384.1
Q499D0	Forkhead box protein N3 OS=Mus musculus OX=10090 GN=Foxn3 PE=1 SV=1	0.03602	0.350103	4	16	24	74	76.5	77.8	73.6	71.1	90	84.1	81.4	57.1	77	68.4	69.9	58.9	62	66.1	68.6	81.5	71.8
A2NVE9	Immnuoglobulin kappa light chain (Fragment) OS=Mus musculus OX=10090 PE=4 SV=1	0.03602	0.350103	16	8	24	58.1	47.6	53.7	86.6	67.3	40.2	65.6	54.3	78.7	67.3	66.1	59.6	70.5	49.5	57	37.7	50.2	44.8
Q3U422	NADH dehydrogenase [ubiquinone] flavoprotein 3, mitochondrial OS=Mus musculus OX=10090 GN=Ndufv3 PE=1 SV=1	0.03602	0.350103	16	16	24	638.6	750.6	560.6	662.2	602.8	654.6	619.2	747.7	1020.3	801	788.3	947.2	587.5	693.4	806.5	670	792.7	787
Q8C5W3	Tubulin-specific chaperone cofactor E-like protein OS=Mus musculus OX=10090 GN=Tbcel PE=1 SV=1	0.0360621	0.350103	16	12	24	362	466.1	308.8	582.9	423.9	399.4	579.6	436.3	529.8	666	547.6	499.7	486.9	476.4	457.7	518.3	445.5	601.2
H7BXA9	Beta-chimaerin (Fragment) OS=Mus musculus OX=10090 GN=Chn2 PE=1 SV=1	0.036419	0.351843	24	4	24	355.5	373.6	311.1	396.2	356.7	406.5	411.2	326.6	409.8	439.1	418.8	385.4	387.6	383.2	414	401.8	468.6	441.2
E9PUD2	Dynamin-1-like protein OS=Mus musculus OX=10090 GN=Dnm1l PE=1 SV=1	0.036419	0.351843	8	20	24	381.5	346.3	358.5	521.7	522.8	454.1	418.3	410.5	447.9	391.7	358.1	423.6	351.4	373.9	436.3	369.1	433.7	442.4
Q8R5K4	Nucleolar protein 6 OS=Mus musculus OX=10090 GN=Nol6 PE=2 SV=2	0.0373978	0.359279	4	12	24	2748.4	2918.4	2953.9	2461.8	2771.5	2831.2	2401.9	3031.3	2178.8	2316.4	2499.8	2353.4	2687.1	2795.9	2549.5	2586.7	2577.8	2483.4
Q8C0Q2	Zinc fingers and homeoboxes protein 3 OS=Mus musculus OX=10090 GN=Zhx3 PE=1 SV=2	0.0373978	0.359279	20	12	24	1833.8	2561.9	2530.5	1717.6	1780.4	2081	2255.2	2180.3	2282.4	2220.7	2319.9	2422.1	2257.6	2645.5	2266.9	2007.6	2162.7	2524.3
P09528	Ferritin heavy chain OS=Mus musculus OX=10090 GN=Fth1 PE=1 SV=2	0.0374608	0.359279	12	8	24	1051.7	898	1072.6	1260	1019.9	1115.9	1264.8	909.6	1346.3	925.7	1043.8	969.4	824.8	829.2	971.5	988.4	914.3	1197.4
Q9JJT0	RNA 3'-terminal phosphate cyclase-like protein OS=Mus musculus OX=10090 GN=Rcl1 PE=2 SV=1	0.0376234	0.359966	8	8	24	1197.9	1061.3	1199.9	1262.2	1192.6	1187.6	1129.1	1164	978.7	999.2	1063.8	1005.3	1148.6	1140	1050.2	1062.8	1415.6	1044.8
Q06194	Coagulation factor VIII OS=Mus musculus OX=10090 GN=F8 PE=2 SV=2	0.0379112	0.360976	20	12	24	121.9	117	104.3	105.4	103.6	118.6	138.3	107.2	107.2	134.3	121.4	125	133.6	113.7	129.1	121.7	126.5	137.6
Q9Z2X1	Heterogeneous nuclear ribonucleoprotein F OS=Mus musculus OX=10090 GN=Hnrnpf PE=1 SV=3	0.0379112	0.360976	4	12	24	3878.5	4242.9	4671.7	3870.8	3794	4740.3	4148.9	3415.6	3668.7	3348.1	3854.7	3669.1	4060.7	4217.4	4063.8	3644.4	5304.6	4183.3
Q4G0C0	Sec23 interacting protein OS=Mus musculus OX=10090 GN=Sec23ip PE=2 SV=1	0.0381781	0.362647	8	12	24	1023.5	1054.9	921.2	1017.4	1161.4	990	929.3	1043.2	1129.3	910.1	766.9	916.6	1015.6	889.5	678.1	1156.1	781.3	680
Q91ZS8	Double-stranded RNA-specific editase 1 OS=Mus musculus OX=10090 GN=Adarb1 PE=1 SV=1	0.0387132	0.364235	16	16	24	841.2	873.3	1099.9	799	959.4	859.3	842.3	1022.9	801.3	1063.2	1054.2	1023.6	964.6	1099.1	960.4	855.9	980.8	887.6
H3BK48	Melanoma inhibitory activity protein 2 OS=Mus musculus OX=10090 GN=Mia2 PE=1 SV=1	0.0387132	0.364235	24	8	24	1102.5	1030.5	787.2	999.9	1058.6	1038.8	1069.3	1075.9	1024.8	1166.7	979.3	1051.6	1055.7	1092.6	1156.3	1275.2	1126.7	1113.9
P60003	Transcription elongation factor 1 homolog OS=Mus musculus OX=10090 GN=Elof1 PE=1 SV=1	0.0387132	0.364235	8	8	24	377.3	375.7	404.5	420.1	370.7	399.7	414.2	291.3	302.4	314.5	342.3	300.9	376.9	358.8	341.4	373.9	311.8	310
Q9CYA6	Zinc finger CCHC domain-containing protein 8 OS=Mus musculus OX=10090 GN=Zcchc8 PE=1 SV=3	0.0387132	0.364235	4	4	24	313.3	359	389.8	254.6	264.8	268.7	339.4	277.3	301.1	262.9	271.5	252.2	290.7	375.4	376.7	301.2	296.7	360.8
Q8R2Q4	Ribosome-releasing factor 2, mitochondrial OS=Mus musculus OX=10090 GN=Gfm2 PE=1 SV=2	0.0390204	0.366255	12	20	24	61.3	65.3	59	55.5	50.9	51.8	67.7	76.3	85.7	63.6	52	67.6	57.7	55.7	66.1	65.5	72	59.1
Q3TMP1	General transcription factor IIIC, polypeptide 3 OS=Mus musculus OX=10090 GN=Gtf3c3 PE=1 SV=1	0.0403237	0.375704	24	8	24	1047.7	1445.8	1427.7	1072.5	1055.8	1377.5	1259.8	1065	1078.5	1179.8	1293.5	1127.6	1311.4	1488.5	1407.1	1198.7	1395.3	1431.9
Q9CYJ3	Uncharacterized protein OS=Mus musculus OX=10090 GN=Exosc10 PE=2 SV=1	0.0403576	0.375704	20	20	24	348.4	445.2	405.4	304.3	327	378.3	380.4	363.5	299	309.4	308.6	345.2	392.1	445.5	384.5	346.8	459.1	375.9
B8JJ56	Tripartite motif-containing protein 26 (Fragment) OS=Mus musculus OX=10090 GN=Trim26 PE=1 SV=1	0.0405703	0.375704	8	12	24	212.1	254.9	231.4	217.9	233.1	277.2	217	277.7	223.9	191.3	163.4	228.1	170.1	191.6	182	159.1	279.9	191.9
Q7JJ13	Bromodomain-containing protein 2 OS=Mus musculus OX=10090 GN=Brd2 PE=1 SV=1	0.0410437	0.375704	20	16	24	1079.3	993.9	1546.6	993	1057.9	1255	1030.8	1228.2	961.8	1062.3	1399.7	1037.8	1242.1	1372	1403	1093.1	1316.4	1186.1
Q8VEG0	Coiled-coil domain-containing protein 71 OS=Mus musculus OX=10090 GN=Ccdc71 PE=2 SV=1	0.0410437	0.375704	8	8	24	373.4	401.5	367.5	353.3	388.7	394.4	387.3	303.4	309.2	267.4	356.1	275.3	388.5	351.8	294.6	350.4	268.7	315.9
Q9D0B0	Serine/arginine-rich splicing factor 9 OS=Mus musculus OX=10090 GN=Srsf9 PE=1 SV=1	0.0410437	0.375704	8	8	24	1511.6	1419.9	1582.2	1612.3	1541.5	1570.6	1528.4	1298.2	1077.9	1245.5	1380.1	1070.6	1647.1	1407.5	1184.6	1314.4	1557.9	1128.6
D3YWT0	Signal peptidase complex catalytic subunit SEC11 OS=Mus musculus OX=10090 GN=Sec11a PE=1 SV=1	0.0410437	0.375704	8	8	24	1197.3	1432.4	1269.2	1352.7	1297.7	1244.5	1133.9	1108	1402.2	950.4	967.1	1363	1176.9	1184.6	985.7	1212.9	1147.2	1056.6
E9QKD9	General transcription factor IIH subunit 1 OS=Mus musculus OX=10090 GN=Gtf2h1 PE=1 SV=1	0.0410695	0.375704	20	16	24	469.5	363.3	540	529.2	470.9	570.5	599.9	464.9	387.7	536.9	626.6	415.2	596.2	639.7	620.5	624.6	545.6	578.2
Q9CWV6	PRKR-interacting protein 1 OS=Mus musculus OX=10090 GN=Prkrip1 PE=1 SV=2	0.0410695	0.375704	4	12	24	463.1	569.4	627.4	494.9	548.4	653.6	536.7	443.3	462	370.6	483.3	417.7	579	533.7	451.4	463	563.9	398.5
Q80X32	UPF0461 protein C5orf24 homolog OS=Mus musculus OX=10090 PE=2 SV=1	0.0410695	0.375704	4	12	24	489.3	690.8	920.9	506.7	407.2	746.4	493.7	341.4	470.3	317	487.2	417	619.2	593.8	520.4	455.5	564.1	532.5
Q8VCH6	Delta(24)-sterol reductase OS=Mus musculus OX=10090 GN=Dhcr24 PE=1 SV=1	0.0410704	0.375704	24	4	24	382.1	368.9	344.8	346.8	394.4	381.8	368	387.5	360.6	410.2	352.9	361.7	388	374	425.2	403.9	457.3	428.6
Q9D6K8	FUN14 domain-containing protein 2 OS=Mus musculus OX=10090 GN=Fundc2 PE=1 SV=1	0.0421123	0.383381	8	4	24	243.1	178.7	314.8	310.7	276.3	217.6	214	182.3	193.1	154.8	258.8	194.9	201	209.1	215.5	219.1	222.2	260.7
Q99LH1	Nucleolar GTP-binding protein 2 OS=Mus musculus OX=10090 GN=Gnl2 PE=1 SV=2	0.0421123	0.383381	16	20	24	2158	2604.1	3048.8	2385.5	2553.2	2793.9	2103.3	2612.7	2142.4	2912.3	3257.5	2811.7	2798.8	3235.3	3077.4	2185.4	2511.8	2336
Q9CY28	GTP-binding protein 8 OS=Mus musculus OX=10090 GN=Gtpbp8 PE=2 SV=1	0.0427538	0.383381	24	16	24	1006.5	858.1	945.4	1060.4	916.2	945	1057.9	856.4	898.3	833.2	937	864.9	920.1	927.5	877.2	1022.9	1363.3	997.6
Q2TPA8	Hydroxysteroid dehydrogenase-like protein 2 OS=Mus musculus OX=10090 GN=Hsdl2 PE=1 SV=1	0.0427538	0.383381	16	16	24	2374.9	2480.2	2024.4	2169.8	2179.1	1969.1	2344.8	2382.2	3043	3070.7	2186.5	2935	2352.2	2434.8	2602.5	2759.7	2080.2	2573.5
B5B2N2	Nuclear factor of activated T-cells c1 isoform IA-IXL OS=Mus musculus OX=10090 GN=Nfatc1 PE=1 SV=1	0.0427538	0.383381	16	16	24	438.7	525.9	344.3	393.1	361.4	438.6	420.6	467.4	374.2	497.9	530	454.6	469.8	523.2	410.2	395.7	408.5	446.6
Q3U0J1	Peptidyl-prolyl cis-trans isomerase OS=Mus musculus OX=10090 GN=Ppil1 PE=2 SV=1	0.0427538	0.383381	8	8	24	1246.5	1194.6	1275.9	1376.3	1168.6	1263.1	1356.4	1107.9	987.7	991.1	1155.1	973	1464.8	1166.4	1073.2	1111.6	1158	1015.3
E9Q3R9	Zinc finger and BTB domain-containing 21 OS=Mus musculus OX=10090 GN=Zbtb21 PE=1 SV=1	0.0427538	0.383381	4	8	24	20	31.6	33.4	17.6	18.4	27.6	21	16.6	15.9	18.8	20.6	23.4	22	29.7	20.2	31.6	19.6	26.4
Q3KQQ1	Nsfl1c protein (Fragment) OS=Mus musculus OX=10090 GN=Nsfl1c PE=2 SV=1	0.0427807	0.383381	20	12	24	1014.1	783.4	937.2	897	939.6	973.7	1211.9	863.2	921.6	1117.9	944.9	1000	1016.7	1127.9	1068.4	1020.6	1019	943.5
Q3U6G8	Uncharacterized protein OS=Mus musculus OX=10090 GN=Morf4l2 PE=2 SV=1	0.0427807	0.383381	20	20	24	187.9	185.5	290.4	201.4	185.5	228.5	174.3	186.8	150.6	159.4	199.8	161.6	234.4	239.1	281	175.3	244.9	243.2
Q6IE82	Protein Jade-3 OS=Mus musculus OX=10090 GN=Jade3 PE=1 SV=1	0.0436379	0.39018	20	16	24	333	393.8	453.6	274.2	327.9	375.2	304.9	359	274.4	360.5	397.5	334.3	366.4	433.4	388.9	328.2	409.8	382.5
P42128	Forkhead box protein K1 OS=Mus musculus OX=10090 GN=Foxk1 PE=1 SV=2	0.0438322	0.390465	16	16	24	303.7	330.9	338.1	398.5	217.5	222.6	785.3	566.9	324.3	586.1	537.9	562.9	327.8	576.1	661.6	695.4	536.3	542.2
P08043	Zinc finger protein 2 OS=Mus musculus OX=10090 GN=Zfp2 PE=2 SV=2	0.043867	0.390465	20	4	24	175.5	157.1	171	173.4	160.7	182.8	184.5	193.8	135.2	202.6	207.3	168.2	191.1	220.9	176.3	180.7	131.7	156.4
P11928	2'-5'-oligoadenylate synthase 1A OS=Mus musculus OX=10090 GN=Oas1a PE=1 SV=2	0.044464	0.393376	8	8	24	221.9	230.1	228.9	249.4	342.1	221	264.1	247.5	180.6	198.6	192.8	186.1	209.9	225.7	204.9	252.9	250.8	192.9
Q99KF1	Transmembrane emp24 domain-containing protein 9 OS=Mus musculus OX=10090 GN=Tmed9 PE=1 SV=2	0.044464	0.393376	8	8	24	1222.3	838.8	1003	1249.3	1198.3	978	1155.9	1018.9	961.8	921	939.6	859.2	1065	931.5	948.3	1176.6	1144.1	930.7
Q8BYH8	Chromodomain-helicase-DNA-binding protein 9 OS=Mus musculus OX=10090 GN=Chd9 PE=1 SV=2	0.044492	0.393376	16	20	24	70.7	82.7	100	64.3	77.9	94.9	77	86.2	76.8	101.7	111.4	92.3	90.7	100.6	96.3	74.9	117.2	83.8
Q811S7	Upstream-binding protein 1 OS=Mus musculus OX=10090 GN=Ubp1 PE=1 SV=1	0.0453129	0.399743	20	12	24	2466.5	2467.5	2286.2	1974.3	1930.4	2288.9	2025.2	2389.9	1798.1	2304.4	2396.3	2567.4	2469	2676.9	2295.3	2175.3	2360.8	2162.1
Q8CI11	Guanine nucleotide-binding protein-like 3 OS=Mus musculus OX=10090 GN=Gnl3 PE=1 SV=2	0.0456216	0.400681	20	4	24	2689.4	2823.7	3576.9	2938.1	3095.7	3279.7	3012.8	3440.8	2690.3	3382.4	3586.5	3123.8	3436.2	3695.2	3322.5	2811.4	3102.1	2648.5
Q3U2H8	Uncharacterized protein OS=Mus musculus OX=10090 GN=Cebpa PE=2 SV=1	0.0456216	0.400681	20	4	24	604.3	638.3	637.6	603.9	572.7	654.6	617.9	530.8	451.7	659.9	762.8	621.3	837.9	813.3	641.1	592.4	371.7	532.8
Q8BNF3	Tripeptidyl peptidase I, isoform CRA_a OS=Mus musculus OX=10090 GN=Tpp1 PE=2 SV=1	0.0461741	0.403743	12	8	24	195.3	171.8	154.1	194.2	187.6	158.5	224.8	189.1	191.2	195.1	167.8	164.5	167.6	151	164.1	174.3	158.8	174.3
P40336	Vacuolar protein sorting-associated protein 26A OS=Mus musculus OX=10090 GN=Vps26a PE=1 SV=1	0.0461741	0.403743	20	16	24	274.5	231.9	273.7	287.7	275.1	219.2	232.1	215.6	204.3	262.3	238.9	237.1	303.2	310.8	244.8	249.2	287.9	227
P05977	Myosin light chain 1/3, skeletal muscle isoform OS=Mus musculus OX=10090 GN=Myl1 PE=1 SV=2	0.0465046	0.404845	8	8	24	367.8	939.5	6412.8	4937.5	3937.9	1465	139.4	144.1	927.4	60.3	4001.2	106.9	56.7	240.8	1053.4	841.8	1053.9	2607.7
Q8BH02	Torsin-4A OS=Mus musculus OX=10090 GN=Tor4a PE=2 SV=1	0.0465046	0.404845	8	8	24	232.2	250.4	349.4	286.6	311	236	231.5	224.7	223.3	187.7	259.1	199.5	221.7	235.7	235.6	217.1	285.1	234.6
Q6IRT4	Eukaryotic translation initiation factor 3 subunit F OS=Mus musculus OX=10090 GN=Eif3f PE=2 SV=1	0.0473763	0.408148	8	4	24	742.3	796.2	636.9	705.7	807.7	729.9	600.9	623.5	652.1	709.2	665.6	676.1	632.4	681.5	652.7	691.2	766.8	641.7
Q8K0C4	Lanosterol 14-alpha demethylase OS=Mus musculus OX=10090 GN=Cyp51a1 PE=1 SV=1	0.0473763	0.408148	24	4	24	2750.3	2585.5	1886.3	2914.5	2487.8	3241.5	2868.6	2383.9	3287	2782.8	2415.7	2855.5	2996.2	3084.1	3057.4	4251.3	3823.5	3132.4
Q9WVH4	Forkhead box protein O3 OS=Mus musculus OX=10090 GN=Foxo3 PE=1 SV=1	0.0474985	0.408148	16	12	24	31.7	39.6	60.9	35.6	49.2	65.8	41	67.1	42.8	83.7	117.7	63	57	77.4	72.2	38.4	107.8	35.6
A2AIV2	Protein virilizer homolog OS=Mus musculus OX=10090 GN=Virma PE=1 SV=1	0.0474985	0.408148	24	12	24	1222.7	1267.4	1266.5	1117.4	1204.1	1318.9	1156.5	1222.6	914.1	1225.5	1318.9	1084.6	1210.7	1335	1358.5	1135.8	1489	1429.1
Q8VDC3	Cytoplasmic aconitase OS=Mus musculus OX=10090 GN=aco1 PE=3 SV=1	0.0478843	0.408148	16	16	24	1319.2	1359.8	1024.9	1150.9	974.1	1276.4	1293.6	1213.9	1536.4	1600	1324.3	1704.9	1233.2	1151.2	1529.3	1071.5	996.9	1571.6
P62077	Mitochondrial import inner membrane translocase subunit Tim8 B OS=Mus musculus OX=10090 GN=Timm8b PE=1 SV=1	0.0478843	0.408148	8	16	24	364.1	299.3	330.7	390.2	356.2	335.2	308	285.1	329.7	239.1	292.5	330.9	345.4	308.6	311.4	266.9	287	281.7
Q80XP8	Protein FAM76B OS=Mus musculus OX=10090 GN=Fam76b PE=1 SV=1	0.0478843	0.408148	20	16	24	1010.1	1342.3	1680.4	1196.4	1326.8	1392.6	1351.3	1037.1	1154.4	1326.2	1353.4	1185	1430.2	1702.5	1515.4	1399.7	1312.4	1291.7
Q9CZN7	Serine hydroxymethyltransferase, mitochondrial OS=Mus musculus OX=10090 GN=Shmt2 PE=1 SV=1	0.0478843	0.408148	16	16	24	6431.3	4593.5	6107.4	5866.4	3707.9	4636.2	8251.4	4912.5	5667.6	7508.3	8697	5724.7	7178.1	7470.6	5008.4	6972.3	5965.5	5799.6
Q8BH57	WD repeat-containing protein 48 OS=Mus musculus OX=10090 GN=Wdr48 PE=1 SV=1	0.0478843	0.408148	16	16	24	340	353.5	359.3	327.4	327.6	342.4	352	396.7	325.9	386	364.9	381.4	379.3	350.8	346.6	336.5	428	365.2
O54915	Nuclear receptor subfamily 1 group I member 2 OS=Mus musculus OX=10090 GN=Nr1i2 PE=2 SV=1	0.0479144	0.408148	16	12	24	274.1	354.8	382.2	291	363.3	363.4	302.8	370.2	303.8	442	490.5	413.5	354.2	361	392.2	355	404.8	317.2
Q8BN78	Transcriptional regulator Kaiso OS=Mus musculus OX=10090 GN=Zbtb33 PE=1 SV=1	0.049131	0.414722	4	20	24	446.1	576.5	495.1	456	448.1	563.3	445.5	517.3	374.3	417.6	444	395	418.4	470.5	467.4	357.9	357.7	408.7
Q99M59	Interferon gamma inducible protein 47 OS=Mus musculus OX=10090 GN=Ifi47 PE=2 SV=1	0.0494776	0.414722	8	12	24	126.7	128.7	123.1	233.4	193.7	114.1	118.2	128.5	175.7	109.3	98.3	146.4	105.4	121.3	98.3	123.2	115.3	137.5
Q5RIM6	Nuclear receptor co-repressor 1, isoform CRA_a OS=Mus musculus OX=10090 GN=Ncor1 PE=1 SV=1	0.0494776	0.414722	16	12	24	1392	1750.3	2015.2	1647.9	1900	2040.9	1836.3	2397.1	1652.6	2200.9	2265.3	1949.2	1790.4	2189.8	2056	1735	1781	1841.2
Q3TV94	Uncharacterized protein OS=Mus musculus OX=10090 GN=Ssr1 PE=2 SV=1	0.0494776	0.414722	8	12	24	478.7	405.6	379	487.6	475.2	461.3	415.5	414.8	512.9	410.3	361	446.2	380.8	381.5	389.6	454.9	560	383.9
P37040	NADPH--cytochrome P450 reductase OS=Mus musculus OX=10090 GN=Por PE=1 SV=2	0.0495101	0.414722	16	16	24	5008.7	4837.2	4176.5	4154.9	4459.2	4210.4	4612.8	4100.6	5355.7	5891.3	4662.4	5462.3	5326.3	5350.7	5430.1	6507.8	4116.8	4775.3
Q9D4V7	Rab-like protein 3 OS=Mus musculus OX=10090 GN=Rabl3 PE=1 SV=1	0.0495101	0.414722	24	16	24	1508.2	1319.5	1198.1	1489.2	1330	1174.7	1356.9	1235.8	1293.2	1160.3	1066.6	1240.7	1255.8	1193	1327.4	1445	1458.5	1302.4
Q3UIB5	Uncharacterized protein OS=Mus musculus OX=10090 GN=Dhrs4 PE=2 SV=1	0.0495101	0.414722	16	16	24	1693.6	1206.3	1388.6	1690.1	1262	1154.6	1882.3	1470.8	1398.3	1934.2	2043.4	1510.3	1974.1	1473.6	1429	1692.9	1397.5	1123.2
Q03160	Growth factor receptor-bound protein 7 OS=Mus musculus OX=10090 GN=Grb7 PE=1 SV=1	0.0496256	0.414722	8	4	24	661	748.8	760.8	704	730	779.4	660.6	613.6	606.8	724.5	693.5	619.8	718.4	710.9	632.4	702	941.5	663.6
Q9JJF3	Ribosomal oxygenase 1 OS=Mus musculus OX=10090 GN=Riox1 PE=1 SV=2	0.0496285	0.414722	20	16	24	1067.5	1304.2	1284.7	1099.6	1131.5	1382.2	1216.4	1156.4	1039.8	1255.6	1266.9	1163.2	1391	1394.6	1257.7	1278.3	1421.2	1229.8
D3Z6I4	Crystallin, zeta (Quinone reductase)-like 1, isoform CRA_h OS=Mus musculus OX=10090 GN=Cryzl1 PE=1 SV=1	0.05038	0.417683	20	20	24	430.2	393.2	407.4	419.4	389.8	403.1	456.1	367.9	373.2	406.5	404.5	369.5	417.2	487.4	419.5	406.8	431.9	454.8
Q8BMJ3	Eukaryotic translation initiation factor 1A, X-chromosomal OS=Mus musculus OX=10090 GN=Eif1ax PE=2 SV=3	0.05038	0.417683	8	8	24	556.7	480.9	679.8	619.8	609	535.1	525.8	436.6	520.8	421.8	530.8	469.1	565.3	463.8	534.2	509.1	610.9	473.9
B2RY27	MCG125789, isoform CRA_a OS=Mus musculus OX=10090 GN=Taok3 PE=2 SV=1	0.0504046	0.417683	24	4	24	1485.6	1207.7	1357.3	1288	1230	1539.2	1455.9	1684.7	1345.6	1640	1782.2	1471.3	1477.2	1498.7	1735.1	1409.7	1705.1	1777.1
Q8VBX5	Palmitoyl-protein thioesterase OS=Mus musculus OX=10090 GN=Ppt1 PE=2 SV=1	0.0504046	0.417683	4	16	24	643.4	480.5	480.9	559.5	575.4	387.8	565.6	428.8	495.5	467.8	332.2	434	457.8	393.7	414.6	460.5	486.6	445.4
B2RY26	Myh7 protein OS=Mus musculus OX=10090 GN=Myh7 PE=2 SV=1	0.0506864	0.417752	8	8	24	204	1003.7	4276.1	2302.9	2510.3	1009	81.4	148.2	510.4	39.2	2316.1	47.4	50	465	714.1	429.5	578.2	1891.5
Q9EPC1	Alpha-parvin OS=Mus musculus OX=10090 GN=Parva PE=1 SV=1	0.0508857	0.417752	24	4	24	2773.5	2019.7	2384.5	2612.3	2458.5	2500	2853.9	2430.6	2405.1	2587.4	2943.8	2594.6	2589	2598.9	2630.1	2683.1	2965.4	3024.4
Q9ERF3	WD repeat-containing protein 61 OS=Mus musculus OX=10090 GN=Wdr61 PE=1 SV=1	0.0508857	0.417752	8	4	24	2532.8	2805.7	3009.4	2918.7	2937.9	3066.4	2740.3	2214.2	2266.2	2584.4	2748.3	2307.8	2946.3	2952.9	2491.5	2718.9	2762.5	2453.1
O35593	26S proteasome non-ATPase regulatory subunit 14 OS=Mus musculus OX=10090 GN=Psmd14 PE=1 SV=2	0.0513046	0.417752	8	8	24	1077.9	1276.8	952.6	1180.7	1409.9	1460.8	1206.9	1019.7	993	1006.7	1061.9	856.7	1131.5	1085.2	1189.3	1112.7	1102.6	1144.3
Q8R3F5	Malonyl-CoA-acyl carrier protein transacylase, mitochondrial OS=Mus musculus OX=10090 GN=Mcat PE=1 SV=3	0.0513046	0.417752	24	8	24	114.2	103.7	104.2	106.2	84.9	85.9	128.4	88.7	119.6	116.7	115.9	102	101.2	120.5	103	137.9	132	116.9
Q91YJ5	Translation initiation factor IF-2, mitochondrial OS=Mus musculus OX=10090 GN=Mtif2 PE=1 SV=2	0.0513046	0.417752	16	16	24	734.6	770.1	1016.1	722.1	672.4	705.4	859.4	783.8	894.1	1027.8	783.1	908.3	712.8	799.7	788.1	858.5	859.1	780.9
Q63886	UDP-glucuronosyltransferase 1-1 OS=Mus musculus OX=10090 GN=Ugt1a1 PE=1 SV=2	0.0513369	0.417752	24	4	24	1163.6	1005.4	653	1060.5	988.9	1147.7	1176.1	1002	1268.2	1276.9	1077.1	1150.3	1113.6	1124.6	1111	1444.3	1412.1	1309.4
Q8R3D5	Ladinin-1 OS=Mus musculus OX=10090 GN=Lad1 PE=2 SV=1	0.0514567	0.417752	16	12	24	111.5	89.9	95.1	104.9	100	108.9	121	133.4	109.5	133.6	124.8	114.7	98.6	108.3	118.5	128.2	108.4	126.1
Q9JJZ4	Ubiquitin-conjugating enzyme E2 J1 OS=Mus musculus OX=10090 GN=Ube2j1 PE=1 SV=2	0.0514567	0.417752	4	12	24	343.1	338.1	326.6	288	300.8	305.9	311.3	267.6	339.6	279.3	256.4	300.5	307	331.5	294.5	359.5	150.8	333.4
Q64458	Cytochrome P450 2C29 OS=Mus musculus OX=10090 GN=Cyp2c29 PE=1 SV=2	0.051573	0.417752	20	8	24	3911.7	3004	1845.8	3172.2	3115.6	2978.1	4104.8	3230.5	3643.3	3699.4	3665.6	3328.9	4171.8	3851	3522.7	4519.4	2957.4	3463.8
P62313	U6 snRNA-associated Sm-like protein LSm6 OS=Mus musculus OX=10090 GN=Lsm6 PE=1 SV=1	0.051573	0.417752	8	8	24	378.4	351.1	397.9	391.1	352.3	356.1	378.9	318.8	292.4	248.5	332.1	279.5	441.6	346.5	299.1	315.2	330.3	262.8
Q3UHE7	Uncharacterized protein OS=Mus musculus OX=10090 GN=Kif21a PE=2 SV=1	0.0526403	0.425254	16	4	24	259.5	299.4	264.9	300.7	273.2	259.1	277.3	273	331.5	309.7	323.6	299	237.2	261.2	243.8	284.8	250.3	305.8
P97429	Annexin A4 OS=Mus musculus OX=10090 GN=Anxa4 PE=1 SV=4	0.0527138	0.425254	4	16	24	1833.1	1206.1	881.4	1622	1083.6	860.1	1828.9	1118.8	1320.8	918.2	1117.5	607	574.1	617.2	788.6	1366.3	1006.7	1666
Q9ERL0	Btk-PH-domain binding protein OS=Mus musculus OX=10090 GN=Mllt1 PE=1 SV=1	0.0534358	0.427595	20	12	24	144	159.4	176.6	116.4	140.7	151.3	122.7	169.3	156.3	153	154.2	144.3	176.2	199.3	157.7	140.5	151.7	161.9
B2RY30	Exosc9 protein OS=Mus musculus OX=10090 GN=Exosc9 PE=2 SV=1	0.0534358	0.427595	4	12	24	1353.4	1433.5	1528.6	1236.3	1444.5	1392.8	1266.8	1350.2	1064.8	1113.7	1250.1	1137.6	1447.4	1454	1221.1	1238.6	1352.7	1211.2
Q3U5M9	Uncharacterized protein OS=Mus musculus OX=10090 GN=Rbm7 PE=2 SV=1	0.0534358	0.427595	4	12	24	182.3	218.4	237	175.2	138	163	209.1	127.1	159.5	151.4	146.5	140.3	181	216.7	183.2	184.3	89.3	184.6
Q8BQN6	Zinc finger protein OZF OS=Mus musculus OX=10090 GN=Znf146 PE=2 SV=2	0.0534358	0.427595	24	12	24	240	249.6	350.1	278.7	230.7	294.4	201.8	224	159.1	257.1	317.2	186.3	225.8	250.1	243.2	240.4	442.2	284.2
P48437	Prospero homeobox protein 1 OS=Mus musculus OX=10090 GN=Prox1 PE=1 SV=2	0.0538556	0.427673	16	16	24	4669.5	4473.9	5215.9	4411.3	5052.5	4999.4	4700.2	5282.8	4181.9	5513.9	5632.1	4896.6	5235.2	5721.6	5216.8	4665.8	5543.1	4833.8
Q6Q783	Histone-lysine N-methyltransferase KMT5C OS=Mus musculus OX=10090 GN=Kmt5c PE=1 SV=1	0.053944	0.427673	4	12	24	144.5	211.9	234.4	181.1	190.1	238.8	188.5	204	179.8	162.7	169.3	171.4	176.8	192.2	165.8	178.6	246.2	202.7
Q91YI6	Poly(A) RNA polymerase GLD2 OS=Mus musculus OX=10090 GN=Papd4 PE=1 SV=1	0.053944	0.427673	8	4	24	259.1	285.7	308.3	300.7	282.8	354.1	300.2	245.5	220.1	252.6	286.8	223	268.3	270.6	258.9	298.8	313.8	289.3
P52293	Importin subunit alpha-1 OS=Mus musculus OX=10090 GN=Kpna2 PE=1 SV=2	0.0540937	0.427673	20	4	24	408.5	470.9	595.8	434.2	618.1	447.2	410.4	525.3	440	619.3	686.6	534.2	621.7	667.1	578.3	459.6	576.1	374.7
O35615	Zinc finger protein ZFPM1 OS=Mus musculus OX=10090 GN=Zfpm1 PE=1 SV=1	0.0540937	0.427673	16	12	24	234	293.6	332.9	251.7	375.6	311.6	252.5	492.2	244.4	548.5	584.7	350.5	315.5	367.2	414.1	294.6	497.7	328.8
Q3V1V3	ESF1 homolog OS=Mus musculus OX=10090 GN=Esf1 PE=1 SV=1	0.0542554	0.427673	16	20	24	2468.4	2994.2	3263.6	2427.2	2670	2916.6	2452.5	2923.2	2243.9	2970.4	3239.3	2932.8	2908.9	3436.4	3179.8	2644.2	2938.8	2748.3
Q921S3	Malic enzyme OS=Mus musculus OX=10090 GN=Me1 PE=2 SV=1	0.0542554	0.427673	24	4	24	1258.9	976	602.2	1167.6	905.3	1200	1792.4	1218.8	1092.7	1727.4	1214.9	959.4	1347.1	1252.8	1881.9	1463.1	1251.5	2101
E9Q1W3	Nebulin OS=Mus musculus OX=10090 GN=Neb PE=1 SV=1	0.0544427	0.427673	8	12	24	182.5	377.6	2329.9	1109.9	1108	550.1	168.5	164.4	306.2	154	1204.9	147.3	130.6	163.5	411.3	324.5	551.7	1090.5
Q64462	Cytochrome P450 4B1 OS=Mus musculus OX=10090 GN=Cyp4b1 PE=1 SV=1	0.0545474	0.427673	24	16	24	1698.8	1651.1	1708.4	1471.4	1529.5	1647.2	1723.6	1524.9	1251.4	1387.5	1718	1398.5	1589.4	1592.1	1576.7	1804.1	1685.7	1657.2
Q3UF03	Uncharacterized protein OS=Mus musculus OX=10090 GN=M6pr PE=2 SV=1	0.0545474	0.427673	4	16	24	207	214	128.6	211.6	194.8	122.6	186.8	151.2	190.4	121.9	120.9	146.4	138	165	119.8	181	104.8	149.3
Q5F2E8	Serine/threonine-protein kinase TAO1 OS=Mus musculus OX=10090 GN=Taok1 PE=1 SV=1	0.0547413	0.427673	16	16	24	112.8	145	111.4	101.1	90	139.4	106.7	109.8	126.3	121.7	153.6	141.6	118.7	146.5	119.5	114.1	135	149.2
Q9DBI0	Transmembrane protease serine 6 OS=Mus musculus OX=10090 GN=Tmprss6 PE=1 SV=4	0.0547413	0.427673	12	8	24	374.2	426.8	347.6	387.9	399	365.6	412.3	429.5	399.5	357.9	340.5	381.8	378.1	334.8	351.5	354.6	423.2	391.9
Q9JM96	Cdc42 effector protein 4 OS=Mus musculus OX=10090 GN=Cdc42ep4 PE=1 SV=1	0.0554149	0.432084	16	12	24	616.3	539.1	485.4	604.4	590.7	583.3	603.9	583.3	603.4	674.4	625.3	656.7	630.1	585.1	579.1	617.2	718.7	576.5
Q6PHZ2	Calcium/calmodulin-dependent protein kinase type II subunit delta OS=Mus musculus OX=10090 GN=Camk2d PE=1 SV=1	0.0560535	0.436204	4	16	24	484.4	628.4	597	573.2	577.2	552.9	589.1	457	546.4	395.9	526.1	508.4	449.2	489.1	545.3	493.3	521.9	579.3
P52479	Ubiquitin carboxyl-terminal hydrolase 10 OS=Mus musculus OX=10090 GN=Usp10 PE=1 SV=3	0.0561931	0.436433	24	8	24	447.5	457.7	339	427.5	422.3	452.6	430.3	404.1	460.3	464.6	386.2	483.3	394.2	461.5	489.9	527.4	501.8	477.1
Q8R0A0	General transcription factor IIF subunit 2 OS=Mus musculus OX=10090 GN=Gtf2f2 PE=1 SV=1	0.0567293	0.437377	20	20	24	898.3	1035.2	1334.7	1121.3	1011.6	1226.4	1114.2	786.1	899.7	888.9	1088.8	884.3	1162.5	1247	1199	1060.6	1275.4	1194.3
Q8CFZ6	C-type lectin domain family 3, member b OS=Mus musculus OX=10090 GN=Clec3b PE=1 SV=1	0.0568667	0.437377	8	12	24	619.8	480.2	925.1	659.3	687.5	650.3	664.6	560.7	463.5	463.2	913	325.1	401.9	512.3	502	552.5	344	529.6
Q9EPK7	Exportin-7 OS=Mus musculus OX=10090 GN=Xpo7 PE=1 SV=3	0.0568667	0.437377	20	12	24	1299.8	1424.9	1815.4	992.4	1167.6	1307.1	1234.7	1849.9	1058.8	1430.5	1860.4	1527.2	1645.9	1789	1520.1	1411.6	1732.3	1664.9
A0A0R4J1S2	PRP40 pre-mRNA processing factor 40 homolog B (Yeast) OS=Mus musculus OX=10090 GN=Prpf40b PE=1 SV=1	0.0568667	0.437377	24	12	24	547.7	676.9	700.1	531.9	611	741.8	599.6	679	581	634.4	676.3	615.3	642.7	726.8	733.1	672.5	765.1	735.3
Q8BFS8	Zinc finger protein 418 OS=Mus musculus OX=10090 GN=Zfp418 PE=2 SV=1	0.0568667	0.437377	16	12	24	122.6	128.5	176	150.6	183.9	191.8	162.2	157	119.1	220.2	218.1	167.9	158.4	218.9	150.3	150.5	133.1	141.5
Q9R1R8	Retinol dehydrogenase 11 OS=Mus musculus OX=10090 GN=Rdh11 PE=1 SV=1	0.0577618	0.4434	24	16	24	897.8	750.6	682.6	952.8	631.8	861.2	911.5	686.6	806.8	795.3	701.8	698.5	811.5	840.9	908.9	970.5	941.1	967.9
Q63836	Selenium-binding protein 2 OS=Mus musculus OX=10090 GN=Selenbp2 PE=1 SV=2	0.0584906	0.445529	12	8	24	8449.2	7168.2	4354.6	8313.2	7469.9	6117	6167.4	7674.1	8984.5	6951.4	4775.6	9357.3	5391.5	4969.4	4314.6	5464.5	7300.3	3784.5
Z4YKH8	Troponin T, fast skeletal muscle OS=Mus musculus OX=10090 GN=Tnnt3 PE=1 SV=1	0.0584906	0.445529	8	8	24	83.6	259.3	3092.5	1233.2	1110.9	418.9	28.6	30.2	299.1	3.5	1138	5.8	12	68.2	303.8	198.6	423.6	1036
E9Q7F2	E3 ubiquitin-protein ligase RNF169 OS=Mus musculus OX=10090 GN=Rnf169 PE=1 SV=1	0.0585702	0.445529	16	20	24	51.5	85.3	102.5	61.4	74.4	79.9	72.4	70	77.6	100	89.2	102.9	75	90.1	84.3	101.8	84	79.8
O08760	N-glycosylase/DNA lyase OS=Mus musculus OX=10090 GN=Ogg1 PE=2 SV=2	0.0585813	0.445529	16	20	24	306.5	314.9	341.4	296.4	336.7	358.6	369.6	300.4	305.9	393.4	425.4	333.1	327.4	408.9	372.8	342	473.6	382.5
Q91XU3	Phosphatidylinositol 5-phosphate 4-kinase type-2 gamma OS=Mus musculus OX=10090 GN=Pip4k2c PE=1 SV=1	0.0586015	0.445529	20	8	24	599.7	598.9	616.8	644.1	620.7	670.2	649.2	603.6	491.1	682.8	739.1	549.4	682.7	696.7	653.2	681.1	635.2	682.3
Q8CEW1	Uncharacterized protein OS=Mus musculus OX=10090 GN=Hmgn1 PE=2 SV=1	0.0587962	0.446153	24	16	24	796.8	804.1	996.5	933.2	946.9	840.6	744.4	979.2	676.7	652.7	865.5	667.1	909.9	903.6	1186	820.3	1251.1	1094.1
Q58E56	Igh protein OS=Mus musculus OX=10090 GN=Igh PE=1 SV=1	0.0592362	0.448632	16	12	24	79.1	151	183.1	128.3	240.1	338.4	273.6	379.2	170.2	726.4	253.7	210.8	251.3	114.5	609.8	225.2	219.5	155.2
Q3UNA4	NTF2-related export protein 2 OS=Mus musculus OX=10090 GN=Nxt2 PE=2 SV=1	0.0593731	0.448811	4	12	24	33.9	35.7	47.5	29.8	32.1	28.1	39.6	34.9	24.8	28	27.5	13.8	41.4	23.5	31.6	29.6	27.8	38.8
E9QNT5	Transcription initiation factor TFIID subunit 12 OS=Mus musculus OX=10090 GN=Taf12 PE=1 SV=1	0.0598247	0.451093	16	20	24	545.2	488.7	578.1	541.8	557.6	678.8	544.5	576.1	459.9	607.9	885.8	1489.2	684	595.8	529.9	550	599.2	558.6
Q8JZS6	NEDD4-binding protein 2-like 2 OS=Mus musculus OX=10090 GN=N4bp2l2 PE=2 SV=2	0.0604173	0.451093	12	4	24	865.1	628.2	724.8	895	978.7	1140.9	1059.7	1151	715.7	819	802.6	555.1	660.5	809.8	722.6	846.2	905.7	866.9
E3SRG8	Mothers against decapentaplegic homolog OS=Mus musculus OX=10090 GN=Smad4 PE=2 SV=1	0.0608554	0.451093	20	8	24	850.6	782.8	856.9	959.9	1006.2	878.7	1025.6	882.5	765.2	1078.5	969.3	873.9	976.7	1032.3	938.4	940	726.3	878.4
Q3URQ0	Testis-expressed protein 10 OS=Mus musculus OX=10090 GN=Tex10 PE=1 SV=1	0.060913	0.451093	20	4	24	1952.8	2121	2334.1	2175.4	2286.6	2333.4	2347.4	2377.9	1831.4	2337.7	2559.2	2070.2	2351	2378.5	2351.6	2090.8	2040.8	2180.7
Q04736	Tyrosine-protein kinase Yes OS=Mus musculus OX=10090 GN=Yes1 PE=1 SV=3	0.060913	0.451093	12	4	24	37	52	33.3	37.1	37.3	36.8	42.8	45.2	43.2	29.7	30.3	36.3	35.5	33.7	34	37.7	52.5	40.7
F8VQ87	5'-3' exoribonuclease 1 OS=Mus musculus OX=10090 GN=Xrn1 PE=1 SV=1	0.0609277	0.451093	16	16	24	365.7	439.3	360.6	334.9	366.1	427.5	380.4	448	376.1	457.8	453.4	413.4	393.2	451.9	428.3	374.5	496.7	436.7
A0A0R4IZY2	Cytochrome P450 2D26 OS=Mus musculus OX=10090 GN=Cyp2d26 PE=1 SV=1	0.0609277	0.451093	24	8	24	4850	3854.3	2508.1	3840.2	3409.8	3442.6	4002	3079.5	4502.9	4057.7	3178.7	4266	4565.4	4197.8	4295.7	5203.2	4320	4026.9
Q7TMI3	E3 ubiquitin-protein ligase UHRF2 OS=Mus musculus OX=10090 GN=Uhrf2 PE=1 SV=1	0.0609277	0.451093	8	8	24	1792.7	2011.8	1867.6	1736.4	1975.5	2180.3	1975.4	2082	1618.7	1672.9	1738.8	1535.8	1702.7	1904	1620.1	1752.7	2063.4	1826.7
Q03963	Interferon-induced, double-stranded RNA-activated protein kinase OS=Mus musculus OX=10090 GN=Eif2ak2 PE=1 SV=2	0.0609277	0.451093	12	16	24	517.2	466.3	480.2	591.9	597.6	485.4	612.9	599.4	534	611.5	594.1	515.1	546	548.3	502.8	538.3	652.1	470.9
Q9D361	U11/U12 small nuclear ribonucleoprotein 48 kDa protein OS=Mus musculus OX=10090 GN=Snrnp48 PE=2 SV=2	0.0609277	0.451093	16	8	24	121.4	154	154.4	150.7	162.6	168.7	157.1	147.5	164.2	169.7	155.2	155.4	158.2	179	147.2	135.6	131.6	140
G5E8Y8	Zinc finger protein 385B OS=Mus musculus OX=10090 GN=Zfp385b PE=1 SV=1	0.0609277	0.451093	20	8	24	238.8	306.7	250.7	230.7	252.2	321.3	293.8	272.9	348	289.8	330.4	290.1	322.7	361.5	306.3	270.9	295.4	299.1
O88990	Alpha-actinin-3 OS=Mus musculus OX=10090 GN=Actn3 PE=2 SV=1	0.0611283	0.451734	24	20	24	324.5	605.4	4612.8	1442.1	1633.6	788.7	278.3	257.6	313.6	217	2513.4	229.2	177.5	255.7	777.5	444.7	995.7	2089.4
Q4FJX5	Dhcr7 protein OS=Mus musculus OX=10090 GN=Dhcr7 PE=2 SV=1	0.0616056	0.452727	8	8	24	841.6	693	720.1	866.4	846.4	845.2	739.7	887.2	636.9	701	638.1	631.3	770.7	759.2	709.3	897	1068.9	727.3
Q9DBE9	pre-rRNA processing protein FTSJ3 OS=Mus musculus OX=10090 GN=Ftsj3 PE=1 SV=1	0.0616056	0.452727	20	12	24	2774.1	2861.2	3566	2683.8	2985.5	3227.4	2775.4	3317.8	2577.6	3236.2	3433.4	3154.4	3398.2	3642.8	3362.8	2869.4	3276.9	2838.4
E9PV45	Ubiquitin carboxyl-terminal hydrolase 24 OS=Mus musculus OX=10090 GN=Usp24 PE=1 SV=1	0.0616056	0.452727	24	12	24	295.5	285.7	283.7	274.7	288.5	298.3	247.3	313	246.2	295.4	270.7	273.1	280.3	297.3	311.8	289.8	336.4	320.8
O35488	Very long-chain acyl-CoA synthetase OS=Mus musculus OX=10090 GN=Slc27a2 PE=1 SV=2	0.0618297	0.453118	20	8	24	10127.7	8033.5	7325.1	9095.4	9103.6	8606.9	9166.9	9475.7	9504.4	11483.5	8686.9	10424.6	10304.2	9352.4	9524.2	11608.1	9132.3	9010.3
Q3TR40	Uncharacterized protein OS=Mus musculus OX=10090 GN=Thbs1 PE=2 SV=1	0.0618876	0.453118	24	4	24	357.3	299.5	306.3	367.1	370	404.3	342.8	379.2	425.6	472.1	522	514.5	278.4	331.1	407.7	558.2	529.3	504.6
Q9CQB5	CDGSH iron-sulfur domain-containing protein 2 OS=Mus musculus OX=10090 GN=Cisd2 PE=1 SV=1	0.0633648	0.459685	8	8	24	1911.1	1296.8	1913.4	2034.1	1998.6	1600.1	1940.4	1467.8	1572.1	1586.8	1533.4	1367.5	1665	1589.9	1748.1	1917.5	1608.1	1609
Q9EP72	ER membrane protein complex subunit 7 OS=Mus musculus OX=10090 GN=Emc7 PE=1 SV=1	0.0633648	0.459685	24	16	24	984.9	847.8	797.9	994.1	998.5	970.5	959.6	839.1	942.8	940	822.9	913	936.9	865.6	968	1036.1	1227.7	983.7
E9QAQ5	Glycogen synthase kinase-3 beta OS=Mus musculus OX=10090 GN=Gsk3b PE=1 SV=1	0.0633648	0.459685	8	16	24	973.6	949	1127.7	977.6	1135.3	1185.5	907.7	948.6	950.3	1012.6	1098.2	1005.9	1075.8	989.7	869.3	849.9	935.6	899
Q9Z1Q2	Protein ABHD16A OS=Mus musculus OX=10090 GN=Abhd16a PE=1 SV=3	0.0633648	0.459685	24	8	24	69	85.4	55.4	63.5	66.4	54.1	68	64.9	76	57.2	73.5	66.2	78.9	76.6	63.4	78.2	91.6	72.3
P84104	Serine/arginine-rich splicing factor 3 OS=Mus musculus OX=10090 GN=Srsf3 PE=1 SV=1	0.0633648	0.459685	8	8	24	981.4	865.6	991.3	1013	998.8	949.3	985.9	988	731.4	768.8	902.5	704.9	1062.6	860.2	800.4	918.8	896.9	683.1
Q7TQJ3	Fructosamine-3-kinase OS=Mus musculus OX=10090 GN=Fn3k PE=1 SV=1	0.0645179	0.465493	8	16	24	472.3	505.5	592.4	576.9	583.5	601.9	643	567.1	529.7	566.8	631.3	590.8	547.7	587.7	512.7	496.5	435.3	575.8
P19157	Glutathione S-transferase P 1 OS=Mus musculus OX=10090 GN=Gstp1 PE=1 SV=2	0.0645179	0.465493	12	8	24	4023.1	3493.4	2690	4258.2	3246.5	2721.3	3481.4	3239.7	4204.5	2766	2011.7	3432.7	2727.1	2148.2	2797.8	2959.5	2833	2434.6
Q8K0C5	Zymogen granule membrane protein 16 OS=Mus musculus OX=10090 GN=Zg16 PE=1 SV=1	0.0645179	0.465493	8	8	24	379.4	235.5	115.7	178.1	123.1	565.3	274.9	469.1	17.3	19.4	112.4	25.4	10.8	88.9	177.9	24.6	53.7	130.9
P43024	Cytochrome c oxidase subunit 6A1, mitochondrial OS=Mus musculus OX=10090 GN=Cox6a1 PE=1 SV=2	0.0655032	0.46878	16	8	24	483.4	438.4	424.1	592	504.1	462	536.6	492	491.2	535.2	480.6	538.3	477.8	504.2	417.9	506.4	428.8	382.4
Q9CZX9	ER membrane protein complex subunit 4 OS=Mus musculus OX=10090 GN=Emc4 PE=1 SV=1	0.0655987	0.46878	24	20	24	689.7	563.9	564.5	674.6	706.3	662.2	674.8	560	662.5	653.6	547.8	625	540.6	544.7	649	736.9	810.2	633.2
A2AEX6	Four and a half LIM domains protein 1 OS=Mus musculus OX=10090 GN=Fhl1 PE=1 SV=1	0.0655987	0.46878	8	4	24	405.4	528.4	2575.8	831.6	934.1	556.7	469.2	406.7	384.8	435	1260	417.8	420.1	463.4	499	526.7	644.6	716.2
O08663	Methionine aminopeptidase 2 OS=Mus musculus OX=10090 GN=Metap2 PE=1 SV=1	0.0657483	0.46878	16	16	24	332.7	395.5	387.4	323.1	395.8	384.5	364.6	438.6	408	426.5	459.7	454.3	367	443.4	447.4	371.5	527.8	452.1
A2A841	Protein 4.1 OS=Mus musculus OX=10090 GN=Epb41 PE=1 SV=1	0.0657483	0.46878	16	16	24	232.5	247.6	155.6	204.3	158.3	169.6	239.5	261.9	386.2	319.8	198.8	452.1	320.7	195.1	311.8	240.5	235.1	330.2
Q60692	Proteasome subunit beta type-6 OS=Mus musculus OX=10090 GN=Psmb6 PE=1 SV=3	0.0658019	0.46878	8	8	24	254.4	217	162.7	252.5	237	259.6	277.9	194.2	188.5	189.5	188.3	184	228.6	174.7	231.4	250.9	221.7	233.5
Q62452	UDP-glucuronosyltransferase 1-9 OS=Mus musculus OX=10090 GN=Ugt1a9 PE=1 SV=3	0.0658019	0.46878	8	8	24	1507.7	1424.4	1559.9	1684.4	1767.1	1430.7	1243.4	1280.2	1765.2	1414.4	1084.1	1283	1441.4	1355.3	1744.2	1575.8	1443.1	1415.1
A0A0A0MQM0	Eukaryotic translation initiation factor 5A (Fragment) OS=Mus musculus OX=10090 GN=Eif5a PE=1 SV=1	0.0663445	0.471797	8	4	24	5113.2	4892.6	4883.2	5559.1	4885.5	4992.8	5122.7	4124.5	4482.3	4491.4	4379.1	4501.3	5326.1	4504.5	4510.2	4585.3	5952.5	4309.9
Q3V2C6	Uncharacterized protein OS=Mus musculus OX=10090 GN=Des PE=2 SV=1	0.0668504	0.473507	8	8	24	2151.1	3220.4	5929	4182.8	4548.8	3206.9	2567.2	2522	2426	2096.4	4464.9	2238.1	2147.5	2585.1	2416	2363.3	2788.5	3251.5
Q6A009	E3 ubiquitin-protein ligase listerin OS=Mus musculus OX=10090 GN=Ltn1 PE=1 SV=3	0.0669114	0.473507	16	20	24	622.5	472.1	473.5	463	496.5	486.5	489.7	516.2	438.2	701.5	606.4	511.5	490.7	567.6	606.1	566.4	610.7	545.6
Q9CWN7	CCR4-NOT transcription complex subunit 11 OS=Mus musculus OX=10090 GN=Cnot11 PE=1 SV=1	0.0672061	0.473507	20	16	24	272.3	248.1	216.2	243.9	280.5	270.8	252.4	226.8	231.9	272.2	283.1	270.3	260.2	281.4	278	282.8	255.1	281.9
Q8R429	Sarcoplasmic/endoplasmic reticulum calcium ATPase 1 OS=Mus musculus OX=10090 GN=Atp2a1 PE=1 SV=1	0.0672061	0.473507	8	8	24	383.7	1290.4	8879.8	5370.7	4940.5	1993.1	175.3	239.5	948.7	73.6	5661	160.7	98.5	179.6	1553.7	1098.2	891.1	4084.9
Q921X9	Protein disulfide-isomerase A5 OS=Mus musculus OX=10090 GN=Pdia5 PE=1 SV=1	0.0679415	0.473507	24	20	24	2226.8	1943.4	2380.6	2248.5	2415.7	2278.1	2019.8	1843.4	2489.7	2270.8	1974.1	2210.3	1632.2	1928.5	1957.4	2484.6	2698.3	2257.8
A0ZVB6	TBP-associated factor 170 OS=Mus musculus OX=10090 GN=Btaf1 PE=2 SV=1	0.0679415	0.473507	8	4	24	241.8	286.2	244.4	275.8	342.8	317.1	242.6	242.3	217.6	239	246.7	245.8	191.6	264	244.3	228.4	249.8	247.6
A0A171EBL2	E3 ubiquitin-protein ligase RNF213 OS=Mus musculus OX=10090 GN=Rnf213 PE=1 SV=1	0.0680534	0.473507	8	8	24	2526.8	2810.9	2540.3	2621.8	3470.9	2695.6	2489.3	2596	2533	2611	2304.1	2492.5	2283.1	2566.3	2561.6	2988.3	2759.2	2574.4
Q3ULK8	Cellular nucleic acid binding protein, isoform CRA_a OS=Mus musculus OX=10090 GN=Cnbp PE=1 SV=1	0.068239	0.473507	8	16	24	1912.5	1575.1	1979.5	2155.1	1953.8	2001.9	1971.7	1853.9	1903.7	1790.5	1906.8	1997.7	1929.7	2052.5	1911.9	1681	1536.5	1783.6
A0A0R4J034	MCG129810, isoform CRA_c OS=Mus musculus OX=10090 GN=Pdxdc1 PE=1 SV=1	0.068239	0.473507	16	16	24	119.6	143.2	125.2	110.2	120.2	111.3	122	116.3	126.5	141.7	131.5	159.9	112.8	127.5	137.1	105.5	131.4	161.3
Q8BG07	Phospholipase D4 OS=Mus musculus OX=10090 GN=Pld4 PE=1 SV=1	0.068239	0.473507	8	8	24	103.4	160.2	109.2	136.4	147.9	121.5	120.7	106.4	113.1	87.9	109.4	104.1	95.6	120.9	129.6	124.3	125.7	104.4
Q3TB93	Uncharacterized protein (Fragment) OS=Mus musculus OX=10090 GN=Ptpn1 PE=2 SV=1	0.068239	0.473507	8	8	24	253.5	234.1	332.5	309.8	387.2	268	251	302.9	288.6	235.9	252.4	226.3	264.6	288.5	284.2	297.9	268.1	295.1
Q3UV99	Uncharacterized protein OS=Mus musculus OX=10090 GN=Vps37a PE=2 SV=1	0.068239	0.473507	16	8	24	104.4	101.3	89.6	97	102.1	80.5	98.3	96.4	83.8	108.8	119.7	108	91.5	91.5	98.3	90.2	57.4	93.5
O08547	Vesicle-trafficking protein SEC22b OS=Mus musculus OX=10090 GN=Sec22b PE=1 SV=3	0.068239	0.473507	8	8	24	1360.9	1087.3	1159.4	1418.1	1363.2	1182.3	1296.8	1219.2	1099.4	1048.9	1120.8	1072.9	1310.1	1165.8	1196.4	1167.7	1325.7	1016.5
O35492	Dual specificity protein kinase CLK3 OS=Mus musculus OX=10090 GN=Clk3 PE=1 SV=2	0.0683782	0.473507	8	8	24	1355.9	1504.5	1432.6	1328.8	1492.2	1804.7	1602.5	1561.8	1324	1298.7	1278.1	1251.5	1473	1489.9	1273	1493.8	1431.1	1490.1
Q80XC6	Protein NRDE2 homolog OS=Mus musculus OX=10090 GN=Nrde2 PE=1 SV=3	0.0683782	0.473507	20	16	24	439.3	526.4	518.5	375	434.9	522.3	516.3	487.9	416.5	439.6	491.3	426.4	494.5	569.7	543.2	533.8	427.9	562.6
Q14DH7	Acyl-CoA synthetase short-chain family member 3, mitochondrial OS=Mus musculus OX=10090 GN=Acss3 PE=1 SV=2	0.0688969	0.473939	24	4	24	20.9	23.1	12.9	22.6	21.7	20.2	35.8	24.6	39.5	39.1	14.3	24	34.9	25	37	29.1	29	47
P06537	Glucocorticoid receptor OS=Mus musculus OX=10090 GN=Nr3c1 PE=1 SV=1	0.0688969	0.473939	8	16	24	793	919.5	1025.9	1013.7	1282.9	1347.2	993.7	1236.6	910.6	1318	1312.8	1000.3	790.6	868.1	931.4	703.1	1268.9	799.8
A2RSQ0	DENN domain-containing protein 5B OS=Mus musculus OX=10090 GN=Dennd5b PE=1 SV=2	0.0691584	0.473939	16	12	24	286.2	270.9	236.7	292.8	331	249.2	333.9	318.2	264.1	379.8	364.8	285.9	256.9	327.3	285.8	280.3	313.4	259.8
G3X961	Kelch domain containing 4, isoform CRA_a OS=Mus musculus OX=10090 GN=Klhdc4 PE=1 SV=1	0.0691584	0.473939	16	12	24	491.1	500.1	705.6	555.5	607.8	653.6	596.5	751.1	582.9	749	801.9	659.5	618.6	713.3	645	625.5	689.6	647.3
Q6P5D8	Structural maintenance of chromosomes flexible hinge domain-containing protein 1 OS=Mus musculus OX=10090 GN=Smchd1 PE=1 SV=2	0.0691584	0.473939	8	12	24	7380.5	7729.4	7368.7	7342.3	8229.3	8070	7412.8	8588.8	5989.8	7373.1	7563.2	6507.6	7279.4	7005.9	6892.3	7099.1	7665	7213.5
Q8BHG2	UPF0587 protein C1orf123 homolog OS=Mus musculus OX=10090 PE=1 SV=1	0.0691584	0.473939	8	12	24	545.1	455.2	360.4	532.5	512.2	523.7	531.6	440.3	575	491.8	398.9	509.5	412.5	411.6	477.5	486.2	489.7	483.3
E9Q3M0	Mothers against decapentaplegic homolog OS=Mus musculus OX=10090 GN=Smad2 PE=1 SV=1	0.0697569	0.474874	16	16	24	378.8	356.9	390.9	365.9	343.4	387	438	385.7	356.4	431.9	449.8	366.9	402.3	411.1	396.9	371.2	500.9	397.2
Q9D6J5	NADH dehydrogenase [ubiquinone] 1 beta subcomplex subunit 8, mitochondrial OS=Mus musculus OX=10090 GN=Ndufb8 PE=1 SV=1	0.0697569	0.474874	12	8	24	41.3	62.3	41.4	91.8	56.1	39.8	52.5	60.8	73.7	52.8	43.9	55.9	37.9	43.7	31.7	49.5	77.3	39.1
Q3UF30	Uncharacterized protein OS=Mus musculus OX=10090 GN=S100a10 PE=2 SV=1	0.0697569	0.474874	8	8	24	88.2	108.8	177.7	119.9	119	132.2	114.4	88.3	110.7	41.3	162	73.7	61.9	103.9	107.5	86.1	123.2	114.8
Q3ULS2	Structural maintenance of chromosomes protein OS=Mus musculus OX=10090 GN=Smc2 PE=2 SV=1	0.0698206	0.474874	24	20	24	186.5	200.5	208.2	191.7	222.7	196.1	191.6	201.2	167.7	179.8	192.7	184.4	174.7	188	187.9	198.2	226.4	189.8
Q6P6L5	Myosin-binding protein C, slow-type OS=Mus musculus OX=10090 GN=Mybpc1 PE=1 SV=1	0.0698944	0.474874	8	8	24	290.1	719.3	4896.4	2436.1	2516.3	1125.3	189.6	224	751.2	151.3	2447	221.4	142.2	241.4	796.7	607.1	694.4	2379.3
E9Q4K7	Kinesin family member 13B OS=Mus musculus OX=10090 GN=Kif13b PE=1 SV=1	0.0702843	0.476102	16	4	24	722.2	754.7	596	756.1	681.1	634.5	780.6	724.1	778.3	799.8	703.9	822.6	657.1	615.3	661	704.4	753.9	741.2
Q01320	DNA topoisomerase 2-alpha OS=Mus musculus OX=10090 GN=Top2a PE=1 SV=2	0.0706761	0.476102	8	8	24	158.4	168	178.3	180	225	138.7	151.2	174.8	172.5	121.9	115.5	137.1	155.7	145	184.3	138.3	238.4	129.8
P49722	Proteasome subunit alpha type-2 OS=Mus musculus OX=10090 GN=Psma2 PE=1 SV=3	0.0706761	0.476102	8	8	24	931.5	1083.8	906.1	1091.3	1118.9	1254.1	1116.5	863.6	972.2	945.8	926.7	841.2	994	962.5	1099.8	1004.4	990.5	1123.5
Q6ZWQ7	Signal peptidase complex subunit 3 OS=Mus musculus OX=10090 GN=Spcs3 PE=1 SV=1	0.0706761	0.476102	8	8	24	949.2	745.8	767.3	1053.5	951.5	877.7	957.7	826.3	750.2	733.3	716.2	759.3	885.8	876.8	767.5	918.1	372.3	717.5
Q9D679	Uncharacterized protein OS=Mus musculus OX=10090 GN=Tapbp PE=2 SV=1	0.0706761	0.476102	24	16	24	336.7	397.3	359.8	393.8	452.3	374.3	369.9	384.5	364.9	307.6	348.3	328.2	408.5	444.2	337.9	442	422.3	384.5
A2CF83	RIKEN cDNA 0610010K14 gene OS=Mus musculus OX=10090 GN=0610010K14Rik PE=1 SV=1	0.0710834	0.478033	8	4	24	1430.1	1350.9	1517.1	1603.1	1438.4	1607.3	1544.3	1222.8	1126.2	1248.6	1438	1162.9	1393.5	1442.1	1251.2	1301.8	1678.8	1384.4
Q6ZPI3	Ligand-dependent corepressor OS=Mus musculus OX=10090 GN=Lcor PE=2 SV=2	0.0718075	0.479581	20	12	24	115.8	99.9	189.3	107.6	110.4	116.4	125.7	132.3	87.6	170.4	189.2	123.7	151.8	153.7	159.2	143.9	174.7	113.3
Q8C0D5	Elongation factor-like GTPase 1 OS=Mus musculus OX=10090 GN=Efl1 PE=1 SV=1	0.07204	0.479581	16	12	24	150.5	204.7	240.1	228.7	247.1	247.7	233.6	251.2	224.6	293.8	265.2	225.3	214.9	249	282.8	248.7	172.6	240.3
P13745	Glutathione S-transferase A1 OS=Mus musculus OX=10090 GN=Gsta1 PE=1 SV=2	0.07204	0.479581	20	12	24	577.6	614.2	728.4	562.4	351.8	579.8	696.3	446.4	726.8	626.8	531.9	564.5	755.2	632.2	1049.8	832.8	494.1	845.2
Q00899	Transcriptional repressor protein YY1 OS=Mus musculus OX=10090 GN=Yy1 PE=1 SV=1	0.07204	0.479581	16	12	24	2672	3048.4	3374.5	3081.6	3640.2	3668.1	3498.3	3410.5	2933.9	4064.6	4439.1	3139.4	3524.7	3942.5	3318.6	3290.5	3160	3121.7
Q9CRC3	UPF0235 protein C15orf40 homolog OS=Mus musculus OX=10090 PE=1 SV=1	0.07204	0.479581	20	12	24	302.2	315	319.8	314.3	262.2	314.8	328.1	335.9	342.9	299.7	348.3	340.5	326.1	366.3	346.6	259.3	408.7	338.4
B7ZNL7	Zinc finger and BTB domain containing 17 OS=Mus musculus OX=10090 GN=Zbtb17 PE=2 SV=1	0.07204	0.479581	8	12	24	268.9	316.5	276.4	276.8	302	327.2	295.7	295.7	236	267.7	322.2	261.5	256.2	274	258.9	281.9	260.5	278.2
A0A0A6YWB0	Muscleblind-like protein 1 OS=Mus musculus OX=10090 GN=Mbnl1 PE=1 SV=1	0.0726215	0.482551	20	4	24	1282	1180.4	1479.8	1136.8	1230.7	1300.3	1333.8	1230.8	1191.4	1318.8	1449.5	1352.3	1482.9	1397.9	1285.3	1197.6	1201.4	1191
Q03141	MAP/microtubule affinity-regulating kinase 3 OS=Mus musculus OX=10090 GN=Mark3 PE=1 SV=2	0.0727298	0.482551	12	20	24	134.8	133.9	144	126	133.9	152.8	161.1	143.1	162.3	156.9	157	152.7	152.2	147.1	158.7	146.5	175.6	169.6
Q9CX56	26S proteasome non-ATPase regulatory subunit 8 OS=Mus musculus OX=10090 GN=Psmd8 PE=1 SV=2	0.0731132	0.482669	8	8	24	325.2	358.8	292.9	391.7	402.6	447.2	362.9	283.9	308.5	307.1	333	275.3	335	317.3	381.6	374	367	331.1
P46412	Glutathione peroxidase 3 OS=Mus musculus OX=10090 GN=Gpx3 PE=1 SV=2	0.0731132	0.482669	4	8	24	396.5	445	435.1	388.6	372.5	348	367.8	316.2	280.8	349.8	485.3	382.9	392.4	386.6	330.2	349.4	424.2	323.1
P42669	Transcriptional activator protein Pur-alpha OS=Mus musculus OX=10090 GN=Pura PE=1 SV=1	0.0731132	0.482669	4	16	24	802.8	734.7	706.6	729.9	732.4	688.1	711.3	630.7	699.2	695.8	742.6	676.6	658.7	665.5	654.1	758.9	785.7	590.2
P35278	Ras-related protein Rab-5C OS=Mus musculus OX=10090 GN=Rab5c PE=1 SV=2	0.073354	0.483453	8	12	24	453	405.7	370.1	449.7	458	358.3	452.3	434.3	391.6	385.6	368.5	365.7	420.3	343.3	356.5	392.8	426.3	349
P52792	Glucokinase OS=Mus musculus OX=10090 GN=Gck PE=1 SV=1	0.0743293	0.487968	24	4	24	428.5	423.4	357.2	452.9	385.4	563.1	536.5	388.6	407.7	680.5	722.4	438.5	489.8	495.5	548.3	511.5	539.1	740.8
Q62264	Thyroid hormone-inducible hepatic protein OS=Mus musculus OX=10090 GN=Thrsp PE=1 SV=1	0.0743293	0.487968	24	4	24	144.4	107.5	59	155.5	97.6	100	151.1	118.7	98	198.6	169.1	119.1	166.8	123.2	121.2	123.1	202.1	180.6
Q8K411	Presequence protease, mitochondrial OS=Mus musculus OX=10090 GN=Pitrm1 PE=1 SV=1	0.0744087	0.487968	12	20	24	2065.9	1808.1	2077.5	1855.6	1538.7	1651.4	2436.9	1823.8	2411.6	2313.5	2014.1	2125.5	2085.2	2062.5	2209.1	2157.3	2138.7	2375.3
Q61937	Nucleophosmin OS=Mus musculus OX=10090 GN=Npm1 PE=1 SV=1	0.0746798	0.4881	4	8	24	4158.8	7288.7	8062.6	4010.5	3540.1	6479.1	3732.2	3243.2	4390.7	2683.2	3865.8	3792.6	5875.5	4729.6	5010.4	3678	3875.4	4596.6
P99027	60S acidic ribosomal protein P2 OS=Mus musculus OX=10090 GN=Rplp2 PE=1 SV=3	0.0749216	0.4881	8	12	24	2022.9	1682.5	1498.2	2229.5	2077.1	1888.2	1784.5	1623.5	2009.9	1694.5	1517.4	1742.6	1753.5	1655.7	1530.9	1975	1902.3	1496.8
Q3UDI8	DNA replication licensing factor MCM7 OS=Mus musculus OX=10090 GN=Mcm7 PE=2 SV=1	0.0749216	0.4881	4	12	24	179.5	197.2	273.6	218.3	247.5	175.6	153.9	203.6	203.4	146.2	146.2	165.5	177.2	172.7	320.9	146.3	274.4	193.3
Q80UG5	Septin-9 OS=Mus musculus OX=10090 GN=Sept9 PE=1 SV=1	0.0749216	0.4881	16	12	24	2910.5	3315.4	2844.1	2972.2	3263.1	3289.5	3281	3377.4	3871.3	3521.4	3403.6	3837.3	3248.7	3252.8	3206.8	3319.5	3823.9	3533.6
O35326	Serine/arginine-rich splicing factor 5 OS=Mus musculus OX=10090 GN=Srsf5 PE=1 SV=2	0.0755263	0.489553	12	4	24	1711	1543.7	1616.9	1791.6	1700.4	1687.5	1826	1722.1	1279.5	1462.3	1706.6	1204.8	1653.6	1567.9	1341.8	1489.2	1596.9	1231.5
P23953	Carboxylesterase 1C OS=Mus musculus OX=10090 GN=Ces1c PE=1 SV=4	0.075639	0.489553	24	4	24	243.5	218.7	143.4	198.8	206.6	220.8	261	208.3	275.7	287.1	210.9	262.4	242.7	233.2	254.9	350	316.5	230.5
Q921F4	Heterogeneous nuclear ribonucleoprotein L-like OS=Mus musculus OX=10090 GN=Hnrnpll PE=1 SV=3	0.075639	0.489553	20	12	24	3750.7	4575.1	4968.9	3016.1	2972.9	4049.5	3755.3	3836.9	3558.4	3391	3898.1	3866.5	4213.6	4710.7	4032.4	3808	3807.7	4222.3
E9Q9J4	Inositol hexakisphosphate and diphosphoinositol-pentakisphosphate kinase 2 OS=Mus musculus OX=10090 GN=Ppip5k2 PE=1 SV=1	0.075639	0.489553	16	20	24	367.1	348.6	337.9	318.5	319	324.6	300.6	365.8	321.2	348.6	382.5	362.1	356.8	410.2	331.3	324.6	447.6	325.4
P59325	Eukaryotic translation initiation factor 5 OS=Mus musculus OX=10090 GN=Eif5 PE=1 SV=1	0.076268	0.492818	16	12	24	1593.9	1616.3	1572.4	1841.6	2049.6	1873.2	1904.2	1718.4	1816.5	1985.7	2140.6	1844.2	1835.6	2051.6	1864.5	2071.3	2388.9	1774
O09165	Calsequestrin-1 OS=Mus musculus OX=10090 GN=Casq1 PE=1 SV=3	0.0764104	0.492934	8	8	24	131.7	214.3	1755.9	1163.7	986.9	381.9	71.2	76.5	193.2	48.5	1285.3	54.1	48.5	68.3	302.6	240.9	468.8	821.7
E9QP46	Nesprin-2 OS=Mus musculus OX=10090 GN=Syne2 PE=1 SV=1	0.0776793	0.495464	20	12	24	8316.9	8809.1	8991.6	8085.6	8618.3	9150.6	8727	10192	8092.5	9026.8	9890.3	9355.3	9027.2	9530.3	10220.7	8267.2	9127.9	9979.5
H7BX64	Sarcolemmal membrane-associated protein OS=Mus musculus OX=10090 GN=Slmap PE=1 SV=1	0.0776793	0.495464	24	12	24	2020.6	2034.1	1791.1	1736.1	1811	1899.3	1864.4	1725.6	1567.1	1814.3	2075.5	1766.4	2016.3	2110.1	1737.6	1862.9	1950.3	2099.6
A0A0R4J009	Actin-related protein 6 OS=Mus musculus OX=10090 GN=Actr6 PE=1 SV=1	0.0778032	0.495464	4	12	24	185.9	204.6	246.1	217.9	192.3	185.2	195.3	185.6	153.8	162.3	177.6	163.3	198	217.8	168.9	167.5	234.8	167.6
Q99MZ3	Carbohydrate-responsive element-binding protein OS=Mus musculus OX=10090 GN=Mlxipl PE=1 SV=1	0.0778032	0.495464	16	12	24	1279.7	1362	1136.1	1536.1	1606.2	1436.9	1655.3	1365.7	1145	1952.3	1989.7	1269.2	1541	1500	1492.5	1463.5	1535.5	1170.9
P59764	Dedicator of cytokinesis protein 4 OS=Mus musculus OX=10090 GN=Dock4 PE=1 SV=1	0.0778032	0.495464	16	12	24	290.9	246.8	227.9	299.6	259.1	259	265.4	272.1	268.9	290.5	294.4	299.4	298.2	251.6	264.8	246.8	276.7	265.6
P63087-2	Isoform 2 of Serine/threonine-protein phosphatase PP1-gamma catalytic subunit OS=Mus musculus OX=10090 GN=Ppp1cc	0.0778032	0.495464	4	12	24	1858.2	1610	1811.9	1743.3	1660.6	1669.4	1671.6	1430.9	1448.6	1379.1	1528.2	1423.1	1859.7	1677.9	1564.6	1430.2	1231.8	1598.9
Q99M04	Lipoyl synthase, mitochondrial OS=Mus musculus OX=10090 GN=Lias PE=1 SV=1	0.0778032	0.495464	4	12	24	53.9	59.1	53.4	53.2	46.2	35.3	55.2	41.2	52.1	43.3	45.7	47.1	36.8	48	51.4	47.2	53.8	46.4
O35130	Ribosomal RNA small subunit methyltransferase NEP1 OS=Mus musculus OX=10090 GN=Emg1 PE=1 SV=1	0.0778032	0.495464	4	12	24	1925.3	1650.6	2244.4	1955.4	1862.7	1801.6	1762.9	1692.5	1259.3	1458	1571.2	1288.5	2115.2	2008.7	1509.4	1691.8	1567.6	1482.9
P68134	Actin, alpha skeletal muscle OS=Mus musculus OX=10090 GN=Acta1 PE=1 SV=1	0.0785482	0.499405	8	12	24	753.2	1447	8699.6	4575.5	4227.1	1851.3	522.6	474.1	1511.4	510.9	4213.1	625.1	448.4	502.3	1471	1225.6	2490.6	3977
Q8BZY3	DEAD (Asp-Glu-Ala-Asp) box polypeptide 19b OS=Mus musculus OX=10090 GN=Ddx19b PE=1 SV=1	0.0806848	0.511348	4	12	24	424.7	444.5	499.2	395.8	393.4	434.7	406	451	356.5	342.3	411.7	372.2	423	479.7	411.8	367.3	446.8	423.7
Q61122	NGFI-A-binding protein 1 OS=Mus musculus OX=10090 GN=Nab1 PE=1 SV=2	0.0806848	0.511348	8	12	24	1106.7	1373.6	1448.3	1479	1674.5	1392.9	1430.4	1284.6	989.9	1589.4	1150.1	975.1	1022.6	1006.9	1170.6	1469.2	1127.1	1138.3
E9Q4T0	Holliday junction recognition protein OS=Mus musculus OX=10090 GN=Hjurp PE=1 SV=1	0.080916	0.511994	16	12	24	53	77.7	90.9	81.5	155.9	121.2	88.5	141.1	76.2	155.7	133.3	107.1	136.9	166.7	103.7	90.4	125.8	70.4
Q8VE92	RNA-binding protein 4B OS=Mus musculus OX=10090 GN=Rbm4b PE=1 SV=1	0.0814574	0.513778	4	20	24	175.8	176.3	209.8	152	167.7	174.6	190.2	141.8	145.6	170.1	150.6	141.5	156.6	170.4	141.4	151.6	152.6	127.3
Q9CTE8	Uncharacterized protein (Fragment) OS=Mus musculus OX=10090 GN=Alg5 PE=2 SV=3	0.0814574	0.513778	8	16	24	709.3	627.5	617.4	675.6	668.7	624.9	663.5	658.9	557.6	565.6	567.7	573.2	647.8	628.2	616.9	607.1	534.1	559.6
Q8C9B9	Death-inducer obliterator 1 OS=Mus musculus OX=10090 GN=Dido1 PE=1 SV=4	0.082139	0.517254	20	16	24	1774.2	2247.9	2388.7	1715.4	1898.8	2394.5	1745.2	2121.5	1797.7	1949.8	2180	2040.2	2047	2484.9	2426.2	1889.9	2452.8	2365.2
P55258	Ras-related protein Rab-8A OS=Mus musculus OX=10090 GN=Rab8a PE=1 SV=2	0.0835664	0.524575	4	12	24	357.9	316	286.5	348	297.8	260.7	294.3	298.9	269.1	274	244.8	261.7	298.2	293.6	286.4	291.5	354.3	248.1
Q6P3D0	U8 snoRNA-decapping enzyme OS=Mus musculus OX=10090 GN=Nudt16 PE=1 SV=1	0.0835664	0.524575	16	12	24	905.7	937.9	858.1	1215	1054.3	1080.4	1308.7	1105.1	1061.5	1136.1	1216	1091.5	1076.5	1101.7	960.5	1103.1	1175.7	1156.5
Q00897	Alpha-1-antitrypsin 1-4 OS=Mus musculus OX=10090 GN=Serpina1d PE=1 SV=1	0.0841526	0.525572	24	4	24	209.8	120.2	120.6	177	163.1	155.1	227	186.3	168.7	245.1	254.2	167	202.6	188.6	210.5	262.3	261.9	153.4
Q8BFQ8	Glutamine amidotransferase-like class 1 domain-containing protein 1 OS=Mus musculus OX=10090 GN=Gatd1 PE=1 SV=1	0.0841526	0.525572	24	12	24	403.3	313.1	389.3	388.3	337.4	348.7	370	336.8	305.8	318.8	357.5	324.4	400	385.8	381	316.1	415.9	424.6
P84096	Rho-related GTP-binding protein RhoG OS=Mus musculus OX=10090 GN=Rhog PE=1 SV=1	0.0841526	0.525572	8	12	24	1408.7	1389.9	1196.3	1536.8	1427.6	1125.9	1367.2	1150.3	1499.3	1201	1055.1	1284.5	1185.9	1182.6	1144.8	1377.8	1335.2	1235.5
Q99M31	Heat shock 70 kDa protein 14 OS=Mus musculus OX=10090 GN=Hspa14 PE=1 SV=2	0.0845214	0.525572	16	16	24	266.1	254.4	265.5	260	251.6	243.1	285.8	300.4	255.2	273.4	267.6	309.4	303.5	259.6	283.5	296.4	250.2	244.4
M1VMF6	Metastasis-associated protein MTA1 isoform 9 OS=Mus musculus OX=10090 GN=Mta1 PE=2 SV=1	0.0845214	0.525572	4	8	24	3676.3	3867.2	4251.9	3549.3	3674	4344.7	3625.4	3629.7	3206.3	3365.9	3670.5	3276.6	3868.5	3744.9	3723.9	3224.3	3711.9	3744.8
Q5SX40	Myosin-1 OS=Mus musculus OX=10090 GN=Myh1 PE=1 SV=1	0.0845214	0.525572	8	8	24	3142.9	9248.9	76884.7	37153.4	36577.8	14486.9	1727.1	1963.2	7963.7	1217.5	40587	1697.4	1295.9	2463.9	10616.5	7803.8	9889.9	32122.2
Q6IEF7	Cytochrome P450 CYP2C44 OS=Mus musculus OX=10090 GN=Cyp2c23 PE=2 SV=1	0.0855615	0.530374	24	8	24	4394.6	3722.9	2789.5	3547.9	2895	3605.6	4244.3	3165.1	4358.7	4302.9	3496.7	3475.4	4615	4215.9	4283.9	5269.8	4545.3	4084
A0A0A0MQF6	Glyceraldehyde-3-phosphate dehydrogenase OS=Mus musculus OX=10090 GN=Gapdh PE=1 SV=1	0.0855615	0.530374	4	16	24	6598.8	6075.4	8087.3	6508.9	5323	5921.8	6305.2	5611.6	7270.1	5642.6	5047.3	5812.6	5315.1	4964.3	6203.3	5255.9	5758.1	6848.8
O88939	Zinc finger and BTB domain-containing protein 7A OS=Mus musculus OX=10090 GN=Zbtb7a PE=1 SV=2	0.0873892	0.540857	20	4	24	590.2	759.6	821.2	707.5	795.5	837	763.3	733.9	608.2	809.3	885.9	749.2	841.9	1051.1	839	696.7	646.5	797.6
Q9D7Z3	Nucleolar protein 7 OS=Mus musculus OX=10090 GN=Nol7 PE=1 SV=1	0.0889839	0.549868	4	8	24	530.4	570.8	682.8	535	545.8	665	519.2	486.7	483.9	515.9	546.5	531.7	634.5	660.7	516.3	560.8	654.4	505.1
Q8QZY1	Eukaryotic translation initiation factor 3 subunit L OS=Mus musculus OX=10090 GN=Eif3l PE=1 SV=1	0.0898145	0.553274	8	4	24	1797.6	1568.7	1369.9	1523.3	1941.3	1676.2	1221.7	1490.1	1366.3	1578.1	1437.4	1460.7	1488.8	1438.1	1521.6	1623.6	1614.2	1315.2
Q6ZPZ8	MKIAA1031 protein (Fragment) OS=Mus musculus OX=10090 GN=mKIAA1031 PE=4 SV=1	0.0898145	0.553274	24	4	24	160.8	115.5	130.9	122.5	159.5	150.8	141.8	190.1	143.5	173.2	162.3	142.3	148.5	156	172.6	181.1	191.3	166.4
P97298	Pigment epithelium-derived factor OS=Mus musculus OX=10090 GN=Serpinf1 PE=1 SV=2	0.0906259	0.557229	4	12	24	215.7	224.4	164.6	194.4	213.6	203.8	218.2	169.4	217.5	188.6	158.7	170.5	194.4	193.3	195	204.7	200.7	233.8
F8WJA0	ATP-dependent RNA helicase DDX24 OS=Mus musculus OX=10090 GN=Ddx24 PE=1 SV=1	0.0907379	0.557229	16	16	24	1949.6	2029.6	2489.1	1676.3	1882.6	2082.1	1847.9	2498.8	1624.7	2490.2	2648	2238.3	2310.5	2532.2	2356.4	1958.2	1810.1	1786.4
Q8CI33	CWF19-like protein 1 OS=Mus musculus OX=10090 GN=Cwf19l1 PE=1 SV=2	0.0918626	0.562392	4	8	24	1270.4	1564.6	1638.3	1277.1	1423.3	1644.5	1315.6	1298.2	1138	1365.7	1344.5	1184.4	1300.6	1627.5	1417.6	1360.4	1600.9	1481.3
P97457	Myosin regulatory light chain 2, skeletal muscle isoform OS=Mus musculus OX=10090 GN=Mylpf PE=1 SV=3	0.0918626	0.562392	8	8	24	1277	2352.3	24490.1	14755.5	11555.7	4226.3	515	561.3	2438.6	325.1	11571.9	453.3	322.8	643.8	3020.1	2625	2706	9073.7
A2AEW0	Transcription factor E3 OS=Mus musculus OX=10090 GN=Tfe3 PE=1 SV=1	0.0924064	0.564848	8	8	24	420.7	464.1	581.2	536.3	732.4	641.5	325.8	518.5	430.2	346.7	514.8	418.1	434.7	447.8	395.7	362.5	621.4	363.2
Q9D4H1	Exocyst complex component 2 OS=Mus musculus OX=10090 GN=Exoc2 PE=1 SV=1	0.0929116	0.565319	24	4	24	221	209.3	200.2	222	220.2	193.2	217.1	252.3	246.7	235.7	240.2	244.2	219.6	209.7	240.4	246.8	255.8	263.1
Q3TZX8	Polynucleotide 5'-hydroxyl-kinase NOL9 OS=Mus musculus OX=10090 GN=Nol9 PE=1 SV=1	0.0929116	0.565319	20	4	24	1034.1	1201.2	1392.3	1061.7	1085.1	1226.8	1106.9	1275.8	993.5	1180.4	1275.5	1103.8	1391.6	1369.9	1235.5	1025.7	1021.2	997
Q9DBS1	Transmembrane protein 43 OS=Mus musculus OX=10090 GN=Tmem43 PE=1 SV=1	0.0929116	0.565319	8	4	24	504.4	520.8	624.5	555.8	655.1	559.8	542.2	477	491.4	466	559.5	494.9	501.9	554.8	530.8	499.9	589.7	506.7
A0JNY7	Eukaryotic translation initiation factor 4, gamma 2 OS=Mus musculus OX=10090 GN=Eif4g2 PE=2 SV=1	0.0938625	0.569356	24	12	24	750.6	810.6	828	760.7	913.3	892.1	680.2	733.7	765.3	882.7	862.8	795.3	821	860.7	884.4	832.6	913.4	853.1
D3Z2E7	Interferon-activated gene 207 OS=Mus musculus OX=10090 GN=Ifi207 PE=1 SV=1	0.0938625	0.569356	20	16	24	213.6	313.2	407.6	240.3	257.3	266.2	216.5	221	223.6	232.2	299.9	237.2	266.2	275.4	312.8	231.8	247.7	291.5
Q9QXV1	Chromobox protein homolog 8 OS=Mus musculus OX=10090 GN=Cbx8 PE=1 SV=1	0.094664	0.570794	4	8	24	723.8	844.9	1044.4	726	819.2	910.8	669.8	722.7	654.7	699.4	763	775.2	783.6	849.1	694.1	693.9	897.2	736.7
D3Z600	Peroxisomal targeting signal 1 receptor OS=Mus musculus OX=10090 GN=Pex5 PE=1 SV=1	0.094664	0.570794	16	12	24	180.6	170.5	156.1	193.9	183.2	162.8	169.4	152	190.4	260.1	266.7	200.3	162	188.8	203.3	173.1	236	225.1
Q5SX39	Myosin-4 OS=Mus musculus OX=10090 GN=Myh4 PE=2 SV=1	0.0953454	0.570794	8	4	24	503.1	1627.8	13538.9	4210.6	5525.8	2170.8	476.1	414.2	393.9	345.5	7956.4	326.1	286.5	449.2	2930.1	1255.7	2756.8	5937.2
E9Q8K5	Titin OS=Mus musculus OX=10090 GN=Ttn PE=1 SV=1	0.0953454	0.570794	8	4	24	736.2	1599.3	10115	4687.2	4686.2	2223.1	519.6	642	1283.1	496.3	5015.8	578.3	440.9	664	1706	1292.6	1874.7	4707
Q8R5J9	PRA1 family protein 3 OS=Mus musculus OX=10090 GN=Arl6ip5 PE=1 SV=2	0.095513	0.570794	4	20	24	549.5	551.2	652.9	584.5	592.9	492.7	530.7	755	448.8	404.8	451.2	544.5	415.1	507.2	551.1	433.6	426	543
A2AQ19	RNA polymerase-associated protein RTF1 homolog OS=Mus musculus OX=10090 GN=Rtf1 PE=1 SV=1	0.095513	0.570794	20	16	24	1800.7	2061	2560.8	1529.6	1803.2	2575.5	1776.8	1775.8	1744.5	1734.8	2287.3	1776.5	1982.8	2263.4	2294.3	1800.2	1938.4	2610.8
P20801	Troponin C, skeletal muscle OS=Mus musculus OX=10090 GN=Tnnc2 PE=1 SV=2	0.095513	0.570794	8	4	24	121	147.5	1202.7	795.5	637.4	240.4	57	72.2	172.2	51.4	732.5	76.6	50.2	59.4	207	195.4	264.9	523.8
E9Q8B5	Complement factor H-related protein C isoform 2 OS=Mus musculus OX=10090 GN=Gm4788 PE=1 SV=1	0.0958288	0.570794	24	8	24	676.5	703.5	767.4	647.5	582.1	674.5	652.2	733.9	697.4	740.3	787.8	714.1	656.9	722.5	630.7	759	725.1	746.7
P50462	Cysteine and glycine-rich protein 3 OS=Mus musculus OX=10090 GN=Csrp3 PE=1 SV=1	0.0958288	0.570794	24	8	24	683.6	760.1	677.7	708.8	657.6	611.1	710.5	614.6	783.3	700.7	672	838.9	715.8	687.2	630.6	720.5	913.4	912.2
Q6P6J4	DNA oxidative demethylase ALKBH2 OS=Mus musculus OX=10090 GN=Alkbh2 PE=1 SV=1	0.0958288	0.570794	16	8	24	25.3	21.5	21.8	27.8	29.1	23.4	22.9	29.2	15.8	29.3	34.3	21.4	19.4	26.5	28.8	20.3	18.8	21.4
Q91YU3	Myb/SANT-like DNA-binding domain-containing protein 4 OS=Mus musculus OX=10090 GN=Msantd4 PE=2 SV=1	0.0958288	0.570794	20	16	24	439.9	378.8	532.4	414.3	418.1	454.8	378.2	375.5	272.2	411.1	453.5	317.4	480.7	489.7	419.8	399.5	472.9	356.5
Q3UXC2	Uncharacterized protein OS=Mus musculus OX=10090 GN=Eif4a1 PE=2 SV=1	0.0958288	0.570794	8	8	24	2636.8	2558.6	2786.2	2801.6	2992.4	3027.6	2586.9	2626.8	2523.7	2489	2561.3	2465.7	2817.5	2711.9	2872.5	2487.2	3080.4	2624.4
P46935	E3 ubiquitin-protein ligase NEDD4 OS=Mus musculus OX=10090 GN=Nedd4 PE=1 SV=3	0.0968286	0.571592	16	20	24	172.3	187.9	222.5	192.8	199.9	195.5	175.7	205.2	181.7	214.5	217.6	231.9	194.3	215.6	218.4	198	207.3	190.9
Q8C2Q7	Heterogeneous nuclear ribonucleoprotein H OS=Mus musculus OX=10090 GN=Hnrnph1 PE=1 SV=1	0.0968286	0.571592	24	12	24	1334.2	1554.2	1546.4	1405.8	1527.9	1699.6	1495.3	1302.9	1262	1346.7	1491.2	1391.5	1499	1632.3	1416.9	1422.2	1557.8	1502.7
A2AKN8	Major urinary protein 5 OS=Mus musculus OX=10090 GN=Mup8 PE=3 SV=1	0.0968286	0.571592	8	20	24	164.7	78.1	52.8	192.9	215	86.2	184.7	208.6	117.6	181	105.9	183.6	142.7	98.7	73.8	161.8	143.8	87.7
A0A0R4J0U8	RIKEN cDNA 1190005F20, isoform CRA_a OS=Mus musculus OX=10090 GN=Trmt1l PE=1 SV=1	0.0968286	0.571592	20	12	24	1136.4	1389.7	1486.6	1098.7	1280	1052.8	1231.5	1743.8	987.1	1301.6	1430.6	1521.7	1467.7	1754.2	1398.4	1250.6	782.4	1151.9
Q8CGY8	UDP-N-acetylglucosamine--peptide N-acetylglucosaminyltransferase 110 kDa subunit OS=Mus musculus OX=10090 GN=Ogt PE=1 SV=2	0.0968286	0.571592	4	12	24	3872.1	4605.1	4648.1	3544.1	3837.8	4523.3	4063.2	3928.2	3574.5	3736.4	3888.7	3499.9	4402	4586.8	4250.2	3793.9	4106.8	4414
Q61624	Zinc finger protein 148 OS=Mus musculus OX=10090 GN=Znf148 PE=1 SV=2	0.0968286	0.571592	16	12	24	383.4	497.4	603.6	461	504.6	598.9	573	649.8	503.6	608.6	632.7	617.4	529.8	678.8	529.1	473.5	535.6	531.8
Q8R5F7	Interferon-induced helicase C domain-containing protein 1 OS=Mus musculus OX=10090 GN=Ifih1 PE=1 SV=1	0.0970992	0.571937	8	12	24	335	275.6	272.3	288.1	322.4	287.9	291.7	330.6	285.7	285.4	337.9	263.1	265.5	262.7	254.8	287.2	1864.1	250.6
Q9D8N0	Elongation factor 1-gamma OS=Mus musculus OX=10090 GN=Eef1g PE=1 SV=3	0.0973179	0.571937	8	20	24	3094.4	2777.2	2579	3153.2	3750.4	3127.2	2870.2	3131.7	3346.4	2994.1	3144.9	3287.5	2910.5	2697	3226	2902.5	2930.8	3052.8
P07310	Creatine kinase M-type OS=Mus musculus OX=10090 GN=Ckm PE=1 SV=1	0.0973203	0.571937	8	4	24	194.9	623.2	4283.5	1824.9	2003.3	627.1	85.9	98.2	301.3	60.5	2041.5	71.5	67.3	192.1	763.7	690.4	545	1643
Q3UJY2	Galactosylgalactosylxylosylprotein 3-beta-glucuronosyltransferase OS=Mus musculus OX=10090 GN=B3gat3 PE=2 SV=1	0.0980449	0.574491	8	8	24	76.6	111.8	79.7	100.3	84	90	70.2	57.8	91.6	66	66.6	78.5	82.4	80.9	74.5	75.6	96.2	65.1
A2AGR4	Oxysterols receptor LXR-alpha OS=Mus musculus OX=10090 GN=Nr1h3 PE=1 SV=1	0.0980449	0.574491	4	8	24	367.2	450.7	518.6	408.3	499.6	475.3	371.4	350.7	347.9	414.7	430.5	378.8	383.8	493.1	426.2	352	502.9	418.4
Q9D8B3	Charged multivesicular body protein 4b OS=Mus musculus OX=10090 GN=Chmp4b PE=1 SV=2	0.0990202	0.576076	8	12	24	145.1	142.6	141.7	175.9	162.4	135.5	135.7	115.2	153.2	122.3	137.9	161	104.3	128.6	116.2	140.9	182.3	115.9
Q78HU3	Multivesicular body subunit 12A OS=Mus musculus OX=10090 GN=Mvb12a PE=1 SV=1	0.0990202	0.576076	24	12	24	1191.1	965.5	972.6	1064.6	1055.8	924.5	1093.6	884.7	930	1128.8	988.7	916.8	1181.3	1117.2	999.1	1132.3	1312.8	1006.1
Q9QYL7	Activator of basal transcription 1 OS=Mus musculus OX=10090 GN=Abt1 PE=2 SV=1	0.0992513	0.576076	20	16	24	2049	2279.9	2505.3	2031.9	2051.4	2092.1	2031.3	1886.7	1734.5	2113.5	2296.3	2086.7	2475.3	2534.5	2085	2017.6	2149.5	1848.7
Q8VHA8	Synovial sarcoma associated SS18-delta OS=Mus musculus OX=10090 GN=Ss18 PE=2 SV=1	0.0992513	0.576076	4	8	24	337.6	422.7	409	370.8	359.8	372.9	372.4	276.3	286.2	300.3	338.3	319.7	392.4	388.9	309.3	324	408.5	289.9
Q9DB60	Prostamide/prostaglandin F synthase OS=Mus musculus OX=10090 GN=Fam213b PE=1 SV=1	0.0993181	0.576076	4	16	24	153.1	149.3	111.7	179.7	140.2	113.6	151.2	146	127.2	109.9	112.7	126.1	115	109.8	123.5	136.5	366.4	119.3
Q3UK41	Uncharacterized protein OS=Mus musculus OX=10090 GN=Nelfa PE=2 SV=1	0.0993181	0.576076	4	8	24	1616.5	2148.3	2204.7	1537	1826.2	2086.5	1771.9	1841.2	1617.7	1836.8	2005.1	1701.7	1896.9	2201.3	2070.2	1916.6	2080.5	1998.9
Q6KAQ0	MFLJ00211 protein (Fragment) OS=Mus musculus OX=10090 GN=Nsmce3 PE=2 SV=1	0.0993335	0.576076	8	4	24	1162.1	1538.9	1578.7	1359.5	1380.4	1513.6	1264.7	1171.8	1227.4	1102.3	1273.7	1234.6	1278.9	1410.8	1190.5	1184.4	1401.7	1321.8
Q8VBU8	Protein BANP OS=Mus musculus OX=10090 GN=Banp PE=1 SV=1	0.100702	0.58123	8	4	24	491.1	605.1	637.1	521.2	546.7	677.1	464.2	499.4	443.9	436.8	497.6	476.9	486.3	672.4	492.1	418.9	621.4	541.8
B1AR50	Gamma-aminobutyric acid receptor-associated protein OS=Mus musculus OX=10090 GN=Gabarap PE=1 SV=1	0.100809	0.58123	12	16	24	249.1	113.6	195.3	271.7	202.6	192.3	314.9	284.4	197.7	275.4	287.1	201.4	251.3	215.5	219.7	217.9	217	189.4
G3UYD0	General transcription factor II-I OS=Mus musculus OX=10090 GN=Gtf2i PE=1 SV=1	0.100809	0.58123	20	16	24	2717.4	3668.7	3707.4	2994.7	3027	4082.7	3478.4	2485.4	3165.8	3357.9	3600.9	3250.1	3673.5	4289.9	3870	3242.3	3082.2	3912.1
Q91X72	Hemopexin OS=Mus musculus OX=10090 GN=Hpx PE=1 SV=2	0.100809	0.58123	8	8	24	868	856.9	1059.4	1104.5	1109.5	605.1	708.5	777.3	1052.8	679.3	521.5	821.4	708.7	705.1	865	809.1	670.6	774.6
Q8BIG4	F-box only protein 28 OS=Mus musculus OX=10090 GN=Fbxo28 PE=1 SV=1	0.102674	0.587858	4	8	24	442.9	444.4	486.9	417.2	446.5	461.4	405	376.7	366.1	418.9	464.9	393.7	440.1	437.6	443.1	360.4	485.6	414.2
Q8BHG9	CGG triplet repeat-binding protein 1 OS=Mus musculus OX=10090 GN=Cggbp1 PE=1 SV=1	0.103146	0.587858	24	12	24	979	1027.7	1336.2	1070.6	898.2	1175.7	1085.4	714.7	812.6	911.9	1107.8	823	1034.3	1122.2	1072.2	1025.2	1306.4	1277.4
Q8K182	Complement component C8 alpha chain OS=Mus musculus OX=10090 GN=C8a PE=1 SV=1	0.103146	0.587858	8	12	24	1582.9	1516.3	1717.4	1674.3	1826.2	1476.8	1452.7	1566.9	2070.5	1621.8	1312.1	1708.5	1259.1	1325.9	1531.7	1595.2	1474.4	1410.4
Q3TCX3	KH homology domain-containing protein 4 OS=Mus musculus OX=10090 GN=Khdc4 PE=1 SV=1	0.103146	0.587858	20	12	24	167.9	207.7	233.1	146.7	160.6	227.3	184.2	189.3	249.1	168.9	213.1	287.2	223.7	233.8	255.7	196.1	201.1	239.1
Q9Z2D8	Methyl-CpG-binding domain protein 3 OS=Mus musculus OX=10090 GN=Mbd3 PE=1 SV=1	0.103146	0.587858	4	12	24	124	140.3	117	120.5	93.5	144.6	126.8	100	113	81.6	106	91.4	127.5	105.7	95.7	95	125.2	120.6
G3X924	Plasmalemma vesicle-associated protein OS=Mus musculus OX=10090 GN=Plvap PE=1 SV=1	0.103146	0.587858	8	12	24	72.4	80.9	60.8	68.8	88.3	73.9	61.7	89.5	73.3	55.1	79.4	68.1	66.3	58.6	59.7	59.5	74.3	61.9
P41778	Pre-B-cell leukemia transcription factor 1 OS=Mus musculus OX=10090 GN=Pbx1 PE=1 SV=2	0.103146	0.587858	24	12	24	282.8	292	350.5	271.7	299	315.7	322.6	261.7	258.5	304.8	353.8	254.9	268.9	332.1	326.2	315.8	345.1	358
Q9ESP1	Stromal cell-derived factor 2-like protein 1 OS=Mus musculus OX=10090 GN=Sdf2l1 PE=1 SV=2	0.103146	0.587858	8	12	24	954.5	735.1	642.7	1002.8	1025	777.8	681.4	695.2	1017.9	720	569.4	839.9	672.2	648.4	719.5	826	917.8	599.2
Q9D6J3	Coiled-coil domain-containing protein 94 OS=Mus musculus OX=10090 GN=Ccdc94 PE=1 SV=1	0.104575	0.594102	8	8	24	674	729.1	662.2	722.9	751.3	826.3	775.9	631.1	580.2	613.9	654.3	629.9	697.9	792.7	663.5	689.2	749.7	765.9
Q9D8T2	Gasdermin-D OS=Mus musculus OX=10090 GN=Gsdmdc1 PE=1 SV=1	0.104731	0.594102	8	12	24	275.8	304.9	241.5	386.5	355.1	266.9	314.9	270.6	366	285.9	256.1	309.8	240.3	300	240.6	309.1	212.1	287.1
Q8CIG3	Lysine-specific histone demethylase 1B OS=Mus musculus OX=10090 GN=Kdm1b PE=1 SV=1	0.104731	0.594102	24	12	24	1083.5	1214.8	1151.3	981.5	1073.1	1270.7	1060.2	1155.6	940	1224.3	1152.3	1053.5	1164.4	1249.6	1246.1	996.2	1261	1305.6
Q9D198	Pre-mRNA-splicing factor SYF2 OS=Mus musculus OX=10090 GN=Syf2 PE=2 SV=1	0.104842	0.594102	8	16	24	414.9	434.5	455.6	465.5	469.2	484.2	492.8	393.6	353.2	404.2	468.5	375.7	421.6	447.3	366.4	401.2	389.9	388.3
Q8K3K7	1-acyl-sn-glycerol-3-phosphate acyltransferase beta OS=Mus musculus OX=10090 GN=Agpat2 PE=1 SV=1	0.105428	0.59487	4	20	24	1802.7	1528.8	1523	1653.5	1559.9	1497.8	1502	1616	1165.2	1444.3	1394.8	1394.7	1622.5	1500.5	1390.7	1448.7	1330.8	1316.8
Q80XI4	Phosphatidylinositol 5-phosphate 4-kinase type-2 beta OS=Mus musculus OX=10090 GN=Pip4k2b PE=1 SV=1	0.105428	0.59487	16	20	24	269.8	293.5	319.1	283.9	299.2	382.8	311.9	272.3	259.2	339.6	334.5	338	300.7	369.2	297.5	337.9	319.9	331.4
B2RX01	Zfp192 protein OS=Mus musculus OX=10090 GN=Zkscan8 PE=2 SV=1	0.105428	0.59487	16	20	24	267.6	288.6	333.1	302.8	283.4	290.3	302.5	251.5	245.9	349.7	311.2	292	308.5	320.8	284.6	318.7	290.7	305.1
Q9D168	Integrator complex subunit 12 OS=Mus musculus OX=10090 GN=Ints12 PE=1 SV=1	0.106561	0.600408	20	20	24	1246	1466.6	1696.9	1210.6	1226.9	1675.1	1322.2	1234.1	1305.7	1182.3	1329.5	1259.3	1544.8	1602.7	1567.8	1292.6	1499.2	1473.7
Q9DB28	Ribonuclease P/MRP protein subunit POP5 OS=Mus musculus OX=10090 GN=Pop5 PE=1 SV=1	0.107272	0.603557	4	12	24	114.8	102.8	115.3	113.1	109.4	106	96.1	117	71.6	91.2	83.7	82.1	110.3	120.4	98	90.9	127.7	100.9
H7BX88	Carnitine O-acetyltransferase OS=Mus musculus OX=10090 GN=Crat PE=1 SV=1	0.107854	0.605115	24	8	24	747	879.8	1166.5	853.8	807.4	837.4	969.6	630.1	878.9	910.7	1230.7	892.8	785.6	1037.7	1077.3	982.6	958.8	1203
Q3TAF0	Uncharacterized protein OS=Mus musculus OX=10090 GN=Eefsec PE=2 SV=1	0.107854	0.605115	20	8	24	2951.5	2874.3	3496.7	3012.9	3323.2	3587.7	3516	3475.1	2853.6	3759.8	3871.1	3068.9	3597.6	3684.4	3561	3443.2	3853.7	3273.6
P56400	Platelet glycoprotein Ib beta chain OS=Mus musculus OX=10090 GN=Gp1bb PE=1 SV=1	0.108448	0.607585	12	20	24	27.6	19.7	12.9	19.6	22.4	13.4	27.6	26	46.9	24.9	31.8	41.9	20.9	13.1	30.7	18.2	36.9	29.4
Q9EQC1	3 beta-hydroxysteroid dehydrogenase type 7 OS=Mus musculus OX=10090 GN=Hsd3b7 PE=1 SV=1	0.109095	0.609057	12	20	24	1085.6	1061.8	641.4	984.3	827.9	956.8	1290.4	1054	1139.5	1235	1082.5	1110.6	1159.9	1093.5	892	1201.2	1206	970.6
Q9CPT5	Nucleolar protein 16 OS=Mus musculus OX=10090 GN=Nop16 PE=1 SV=1	0.109095	0.609057	8	4	24	4179.2	4628.2	5254.8	4688.6	4434.7	5197.8	4328.6	3726.5	3891.2	3764.6	4409.7	4098.6	5065.9	5024.6	4114.6	4365.9	5313	3878.8
P84244	Histone H3.3 OS=Mus musculus OX=10090 GN=H3f3a PE=1 SV=2	0.109172	0.609057	8	8	24	7241.2	6565.2	6630.1	7844.4	6302	6635	7150.9	5798.6	4966.2	5465.9	6422.4	5395.3	6386.2	6602.7	5367	5729.7	7429.5	5759.9
Q8VBV3	Exosome complex component RRP4 OS=Mus musculus OX=10090 GN=Exosc2 PE=1 SV=1	0.111398	0.617128	4	12	24	874	778.1	904.8	853	811.1	848.3	902.4	837.2	693.4	701.4	706.8	629	902.1	874.1	743.3	791.4	709.7	778.4
P49698	Hepatocyte nuclear factor 4-alpha OS=Mus musculus OX=10090 GN=Hnf4a PE=1 SV=2	0.111398	0.617128	16	12	24	3710.1	3475.6	4498.5	4417.9	5060	4537.3	5043.2	4563.3	3208.9	6730.5	6578	3962.4	4803.8	5513.7	4825.9	5276.2	5242.2	3913.3
A0A1Y7VJN6	Immunoglobulin heavy constant gamma 3 (Fragment) OS=Mus musculus OX=10090 GN=Ighg3 PE=4 SV=1	0.111398	0.617128	16	12	24	338.2	493.8	445	420.9	517.1	641.9	585.5	757.7	418.2	1511.6	571.9	734.7	406.5	470.1	960.6	660.6	699.7	546.6
Q6PGH1	Protein BUD31 homolog OS=Mus musculus OX=10090 GN=Bud31 PE=1 SV=2	0.111398	0.617128	4	12	24	420.6	390.5	386.2	424.3	372.4	336.7	412.4	290.1	316.8	347.4	302.4	259	456.4	289	318.9	336.7	364.1	275.2
Q99JH1	Ribonuclease P protein subunit p25-like protein OS=Mus musculus OX=10090 GN=Rpp25l PE=1 SV=1	0.111398	0.617128	24	12	24	34.5	46.3	38.6	27.2	30.7	39.2	30	20.8	36.5	36	35.1	41.6	30.6	41	38.8	39	67.8	36.5
Q8R4U0	Stabilin-2 OS=Mus musculus OX=10090 GN=Stab2 PE=1 SV=1	0.112906	0.624612	24	8	24	228.2	251.2	147.3	161.7	140.1	168.1	184.4	190.6	213.6	165.3	200.4	261.4	175.2	215.2	258.2	223.8	169	310.2
Q921I1	Serotransferrin OS=Mus musculus OX=10090 GN=Tf PE=1 SV=1	0.113459	0.625692	20	12	24	315	817.6	627.8	554.9	457.7	599.6	538.1	390.3	879.7	768.3	471.4	901.8	843.4	768.6	851.8	938.2	601	668.7
Q8R2Y0	Monoacylglycerol lipase ABHD6 OS=Mus musculus OX=10090 GN=Abhd6 PE=1 SV=1	0.113538	0.625692	24	4	24	478.6	423.2	365.2	512.1	479	452.3	487.7	444.5	450.9	489	473.7	470.9	480.2	481.9	522.6	576.7	461.8	525.1
Q6PAC3	DDB1- and CUL4-associated factor 13 OS=Mus musculus OX=10090 GN=Dcaf13 PE=2 SV=2	0.113721	0.625692	20	12	24	2255.6	2641.9	3195.1	2398.9	2642.3	2493	2524.4	2898.3	2321.3	2873.5	3066.9	2890.8	2906.3	3126.3	2659.7	2503.6	2835	2303.4
Q3UAF6	Uncharacterized protein OS=Mus musculus OX=10090 GN=Actb PE=2 SV=1	0.113733	0.625692	4	16	24	16628	20824.5	31106	24997.5	20879.2	15685.4	16645.1	12939.2	24939.3	12381.2	19908.7	20354.4	15376.9	12840	16384.7	16095.8	15630.7	25546
Q8CDG3	Deubiquitinating protein VCIP135 OS=Mus musculus OX=10090 GN=Vcpip1 PE=1 SV=1	0.115524	0.631157	16	12	24	150.5	236.4	172.7	172.1	181.1	229.2	193.7	235.5	180.8	271.6	266.7	220.3	173.7	211.5	214.3	180.7	181	224.7
Q91X44	Glucokinase regulatory protein OS=Mus musculus OX=10090 GN=Gckr PE=1 SV=3	0.115524	0.631157	16	12	24	310.1	317.4	361.7	315.6	360.6	442.5	357.6	385.7	416.8	641.5	641.6	392.5	308.9	429.1	475	341.4	570.7	555.4
P70284	Homeobox protein TGIF1 OS=Mus musculus OX=10090 GN=Tgif1 PE=1 SV=2	0.115524	0.631157	24	12	24	56.3	55.1	62.5	38.7	64.2	65.9	52.1	46.4	47.9	56.2	61	42.9	56.1	64.6	51.3	58	70.5	63.1
Q9D2E2	Target of EGR1 protein 1 OS=Mus musculus OX=10090 GN=Toe1 PE=1 SV=1	0.115524	0.631157	4	12	24	602.9	743.4	926.2	602.9	731.2	826.6	629.7	584.9	625.9	561.1	506.2	613.9	698	739.3	653.7	567.6	624.7	686.4
E9Q5N9	Zinc finger protein 395 OS=Mus musculus OX=10090 GN=Zfp395 PE=1 SV=1	0.115524	0.631157	4	12	24	111.3	173.8	205.9	111	175.7	169.3	75	117.6	123.9	95	103.6	87.9	155.8	184.8	98	77	112.4	110.8
P13542	Myosin-8 OS=Mus musculus OX=10090 GN=Myh8 PE=2 SV=2	0.116939	0.635866	4	8	24	22	26.3	1314	12.7	92.7	34.6	14.6	20	10.9	16.3	29.1	27.7	21.9	18.4	24.6	19.2	40.5	317.6
B9EJ86	Oxysterol-binding protein-related protein 8 OS=Mus musculus OX=10090 GN=Osbpl8 PE=1 SV=1	0.116939	0.635866	16	20	24	64.2	64.9	45	71.4	83.4	39.6	61.7	61.6	54.2	75	73.7	77	65.8	72	62.7	68.5	73.2	58.6
Q8BJU0	Small glutamine-rich tetratricopeptide repeat-containing protein alpha OS=Mus musculus OX=10090 GN=Sgta PE=1 SV=2	0.117822	0.635866	16	12	24	334.8	282.6	379.3	443.4	461.2	375.2	395.6	343.3	347.5	494.1	537.5	348.2	367.8	398.3	359.7	359.3	331.2	358.8
O35295	Transcriptional activator protein Pur-beta OS=Mus musculus OX=10090 GN=Purb PE=1 SV=3	0.117822	0.635866	4	4	24	633.6	626.4	608.3	579.6	563.7	533.9	585.1	553.7	610.7	650.8	642.1	581.3	600.5	624.4	563.3	621.8	676.4	584.5
Q9CSK4	Uncharacterized protein (Fragment) OS=Mus musculus OX=10090 GN=Lrrc57 PE=2 SV=1	0.117822	0.635866	8	16	24	337.7	292.1	287	345.6	359.6	328.8	333	287.4	311.5	311.1	276	287.6	308.8	278.4	342.7	305.3	270.7	326.6
Q8K194	U4/U6.U5 small nuclear ribonucleoprotein 27 kDa protein OS=Mus musculus OX=10090 GN=Snrnp27 PE=1 SV=1	0.11827	0.635866	4	20	24	669.8	707.9	788	755.7	751.1	735.1	687.3	624.7	535.7	646.8	681.3	585.3	764.7	698.9	559.2	648	549.2	542.2
Q8BGT5	Alanine aminotransferase 2 OS=Mus musculus OX=10090 GN=Gpt2 PE=1 SV=1	0.118472	0.635866	16	16	24	2381.2	2087.2	1331.5	2155.3	1732.1	1585.7	2394.2	1887.3	2729.3	2933.6	1710.4	2912.2	2331.3	1838.9	2675.1	2581.1	2317.9	2502.8
E9QP56	Apolipoprotein C-III OS=Mus musculus OX=10090 GN=Apoc3 PE=1 SV=1	0.118472	0.635866	24	8	24	68.9	99.3	47.9	63.8	56.9	55.1	69.6	44.2	75.6	55.6	53.5	113.7	77.9	96.1	74.3	88.4	79.9	94.7
P06909	Complement factor H OS=Mus musculus OX=10090 GN=Cfh PE=1 SV=2	0.118472	0.635866	16	16	24	2596.1	3074.8	2863.9	2420.8	2833.8	2713.7	2335.9	3253.9	2864.8	3126.6	2865.7	3760.4	2628	2917.3	3323.3	3060.9	2758.3	3221.5
Q61646	Haptoglobin OS=Mus musculus OX=10090 GN=Hp PE=1 SV=1	0.118472	0.635866	8	8	24	2298.8	2275.8	3111.8	3594.3	3750	1844.5	1882	2032.4	2839.9	1940.9	1564.4	2225.6	2067.6	2015.2	2177	2335.5	2198.9	1558
Q4FZC9	Nesprin-3 OS=Mus musculus OX=10090 GN=Syne3 PE=1 SV=1	0.118472	0.635866	20	8	24	681.9	699.6	635.3	783.2	796.8	678.6	792.3	906.7	664.3	691.8	850	772.2	775.1	815.2	815.5	741.3	806.5	730.3
Q9CYN2	Signal peptidase complex subunit 2 OS=Mus musculus OX=10090 GN=Spcs2 PE=1 SV=1	0.118472	0.635866	8	8	24	1509	1161	1335.1	1570.3	1518.8	1307.1	1352	1344.7	1118.9	1188.7	1219.4	1045.8	1339.3	1168.6	1175.3	1411.4	1364.5	1088.6
O55106	Striatin OS=Mus musculus OX=10090 GN=Strn PE=1 SV=2	0.118472	0.635866	24	8	24	312.8	295.5	275.5	269.1	266.6	279	252	328.5	281.7	251.2	279.7	301.1	279.2	298.2	313.9	299.8	400.7	299.3
Q9CRA4	Methylsterol monooxygenase 1 OS=Mus musculus OX=10090 GN=Msmo1 PE=1 SV=1	0.119649	0.638842	16	12	24	259.5	130.5	194.1	402.9	376.1	385.1	417.4	447.8	209.6	433.8	419.2	271.6	265.4	360.6	324.5	421.8	429.9	307
Q9CR16	Peptidyl-prolyl cis-trans isomerase D OS=Mus musculus OX=10090 GN=Ppid PE=1 SV=3	0.119649	0.638842	20	12	24	1223.2	1362.9	1292.9	1184.1	1138.4	1349.6	1338.8	1131.5	1425.4	1230	1279.7	1372.2	1406.1	1411.5	1461.8	1090	1345.1	1441.9
Q99KN2	Probable cytosolic iron-sulfur protein assembly protein CIAO1 OS=Mus musculus OX=10090 GN=Ciao1 PE=1 SV=1	0.119649	0.638842	24	12	24	54.8	50.2	52.5	56.8	50.1	63.5	46	49.2	53.4	54.4	54.6	59	49.3	70.9	55.7	63.4	71.5	53.2
Q07417	Short-chain specific acyl-CoA dehydrogenase, mitochondrial OS=Mus musculus OX=10090 GN=Acads PE=1 SV=2	0.119672	0.638842	16	4	24	5236.7	4001.1	3103.8	5124	4351.6	3093.8	5417.3	4354.6	5888.4	5163.3	6114.7	4911.1	4357.4	3525.3	3979.1	5181.6	4120.6	3948.9
Q9CVI2	Protein FAM133B OS=Mus musculus OX=10090 GN=Fam133b PE=1 SV=3	0.120637	0.640817	4	12	24	370.5	503.4	601.1	351.4	304.7	478.5	313.1	360.1	438.5	274.8	330.6	350.1	480.7	462	375.2	328.4	422.1	372
Q3TG12	Uncharacterized protein (Fragment) OS=Mus musculus OX=10090 GN=Farsb PE=2 SV=1	0.120971	0.640817	24	4	24	3247.4	3141.5	2751.8	3167.2	3965.6	3512.4	3213.4	3294.7	3825.9	3815.2	3510.3	4043.1	3302	3312.5	3538.1	3966	3832.4	3693
O35381	Acidic leucine-rich nuclear phosphoprotein 32 family member A OS=Mus musculus OX=10090 GN=Anp32a PE=1 SV=1	0.121647	0.640817	8	4	24	1993.4	1904.8	2254.1	2300.5	2516.2	2485.9	1981.9	1735.1	1899.2	1998.1	2235.4	1889.5	2062.1	2087.2	2319.9	1953.5	2222	1891.5
Q78JE5	F-box only protein 22 OS=Mus musculus OX=10090 GN=Fbxo22 PE=1 SV=2	0.121647	0.640817	20	4	24	118.6	92.3	100.2	114.9	102.7	111.8	102.3	107.5	128.6	106.4	109.1	109.1	130.9	116.6	112.9	93.4	100.2	103.7
Q9D4H9-2	Isoform 2 of PHD finger protein 14 OS=Mus musculus OX=10090 GN=Phf14	0.121647	0.640817	24	4	24	588.9	532.3	574.9	614.4	687	634.6	634.8	806.4	571.4	771	728.5	611.5	606.8	672.2	688.9	699.6	758.9	739.4
Q8VCM8	Nicalin OS=Mus musculus OX=10090 GN=Ncln PE=1 SV=2	0.121647	0.640817	24	20	24	1130.1	1079.1	870.6	987.4	1108.8	1183.6	967.9	968.6	1149.8	1062.3	869.5	1127.6	930.3	928.2	996.8	1290.3	1200.2	1127.9
P62821	Ras-related protein Rab-1A OS=Mus musculus OX=10090 GN=Rab1A PE=1 SV=3	0.122186	0.640817	4	12	24	5368	4063.5	4330.1	5197.6	4699.6	4106.9	4542.1	4028.4	3900.8	3846.1	3770	3769.2	4707.6	4460.9	4233	4419.9	4346.1	3733.2
Q9D8L3	Signal sequence receptor, delta, isoform CRA_c OS=Mus musculus OX=10090 GN=Ssr4 PE=1 SV=1	0.122186	0.640817	8	12	24	2094.1	1700.4	1606.9	2139.1	2227.7	1903.9	1773.6	1730.2	1918.7	1715.7	1454.3	1829.7	1766.7	1517.1	1756	2000.9	1739.3	1702.2
Q6ZWZ4	60S ribosomal protein L36 OS=Mus musculus OX=10090 GN=Rpl36 PE=1 SV=1	0.123211	0.640817	8	8	24	2034.6	1449.3	1588.4	1958.4	1924.4	1739.7	1768.6	1655	1739.8	1578.4	1497.2	1560.9	1754.9	1497.5	1574.1	1941.1	1802.4	1541.9
A2AN61	CDKN1A interacting zinc finger protein 1, isoform CRA_d OS=Mus musculus OX=10090 GN=Ciz1 PE=1 SV=1	0.123211	0.640817	4	8	24	101	169.1	162.8	94.3	116.4	163	90	103.4	92.5	70.6	102.9	127.3	100.2	150.2	131.2	74.3	134.5	136.9
P48024	Eukaryotic translation initiation factor 1 OS=Mus musculus OX=10090 GN=Eif1 PE=1 SV=2	0.123211	0.640817	20	8	24	2090.5	993.1	1804.6	2119.4	1928	1662.1	2350.4	1998.1	1212.2	2256.1	2630.9	1409.3	2478.3	2065.6	2378.5	2320.3	2117.6	1836.4
Q8BH73	Glutaminyl-peptide cyclotransferase-like protein OS=Mus musculus OX=10090 GN=Qpctl PE=1 SV=1	0.123211	0.640817	4	16	24	119.2	108.9	110.1	93.7	113.9	97.1	95.1	102.7	87.9	107.9	90.6	105.5	81.3	102.6	91.7	93.3	111.2	91
Q6PD03	Serine/threonine-protein phosphatase 2A 56 kDa regulatory subunit alpha isoform OS=Mus musculus OX=10090 GN=Ppp2r5a PE=1 SV=1	0.123211	0.640817	16	16	24	247.7	267.9	272.4	227.6	237.5	277.1	243.9	297.5	236.4	278.8	322.4	292.7	261.9	290.4	272.6	216.6	345.5	284.4
E9PXW9	Transcription factor GATA-4 OS=Mus musculus OX=10090 GN=Gata4 PE=1 SV=1	0.123211	0.640817	4	8	24	382.6	500.4	497.7	399.2	401.9	570.1	401.7	391.1	376.2	364.1	413.2	403.1	421.3	459.8	447.8	353.1	488.3	452.5
Q3UKK7	Uncharacterized protein OS=Mus musculus OX=10090 GN=Ercc2 PE=2 SV=1	0.123211	0.640817	20	16	24	2586.5	2458.8	2649	2846.7	2610.8	2572.2	3088	2559.1	2311.8	2794.4	2749.5	2470.4	2893.4	3211.4	2842	2977.4	2762.4	2648.5
Q8R0A2	Zinc finger and BTB domain-containing protein 44 OS=Mus musculus OX=10090 GN=Zbtb44 PE=1 SV=2	0.123211	0.640817	16	16	24	169.8	185.3	178.1	157.9	159.3	193.9	177.7	195	136.4	216.8	197.7	185.2	177.7	210.4	179.1	170	191.2	185.4
Q8C7G5	Apolipoprotein A-V OS=Mus musculus OX=10090 GN=Apoa5 PE=1 SV=1	0.123775	0.640817	16	12	24	315.6	341.6	313	361.5	400.4	291.9	351.9	370	338.6	449.9	437.5	368.7	341.4	354.7	326.3	375.8	490.5	342.2
Q99LM2	CDK5 regulatory subunit-associated protein 3 OS=Mus musculus OX=10090 GN=Cdk5rap3 PE=1 SV=1	0.123775	0.640817	8	12	24	689.6	556.7	453.8	687.8	679.1	689	644.7	634	586.3	664.1	597.6	578.4	570.3	603	624.2	674.7	656.4	643.9
Q80UK8	Integrator complex subunit 2 OS=Mus musculus OX=10090 GN=Ints2 PE=1 SV=2	0.123775	0.640817	4	12	24	1104.8	1121.8	1140.7	1077.6	1087.6	1012.2	1102.3	1359	831.9	1009.1	1061.4	980.6	1086.6	1096.7	1065.4	999.9	894.7	1116.2
D3Z6Y2	Phospholipase ABHD3 OS=Mus musculus OX=10090 GN=Abhd3 PE=1 SV=1	0.123775	0.640817	20	12	24	170.2	214.6	202.7	176.2	193.9	185.2	204.6	139.9	190	205.9	177.4	201.1	206.6	216	201.7	190.1	191.6	201.6
A0A0R4J078	UBX domain containing 2, isoform CRA_a OS=Mus musculus OX=10090 GN=Ubxn4 PE=1 SV=1	0.123775	0.640817	4	12	24	1607	1579.4	1341.9	1316.8	1307	1535.1	1327	1163.8	1448.4	1225.2	1145.5	1325	1492.8	1489.7	1385.4	1489.9	1143.5	1315.5
Q91VC3	Eukaryotic initiation factor 4A-III OS=Mus musculus OX=10090 GN=Eif4a3 PE=1 SV=3	0.12378	0.640817	4	20	24	5664.8	5217.2	6020.5	5445.5	5982.1	5287.3	5523	5304.3	3688.9	4654.2	5206.6	3839.5	6200.9	5084.1	4293.3	4927.3	4925	3846
Q6P542	ATP-binding cassette sub-family F member 1 OS=Mus musculus OX=10090 GN=Abcf1 PE=1 SV=1	0.124148	0.640817	20	12	24	3724.9	3502.7	4579.5	3087.2	3831.7	4329.8	3476.6	5122.4	3651.7	4071	4651.6	4535.1	4238.7	4692.7	4784.9	3676.5	4634.4	4231.7
Q61990	Poly(rC)-binding protein 2 OS=Mus musculus OX=10090 GN=Pcbp2 PE=1 SV=1	0.124148	0.640817	24	12	24	3181.1	2644.3	3103.2	2938.5	2704.7	3058.9	2922.7	2826.2	2541.2	2698.5	3043.3	2691.7	2964.5	3144.4	2986.7	2796.5	3069.4	3150.8
Q7TQD2	Tubulin polymerization-promoting protein OS=Mus musculus OX=10090 GN=Tppp PE=1 SV=1	0.124148	0.640817	16	20	24	248.7	235.1	224.7	233.7	224.6	254.2	247	211.7	246.6	255.4	316	265	260	317.2	228.9	199.2	331.1	259.8
A0A1W2P6F6	Myosin light polypeptide 6 OS=Mus musculus OX=10090 GN=Myl6 PE=1 SV=1	0.124248	0.640817	12	8	24	2041.5	1911.1	1851.7	2448.5	1827.1	1465	2045.2	1724.4	2444.3	1362.2	1578	1914.9	1855.9	1367.1	1528.6	1649.9	1484.3	1779.7
Q5EBG6	Heat shock protein beta-6 OS=Mus musculus OX=10090 GN=Hspb6 PE=1 SV=1	0.124945	0.643572	8	12	24	143.8	172.1	317.8	360.1	358.4	185.7	129	177.9	154.9	181.7	337.4	128.8	134.3	158.5	170.6	174.2	203.5	188.6
Z4YJF5	Myomesin-1 OS=Mus musculus OX=10090 GN=Myom1 PE=1 SV=1	0.126237	0.648466	8	4	24	135.2	260.4	1404.4	701.9	666.4	337.5	105.8	98.4	216.1	120.7	785.2	78	102.5	114.6	263.9	206.5	272.7	721.6
Q8BMG1	ATR-interacting protein OS=Mus musculus OX=10090 GN=Atrip PE=1 SV=2	0.12655	0.648466	8	20	24	598	708.3	622.2	799.7	869.3	789.4	836.1	821.9	591.5	832.5	802.4	647.4	736.7	800.3	781.8	756.5	821.3	717.2
Q8BVZ1	Perilipin-5 OS=Mus musculus OX=10090 GN=Plin5 PE=1 SV=1	0.12655	0.648466	16	20	24	78	79.6	99.4	80.7	96.9	67.7	80.6	111.7	64.1	191.7	237.1	98	92.1	111.9	90.9	117.6	116.8	67.4
E9Q2X6	Structural maintenance of chromosomes protein OS=Mus musculus OX=10090 GN=Smc4 PE=1 SV=1	0.12655	0.648466	16	12	24	231.6	201.3	216.7	271	247.7	269.2	268.9	276.1	189.6	283.4	287.3	222	204.3	292.5	276.2	264.5	278.9	272.8
Q9CZI7	Annexin OS=Mus musculus OX=10090 GN=Anxa2 PE=2 SV=1	0.127351	0.650131	8	12	24	2140.8	2422.6	4319.8	2596.5	2646.8	2799.2	3039	1859.5	2435.4	1236.5	4023	1787	1192.9	2092.9	2026.5	2224.5	2630.5	2941.9
B2RWS7	Zinc finger protein 609 OS=Mus musculus OX=10090 GN=Zfp609 PE=2 SV=1	0.127351	0.650131	20	12	24	295.6	423.1	394.2	288.7	294.9	448.7	331.7	323.2	328.1	369.5	437.8	333.5	377.7	457.2	388.7	311.1	450.6	381.1
Q8BXY4	Uncharacterized protein OS=Mus musculus OX=10090 GN=Rab2a PE=2 SV=1	0.127367	0.650131	4	12	24	3003.6	2367.3	2430.1	2838.2	2416.5	2402	2749.2	2470.6	2305.8	2220.2	2176.5	2094.3	2802.6	2578.7	2426	2626.6	2709.2	2335.4
Q91VH2	Sorting nexin-9 OS=Mus musculus OX=10090 GN=Snx9 PE=1 SV=1	0.127628	0.650591	12	20	24	1639.9	1511.8	1109.9	1577.1	1321.7	1232.1	1705.3	1429	1668.6	1535.2	1575.9	1705.1	1507.4	1402	1280.6	1391.9	1342.5	1560.9
Q91W43	Glycine dehydrogenase (decarboxylating), mitochondrial OS=Mus musculus OX=10090 GN=Gldc PE=1 SV=1	0.12795	0.650591	16	16	24	4155.6	4296.7	5820	4181.3	4034.2	4438.5	5191.5	5249.9	5477.4	5792.7	5907.9	5182	4206.7	5353.7	4781.8	5186.2	5373.9	5448.5
A0A0R4J195	Regulation of nuclear pre-mRNA domain-containing protein 1B OS=Mus musculus OX=10090 GN=Rprd1b PE=1 SV=1	0.12795	0.650591	8	16	24	4416.6	4222.1	4565.4	4708.7	5369	4977.2	4723.5	4932.8	3189.9	4352.4	4932.6	3566.7	4614.5	4692.9	4139.9	4195.6	4672.4	3826.1
Q8BM75	AT-rich interactive domain-containing protein 5B OS=Mus musculus OX=10090 GN=Arid5b PE=1 SV=3	0.128307	0.651572	16	8	24	910.4	1293.5	1484.5	1094.7	1282.9	1246.4	1404.7	1677.4	1244.5	1604.7	1917	1284.6	1280.1	1414.7	1240.7	1221.8	1404.2	1187.4
P70194	C-type lectin domain family 4 member F OS=Mus musculus OX=10090 GN=Clec4f PE=1 SV=1	0.128731	0.652195	8	8	24	1641.5	2068.6	1492.2	1814.9	2109.8	1414.4	1502.2	1692.9	1885.7	1330.9	1178.2	1916.8	1410.6	1478.1	1521.1	1568.6	1631.9	1588.1
E9PWK1	Epoxide hydrolase OS=Mus musculus OX=10090 GN=Ephx1 PE=1 SV=1	0.129114	0.652195	20	12	24	6424.1	4984.7	4744.1	5495.2	5216.8	4820.2	6216.2	4866.7	5403.3	5621.1	4718.3	5421.9	6427.3	5897.9	6358.6	7645.9	5620.1	5272.3
A0A0J9YV20	Protein SDA1 homolog OS=Mus musculus OX=10090 GN=Sdad1 PE=1 SV=1	0.129114	0.652195	16	20	24	1819.4	1551.5	1935.9	1816.4	1922.5	1949.7	1798.6	2198	1416.4	2277.5	2353.4	1704.6	2097	2212	2101.2	1886.2	1975.7	1724.7
Q64521	Glycerol-3-phosphate dehydrogenase, mitochondrial OS=Mus musculus OX=10090 GN=Gpd2 PE=1 SV=2	0.129253	0.652195	12	16	24	763.6	727.6	557.6	744.9	742.1	618.9	836.9	844.5	949.3	811.6	656.3	851.6	633.9	728.7	804.8	757.1	730.7	862.1
E0CYH4	WD repeat-containing protein 26 OS=Mus musculus OX=10090 GN=Wdr26 PE=1 SV=1	0.129253	0.652195	24	12	24	36	33.8	36.6	43.5	44.2	43	31.9	39.3	30.8	37.1	39.7	32.1	41.9	39.6	40.4	38.2	47.7	42
P61406	Telomerase-binding protein EST1A OS=Mus musculus OX=10090 GN=Smg6 PE=1 SV=1	0.130914	0.659732	24	4	24	98.6	83.6	92.9	105.3	125.7	121.6	108.8	104	92.2	102.6	126.9	105.6	108.2	140.8	109.8	123.4	156.8	104.4
Q8BH59	Calcium-binding mitochondrial carrier protein Aralar1 OS=Mus musculus OX=10090 GN=Slc25a12 PE=1 SV=1	0.132282	0.662776	4	16	24	1391	1301.9	1709.1	1825.8	1669.8	1038.6	1116.7	1158.3	1645.7	1142	1359.6	1279.9	987.7	1069.9	1301.5	1378.3	1136.7	1501.7
Q8BK67	Protein RCC2 OS=Mus musculus OX=10090 GN=Rcc2 PE=1 SV=1	0.132282	0.662776	20	16	24	1415.4	1817.2	2213.3	1627.5	1788.4	2028.6	1701.8	1802.5	1756.5	1888.8	1933.1	1768.5	1949.1	2257.4	1913.9	1871.9	1662.6	2059
Q61102	ATP-binding cassette sub-family B member 7, mitochondrial OS=Mus musculus OX=10090 GN=Abcb7 PE=1 SV=3	0.132689	0.662776	12	8	24	177.8	165.1	115.9	211	151.3	88.4	162.9	185	202.7	167.7	104.7	188.4	125.9	126.9	140.2	150.7	150.2	141.1
Q99MZ7	Peroxisomal trans-2-enoyl-CoA reductase OS=Mus musculus OX=10090 GN=Pecr PE=1 SV=1	0.132689	0.662776	16	16	24	1077.9	938.3	720.8	1021.3	737.2	695.6	940.4	876.9	1267.4	1044.6	1180.9	1297.4	909.4	813.2	1035.2	957.6	1099.6	1060
Q91WM1	Spermatid perinuclear RNA-binding protein OS=Mus musculus OX=10090 GN=Strbp PE=1 SV=1	0.132689	0.662776	20	8	24	1974.8	1859	2110.3	1952.3	2141.6	2425.2	2108.9	2239.1	1723.4	1997.9	2295.2	1955.6	2496.3	2424.1	2390	2039.2	2210.3	2102
Q923D4	Splicing factor 3B subunit 5 OS=Mus musculus OX=10090 GN=Sf3b5 PE=1 SV=1	0.132689	0.662776	8	8	24	3631.5	3115.6	3708.7	4131	3833.2	3532.1	3841.4	3521.9	2624	2855.6	3430.3	2755.8	4020.7	3552	3177.7	3194.1	3509.9	2864.3
F6V6T4	Transmembrane emp24 domain-containing protein 2 (Fragment) OS=Mus musculus OX=10090 GN=Tmed2 PE=1 SV=1	0.132689	0.662776	8	8	24	1514.8	1228.1	1231.7	1641.3	1537.2	1302.7	1370.3	1103.7	1248.9	1174.5	1154.8	1147.9	1445	1373.6	1085.7	1434.6	1293.2	1026.7
Q9CQE8	RNA transcription, translation and transport factor protein OS=Mus musculus OX=10090 GN=RTRAF PE=1 SV=1	0.133242	0.664702	20	20	24	2780.4	3129.9	3427.6	3154.4	3570.5	3448	3004.6	2661.2	2978.6	2671	3256.6	2936.6	3442.8	3541.1	3267.5	3801.6	3099	3238.8
A2ATR8	Plasma protease C1 inhibitor OS=Mus musculus OX=10090 GN=Serping1 PE=1 SV=1	0.133682	0.666055	4	16	24	1088.5	1184.3	1103.4	1111	1094.8	1046	1046.9	1010.3	1303.5	982.4	883.8	1162.1	963.9	1004.6	1074.7	1103.4	1134.1	1088.6
Q8K1G9	DEAH (Asp-Glu-Ala-His) box polypeptide 35, isoform CRA_a OS=Mus musculus OX=10090 GN=Dhx35 PE=1 SV=1	0.134079	0.667197	4	12	24	1568.4	1786.9	1960	1688.7	1760.2	1810.1	1551.3	1730.6	1390.8	1543.4	1664.1	1475.5	1662.8	1814.9	1594.5	1551.8	1836.5	1635.7
Q80W54	CAAX prenyl protease 1 homolog OS=Mus musculus OX=10090 GN=Zmpste24 PE=1 SV=2	0.13426	0.667255	8	12	24	1403.4	1116.9	1371.2	1354.9	1474.8	1304.7	1366.9	1632	1057.6	1263.5	1331.1	1051.9	1196.7	1261.4	1279.8	1289.5	1263	1235.3
P57784	U2 small nuclear ribonucleoprotein A' OS=Mus musculus OX=10090 GN=Snrpa1 PE=1 SV=2	0.13606	0.674742	4	12	24	2455	2548.9	2412.1	2550.6	2331.4	2297.7	2538	2056.4	1946	2093.7	2168.2	1905	2627.8	2233	2093.6	2221.5	2039.4	1985.8
Q3UXJ3	Uncharacterized protein (Fragment) OS=Mus musculus OX=10090 GN=Hnrnpll PE=2 SV=1	0.136107	0.674742	24	8	24	150.8	200.6	213.1	145.6	127	173.5	181.8	151	155.2	150.6	150.8	173.3	162.2	221.3	175.5	156.9	211	197.8
P83940	Elongin-C OS=Mus musculus OX=10090 GN=Eloc PE=1 SV=1	0.136756	0.67627	8	4	24	1028.6	963	1273.4	1299.2	998.3	1256.8	1080.9	726.6	838.7	928.8	1022.3	761.7	1234.9	1072.8	1159.3	916.8	1165.8	1177.9
Q91WT8	RNA-binding protein 47 OS=Mus musculus OX=10090 GN=Rbm47 PE=1 SV=1	0.136756	0.67627	20	4	24	2479.9	2653.6	2837.7	2189.9	2473.4	2839.6	2642.4	2635	2227.3	2789.4	2893	2728.6	2915.2	2850	2504	2432.9	2332.5	2320.6
Q3TPD9	Amine oxidase (Fragment) OS=Mus musculus OX=10090 GN=Maoa PE=2 SV=1	0.137428	0.676759	24	8	24	553.5	485	473.2	469.5	514.2	454.6	513.9	497.9	572.7	529.1	501.1	519	451.1	542.1	575.9	543.7	552.2	542.3
P61804	Dolichyl-diphosphooligosaccharide--protein glycosyltransferase subunit DAD1 OS=Mus musculus OX=10090 GN=Dad1 PE=1 SV=3	0.137428	0.676759	8	8	24	879.3	562	705.2	953.5	866.9	758.3	795.4	871	673	673.5	625.3	677.7	743.8	565.3	680.6	839.8	845.9	654.2
Q8CF60	Zinc finger protein 263 OS=Mus musculus OX=10090 GN=Zfp263 PE=1 SV=1	0.137428	0.676759	16	8	24	123.8	133.7	153.4	140.1	166.7	180.5	151.5	154.4	125.2	170.7	185.3	154.4	147.1	186.2	135.7	121.9	122.4	160.3
O70251	Elongation factor 1-beta OS=Mus musculus OX=10090 GN=Eef1b PE=1 SV=5	0.137539	0.676759	8	20	24	2680.5	1942.6	2022.6	2901.7	3094.1	2490.5	2406.9	2520	2593	2307.4	2462.4	2336.5	2401.5	2077.6	2526.3	2250.8	2647.7	2348.4
Q9ESJ0	Exportin-4 OS=Mus musculus OX=10090 GN=Xpo4 PE=1 SV=2	0.137794	0.677173	20	16	24	2405.2	2677.1	2878.3	2516	2803.4	3093.3	2202.3	2627.9	2546.8	2658.1	2549.2	2564	2764.6	2963.4	2827.1	2590.4	2733.7	3042.1
Q9ES00	Ubiquitin conjugation factor E4 B OS=Mus musculus OX=10090 GN=Ube4b PE=1 SV=3	0.138633	0.679344	8	16	24	300	278.2	321.5	306.2	346.8	331.3	281.8	303	245.2	276.9	307.9	256.1	299.9	301.5	275.4	245.2	318.8	235.2
P62245	40S ribosomal protein S15a OS=Mus musculus OX=10090 GN=Rps15a PE=1 SV=2	0.139045	0.679344	8	16	24	3647	2404.8	2465.9	3597.5	3403.3	3109	3146.8	2932.1	2893.5	2835	2544.4	2743.6	3037.7	2668.6	2869.5	3538.2	2388.9	2831.2
Q9JLJ4	Elongation of very long chain fatty acids protein 2 OS=Mus musculus OX=10090 GN=Elovl2 PE=1 SV=1	0.139045	0.679344	8	4	24	199.8	250.5	254.1	226.4	226.1	212.7	157.2	276.4	172.7	185.7	162.7	213.1	188.9	190.9	255.5	190	198.5	206.1
A0A0R4J2B5	RIKEN cDNA 2310022A10 gene OS=Mus musculus OX=10090 GN=2310022A10Rik PE=1 SV=1	0.139045	0.679344	8	4	24	1388.1	1514.6	1672.5	1390.8	1506.6	1696.1	1406.5	1329.3	1254.9	1346.3	1468	1197.2	1557.6	1494.1	1364.3	1348.2	1527.3	1314.8
B2RXW7	Complement component 4B (Childo blood group) OS=Mus musculus OX=10090 GN=C4b PE=2 SV=1	0.139433	0.679344	8	12	24	1634.4	1591.7	1716.5	1755.4	2088.1	1705.6	1583.8	1771.6	1793	1658.5	1521	1795.7	1452.4	1482.4	1586.6	1790.6	1350	1757.5
G3X8T9	Serine (Or cysteine) peptidase inhibitor, clade A, member 3N, isoform CRA_a OS=Mus musculus OX=10090 GN=Serpina3n PE=1 SV=1	0.139433	0.679344	8	12	24	2099.4	2389.3	3238.7	3473.8	3406.7	2313.7	2423.3	2738	2887.2	2155.6	3023.8	2751.4	2249.5	2131.1	2242.3	1956.9	2745.9	2432.1
Q61686	Chromobox protein homolog 5 OS=Mus musculus OX=10090 GN=Cbx5 PE=1 SV=1	0.139617	0.679344	20	20	24	2890	3099.8	4058.5	3179.5	3008.1	4046.2	3187.9	2625.2	2766.5	2372.4	3257.4	2631.2	3512.7	3310.5	3442.6	2661.9	3470.6	3539.5
Q9CXF7	Chromodomain-helicase-DNA-binding protein 1-like OS=Mus musculus OX=10090 GN=Chd1l PE=1 SV=1	0.139779	0.679344	4	8	24	946.6	1056.1	1037.5	817	983.5	1154.8	904	960.5	775.1	847.8	1039.6	792	879.2	959.5	987.7	929.6	998.4	1070
P21614	Vitamin D-binding protein OS=Mus musculus OX=10090 GN=Gc PE=1 SV=2	0.139779	0.679344	20	8	24	4413.3	3397.6	2819.9	3820	3622.9	3425.5	4330.8	3168.8	4892.6	5535.1	3511.6	4453.5	4661.4	4035.9	4731.5	5911.7	3770.2	3660.3
Q9Z255	Ubiquitin-conjugating enzyme E2 A OS=Mus musculus OX=10090 GN=Ube2a PE=1 SV=1	0.140574	0.682368	20	20	24	296.7	281.3	347	328.1	303.5	313.1	331.8	239.4	227.6	277.7	287	247.7	334.4	342.7	306.9	316.2	340.1	294.5
Q91X77	Cytochrome P450 2C50 OS=Mus musculus OX=10090 GN=Cyp2c50 PE=1 SV=2	0.142016	0.685064	24	4	24	1720.2	1218.1	426.7	1343.4	1258.8	1338.4	1738	1309.8	1339.6	1599.2	1612.8	1444.1	1702	1525.3	1324.9	2084.8	1725.1	1438.5
Q9DC63	F-box only protein 3 OS=Mus musculus OX=10090 GN=Fbxo3 PE=1 SV=1	0.142016	0.685064	24	4	24	71.5	71.4	72.5	66.5	73.5	80.1	93.4	78.3	78.6	83.9	101.6	77.8	76	68	81.1	84.5	96.2	86.7
A0JNY3	Gephyrin OS=Mus musculus OX=10090 GN=Gphn PE=1 SV=1	0.142016	0.685064	24	4	24	2201.6	2332.6	1083.4	2532.8	3031	2579.1	2094.5	2852.9	2130.9	2732	3097.1	2699.3	2893.9	3248.5	2098.8	3303.6	3457.4	2484.2
A2AKD7	Alpha-1-syntrophin OS=Mus musculus OX=10090 GN=Snta1 PE=1 SV=1	0.142167	0.685064	16	16	24	35.3	48.9	43.5	32.8	35	30.1	39.9	35	54	40.7	45.7	56.5	43.8	30.5	40	40.1	21.9	38.3
Q0P688	Eukaryotic translation initiation factor 4E member 2 OS=Mus musculus OX=10090 GN=Eif4e2 PE=1 SV=1	0.142167	0.685064	8	16	24	240.2	215.3	184.2	218.8	217.8	212.1	204.8	192.1	205.3	210.9	183.2	233.7	230.4	203.2	199	195.7	177.5	176.5
Q9CQU0	Thioredoxin domain-containing protein 12 OS=Mus musculus OX=10090 GN=Txndc12 PE=1 SV=1	0.142167	0.685064	8	8	24	566.4	481.4	517.4	578.2	555.2	531.9	551.8	439	591.3	432.9	387.5	503.5	544.7	471	561.3	555.5	525.3	505.2
Q9D273	Cob(I)yrinic acid a,c-diamide adenosyltransferase, mitochondrial OS=Mus musculus OX=10090 GN=Mmab PE=1 SV=1	0.142633	0.685641	16	12	24	249.2	171.2	201.7	256.1	218	230.5	306	239.3	276.7	292.7	266.2	262.1	209.3	256.2	212.9	269.2	372.4	275.5
Q9JMG1	Endothelial differentiation-related factor 1 OS=Mus musculus OX=10090 GN=Edf1 PE=1 SV=1	0.142633	0.685641	8	4	24	213.7	211.9	229.7	203.1	223.6	214.9	215.3	155.2	177.2	193.5	160.9	211.1	224.4	200.7	187	258	202.4	172
Q3TI99	L-lactate dehydrogenase OS=Mus musculus OX=10090 GN=Ldha PE=2 SV=1	0.143306	0.688041	4	16	24	2583	3376.8	2885.7	2763.7	2503.9	2700	2338.1	2277.1	4257.8	2069.6	1815.6	3360.2	2044.6	2176.4	2645.8	2082.3	2220.6	2981.1
A0A0X1KG62	Negative elongation factor B OS=Mus musculus OX=10090 GN=Nelfb PE=1 SV=1	0.145202	0.693542	20	12	24	2865.7	2997.7	3158.2	2923.3	2986	3098	3253.4	2990.5	2438.6	2996.2	3205.9	2350.5	3095	3315.2	3180.3	3153	3250.4	3191.1
Q8VCB3	Glycogen [starch] synthase, liver OS=Mus musculus OX=10090 GN=Gys2 PE=1 SV=2	0.145243	0.693542	12	12	24	6886.3	4875.7	1231.9	6141	1800.4	1722.1	12352.1	20573.4	1435.9	1289.6	8690.3	2902.2	1188.2	1654.4	2653.6	1339.1	1938.3	1178.8
F6ZBR8	Protein Wiz (Fragment) OS=Mus musculus OX=10090 GN=Wiz PE=1 SV=1	0.145243	0.693542	24	12	24	1363.1	1484.6	1675.2	1349.5	1443.4	1654.4	1391.2	1453.5	1280.1	1409.7	1593.8	1379	1423.9	1711.2	1542.1	1366.6	1715.4	1682.7
P47857	ATP-dependent 6-phosphofructokinase, muscle type OS=Mus musculus OX=10090 GN=Pfkm PE=1 SV=3	0.145327	0.693542	24	12	24	686.9	1056.6	1557.8	952.2	1258.4	1042.5	898.4	856.5	621.5	777.1	1876.4	665.7	733.8	1071.8	1330	1134.9	1216.5	1355.6
Q8VDM1	Zinc finger CCCH-type with G patch domain-containing protein OS=Mus musculus OX=10090 GN=Zgpat PE=1 SV=1	0.145327	0.693542	24	12	24	650.5	612.9	766.7	589.9	677.4	708.1	657.9	694.8	569.3	685.7	716.6	588.8	676	699.8	746.6	705.1	721.5	731.1
Q80TM2	MKIAA1027 protein (Fragment) OS=Mus musculus OX=10090 GN=Tln1 PE=2 SV=4	0.146527	0.698426	16	16	24	8372.1	8340.5	6893.3	8084.8	8000.3	7884.9	8309.8	8573.6	10903.5	8807.3	8760.3	11247.2	7534.3	7559.9	9169.5	9170.2	8714.5	11160.2
A2BE28	Ribosomal biogenesis protein LAS1L OS=Mus musculus OX=10090 GN=Las1l PE=1 SV=1	0.147276	0.701155	20	4	24	2601.5	2984.7	3159.8	2781.8	2908.7	2978.9	2852.6	2793.3	2365.4	3031	3244.2	2755.6	3181.8	3331	3039.4	2572.7	2764.8	2373.2
Q8BXZ1	Protein disulfide-isomerase TMX3 OS=Mus musculus OX=10090 GN=Tmx3 PE=1 SV=2	0.147727	0.702456	8	8	24	452	482.9	428.6	491.5	526.1	498.3	485	447.7	417.9	436.6	449	421.7	461.1	478.3	473.7	522.8	530	436.4
E9PVC5	Eukaryotic translation initiation factor 4 gamma 1 OS=Mus musculus OX=10090 GN=Eif4g1 PE=1 SV=1	0.148817	0.706793	24	4	24	4230.5	3798.3	3437.5	3817.6	4519.6	4228.6	3758.3	4201.1	3931.6	4473	4172	4247.8	3962.2	4282.3	4363.9	4526.4	4671.4	4224
Q3TSG4	RNA demethylase ALKBH5 OS=Mus musculus OX=10090 GN=Alkbh5 PE=1 SV=2	0.150371	0.713315	4	8	24	805.5	1186.9	1313.9	882.7	874.6	1398.8	971.1	779.3	952.7	796.2	888.5	934.5	979.4	1145.9	1002.7	930.5	1052.3	1217.2
O54833	Casein kinase II subunit alpha' OS=Mus musculus OX=10090 GN=Csnk2a2 PE=1 SV=1	0.151053	0.714838	20	12	24	2161.7	2363.6	2808.2	2195.9	2250.7	1942.4	2298.7	1960.8	2079.2	2345.9	2457.5	2179.8	2643.8	2746.6	2211.2	2259.8	2688.8	2012.4
P53702	Cytochrome c-type heme lyase OS=Mus musculus OX=10090 GN=Hccs PE=1 SV=2	0.151053	0.714838	12	12	24	78	41.2	58.3	75.4	61.8	60.5	85.5	66.3	81.8	81.2	53.2	70.6	65.5	56.7	65.1	55.3	90.1	47.5
Q8C1W9	Uncharacterized protein OS=Mus musculus OX=10090 GN=Nap1l4 PE=2 SV=1	0.15244	0.719212	8	12	24	893.6	832.5	772	951.3	1046.3	915.5	935.1	908.3	894.4	944.8	953.1	827.6	795.9	812.7	851.6	836.9	1070.8	861.3
Q8K288	Tumor necrosis factor alpha-induced protein 8-like protein 1 OS=Mus musculus OX=10090 GN=Tnfaip8l1 PE=1 SV=1	0.152536	0.719212	8	20	24	95.1	79.3	70.4	106.9	95.7	109.3	106.5	108.6	80.8	83.5	100.4	89.6	97.8	87.9	79.9	72.4	109.9	85.8
V9GXM1	ADP-ribosylation factor GTPase-activating protein 1 OS=Mus musculus OX=10090 GN=Arfgap1 PE=1 SV=1	0.152703	0.719212	4	16	24	199.8	197.9	176	199.8	188.7	184	170.2	160.8	177.7	183.4	216.3	175.6	174.5	164.5	170.5	176	220.7	176.8
Q8JZM7	Parafibromin OS=Mus musculus OX=10090 GN=Cdc73 PE=1 SV=1	0.152703	0.719212	4	12	24	5508.3	6016.6	6595.3	5478.5	5794	6173.8	5432.7	5282.8	4680	5119	5772.2	4918.3	6107.7	5888.8	5207.9	5066.7	5851.5	5115.1
Q3UXI9	Uncharacterized protein OS=Mus musculus OX=10090 GN=Ilf2 PE=2 SV=1	0.15299	0.719709	8	4	24	2745.6	2525	3023.1	2908	2912.2	2956.4	2846.7	2430.8	2154	2517.1	2790.7	2355.7	3125.6	2946.3	2636	2733	3380.1	2650.4
Q9ER05	Chymopasin OS=Mus musculus OX=10090 GN=Ctrl PE=1 SV=1	0.15378	0.722566	4	20	24	1764.7	1216.9	325.2	797.3	365.8	686.3	1195.7	2126.6	156.3	134.6	516.3	255.6	97.6	506.4	1121	124.7	145.2	294.1
Q8K010	5-oxoprolinase OS=Mus musculus OX=10090 GN=Oplah PE=1 SV=1	0.154329	0.722574	24	4	24	558.9	651.6	541.8	600.3	609	597	578.4	652.1	658.8	727.9	638.2	733.5	499.9	628.2	744.1	628	712.1	757.9
P13516	Acyl-CoA desaturase 1 OS=Mus musculus OX=10090 GN=Scd1 PE=1 SV=2	0.154329	0.722574	24	16	24	1534.7	1201.4	1450.8	1902.9	813.5	1676.2	1802	1243.3	720.8	1681.2	1087.8	688.7	1835.6	1160.1	1902.2	1622.4	2117.9	2905.6
Q3U8F5	Uncharacterized protein OS=Mus musculus OX=10090 GN=Psmd12 PE=2 SV=1	0.154329	0.722574	24	16	24	596.8	723.6	542.8	669.4	703.9	876.1	639.3	555.8	552.1	609.5	628.6	542.9	581.4	633.1	718.4	676.8	715.1	777.7
Q8K3G5	Inactive serine/threonine-protein kinase VRK3 OS=Mus musculus OX=10090 GN=Vrk3 PE=1 SV=2	0.156862	0.732262	4	12	24	1256.8	1639.3	1620.3	1429.4	1289.3	1756.7	1516.3	1125.7	1355.7	1124.7	1224.4	1217	1314.9	1374.2	1437.2	1111.4	940.4	1464.7
P97371	Proteasome activator complex subunit 1 OS=Mus musculus OX=10090 GN=Psme1 PE=1 SV=2	0.156862	0.732262	8	12	24	1147.3	921.8	727.7	1372	1178.6	1058	1126.6	1016	1076.2	1000	943.1	928	958	921	1080.9	1188.9	1014.6	1151.4
P70122	Ribosome maturation protein SBDS OS=Mus musculus OX=10090 GN=Sbds PE=1 SV=4	0.156953	0.732262	16	12	24	1186.5	745.6	900.2	1284.7	1211.1	1013.9	1603.8	1491.7	876.2	1545.4	2001.2	942.2	1259	1205	1218.2	1466.7	1477.3	1118.1
Q9QXX8	Nuclear fragile X mental retardation-interacting protein 1 OS=Mus musculus OX=10090 GN=Nufip1 PE=1 SV=1	0.157796	0.734012	16	20	24	71.2	85.6	58.6	68	83.8	75.8	73.8	66	54.9	102.9	93	78.4	87.5	77.8	63.9	71.6	73	80
Q64700	Retinoblastoma-like protein 2 OS=Mus musculus OX=10090 GN=Rbl2 PE=1 SV=3	0.157796	0.734012	12	20	24	2007.9	2353.5	2161.8	1884.5	1908.9	2153.8	2260.1	2450.4	2301.2	2159	2233.1	2386.6	2049.4	2014.4	2085.5	1871.3	2373	2241.1
Q61749	Translation initiation factor eIF-2B subunit delta OS=Mus musculus OX=10090 GN=Eif2b4 PE=1 SV=2	0.157884	0.734012	16	12	24	629.5	545.7	768.2	680	784.7	611.5	563.5	677	675	799.4	906.5	780.3	640.5	700.8	706.4	675.5	900.5	626
Q8BU04	Putative E3 ubiquitin-protein ligase UBR7 OS=Mus musculus OX=10090 GN=Ubr7 PE=1 SV=1	0.158359	0.734496	16	12	24	47.2	37.5	52.3	42.3	58	51.5	40.3	61.5	46.4	90.4	99.3	55	47.8	57.1	55.5	51.1	84.1	59.3
P61089	Ubiquitin-conjugating enzyme E2 N OS=Mus musculus OX=10090 GN=Ube2n PE=1 SV=1	0.158359	0.734496	12	8	24	2120.1	1747.4	2078.2	2492.8	2196.2	2128.4	2442.1	2173.9	2468.1	1978.7	2141	2240.9	2093.5	1838.8	2194.6	1996	2363.9	2317.3
P41317	Mannose-binding protein C OS=Mus musculus OX=10090 GN=Mbl2 PE=1 SV=2	0.159534	0.737914	20	16	24	120.9	113.1	90.6	117.9	102	98.5	91.4	93.2	131.3	132.9	86.8	137.8	125.7	133.2	134.7	168.4	123.6	95.2
P62855	40S ribosomal protein S26 OS=Mus musculus OX=10090 GN=Rps26 PE=1 SV=3	0.159841	0.737914	8	8	24	680.8	587.2	501.7	699.7	736.6	637.5	603.4	494.6	669.8	542.6	554.9	621	569.9	563.5	559.9	704.1	407.3	564.6
Q99LE6	ATP-binding cassette sub-family F member 2 OS=Mus musculus OX=10090 GN=Abcf2 PE=1 SV=1	0.159841	0.737914	24	4	24	1642.8	1452.3	1478.5	1608.3	1956.3	1857.1	1610	1782.8	1729	2084.2	1794.2	1803.8	1536.5	1850.7	1822.5	1981.8	1978.7	1770.4
Q9EPU0	Regulator of nonsense transcripts 1 OS=Mus musculus OX=10090 GN=Upf1 PE=1 SV=2	0.159841	0.737914	24	8	24	1913.5	2182.6	1752.6	1591.7	1945.4	2173	1636.7	2037.2	1980.4	2150.4	1979.4	2107.3	1756.2	2078.2	2140.4	2109.4	2221.3	2177
P47962	60S ribosomal protein L5 OS=Mus musculus OX=10090 GN=Rpl5 PE=1 SV=3	0.161832	0.742524	8	8	24	4898.9	5044.2	4655.6	4857.5	5009.3	5229.2	4544	4917.2	4775.2	4755.5	4380.3	4720.3	4849.2	4983.9	4278.5	4914.4	4909	4216.3
P50285	Dimethylaniline monooxygenase [N-oxide-forming] 1 OS=Mus musculus OX=10090 GN=Fmo1 PE=1 SV=1	0.161832	0.742524	24	8	24	3580.9	2846.8	2566.8	2795.9	2773.6	2809.6	3095.9	2568.6	3142.2	3031.6	2763.3	2821.4	3521.9	3073.7	3049.4	3778.7	3094.2	3046.6
A0A1L1SUI7	General transcription factor 3C polypeptide 6 (Fragment) OS=Mus musculus OX=10090 GN=Gtf3c6 PE=1 SV=1	0.161832	0.742524	20	8	24	643.3	538.4	703	707.9	704.6	662.1	766.9	587.6	472.8	711.8	803.4	493.4	733	781.8	728.4	726	740.6	661.2
Q99LM9	Transcriptional adapter 1 OS=Mus musculus OX=10090 GN=Tada1 PE=2 SV=1	0.161832	0.742524	8	8	24	747.7	760.9	796.4	762.3	754.9	798.5	793.9	700.3	628.5	681.9	752.2	598.8	746.6	829.3	677.9	672.7	758.9	729.8
Q3V0Q3	Uncharacterized protein OS=Mus musculus OX=10090 GN=Nemp1 PE=2 SV=1	0.161832	0.742524	8	8	24	801.4	799.1	989.9	937.1	929.9	871.1	886.2	1036.2	578.9	755.8	802.4	601	791.7	822.2	786.4	735.6	894.1	736.8
Q9D1M7	Peptidyl-prolyl cis-trans isomerase FKBP11 OS=Mus musculus OX=10090 GN=Fkbp11 PE=1 SV=1	0.1622	0.742524	12	4	24	1340.2	905.5	968.8	1275.4	1313.1	790.7	970	1335.3	1115	771.6	781.5	1043.5	755.9	797.8	1088.1	867.4	1298.9	687.3
P97302	Transcription regulator protein BACH1 OS=Mus musculus OX=10090 GN=Bach1 PE=1 SV=1	0.162672	0.742524	16	16	24	177.5	215.4	232.1	165	189.2	200.9	194.2	236.7	166.2	239.1	284.8	220.7	162.7	214.3	226.1	156.1	217.4	178
Q60597	2-oxoglutarate dehydrogenase, mitochondrial OS=Mus musculus OX=10090 GN=Ogdh PE=1 SV=3	0.162766	0.742524	16	12	24	427.7	333.9	313	388	426.4	326.6	347.4	390.3	561.2	493.3	404.3	515.5	368	378.2	485.1	445.2	331.1	418.3
Q3UDK1	TRAF-type zinc finger domain-containing protein 1 OS=Mus musculus OX=10090 GN=Trafd1 PE=1 SV=1	0.162766	0.742524	16	12	24	19.2	32.5	40.6	37.6	48.7	36	31.9	55.3	28.8	94.9	87.1	40.2	38.9	56.4	37.7	37.8	63.6	29.3
Z4YK23	WD repeat-containing protein 76 OS=Mus musculus OX=10090 GN=Wdr76 PE=1 SV=1	0.162766	0.742524	8	12	24	100.7	93.4	118.4	136.7	117.9	113.3	101.5	95.7	102.9	107.5	113.4	88.6	78	97.1	102.7	103.1	132.2	108.9
P61205	ADP-ribosylation factor 3 OS=Mus musculus OX=10090 GN=Arf3 PE=2 SV=2	0.162902	0.742524	12	12	24	1133.5	703.4	820.6	1180.2	916.4	798.2	1078.1	1040.8	1062.4	878.2	785	868.8	881.9	759.8	975.1	853.1	638	913.6
Q9DCS2	Methyltransferase-like 26 OS=Mus musculus OX=10090 GN=Mettl26 PE=1 SV=1	0.164015	0.746738	24	16	24	678.8	573.1	529	617.5	522.3	516.2	618.4	526.6	632.6	512.6	463.4	598.5	545.1	522.6	525.2	572.3	649.2	645
P47955	60S acidic ribosomal protein P1 OS=Mus musculus OX=10090 GN=Rplp1 PE=1 SV=1	0.165353	0.750189	8	8	24	90.2	74.8	51.1	90.7	87	85.4	78.6	66.7	86.6	73	50.2	74.6	68	82.1	68.9	71	121.5	70.9
Q91VT4	Carbonyl reductase family member 4 OS=Mus musculus OX=10090 GN=Cbr4 PE=1 SV=2	0.165353	0.750189	16	16	24	300.6	234.7	262.7	302.7	218	240.1	354.5	276.8	271.5	302.8	316.9	287.3	270.1	287.6	279.8	304.7	279.1	283.2
Q60973	Histone-binding protein RBBP7 OS=Mus musculus OX=10090 GN=Rbbp7 PE=1 SV=1	0.165353	0.750189	20	20	24	3451.1	3925.8	4622	3501.9	3274.1	4172.4	3950.2	3344.9	3272	3166.2	3473.6	3123.9	4097.6	3746.3	3558.5	3437.4	3501.3	3506.2
Q3U9M7	Uncharacterized protein OS=Mus musculus OX=10090 GN=Lcp1 PE=2 SV=1	0.16553	0.750189	8	8	24	1463.1	1659.5	1895.6	1909.6	1744.6	1410.2	1481.9	1299.3	2021.7	1287.5	1365.8	1634.3	1258.9	1319.9	1687.9	1499.2	1323.9	1891.9
P04247	Myoglobin OS=Mus musculus OX=10090 GN=Mb PE=1 SV=3	0.165916	0.751077	8	4	24	91.7	191.5	434	268.4	267.2	141.2	76.2	119.9	82.7	72.4	302.4	56.5	60.5	155.3	176.2	148.2	111.5	188.7
Q3TS40	Uncharacterized protein OS=Mus musculus OX=10090 GN=Fdft1 PE=2 SV=1	0.16822	0.755783	8	8	24	999	914	678.3	1234	957.7	1339.5	1166.8	1081	1145.2	874.6	805.8	916.8	950.6	793.3	1001.8	1489	1135.9	1156.6
Q9CXE2	B-cell CLL/lymphoma 7 protein family member A OS=Mus musculus OX=10090 GN=Bcl7a PE=2 SV=1	0.168253	0.755783	4	8	24	378.5	465.1	424.6	444.1	417.5	419.6	406.9	353.3	346.3	364.1	442.9	354.2	434.4	460.7	394.3	381.6	494.5	374
Q9DC23	DnaJ homolog subfamily C member 10 OS=Mus musculus OX=10090 GN=Dnajc10 PE=1 SV=2	0.168305	0.755783	4	16	24	341	336.7	282.2	304.8	351	274.3	267.4	297.3	331.2	272	306.2	302.1	239.9	297.3	269.3	263.3	313.4	304.6
Q3U7K7	E3 ubiquitin-protein ligase TRIM21 OS=Mus musculus OX=10090 GN=Trim21 PE=1 SV=1	0.168482	0.755783	16	12	24	328.7	358	312.9	382	385.6	382.7	431.2	333.2	358.2	402.7	438.2	346.8	374.5	427.5	379.3	442.9	366.5	365.3
Q9D358	Low molecular weight phosphotyrosine protein phosphatase OS=Mus musculus OX=10090 GN=Acp1 PE=1 SV=3	0.168482	0.755783	12	4	24	832.1	525.8	519.5	801.5	740.9	686.1	865.4	692.9	809.7	624.2	587.4	639.4	622.4	493.2	756.2	653	696.1	779.4
P97379	Ras GTPase-activating protein-binding protein 2 OS=Mus musculus OX=10090 GN=G3bp2 PE=1 SV=2	0.168482	0.755783	20	20	24	689.7	568.6	549.7	581	585.1	638.2	584.4	540.1	613.7	588.3	538.7	541.1	757.2	555.5	626.1	701.2	624.5	599.9
Q6PDZ2	TATA box-binding protein-associated factor RNA polymerase I subunit C OS=Mus musculus OX=10090 GN=Taf1c PE=1 SV=1	0.168482	0.755783	16	12	24	112.9	91.5	109.4	116.1	101.1	79.7	92.8	128.5	113.5	126.8	117.5	124	112.8	98.7	116.9	100.4	424.1	94.2
Q8BI84	Transport and Golgi organization protein 1 homolog OS=Mus musculus OX=10090 GN=Mia3 PE=1 SV=2	0.168482	0.755783	24	4	24	1207	1069.7	825.9	1047.6	1174.1	1143.1	1105.7	1262.2	1037.5	1326.3	1163.7	1153.5	1058.1	1185.2	1280.1	1446.1	1170.5	1297.6
Q61127	NGFI-A-binding protein 2 OS=Mus musculus OX=10090 GN=Nab2 PE=1 SV=2	0.172151	0.769413	8	12	24	458	600.5	962.2	711.6	854.2	603.5	576.2	740	591.7	949.5	748.5	566.8	469.5	486.3	577.4	533.7	690.4	524.8
Q9CTH6	rRNA-processing protein FCF1 homolog OS=Mus musculus OX=10090 GN=Fcf1 PE=2 SV=2	0.172151	0.769413	4	12	24	357.9	323.5	398.6	377.2	374.5	349.5	334.1	313.9	259.7	302	318.5	307.9	383.7	349.6	284.4	309.6	423.2	259.8
Q8BHA3	D-aminoacyl-tRNA deacylase 2 OS=Mus musculus OX=10090 GN=Dtd2 PE=1 SV=1	0.172297	0.769413	16	12	24	235.9	180.9	166.7	231.1	195	211.3	247.4	205.4	199.4	232.2	263.4	213.1	250.8	240.1	198.4	248.5	220.9	224.9
Q99LI5	Zinc finger protein 281 OS=Mus musculus OX=10090 GN=Znf281 PE=1 SV=1	0.172297	0.769413	16	12	24	723	980.6	1556.2	917.5	1376.4	1075.3	946.5	1370.6	864	1845.5	1978.2	1109.2	1198.2	1367.8	1266.4	977.8	1108.5	875.2
Q6DVA0	LEM domain-containing protein 2 OS=Mus musculus OX=10090 GN=Lemd2 PE=1 SV=1	0.174242	0.771792	4	4	24	303	357.2	383.6	281.9	299.7	345.8	312.6	328.5	325.9	304.3	330.7	310.5	263.2	328	337.9	330.7	353	368.9
Q9Z1L3	Death effector domain-containing protein OS=Mus musculus OX=10090 GN=Dedd PE=2 SV=1	0.174291	0.771792	8	20	24	168.5	132.9	150.3	198.2	170	208.8	190.5	162.3	113.9	169.2	177.8	154.8	172.1	163.2	155.1	160.2	147.3	164.7
Q9JKS5	Intracellular hyaluronan-binding protein 4 OS=Mus musculus OX=10090 GN=Habp4 PE=1 SV=2	0.174291	0.771792	8	12	24	742.5	638	547.8	767.9	835.8	704.4	689.8	661.3	633.7	675.7	638.4	571.5	663.2	687.1	559.2	765.4	704.6	511.7
O88852	Testis-specific Y-encoded-like protein 1 OS=Mus musculus OX=10090 GN=Tspyl1 PE=2 SV=1	0.174291	0.771792	16	20	24	292.4	307.7	441.6	251.3	306.8	252.4	291.2	236.3	191.8	429.9	520.1	264.6	370.9	431.1	291.1	293	381.9	209.8
Q60980	Krueppel-like factor 3 OS=Mus musculus OX=10090 GN=Klf3 PE=1 SV=1	0.174392	0.771792	20	12	24	89.6	115.7	146.7	87.6	82.2	109.4	112.9	116.1	97.2	104.4	109.5	108.6	110	128.2	144.3	95.5	145.7	106.9
A0A0R4J137	Phytanoyl-CoA dioxygenase domain-containing protein 1 OS=Mus musculus OX=10090 GN=Phyhd1 PE=1 SV=1	0.174436	0.771792	16	8	24	82.7	91.7	50.6	64.4	70.4	60.3	86.6	65.5	86.7	91.8	74.9	79.7	57.1	68	73.2	61.6	64	69.7
Q80YE7	Death-associated protein kinase 1 OS=Mus musculus OX=10090 GN=Dapk1 PE=1 SV=3	0.174778	0.771792	12	8	24	68.9	102	67.7	95.7	89.6	85.1	86.7	94.9	108	92.4	93.4	88.9	68	77.8	71.7	77.1	82.9	102.9
Q9Z1K5	E3 ubiquitin-protein ligase ARIH1 OS=Mus musculus OX=10090 GN=Arih1 PE=1 SV=3	0.174778	0.771792	8	8	24	487.3	625.6	565.7	655.4	597.9	655.9	651.9	610.7	547	528.5	575.5	440.7	635.4	483.8	596.1	567.8	573.4	583.9
Q3UMW9	Regulatory factor X-associated protein, isoform CRA_a OS=Mus musculus OX=10090 GN=Rfxap PE=2 SV=1	0.174778	0.771792	24	16	24	324.5	397.6	457.6	406.8	385.3	507.5	414	332.9	391.2	308.7	364	356.1	385.3	447.6	409.6	379.3	496.4	481.9
Q3TLT9	Uncharacterized protein OS=Mus musculus OX=10090 GN=Cd44 PE=2 SV=1	0.174778	0.771792	8	8	24	175.1	266.4	261.5	204.1	287.3	221.3	157.1	241	262.6	140.8	171.8	215	173.1	234.6	197.7	214.1	220.4	184.2
Q5SFM8	RNA-binding protein 27 OS=Mus musculus OX=10090 GN=Rbm27 PE=1 SV=3	0.175176	0.771829	20	16	24	2808	4297.4	5000.9	3134.7	3794	4512.7	3379.6	3909.3	3544.7	3662.4	3974.4	3920.7	3995.6	4694.9	4175.5	3606.4	4355.4	4052.5
O55143	Sarcoplasmic/endoplasmic reticulum calcium ATPase 2 OS=Mus musculus OX=10090 GN=Atp2a2 PE=1 SV=2	0.175176	0.771829	8	12	24	3533.7	3427.5	5749.4	4806.9	5115.4	3517.8	2606.8	4251.3	2950.9	2873.8	4409.6	2995.5	2752.3	2907.8	3699.1	3273.5	2330.9	3911.9
Q6P8X1	Sorting nexin-6 OS=Mus musculus OX=10090 GN=Snx6 PE=1 SV=2	0.175805	0.772877	8	20	24	1247.8	1099.7	997.3	1503.5	1509.6	1034.7	1462.9	1306.4	1185.3	1425.3	1272.2	1185.1	1208.6	1163.8	1071.3	1285.9	1261.8	1015.6
Q8C2E1	Uncharacterized protein OS=Mus musculus OX=10090 GN=Ppp2r1a PE=2 SV=1	0.175805	0.772877	20	20	24	3022	2999.6	2932.6	3322.3	2987.6	2929	3266.4	2857.8	2707.9	2660.7	2897.1	2711.4	3280	3058.9	2948.6	2878.7	2952.7	3023.9
P0DOV2	Interferon-activable protein 204 OS=Mus musculus OX=10090 GN=Ifi204 PE=1 SV=1	0.176744	0.776147	20	20	24	1256.8	1689.5	2295.6	1375.3	1843.5	1738.6	1442.8	1603.1	1369.9	1313.4	1608.9	1418.1	1666.3	1858.2	1738.8	1611.7	1645.6	1776.3
Q91YR5	Methyltransferase-like protein 13 OS=Mus musculus OX=10090 GN=Mettl13 PE=1 SV=1	0.177657	0.779288	8	8	24	42.5	37.4	37.9	43.7	43.2	32	41.6	38.3	38.4	27.7	27.1	44	32.7	36.3	31.3	30.2	52.8	36.4
Q9Z204-3	Isoform 3 of Heterogeneous nuclear ribonucleoproteins C1/C2 OS=Mus musculus OX=10090 GN=Hnrnpc	0.178679	0.782451	4	12	24	7749.6	8471.7	9187.7	8262.6	8044.3	8788.9	8053.9	7537	6542.5	6462.7	8126.6	6583.7	8887.7	8641.2	7664.3	7037.8	8214.8	6926.2
Q4LDG0	Bile acyl-CoA synthetase OS=Mus musculus OX=10090 GN=Slc27a5 PE=1 SV=2	0.178773	0.782451	20	12	24	3985.6	4167.6	4022.4	3570.2	3738.2	3838.4	3897	3579.8	4755.7	4251.1	3725.2	4527	3955.3	4276.6	4050.2	4385.7	3870.6	4164.2
Q8BJA3	Homeobox-containing protein 1 OS=Mus musculus OX=10090 GN=Hmbox1 PE=1 SV=1	0.180944	0.78549	20	16	24	407.8	455.1	465.5	440.5	436	508.1	426.7	384.6	381.1	399.2	442.2	411.3	454.5	467.8	461.4	366.7	438.2	490.6
Q9DBN5	Lon protease homolog 2, peroxisomal OS=Mus musculus OX=10090 GN=Lonp2 PE=1 SV=1	0.180944	0.78549	16	4	24	1021.5	631.6	722.8	821.6	820.9	815.3	871.2	929	936.1	971.4	859.2	873.1	707.4	727.7	900.8	977.1	643.6	784.5
Q64339	Ubiquitin-like protein ISG15 OS=Mus musculus OX=10090 GN=Isg15 PE=1 SV=4	0.180944	0.78549	12	8	24	93.6	86.9	81.6	119.8	107.9	88.4	117.8	116.5	101.1	84.4	85.9	106.6	82.1	91.2	93.5	92.1	111.1	91.5
Q9D7S7	60S ribosomal protein L22-like 1 OS=Mus musculus OX=10090 GN=Rpl22l1 PE=1 SV=1	0.181252	0.78549	8	16	24	1273.8	790.4	747.5	1146.2	1051.4	1072.4	1014.2	986.3	1026.9	917.6	731.6	942.2	1146.5	837.5	962.4	1054.9	789.4	715.3
A2CG63	AT-rich interactive domain-containing protein 4B OS=Mus musculus OX=10090 GN=Arid4b PE=1 SV=1	0.181252	0.78549	20	16	24	489	469	629.2	470.3	548.4	610.6	469.9	576.6	437.8	613.9	741.2	467.2	568.6	644.2	686.8	519	553.3	580
P63168	Dynein light chain 1, cytoplasmic OS=Mus musculus OX=10090 GN=Dynll1 PE=1 SV=1	0.181252	0.78549	8	8	24	1592.4	863.7	1298.3	1895.1	1877.2	1329.9	1655.5	1571.9	1021	1159.8	1326.1	896.6	1532.7	1292.3	1287.6	1486.2	1433.6	1207.7
Q6PDN3	Myosin light chain kinase, smooth muscle OS=Mus musculus OX=10090 GN=Mylk PE=1 SV=3	0.181252	0.78549	16	16	24	222.2	255.5	152.1	175.7	178	191.1	213.5	197.9	253.5	242.1	201.2	290.4	241.1	198.8	192.2	201.7	221.1	230.5
O08583	THO complex subunit 4 OS=Mus musculus OX=10090 GN=Alyref PE=1 SV=3	0.181252	0.78549	8	8	24	2046.5	1782.2	2109.6	2058.2	1930.6	2281.2	2225.5	1927.1	1696	1644.4	1905.2	1535.4	2155.4	2044.1	1907.7	1842.3	1715.2	1875.1
Q6QD59	Vesicle transport protein SEC20 OS=Mus musculus OX=10090 GN=Bnip1 PE=1 SV=1	0.181252	0.78549	24	16	24	1302.5	973.7	977.9	1237.6	1097.2	1096.1	1217.2	1071.6	1042.8	1048.7	988	946.1	1182.2	1089.7	1121.1	1276.3	1102.6	1139.5
Q3UED7	Interferon-gamma-inducible GTPase Ifgga2 protein OS=Mus musculus OX=10090 GN=Gm4951 PE=1 SV=1	0.182566	0.790323	12	4	24	182.4	192.5	138.2	216.5	160.1	153.4	190.6	171.9	210	134.5	118.5	204.1	144.6	136.8	139.6	159.7	189.7	183.3
P49962	Signal recognition particle 9 kDa protein OS=Mus musculus OX=10090 GN=Srp9 PE=1 SV=2	0.184228	0.794081	8	8	24	1635	1376.5	1599	1731.1	1689.4	1471.7	1667.3	1432	1336	1453.9	1425.2	1384.2	1675.2	1549.8	1492.2	1689.8	1580.6	1441.1
F8VPZ5	Excision repair cross-complementing rodent repair deficiency, complementation group 6 OS=Mus musculus OX=10090 GN=Ercc6 PE=1 SV=1	0.184236	0.794081	16	16	24	212.9	277.7	255	201.1	237.2	232.6	244.7	252.6	194.4	288	274.7	232	228.8	291.7	269.7	270.7	255.3	228.2
Q80YR9	RNA-binding protein 12B-A OS=Mus musculus OX=10090 GN=Rbm12b1 PE=1 SV=2	0.184236	0.794081	4	8	24	3214.1	3609.7	3683.5	3021.5	3524.6	3979.2	2828.9	3419.6	2672	3179.6	3300.5	2970.3	3253	3787.1	3153.3	3164.5	3409.6	3307.3
Q640M1	U3 small nucleolar RNA-associated protein 14 homolog A OS=Mus musculus OX=10090 GN=Utp14a PE=1 SV=1	0.184236	0.794081	8	8	24	2921.4	3177.7	3359.4	2877	3173.7	3495.2	2843.8	3295.2	2517.6	2732.7	2958.4	2764.2	3032.5	3386.2	2849.5	2873.5	2867	2757
Q542V3	Serine/arginine-rich-splicing factor 4 OS=Mus musculus OX=10090 GN=Srsf4 PE=1 SV=1	0.185628	0.795926	16	8	24	3877.6	3296.9	3984.2	3720.6	4290.8	4314.3	4010	5430.9	2805.7	4139.7	4695.8	3394.3	4126.2	4285.9	4107.7	3909.5	2707.4	3592.8
Q91WE4	UPF0729 protein C18orf32 homolog OS=Mus musculus OX=10090 PE=3 SV=1	0.185628	0.795926	24	16	24	250.2	248.5	253.1	228	312.1	276.1	205.4	217.7	268.5	185.5	240.1	242.2	272.7	266.1	243.3	337.6	302	200.4
A0A1W2P872	Neuro-oncological ventral antigen 2 OS=Mus musculus OX=10090 GN=Nova2 PE=1 SV=1	0.185669	0.795926	8	8	24	987.7	974.3	1085.8	1041.8	1035.1	952.3	1085.5	896.2	785.1	787.5	1034.5	717.4	1106.4	881.2	886.9	919.8	882.5	790.2
Q3TML0	Protein disulfide-isomerase A6 OS=Mus musculus OX=10090 GN=Pdia6 PE=1 SV=1	0.185669	0.795926	8	16	24	2847.9	2026.9	2022.1	2589.9	2761.6	2115.8	2220.6	2151.2	2348.6	2195.8	1799.3	2058.7	2164	1990.4	2066.7	2609.1	1852.8	1802.8
Q62318	Transcription intermediary factor 1-beta OS=Mus musculus OX=10090 GN=Trim28 PE=1 SV=3	0.185669	0.795926	16	16	24	1837.9	2142.2	2177.6	1647	1931.7	2153.6	2283	2046	1831.5	2439.6	2503.5	1918.1	2060.1	2380.3	2302.6	2041.5	1980.4	2027.4
Q01730	Ras suppressor protein 1 OS=Mus musculus OX=10090 GN=Rsu1 PE=1 SV=3	0.187704	0.800408	16	16	24	2015.2	1772.9	1839.5	1943.8	1815.5	1955	2056.9	1714.4	2065.9	1949	2207.5	2048.9	2081.3	1958.6	1971.9	1964.2	1876.8	2268.5
B3DFI8	Cisd3 protein (Fragment) OS=Mus musculus OX=10090 GN=Cisd3 PE=2 SV=1	0.187725	0.800408	4	16	24	717.7	693.2	926.7	787.1	690.6	572.1	767.1	581.4	723.2	656.7	716.8	672.2	647.3	657.9	630	704	632.4	663.5
Q60902	Epidermal growth factor receptor substrate 15-like 1 OS=Mus musculus OX=10090 GN=Eps15l1 PE=1 SV=3	0.187725	0.800408	20	8	24	74	76.9	60.7	84.7	61.4	72.4	74.7	87.5	92.9	78.7	68.5	70.6	95.3	89.7	94.3	63.4	71.8	94.2
Q3TW01	Uncharacterized protein OS=Mus musculus OX=10090 GN=Rab32 PE=2 SV=1	0.187725	0.800408	8	8	24	357.2	282.6	384.9	406.6	399.9	373.4	397.4	310.2	305.4	300.7	316.7	283.7	373.5	383.7	341.6	421.5	315.5	319.9
Q3U8D2	Uncharacterized protein OS=Mus musculus OX=10090 GN=St13 PE=2 SV=1	0.187725	0.800408	8	16	24	2094.1	2146.3	2476.5	2497.1	2810.1	2798.8	2202.6	2082.8	2494.7	2459.6	2474.4	2435.3	2473	2289.6	2377.8	2078	3079.4	2060
Q7TPV1	Serine/threonine kinase 25 (Yeast) OS=Mus musculus OX=10090 GN=Stk25 PE=2 SV=1	0.188391	0.801981	16	12	24	330	390.9	384	392.5	380.3	365.9	409.5	384	385	427.1	457.7	390.8	358.9	425.2	418.9	346.9	525.6	431.5
Q9CZJ1	Probable U3 small nucleolar RNA-associated protein 11 OS=Mus musculus OX=10090 GN=Utp11 PE=2 SV=1	0.188499	0.801981	4	8	24	1097.6	1020.3	1218.3	1040.3	1147.8	1091.5	1005.9	998.2	783.2	981.4	1103.9	893.6	1181.4	1118.3	925.5	1053.6	1368.4	891.3
Q60945	Protein p13 MTCP-1 OS=Mus musculus OX=10090 GN=Mtcp1 PE=2 SV=1	0.189328	0.803782	8	20	24	168	139.7	174.5	216	212.5	182.4	214.4	182.2	153.9	154.9	199.6	173	185	185.4	190.7	158.8	178.2	171
O88796	Ribonuclease P protein subunit p30 OS=Mus musculus OX=10090 GN=Rpp30 PE=1 SV=1	0.189328	0.803782	8	4	24	1733.8	1692.1	2045.2	1961.3	1777.1	1865.9	1838.6	1339.3	1383.2	1633.7	1642.7	1449.6	1963.7	1899.9	1613.4	1704.8	1867.4	1476.5
Q91YM4	FAST kinase domain-containing protein 4 OS=Mus musculus OX=10090 GN=Tbrg4 PE=1 SV=1	0.191026	0.808497	8	12	24	226.7	132.7	225.4	234.5	222.8	150.1	201	186.7	182	185.7	196.7	149	168.4	145.9	185.9	211.6	169.1	193
Q99PU7	Ubiquitin carboxyl-terminal hydrolase BAP1 OS=Mus musculus OX=10090 GN=Bap1 PE=1 SV=1	0.191026	0.808497	20	12	24	439.4	599.1	636	513.1	490.3	575.3	604.7	487.6	502.2	562.2	642	556.3	588.4	621.9	628.1	505.5	749.8	583.6
Q8BVK9	Sp110 nuclear body protein OS=Mus musculus OX=10090 GN=Sp110 PE=1 SV=1	0.191051	0.808497	8	8	24	776.7	791.2	639.7	859.2	909.4	743.1	835.6	729.8	895.2	717.3	594.5	755.8	737.4	741.4	783.8	821.1	667	748.1
F8VPK0	Tetratricopeptide repeat domain 37 OS=Mus musculus OX=10090 GN=Ttc37 PE=1 SV=1	0.192015	0.811709	24	4	24	1042.4	1002.3	909.7	1019.9	1059.8	1011.2	922.3	1031.4	1033.8	1079.9	901.4	1075.1	949.3	1019.6	1072.7	1159.8	1248.2	1103.5
Q8C952	Flap endonuclease 1 OS=Mus musculus OX=10090 GN=Fen1 PE=2 SV=1	0.193096	0.814237	12	16	24	78.2	76.3	87.4	80.9	89.3	82.4	111.8	87	92.6	74.8	96.7	98.3	83.1	77.4	91.1	79	98.1	74.3
Q99KK1	Receptor expression-enhancing protein 3 OS=Mus musculus OX=10090 GN=Reep3 PE=1 SV=1	0.193096	0.814237	24	16	24	1061.8	816.2	856.8	945.8	895.1	846.3	874.6	844.7	806.2	755.4	789.1	864.7	931.7	921.6	789.3	911.7	998.9	828.9
P46638	Ras-related protein Rab-11B OS=Mus musculus OX=10090 GN=Rab11b PE=1 SV=3	0.19323	0.814237	4	8	24	315	394.8	335.2	347	332.4	309.1	283	280.7	360.4	275.8	283.4	387.5	299.7	330.8	292.7	339	359.8	300.8
Q8BTU1	Cilia- and flagella-associated protein 20 OS=Mus musculus OX=10090 GN=Cfap20 PE=1 SV=1	0.194198	0.815715	8	8	24	1009.6	875.4	943.5	1040.3	963.3	1002.7	1026.5	865.2	717	833.1	952.8	765.7	1101.6	922.1	834.6	848.3	980.4	859
Q920D3	Mediator of RNA polymerase II transcription subunit 28 OS=Mus musculus OX=10090 GN=Med28 PE=1 SV=2	0.194198	0.815715	8	16	24	934.7	818.9	971.2	1047.8	1034.2	981.5	1062	869	774.6	879.3	909.8	825.1	1068.5	1005.5	751.6	877	712.4	771.2
Q8C7H1	Methylmalonic aciduria type A homolog, mitochondrial OS=Mus musculus OX=10090 GN=Mmaa PE=1 SV=1	0.194198	0.815715	24	8	24	2552	2189.7	3092.8	2238.5	1727.9	2043.6	2789.9	2196.7	2268.3	2343.1	2685.9	2195.8	2373.4	2476.6	1990.1	2537	3856.6	2440.8
Q9CQ71	Replication protein A 14 kDa subunit OS=Mus musculus OX=10090 GN=Rpa3 PE=1 SV=1	0.194699	0.816952	20	12	24	94	66.7	65.5	69.8	74.3	64.9	77.4	67.4	63.3	78.3	115.7	67.5	89.5	85.5	89.1	61.8	92.3	78.3
D3Z3L3	Tripartite motif-containing 12C OS=Mus musculus OX=10090 GN=Trim12c PE=1 SV=2	0.195369	0.817638	8	12	24	95.3	117.4	90	116.4	96.3	120.1	112.7	113.2	103	97.2	123.7	106.6	83.6	101.1	79.8	91.3	139.9	93.7
Q3TZ57	Uncharacterized protein (Fragment) OS=Mus musculus OX=10090 GN=Magix PE=2 SV=1	0.195369	0.817638	16	16	24	61.7	98.6	90.1	70.6	74.9	76.6	99.5	64.2	109.1	105.1	81	121.4	95.8	90.1	77.8	89.7	58.3	87.4
Q3UBJ6	Eukaryotic translation initiation factor 6 OS=Mus musculus OX=10090 GN=Eif6 PE=2 SV=1	0.195482	0.817638	4	12	24	1698.1	1856.4	2044.8	1947.5	1695.3	1816	1669.4	1585.2	1572.1	1486.3	1590.4	1627.5	2184.2	1893.5	1706.9	1464.5	1696.9	1329.8
Q06138	Calcium-binding protein 39 OS=Mus musculus OX=10090 GN=Cab39 PE=1 SV=2	0.197874	0.826772	12	16	24	666.3	522.4	648	736.8	738.6	682.4	774.2	700.6	840.8	700.4	755.2	709.5	724	659.9	813.4	700.2	845.3	824.7
P33267	Cytochrome P450 2F2 OS=Mus musculus OX=10090 GN=Cyp2f2 PE=1 SV=1	0.198667	0.828337	8	12	24	3266.5	2974.4	2688.9	3477	3258.6	3025.1	3240.4	2860	3269.9	3168.5	2685.8	3234.6	3194.7	2940.9	2815.8	3227.7	2941.4	2770.6
Q8C5X2	DCN1-like protein OS=Mus musculus OX=10090 GN=Dcun1d4 PE=1 SV=1	0.198667	0.828337	24	4	24	109.4	96	87.7	97.5	119.6	102.9	127.2	107.9	93.4	118.5	128.5	100.9	121.5	104.5	125.7	108.3	149.7	113.3
Q9JLI8	Squamous cell carcinoma antigen recognized by T-cells 3 OS=Mus musculus OX=10090 GN=Sart3 PE=1 SV=1	0.199148	0.82947	4	8	24	348.8	400.1	343.4	255	332.3	375.5	307.8	325.8	277.6	296.8	331.2	313.6	285.7	348.8	398.1	275.1	351.9	415
O08529	Calpain-2 catalytic subunit OS=Mus musculus OX=10090 GN=Capn2 PE=1 SV=4	0.201049	0.836508	8	16	24	568.6	654.3	625.1	595.7	620.1	657.9	612.9	676.1	527	562.3	629.8	538.4	600.6	600.2	539.5	540.6	568.2	545.8
A0A1W2P7F1	Complement component 1, s subcomponent 2 OS=Mus musculus OX=10090 GN=C1s2 PE=1 SV=1	0.202346	0.836974	24	8	24	259.1	253.4	192	215.4	198.4	191.1	199.8	178.4	266.2	205.2	221.7	222.8	214	251.6	173.3	232.7	294.7	253.6
Q80TJ7	Histone lysine demethylase PHF8 OS=Mus musculus OX=10090 GN=Phf8 PE=1 SV=2	0.202346	0.836974	16	20	24	213.3	256.2	315.8	208.4	245.4	291.2	199.1	230.6	193.9	263.6	299.1	263.6	261.2	333.4	271.2	195.1	190.1	254.4
Q3T9L1	Coronin OS=Mus musculus OX=10090 GN=Coro1a PE=2 SV=1	0.202487	0.836974	12	4	24	567.9	820.6	620.6	730.2	863	560.7	645.1	649.8	1068.3	542.4	454.4	724.2	510.4	613.2	578.3	798.3	663.4	671.1
Q3TQU6	Uncharacterized protein OS=Mus musculus OX=10090 GN=Spin1 PE=2 SV=1	0.202487	0.836974	4	8	24	1122.3	837.6	1161	1111.7	1032.9	961.4	1004.4	954.6	696.7	971.2	1080.8	795.8	1141.5	1095.2	976.7	1058.7	1123.7	882.4
Q9DBQ9	Transcriptional protein SWT1 OS=Mus musculus OX=10090 GN=Swt1 PE=2 SV=3	0.202751	0.836974	16	20	24	267.3	290.1	326.4	259.7	303.7	310.6	260.7	292.5	233.8	323.2	337.2	316.9	279.3	330.1	332.7	250.2	231.3	310.9
A0A0R4J091	DNA polymerase epsilon subunit 3 OS=Mus musculus OX=10090 GN=Pole3 PE=1 SV=1	0.202851	0.836974	8	4	24	622.4	621.3	720	824.3	701	654.9	634.5	570.7	539.9	577.1	705.2	587.8	684.3	666.4	626.4	591.8	761.6	605.1
Q91WS4	S-methylmethionine--homocysteine S-methyltransferase BHMT2 OS=Mus musculus OX=10090 GN=Bhmt2 PE=1 SV=2	0.202851	0.836974	16	20	24	138.7	119.7	199.6	155.2	164.4	142.7	136.6	151.5	92	240	235.7	128	224.7	214.9	163.5	183.6	230.8	117.3
Q99LC8	Translation initiation factor eIF-2B subunit alpha OS=Mus musculus OX=10090 GN=Eif2b1 PE=1 SV=1	0.202851	0.836974	16	20	24	85.5	85.4	110.8	94.5	105.3	69.8	83.7	64	68.1	106.2	112	98.8	77.2	85.5	93.6	92.3	118.9	93.4
O54941	SWI/SNF-related matrix-associated actin-dependent regulator of chromatin subfamily E member 1 OS=Mus musculus OX=10090 GN=Smarce1 PE=1 SV=1	0.203936	0.840214	12	12	24	3452.9	2847.7	3162.4	3473.7	3619.7	3402.4	3659.8	3796.1	2407.9	3487.9	3750.9	2693.7	3407.4	3227.5	3202.8	3132.1	3359.2	2937.1
Q6PA06	Atlastin-2 OS=Mus musculus OX=10090 GN=Atl2 PE=1 SV=1	0.204204	0.840214	24	12	24	978.1	895.1	814.8	858.8	886.6	817	793.1	752.5	938	919.8	781.2	1012.2	937.9	926.9	894.4	1000.4	946.9	870.4
Q91WL5	Cytochrome P450 4A12A OS=Mus musculus OX=10090 GN=Cyp4a12a PE=1 SV=2	0.204697	0.840214	20	8	24	2630	2160.7	1681.5	2888.2	1967.9	2499	3010.8	2993.9	2029.4	2637.4	2679.8	2743.1	3341.9	2652.8	2760.8	3363.2	2948.9	2027.5
P62748	Hippocalcin-like protein 1 OS=Mus musculus OX=10090 GN=Hpcal1 PE=1 SV=2	0.204697	0.840214	8	8	24	460.3	403.9	366.1	515.6	470.8	350.1	484.8	368.9	460.8	308.2	391.5	376.7	404.7	381.8	377.2	411.4	399.5	416.7
Q6PER3	Microtubule-associated protein RP/EB family member 3 OS=Mus musculus OX=10090 GN=Mapre3 PE=1 SV=1	0.204697	0.840214	20	8	24	294.3	292.2	217.8	290.8	311.3	284.6	352.6	307.8	275.3	300.1	319.1	290.2	393.5	326.9	297.3	317.9	229.6	275.5
O09131	Glutathione S-transferase omega-1 OS=Mus musculus OX=10090 GN=Gsto1 PE=1 SV=2	0.206308	0.844201	4	12	24	607.4	575	443.6	582.2	451.1	449.5	533	399.6	574	424.7	382	492.1	443.7	390.9	519.9	461.7	485.1	556.7
P43275	Histone H1.1 OS=Mus musculus OX=10090 GN=Hist1h1a PE=1 SV=2	0.206308	0.844201	4	12	24	1042.3	1329.1	1638.4	1126.1	1421	1231.7	1112.9	1075.4	967.2	925.4	1140.6	903.8	1192.2	1304	1093.5	1135.8	950.7	844.1
G5E8B9	MCG130893 OS=Mus musculus OX=10090 GN=Zbtb11 PE=1 SV=1	0.206308	0.844201	16	12	24	252	288.2	338	262.4	318.3	303.2	296.2	344.1	265.5	450.5	464.9	308.7	268.2	351.8	324.3	277.3	290	325.7
Q9CZ91	Serum response factor-binding protein 1 OS=Mus musculus OX=10090 GN=Srfbp1 PE=1 SV=1	0.20708	0.846486	20	16	24	1343.8	1555.7	2007.3	1425.4	1516.1	1646.9	1440.9	1447	1437	1450.7	1851	1773.2	1764.6	1858	1667.2	1448	2112.6	1419.6
Q8BYU6	Torsin-1A-interacting protein 2 OS=Mus musculus OX=10090 GN=Tor1aip2 PE=1 SV=1	0.20795	0.849163	24	4	24	218	208	198.4	223	234	235.8	213.9	290.5	238.7	241.1	220	239	211.1	224.7	269.5	235.6	252.2	243.1
H3BL34	Carboxylic ester hydrolase OS=Mus musculus OX=10090 GN=Ces1e PE=1 SV=1	0.212088	0.864302	24	8	24	1527	1437.9	748.2	1167.1	849.3	1447.1	1675.6	1226.6	1405.2	1771	1141.8	1472.2	1628.7	1375.8	1512.1	1933.9	1449.4	1564.7
Q3UR33	Uncharacterized protein OS=Mus musculus OX=10090 GN=Tmpo PE=2 SV=1	0.212093	0.864302	8	4	24	2273.8	2604.3	2794.1	2544.8	2412.7	2875.8	2556	2214.3	2296.9	2115.4	2549.4	2332.1	2510	2608.9	2381.2	2365.9	2748.6	2601.6
Q8C3J5	Dedicator of cytokinesis protein 2 OS=Mus musculus OX=10090 GN=Dock2 PE=1 SV=3	0.213949	0.867403	8	8	24	57.3	78.6	49.7	55	97.9	69.2	66.1	57.9	62.4	51.7	44.4	45.5	50.6	75.9	66.1	78.5	62.6	60.9
P10630	Eukaryotic initiation factor 4A-II OS=Mus musculus OX=10090 GN=Eif4a2 PE=1 SV=2	0.213949	0.867403	20	16	24	1402	1107.7	997.5	1420.5	1456.9	1401.4	1369.3	1318.4	1072	1473.2	1447.4	1185.5	1488.6	1371.2	1481.1	1446.4	1540.7	1316.7
Q80ZM5	H1 histone family, member X OS=Mus musculus OX=10090 GN=H1fx PE=1 SV=1	0.213949	0.867403	8	4	24	295.2	366.6	663	336.4	370.8	365.1	331.9	278.4	311.9	316.7	279	343.6	268.2	350.1	402.2	285.3	334.1	355
E9Q1S3	Protein transport protein Sec23A OS=Mus musculus OX=10090 GN=Sec23a PE=1 SV=1	0.213949	0.867403	20	8	24	2588.6	2705.1	2466.5	2467.3	2939.7	2758.5	2651.1	2608.1	2476.2	2730.8	2675.8	2623.4	2651.8	2989	2828.1	2776.8	2883	2602.7
E9QP00	Transformer-2 protein homolog alpha OS=Mus musculus OX=10090 GN=Tra2a PE=1 SV=1	0.213949	0.867403	8	16	24	859.8	661.4	896.8	907.3	1046.1	806.4	818.8	978.9	573.7	789.9	814.9	557.8	870.1	790.6	700	787.6	807	568.7
A0A2R8VKI7	Alpha-globin transcription factor CP2 OS=Mus musculus OX=10090 GN=Tfcp2 PE=4 SV=1	0.215376	0.867859	4	8	24	53.7	47.1	59.1	47.6	40.6	56	40.3	47.9	38.9	52	51.1	46.7	54.5	48.3	44.5	45.6	66	51.6
Q91X91	Nicotinate-nucleotide pyrophosphorylase [carboxylating] OS=Mus musculus OX=10090 GN=Qprt PE=1 SV=1	0.215376	0.867859	8	8	24	897.3	928.6	938.4	1073.9	893	848.2	981.3	729.6	1011.2	832.6	665.6	822.1	828.4	829.9	1014.9	842.1	816.6	1073.2
A0A0A0MQ80	Spermatogenesis-associated protein 5 OS=Mus musculus OX=10090 GN=Spata5 PE=1 SV=1	0.215376	0.867859	16	16	24	618.9	694.6	620.4	614.4	627.8	607.9	636.3	672.4	591.3	632.8	686.8	658	658.4	665.7	622.1	619	711.9	647.8
Q9DAV9	Trimeric intracellular cation channel type B OS=Mus musculus OX=10090 GN=Tmem38b PE=1 SV=1	0.215376	0.867859	8	20	24	402.5	410.8	382.7	463.2	481.1	442.7	410.3	498.7	346.4	435.2	452.2	413.4	382.3	405.1	427.4	435.6	325.3	439.7
Q9CQQ8	U6 snRNA-associated Sm-like protein LSm7 OS=Mus musculus OX=10090 GN=Lsm7 PE=1 SV=1	0.215376	0.867859	8	8	24	731.3	544.5	678.5	773.8	673.6	615.6	727.3	648.9	503	556.4	602.6	479.3	693.6	632	559.8	650.8	716.6	558
Q3TIH9	Uncharacterized protein OS=Mus musculus OX=10090 GN=Ube2l3 PE=2 SV=1	0.215376	0.867859	12	8	24	131.6	81.6	105	145.3	118.5	111.2	152.1	118.6	106.6	116.5	117.5	97.3	113.9	97.4	99.2	128.9	101.6	117.6
Q8BJW6	Eukaryotic translation initiation factor 2A OS=Mus musculus OX=10090 GN=Eif2a PE=1 SV=2	0.217748	0.874238	16	12	24	996.4	1189.6	1114.4	1043.5	1270.6	1245.2	1077.3	1289.9	1177	1207.1	1289.3	1261.6	1183.2	1262.3	1182.2	1189.2	1034	1213.5
Q9Z0H4	CUGBP Elav-like family member 2 OS=Mus musculus OX=10090 GN=Celf2 PE=1 SV=1	0.217803	0.874238	20	16	24	703.1	609.3	576.1	597.8	761.6	659.8	722.1	622.5	497.4	701.4	726.5	592.1	810.4	771.9	670.4	713.2	780.2	644.7
Q6ZQ38	Cullin-associated NEDD8-dissociated protein 1 OS=Mus musculus OX=10090 GN=Cand1 PE=1 SV=2	0.217803	0.874238	12	20	24	4833	4598.4	4300.9	4685.9	4419.9	4679.5	5041.5	4860.2	4972.7	4823.5	4602.7	5077.4	4558	4944.8	5171.2	4535.5	4820.6	5559.7
Q8K370	Acyl-CoA dehydrogenase family member 10 OS=Mus musculus OX=10090 GN=Acad10 PE=1 SV=1	0.218063	0.874238	16	16	24	1616	1480	1339	1560.7	1412.8	1261	1759.5	1296.4	2154	1927.1	1377.5	2014.3	1568.9	1497.1	1669.9	1781.1	1684.4	1759.6
Q03311	Cholinesterase OS=Mus musculus OX=10090 GN=Bche PE=1 SV=2	0.218063	0.874238	16	16	24	579.3	558.6	517.3	493.9	472.3	512.3	508	491.2	592.9	623.1	705.2	501.7	507	569.2	647.8	704.2	467.7	618.2
Q922L6	Negative elongation factor D OS=Mus musculus OX=10090 GN=Nelfcd PE=1 SV=2	0.218971	0.876989	24	12	24	977.7	941.5	1008.1	1021	975.8	988.7	1162.4	893.1	775.5	961	1134.8	779.8	985.7	1123.6	1074.5	1101.2	1138.9	1057.4
Q9QZ85	Interferon-inducible GTPase 1 OS=Mus musculus OX=10090 GN=Iigp1 PE=1 SV=2	0.219915	0.878128	12	4	24	4100.7	4118.2	2816.8	4854.6	4849.1	3177.9	4106.1	4378.4	4466.4	3628.1	3206	3743.1	3923.4	3896.2	3638.5	4345.7	3206	3164.2
P27773	Protein disulfide-isomerase A3 OS=Mus musculus OX=10090 GN=Pdia3 PE=1 SV=2	0.220571	0.878128	8	8	24	9834.4	10371.8	9936.4	9409.4	10991.7	10256.5	8364.8	8336.4	11103.8	8684	7836.3	10318.7	8709.4	9122.4	9076.3	10250.3	9003	8362.1
Q8BG17	Nucleolar protein 12 OS=Mus musculus OX=10090 GN=Nol12 PE=1 SV=1	0.221221	0.878128	20	20	24	360.8	401.1	456.9	358.3	366	435.1	389.3	331.7	335	360.6	389.4	325.4	432.3	458.8	356	410.6	430.1	351.5
Q9JI78	Peptide-N(4)-(N-acetyl-beta-glucosaminyl)asparagine amidase OS=Mus musculus OX=10090 GN=Ngly1 PE=1 SV=2	0.221221	0.878128	4	12	24	115.9	122.8	102.4	107.8	105.5	114.2	91.5	126.3	82.9	94	105.8	87.4	103.8	109.4	121.3	97.2	126.3	114.5
Q4V9X0	Ppp3ca protein OS=Mus musculus OX=10090 GN=Ppp3ca PE=2 SV=1	0.221221	0.878128	4	12	24	161.7	220.4	169.7	168.5	171.7	181.8	177.4	147.5	157.3	133.4	128	174.2	159.3	157.9	197.3	143.3	183.7	202.4
Q9DCY0	Glycine N-acyltransferase-like protein Keg1 OS=Mus musculus OX=10090 GN=Keg1 PE=1 SV=1	0.22159	0.878128	12	20	24	4089.4	3733.9	2384	4180.3	2835.4	2784.2	4938	3479.6	5159.8	4311.1	2941.4	4855.6	4105.2	3891.7	4124.3	4947.5	3281.8	3880.6
Q5QGU0	Receptor expression-enhancing protein OS=Mus musculus OX=10090 GN=Reep5 PE=2 SV=1	0.22159	0.878128	4	12	24	1518.7	1279.8	1174.4	1368.6	1404.7	1026.9	1331.4	1393.5	1171.6	870.3	1095	1211.7	1157.4	1218.8	1412.2	1240.4	1276.4	1165.6
A0A0A0MQA5	Tubulin alpha chain (Fragment) OS=Mus musculus OX=10090 GN=Tuba4a PE=1 SV=1	0.22159	0.878128	8	12	24	827	831.2	809.3	899.5	895.9	894.4	850.6	807.4	809.7	843.8	824.7	735.9	796.9	837.8	819.3	821	922.3	782
A0A0R4J215	G patch domain-containing protein 11 OS=Mus musculus OX=10090 GN=Gpatch11 PE=1 SV=1	0.222127	0.878128	16	8	24	39.6	59.5	109.5	64	81.2	68.2	62.9	77	46.4	76.2	79.9	73.6	52.1	65.7	52	49.6	62.2	52.7
Q3TMH2	Secernin-3 OS=Mus musculus OX=10090 GN=Scrn3 PE=1 SV=1	0.222127	0.878128	16	12	24	77.1	67.3	60.9	78.9	68.7	74.6	85.2	75.3	88.6	95.5	61.7	93.8	75.2	84.4	90.2	94.8	43.4	93.3
Q9CQT9	Uncharacterized protein C20orf24 homolog OS=Mus musculus OX=10090 PE=2 SV=1	0.222127	0.878128	8	8	24	192.7	260.9	247.3	225.5	245.6	247.3	201	231	209.2	185.2	176.8	237	204.2	208.9	250.8	192	215.9	191.2
P13864	DNA (cytosine-5)-methyltransferase 1 OS=Mus musculus OX=10090 GN=Dnmt1 PE=1 SV=5	0.222754	0.878128	24	16	24	1978.5	2317.3	2372.8	1963.3	2339.5	2506.7	2061.1	2300.7	1857.7	2148.3	2019.1	1948.3	2072.1	2390.9	2140.7	2114.4	2255.1	2437.4
Q6NZF1	Zinc finger CCCH domain-containing protein 11A OS=Mus musculus OX=10090 GN=Zc3h11a PE=1 SV=1	0.222754	0.878128	16	16	24	4728.9	5660.1	6142.9	4448.6	5400.3	6150.5	4980.6	6082.6	5025.8	5916.6	6351.5	5741.8	5726.4	6669.8	5866.8	4928.7	5161.3	5417.9
Q921D5	DNA helicase OS=Mus musculus OX=10090 GN=Mcm4 PE=2 SV=1	0.222803	0.878128	8	8	24	307.4	371	514.2	437	456.2	308.2	280.9	363.1	405.6	199.5	182.4	315	330.5	317.5	612.2	219.5	415.2	286.3
G3X9T7	Galectin OS=Mus musculus OX=10090 GN=Lgals9 PE=1 SV=1	0.222803	0.878128	4	20	24	1326	1536	1210.6	1273.9	1154.6	989.9	1198.7	1462.1	1268.9	1076.4	1231.1	1267.8	1326.1	1105.8	1122.5	956.2	750.4	1152.8
P35282	Ras-related protein Rab-21 OS=Mus musculus OX=10090 GN=Rab21 PE=1 SV=4	0.222803	0.878128	8	4	24	258.3	210	210.3	264.4	250.3	246.7	228.3	223.2	229.3	236.5	245.3	225.8	244.1	232.2	239.4	247.5	285.7	236.7
Q9CPN9	RIKEN cDNA 2210010C04 gene OS=Mus musculus OX=10090 GN=2210010C04Rik PE=1 SV=1	0.223245	0.878128	4	20	24	519.8	339.1	71.2	237	99.6	295.7	351.6	592.9	24.7	22.3	185.4	74.7	19.1	146.5	297	38.7	49.3	68.4
P62320	Small nuclear ribonucleoprotein Sm D3 OS=Mus musculus OX=10090 GN=Snrpd3 PE=1 SV=1	0.223245	0.878128	8	8	24	636.3	610.1	669.7	684.5	668.9	608.5	692.1	588.6	454	503.1	635.5	517.5	663.6	612.7	499.9	554.9	510	559
B1AQJ2	Ubiquitin carboxyl-terminal hydrolase 36 OS=Mus musculus OX=10090 GN=Usp36 PE=1 SV=1	0.224039	0.879801	20	4	24	1046.4	960.9	1166.3	947.7	1126	1072.3	1033.8	1208.7	711	1180.2	1288.4	1004.4	1311.1	1312.8	1113.6	972.8	1082.3	886.7
Q922R3	Carboxylic ester hydrolase OS=Mus musculus OX=10090 GN=Cel PE=2 SV=1	0.224337	0.879801	8	16	24	429.9	366.7	147.4	216.8	162.9	439.6	336.3	540.2	105.2	76	207.1	187.5	81.9	194.7	421.7	78.6	116.5	135.6
Q3UUW5	Cyclin-H OS=Mus musculus OX=10090 GN=Ccnh PE=1 SV=1	0.224337	0.879801	20	16	24	328.8	474.2	484.6	372	378	437.1	434.1	312.1	345.6	393.2	390	378.7	457.8	506.1	393.3	363.7	480	395.8
Q5FW57	Glycine N-acyltransferase-like protein OS=Mus musculus OX=10090 GN=Gm4952 PE=1 SV=3	0.225245	0.882486	16	16	24	1617.5	1260.3	597	1463.4	1254.6	1248.5	1605.4	1249	1931.2	2005.5	1217.5	1830.2	1637.7	1359	1746	1788.6	1421.8	1723.5
P15105	Glutamine synthetase OS=Mus musculus OX=10090 GN=Glul PE=1 SV=6	0.225813	0.882695	8	12	24	6502.3	5832.9	2326.3	7080.8	9207.7	5601.5	5905.5	6802.5	5683.9	7865.1	6027.3	5632.8	5360.1	4961.3	4494.3	6433.3	6296.8	4249.9
B1AWZ5	Protein NipSnap homolog 3B OS=Mus musculus OX=10090 GN=Nipsnap3b PE=1 SV=1	0.225813	0.882695	16	12	24	91.7	65.4	31.9	91.2	81.6	60.1	86.2	72.2	126.7	89.5	127.1	97.9	73.9	71.8	80.4	94.5	41.8	101.7
Q3U2X6	Programmed cell death protein 7 OS=Mus musculus OX=10090 GN=Pdcd7 PE=1 SV=1	0.22618	0.882695	20	16	24	141.3	145.1	175	116.4	137.3	162.8	139.1	137.2	131.9	140.7	138.4	143.6	151.4	177.5	133.4	146.4	170.4	125.6
Q3TYK3	Nuclear factor 1 OS=Mus musculus OX=10090 GN=Nfix PE=1 SV=1	0.226917	0.882695	16	16	24	485.6	659.8	568.3	515.7	552.4	433.9	586.7	575.2	499.3	615.9	615.6	582.9	581.6	650.7	496	530.5	546.9	496.5
Q61048	WW domain-binding protein 4 OS=Mus musculus OX=10090 GN=Wbp4 PE=1 SV=4	0.226917	0.882695	4	8	24	1235.2	1549.1	1734.7	1291.5	1330.1	1712.9	1335.3	1094.2	1243.1	1218.3	1416.1	1303.2	1419.3	1543.1	1456.4	1228.8	1345.5	1468
A0A0R4J0B5	cDNA sequence BC017158, isoform CRA_b OS=Mus musculus OX=10090 GN=BC017158 PE=1 SV=1	0.227081	0.882695	20	8	24	912	749.8	790.6	838.1	873.9	784	951.9	852.3	804.5	867.4	843.4	854.6	952	891.8	887.4	1000	709.9	907.8
Q8BUK6	Protein Hook homolog 3 OS=Mus musculus OX=10090 GN=Hook3 PE=1 SV=2	0.227081	0.882695	24	4	24	397.7	411.9	356	442.3	492.9	453.4	407.8	443.5	331.1	559.2	502.1	420	487.8	543	401.5	545.9	494.9	426.3
Q9DCE1	Uncharacterized protein OS=Mus musculus OX=10090 GN=Stx7 PE=2 SV=1	0.227081	0.882695	20	20	24	34.2	36.3	24.1	35.7	38.4	32.1	36.1	25.4	28.7	22.6	36.9	25.8	37.7	32.2	43.3	38.5	43.4	30.3
Q8C290	Uncharacterized protein OS=Mus musculus OX=10090 GN=Hnrnpu PE=2 SV=1	0.229055	0.883253	20	8	24	72.6	46.5	66.4	65.7	61.4	88.9	74.2	92.6	50.3	74.9	98.8	50.3	71.8	90.2	108	83.8	80	91.2
Q569X9	Cytochrome P450, family 2, subfamily c, polypeptide 67 OS=Mus musculus OX=10090 GN=Cyp2c67 PE=1 SV=1	0.229231	0.883253	24	4	24	788	680.9	483.5	655.9	611.6	911.4	640.1	644.8	1082.2	752.5	717.3	766.2	685.3	946.2	731.1	976.6	793.7	847.4
Q9D3V5	Fibrous sheath-interacting protein 1 OS=Mus musculus OX=10090 GN=Fsip1 PE=1 SV=1	0.229231	0.883253	24	20	24	156.4	136.1	118.9	128.8	136.4	111.3	93.7	106.4	221	122.2	99.6	131.3	111.9	82.1	106.5	109.3	746.5	137.4
Q8CHK4	Histone acetyltransferase KAT5 OS=Mus musculus OX=10090 GN=Kat5 PE=1 SV=2	0.229231	0.883253	4	4	24	55.9	61.1	67.9	47.6	34.3	66.6	53.8	48.1	51.3	55.3	57.2	55.4	47.9	53.3	61.1	52.7	60.4	56.9
O88574	Histone deacetylase complex subunit SAP30 OS=Mus musculus OX=10090 GN=Sap30 PE=1 SV=1	0.229231	0.883253	4	12	24	505.2	500	599	537.2	530.4	516.6	558.3	448.5	471.8	436.1	494.3	411.4	546.4	535.5	472.7	432.3	561	437
Q64282	Interferon-induced protein with tetratricopeptide repeats 1 OS=Mus musculus OX=10090 GN=Ifit1 PE=1 SV=2	0.229231	0.883253	8	20	24	258	233.7	232.7	363.3	338.8	238.4	332.2	315.9	296	305.4	321	261.3	312.7	277.9	282.4	306.8	362	284.7
Q6URW6	Myosin-14 OS=Mus musculus OX=10090 GN=Myh14 PE=1 SV=1	0.229231	0.883253	4	12	24	340.1	399.4	358.1	329	333.7	294.7	308.7	346.4	446.5	279.4	273.1	397.4	276	280.7	336.7	308.7	315.2	411.2
P28076	Proteasome subunit beta type-9 OS=Mus musculus OX=10090 GN=Psmb9 PE=1 SV=1	0.229231	0.883253	8	8	24	222	255.9	226.7	296.9	360.4	293.1	285.8	253.5	254	244.1	250	246.5	245.1	262.6	314	319.3	296.2	287.4
Q9CR02	Translation machinery-associated protein 16 OS=Mus musculus OX=10090 GN=Tma16 PE=1 SV=1	0.229231	0.883253	20	8	24	1073.8	861.7	1117.3	1078.2	1154.8	1134.1	1166.3	1017.9	801.8	1080.8	1212.3	802.1	1231.7	1167.6	1193.6	1084.7	1199.9	1020.1
Q3TFF0	Uncharacterized protein OS=Mus musculus OX=10090 GN=Dnaja2 PE=2 SV=1	0.23067	0.887935	16	12	24	2841.8	2850	3160	3292.7	3724	3232.7	3156.7	3390	2607.9	4404.2	4445.5	3024.8	3422.7	3549.8	3531.2	3447.2	4019.7	2796.1
Q9WV03	Protein FAM50A OS=Mus musculus OX=10090 GN=Fam50a PE=1 SV=1	0.231322	0.889577	24	8	24	571.4	600.6	616.3	496.5	524.8	609.2	596.1	561.1	541.1	560.2	657.9	528.1	629.9	631.5	560.9	580.7	659.5	577
P62281	40S ribosomal protein S11 OS=Mus musculus OX=10090 GN=Rps11 PE=1 SV=3	0.232175	0.891994	8	8	24	2540.1	2162.4	1971	2336.9	2478.1	2222.5	2192.6	1787.3	2318.3	2077.6	1787.4	2124.1	2258	1993.3	2021.4	2421.3	2550.6	1873.1
Q8R5C5	Beta-centractin OS=Mus musculus OX=10090 GN=Actr1b PE=1 SV=1	0.233877	0.893347	24	12	24	342.1	335.5	277	373	396.7	332.7	280.2	256.3	242.8	380.3	357.4	336.6	363.1	370.2	293.9	366.9	464.6	299.6
Q4FJX8	Proteasome subunit beta type OS=Mus musculus OX=10090 GN=Psmb10 PE=2 SV=1	0.233877	0.893347	16	12	24	40.6	23.7	26	45.6	39.4	31.5	42.9	41.9	31.4	45.8	54.2	38.3	35.4	37.8	45.6	47.1	47.4	35.2
G3UX33	Sorting nexin-14 OS=Mus musculus OX=10090 GN=Snx14 PE=1 SV=1	0.233877	0.893347	24	12	24	128.9	173.3	133.8	152.5	182.1	166.6	137.4	159.1	165.9	165.8	157.6	164.4	165	151.5	177.6	184.5	202.9	181.9
Q9D0B1	Zinc finger protein 524 OS=Mus musculus OX=10090 GN=Znf524 PE=2 SV=1	0.233877	0.893347	4	12	24	137.1	146.7	151.6	102.3	121	128	134.8	141.8	116.9	99.3	134.2	120.2	130.3	132.4	112.8	117.5	130	130.6
D3Z252	Redox-regulatory protein FAM213A (Fragment) OS=Mus musculus OX=10090 GN=Fam213a PE=1 SV=1	0.234452	0.893347	24	16	24	2707.5	2037.9	2605.8	2752.6	2363.4	2230.6	2577.6	2184.3	2076.8	2427.4	2157.5	1946.6	2552.8	2204.9	2359.2	2504.3	2772.6	2277
Q6P2B1	Transportin-3 OS=Mus musculus OX=10090 GN=Tnpo3 PE=1 SV=1	0.234452	0.893347	20	8	24	1785	1700.4	2623.8	2025.1	2225.6	2153.4	1957.6	2365.1	1726	2581.8	2763.7	1999.7	2289.7	2614.7	2456.3	2149.7	2512.5	2148.7
D3Z5T2	Armadillo repeat-containing protein 10 OS=Mus musculus OX=10090 GN=Armc10 PE=1 SV=1	0.234557	0.893347	24	16	24	111.4	107.8	112.6	124.7	106.7	78.6	122.4	75	100.3	85.3	79.7	103.8	92.1	114.7	108	111.7	125.9	102.2
Q3U1J4	DNA damage-binding protein 1 OS=Mus musculus OX=10090 GN=Ddb1 PE=1 SV=2	0.234557	0.893347	16	8	24	2661.7	2971.1	2714.1	2522.2	2683	3080.2	2620.7	3292.4	2500.8	3173.8	3097.2	2943.2	2758.9	2986	3007	2464.2	2427.2	2894
Q8K214	Polycomb protein SCMH1 OS=Mus musculus OX=10090 GN=Scmh1 PE=1 SV=1	0.234557	0.893347	12	4	24	305.1	270.7	300.3	305.9	302	321.9	336.3	327.6	231	247.6	297.5	238	321	297.4	285.7	277.6	281	285
E9Q0S6	Tensin 1 OS=Mus musculus OX=10090 GN=Tns1 PE=1 SV=1	0.237538	0.903832	16	16	24	577.7	768.1	567.1	503.8	531.2	586.3	603.6	646.9	700.7	607.1	659.7	887.7	553.5	578.3	668.1	592.5	453.8	848.4
O54692	Centromere/kinetochore protein zw10 homolog OS=Mus musculus OX=10090 GN=Zw10 PE=1 SV=3	0.238238	0.905625	24	12	24	322.4	249.2	240.4	264	314.1	242.9	265.8	278.2	233.1	267.8	246.2	261.1	259.6	287.5	296.5	318.8	326.7	274.8
P14206	40S ribosomal protein SA OS=Mus musculus OX=10090 GN=Rpsa PE=1 SV=4	0.239214	0.908462	8	12	24	2535.6	2189.2	1741.4	2477.8	2447	2271.9	2261.3	1972.3	2314.5	2319	1844.3	2123.2	2067.6	1932.9	2166.2	2574.7	2409.6	2075.8
Q8CB77	Elongin-A OS=Mus musculus OX=10090 GN=Eloa PE=1 SV=3	0.239889	0.910154	4	8	24	1085.2	1539.8	1666.2	1204.8	1149.3	1862.5	1060.2	1137.9	1192.8	1029.2	1299.1	1210.7	1407.5	1629.1	1304.4	1132.1	1389.3	1394.9
Q80VC9-14	Isoform 14 of Calmodulin-regulated spectrin-associated protein 3 OS=Mus musculus OX=10090 GN=Camsap3	0.241594	0.912698	12	8	24	174	157.5	174.3	195.8	182.8	182.5	219	175.1	160	183.7	210.2	164.9	167.3	174.6	147.6	171.2	211.7	150.4
P61027	Ras-related protein Rab-10 OS=Mus musculus OX=10090 GN=Rab10 PE=1 SV=1	0.241594	0.912698	8	8	24	1430.1	1211.9	1213	1372.1	1263	1111.2	1305	1235.2	1079.1	1054.4	1093.9	1101.5	1349.7	1188	1100.8	1288.3	1025.9	1039.5
Q3UER4	Uncharacterized protein OS=Mus musculus OX=10090 GN=Pex11a PE=2 SV=1	0.241594	0.912698	24	4	24	696	523.1	300.6	593.5	457.3	463.6	706.7	527.8	608	587.4	437.3	747	665.9	556.1	728.7	791.7	554.8	715.9
Q3UBB2	Uncharacterized protein OS=Mus musculus OX=10090 GN=Vps36 PE=2 SV=1	0.241942	0.912698	16	12	24	1041.2	1000.2	949.5	1108.9	1180.9	1074	1102.1	1026.4	1014.4	1213.2	1156.6	1029.2	1101.1	1126.5	1080.4	1002.1	1466.2	1066.9
Q3TZR8	Uncharacterized protein OS=Mus musculus OX=10090 GN=Zhx2 PE=2 SV=1	0.241942	0.912698	20	12	24	3034.6	3786	3496.8	2676.6	2932.3	3411.3	3136.2	3705.8	3033.4	3245.8	3530.3	3439.9	3287.4	3794	3510.3	2832.2	3230	3534.4
Q3US17	Zinc finger protein 48 OS=Mus musculus OX=10090 GN=Znf48 PE=1 SV=2	0.241942	0.912698	16	12	24	84.5	81.4	124.6	95.6	112.6	168.9	103.4	134.7	89.5	145.8	167	126.3	85.5	172.8	97.7	94.7	140.9	119.5
Q8C405	Nuclear autoantigen Sp-100 OS=Mus musculus OX=10090 GN=Sp100 PE=1 SV=1	0.244372	0.919239	8	8	24	1978.2	2498.7	2482.1	2115.6	2701.1	2557.8	2279.6	2325.3	1997.4	2011.2	2411.6	1969.5	2185.4	2449.2	2065.8	2291.6	2300.8	2226.1
Q8K301	Probable ATP-dependent RNA helicase DDX52 OS=Mus musculus OX=10090 GN=Ddx52 PE=2 SV=2	0.244372	0.919239	20	16	24	1148.8	1364.6	1365.4	1071.4	1236.5	1257	1077.9	1255.8	1015.2	1150.8	1163.1	1157.8	1262.7	1400	1269.7	1047.7	1513.8	1135.5
A0A0R4J045	Ribosomal RNA-processing protein 36 homolog OS=Mus musculus OX=10090 GN=Rrp36 PE=1 SV=1	0.244372	0.919239	20	16	24	2058.4	2142.7	3013.3	2099.4	2188.5	2371.8	1991.6	1570.3	1817.2	1947.2	2348.6	2160.7	2684.3	2714.6	2048.9	2276.6	2279.4	1626.4
H3BJM1	Forkhead box protein P1 OS=Mus musculus OX=10090 GN=Foxp1 PE=1 SV=1	0.246022	0.922815	8	16	24	195.4	263.4	292.4	251.2	362	347.8	242.4	323	247.3	337.2	315.9	270.9	208.4	291	281	239.1	270.5	226.7
Q9DC33	High mobility group protein 20A OS=Mus musculus OX=10090 GN=Hmg20a PE=1 SV=1	0.246022	0.922815	8	16	24	571.4	583.5	551.8	540	585.5	606.3	559.9	528.6	447.4	519.5	562.9	475.1	619.2	559.4	539.5	519.3	436.6	488.2
Q3TST0	Uncharacterized protein OS=Mus musculus OX=10090 GN=Pnpt1 PE=2 SV=1	0.246022	0.922815	16	16	24	1082.9	1146.2	1102.8	1026.8	971.4	964.5	1127.3	1102.3	1394	1276.7	1103.1	1331	903.7	1142.4	1018.3	1228.8	1324.3	1108.5
A0A0R4J141	Polycomb group RING finger protein 1 OS=Mus musculus OX=10090 GN=Pcgf1 PE=1 SV=1	0.246747	0.924073	4	12	24	240.1	269.5	293.8	242.8	238.9	265.2	245.4	242.4	223.4	222.9	248.1	219.2	276.1	255.3	216.2	229.7	270.2	254.8
Q3UXL4	Centrosomal protein kizuna OS=Mus musculus OX=10090 GN=Kiz PE=1 SV=1	0.247757	0.924073	20	8	24	677.1	756.3	867.9	866.3	792.9	817.6	883.6	802.7	703.3	790.9	804	790.7	945.7	942.1	845.1	771.5	929.2	829.4
O88822	Lathosterol oxidase OS=Mus musculus OX=10090 GN=Sc5d PE=2 SV=2	0.247757	0.924073	24	16	24	404.2	375.5	316.9	441.9	360	458.1	434.5	457.3	331.6	379.2	329.4	303.6	368.8	360.6	364.4	435.3	518.6	436.1
Q9D1C9	Ribosomal RNA-processing protein 7 homolog A OS=Mus musculus OX=10090 GN=Rrp7a PE=2 SV=1	0.247757	0.924073	4	12	24	1725.8	2036.3	2061.3	1876.7	2017.8	2016.5	1672.7	1747	1612.8	1628.1	1718.4	1752.6	1924.8	2063.9	1590.4	1686.1	2212.7	1614.2
Q8BH69	Selenide, water dikinase 1 OS=Mus musculus OX=10090 GN=Sephs1 PE=1 SV=1	0.247757	0.924073	16	12	24	902.2	905.1	1083.1	1089.9	1067.1	946.3	1138	1074.1	1029.5	1225.5	1344.2	1034.4	999.9	949.5	1062.5	859	1247.9	1043.8
Q3URN5	Uncharacterized protein OS=Mus musculus OX=10090 GN=Aatf PE=2 SV=1	0.247757	0.924073	4	8	24	723.3	891.7	928.7	725.3	858.2	914	682.4	767.9	682.3	748.6	836.2	784.3	842.2	876.8	811.5	760.9	834.5	755.3
P63115	Asc-type amino acid transporter 1 OS=Mus musculus OX=10090 GN=Slc7a10 PE=1 SV=1	0.248295	0.925209	24	12	24	115.7	213.9	150.6	142.1	126.7	177.2	118.6	141.7	126.8	109.5	128.6	153.3	148.1	145.2	157.1	137.5	164.1	153.4
Q3V117	ATP-citrate synthase OS=Mus musculus OX=10090 GN=Acly PE=1 SV=1	0.250222	0.928894	24	8	24	3998.5	5313.2	6162.8	4034.4	2988	5044	4156.4	4046.5	3758.3	5916.2	5338.9	3189.4	3766.3	4963.8	4900.9	4414.7	5718.6	5775.2
Q99LB0	Deoxynucleotidyltransferase terminal-interacting protein 1 OS=Mus musculus OX=10090 GN=Dnttip1 PE=1 SV=1	0.250222	0.928894	24	16	24	555.9	571.8	747.3	695.6	695.7	699.8	734.9	531.4	473.8	595.3	669.3	482.6	754.6	696.4	630.6	704.6	760.8	579.4
Q8CHK3	Lysophospholipid acyltransferase 7 OS=Mus musculus OX=10090 GN=Mboat7 PE=1 SV=1	0.250222	0.928894	4	20	24	408.3	455	431.7	368.9	448.8	368.5	324.2	751.1	358.6	330.9	323	390	352.6	317.2	495.8	331.8	283	387.6
Q8VHZ7	U3 small nucleolar ribonucleoprotein protein IMP4 OS=Mus musculus OX=10090 GN=Imp4 PE=2 SV=1	0.250222	0.928894	8	8	24	1381.8	1328	1590.7	1443.6	1458	1490.1	1403	1294.7	1130.9	1239.5	1358	1208.5	1553.4	1580.9	1264	1286.4	1384.8	1194.2
Q99MQ4	Asporin OS=Mus musculus OX=10090 GN=Aspn PE=1 SV=1	0.250849	0.93035	8	8	24	79.9	139.6	675.1	189.8	236	205.9	114	133.1	123.7	66.2	455.8	101.1	69.4	121.6	164.3	113.5	226.3	244.2
Q8R1Q8	Cytoplasmic dynein 1 light intermediate chain 1 OS=Mus musculus OX=10090 GN=Dync1li1 PE=1 SV=1	0.2531	0.931718	20	16	24	2179.4	2351.1	1915	2071	2417	2383.8	1962.9	2128.8	1875.6	2394.6	2360.6	2233.5	2450.7	2534.4	2055.3	2443.2	2278.6	1998.5
O55222	Integrin-linked protein kinase OS=Mus musculus OX=10090 GN=Ilk PE=1 SV=2	0.2531	0.931718	24	8	24	2778.5	2782.2	2501.2	2548.4	2455.4	2673.7	2830.1	2430.2	2862.6	2566.7	2867.7	2994.3	2691.9	2810.9	2553.1	2757.1	2884.3	3089.7
Q3U9G9	Lamin-B receptor OS=Mus musculus OX=10090 GN=Lbr PE=1 SV=2	0.2531	0.931718	8	8	24	2807.3	3005.9	3223.3	3096	3317.8	3159.5	2868.4	4064.8	2161.7	2635.5	3018.5	2659.2	2825.3	3125.9	2806.9	2609.3	3100.1	3026.5
P97363	Serine palmitoyltransferase 2 OS=Mus musculus OX=10090 GN=Sptlc2 PE=1 SV=2	0.2531	0.931718	8	8	24	434.9	424.2	485.5	513.4	541.1	471	473.7	458.5	364.3	399.1	441.9	416.6	404.5	513.4	469.5	552.6	461.4	446.2
Q6ZWM4	U6 snRNA-associated Sm-like protein LSm8 OS=Mus musculus OX=10090 GN=Lsm8 PE=1 SV=3	0.2531	0.931718	8	8	24	566.8	520.3	601.3	647	567.9	573.1	612.1	554.8	405.8	461.9	536.9	438.1	615.4	574	479.4	485.1	697.1	496.9
Q148T0	Williams Beuren syndrome chromosome region 22 OS=Mus musculus OX=10090 GN=Bud23 PE=2 SV=1	0.2531	0.931718	20	8	24	612.2	521.2	533.2	682.7	616.2	630.3	803.7	671.6	570.7	648.9	682.2	596.2	710.6	722.2	615.4	654.1	746.8	543
Q6PCS8	Zinc finger and BTB domain-containing 40 OS=Mus musculus OX=10090 GN=Zbtb40 PE=1 SV=1	0.2531	0.931718	20	16	24	296.7	323.8	316	256.4	317.8	297.2	251.2	286	207.3	302.6	348.2	268.8	312.3	367.6	324.6	251.3	230.5	291
B2RT41	Zinc finger, C3H1-type-containing OS=Mus musculus OX=10090 GN=Zfc3h1 PE=1 SV=1	0.2531	0.931718	4	8	24	822.5	1465.4	1170.7	919.4	1028	1113.4	850.3	976.5	845.6	893.5	995.6	999.7	986.1	1118.7	1042.9	905.1	1129.4	979.5
Q9JIK9	28S ribosomal protein S34, mitochondrial OS=Mus musculus OX=10090 GN=Mrps34 PE=1 SV=1	0.254505	0.934287	12	16	24	493.3	329.3	359.8	445.8	431.3	357.3	484.5	459.6	503.6	447.2	382.8	453.7	456.9	396	462.2	468.2	381.7	401.6
O88325	N-acetyl-glucosaminidase OS=Mus musculus OX=10090 GN=Naglu PE=1 SV=1	0.254505	0.934287	24	8	24	165	170	141.1	152.8	154.6	172.1	173.1	214.9	155.6	154.4	170.8	158.6	166.4	163.5	169.9	180.1	188.5	173.6
Q9D0R4	Probable ATP-dependent RNA helicase DDX56 OS=Mus musculus OX=10090 GN=Ddx56 PE=2 SV=1	0.254505	0.934287	24	16	24	1515.1	1676.3	1522.5	1619.5	1456	1648.4	1727.4	1524	1349.7	1464.4	1449.9	1435.9	1567.1	1737.7	1495.1	1534.1	1724	1537.4
Q3UMR5	Calcium uniporter protein, mitochondrial OS=Mus musculus OX=10090 GN=Mcu PE=1 SV=2	0.256615	0.941127	8	8	24	175.3	131.1	154	181.7	167.5	113.9	143.2	151.8	148.7	143	119.7	135.8	143	132.6	149	155	162.2	140.6
Q921H8	3-ketoacyl-CoA thiolase A, peroxisomal OS=Mus musculus OX=10090 GN=Acaa1a PE=1 SV=1	0.258227	0.941127	20	12	24	2474.8	2065.9	1698.7	2054.7	1941.5	1962	2331.6	1730.7	2828.4	2383	1667.4	2635.1	2501.1	2144.3	2688.5	2737.3	2362.8	2416.6
Q8K1A6	Coiled-coil and C2 domain-containing protein 1A OS=Mus musculus OX=10090 GN=Cc2d1a PE=1 SV=2	0.258227	0.941127	8	8	24	156.2	179.2	133.3	179.3	220.6	154.9	177.5	148.2	113.6	127.7	168.1	113.4	164.3	168.5	140	211.8	209	129.6
E9Q2I4	ELM2 and Myb/SANT-like domain-containing 1 OS=Mus musculus OX=10090 GN=Elmsan1 PE=1 SV=1	0.258227	0.941127	20	12	24	839.1	1141.2	1320.2	851.2	929	1186.9	938.8	1003.3	905.4	940.9	1040.9	981	1053	1255	1132.9	988.6	980.4	1080.2
Q99L48	60S ribosomal export protein NMD3 OS=Mus musculus OX=10090 GN=Nmd3 PE=1 SV=1	0.258507	0.941127	20	4	24	2636.2	2577	2782.4	2366.4	3014.1	2852.9	2669.2	2938.5	2173.1	2944.4	2992.3	2427.7	3266.2	3176.5	2820	2690.4	2499.4	2418.5
Q9QZD9	Eukaryotic translation initiation factor 3 subunit I OS=Mus musculus OX=10090 GN=Eif3i PE=1 SV=1	0.258507	0.941127	8	4	24	2558.8	1926.4	1939.6	2463.1	2859.6	2384.6	2057.6	1903.9	1929	2285.8	2163	1907.2	2212.1	2101	1947.8	2399	2460.9	1893.5
Q66JS6	Eukaryotic translation initiation factor 3 subunit J-B OS=Mus musculus OX=10090 GN=Eif3j2 PE=1 SV=1	0.258507	0.941127	8	4	24	1780.2	1436.2	1552.9	1724.9	2098.3	1776.1	1401.9	1510.5	1302.8	1701	1610.2	1379	1613.5	1595.8	1469.3	1541	1918.2	1343.7
A2ANY6	Midasin OS=Mus musculus OX=10090 GN=Mdn1 PE=1 SV=1	0.258507	0.941127	20	4	24	3348.7	3707.1	4445.2	2840.4	3811.4	3956.9	3632.9	4248.6	3194.7	3964.1	4232.7	3741.5	4003.7	4337.7	4174	3475.8	3224.5	3574
Q3URS8	Uncharacterized protein OS=Mus musculus OX=10090 GN=Mlf2 PE=2 SV=1	0.258507	0.941127	16	20	24	372	407.6	563.6	463.6	500.9	477	401.6	448.9	329.1	687.4	697.1	407.9	654.3	570.4	421.8	481.5	620.3	302.1
P62334	26S proteasome regulatory subunit 10B OS=Mus musculus OX=10090 GN=Psmc6 PE=1 SV=1	0.261827	0.946258	8	8	24	948.8	1193.5	948.8	1144.9	1324.9	1414.4	1189.7	963.5	1021.8	1018.7	1065.8	846.9	1081.3	1000.4	1197.6	1128.4	1060.8	1095
Q99M87	DnaJ homolog subfamily A member 3, mitochondrial OS=Mus musculus OX=10090 GN=Dnaja3 PE=1 SV=1	0.261827	0.946258	4	16	24	1050.4	1140.1	994.4	946.9	823.8	946.9	1062.5	895.6	1203.6	934.9	884.6	1123.3	906.3	929.5	827.7	1008.4	959.7	959
Q571F8	Glutaminase liver isoform, mitochondrial OS=Mus musculus OX=10090 GN=Gls2 PE=1 SV=2	0.261827	0.946258	16	16	24	2789.5	3072	3887.3	2818.5	2566.3	3001.8	3570.2	2660.9	4344	3918.7	3080.2	4182.4	2762.8	3007.8	3828.4	3272.1	3270.8	3770.6
Q52KE3	Gnal1 protein (Fragment) OS=Mus musculus OX=10090 GN=Gnl1 PE=2 SV=1	0.261827	0.946258	16	8	24	91.9	79.8	97	95.7	77.2	100.4	90.8	67.6	87.6	121	114.5	94.7	106.2	89.6	59.1	81.8	61.3	78.3
Q91V12-4	Isoform D of Cytosolic acyl coenzyme A thioester hydrolase OS=Mus musculus OX=10090 GN=Acot7	0.261827	0.946258	16	16	24	285.4	359.9	312.8	269.1	263.7	330.9	300.1	310.8	280.7	320.8	342.1	360.3	308.2	359.2	295.2	299	276.6	348
Q3TL95	Proteasome subunit alpha type (Fragment) OS=Mus musculus OX=10090 GN=Psma4 PE=2 SV=1	0.261827	0.946258	8	8	24	2266.1	2616.4	2089.1	2589	2783.7	3041.5	2688.1	2116.2	2336.6	2329.3	2356	2154.4	2431.7	2400.5	2756.1	2515.6	2550.9	2685.5
Q3UBB0	Uncharacterized protein (Fragment) OS=Mus musculus OX=10090 GN=Gns PE=2 SV=1	0.261827	0.946258	24	8	24	334.5	313.2	199.9	296.6	294.1	222.7	333.6	288.2	378.9	312	265.5	366.4	323.3	326	317.1	362.8	349.4	329.8
Q3U292	Uncharacterized protein OS=Mus musculus OX=10090 GN=Hist1h1d PE=2 SV=1	0.261827	0.946258	4	8	24	2444.4	3003	3133.6	2269.4	2789.1	3161.6	2077.4	2645.1	2179.2	2266.6	2954.5	2572.5	2304.4	2960.7	2359.9	2541.1	2891.6	2351
Q9CZG3	COMM domain-containing protein 8 OS=Mus musculus OX=10090 GN=Commd8 PE=1 SV=1	0.263149	0.9493	8	4	24	219.7	198.2	192.5	219	212.1	181.5	192.9	174.9	185.8	175.4	182.3	189.7	199.8	195.4	177.4	204.4	163.5	175
Q62093	Serine/arginine-rich splicing factor 2 OS=Mus musculus OX=10090 GN=Srsf2 PE=1 SV=4	0.263149	0.9493	8	16	24	651.1	812.7	778.6	771.1	798.6	827.9	738	676.1	619.5	669.5	774.7	646.9	826.9	767.3	611.2	684.2	662.7	622.3
A0A0R4J0I1	MCG1051009 OS=Mus musculus OX=10090 GN=Serpina3k PE=1 SV=1	0.263899	0.951139	16	16	24	2108.2	2023.1	1530	1838.8	1973.5	1764	1696.9	2203.6	2478.3	2298.5	1727.1	2495.3	2127.3	2231.5	2259	2507.6	2332.9	1706.9
O88876	Short-chain dehydrogenase/reductase 3 OS=Mus musculus OX=10090 GN=Dhrs3 PE=1 SV=2	0.266485	0.954625	4	16	24	480.2	475.4	382.2	488.2	392.9	403.1	453.5	400.7	427	433.1	390.8	394.9	368.3	406.6	388.8	474.7	417.6	403
Q9D6Y7	Mitochondrial peptide methionine sulfoxide reductase OS=Mus musculus OX=10090 GN=Msra PE=1 SV=1	0.267733	0.954625	8	16	24	743.4	775.4	560.8	877.9	733.3	661.2	873	641.2	837.4	820.7	601.5	755.1	710.8	657.3	634.1	739.1	656.2	627.5
P61021	Ras-related protein Rab-5B OS=Mus musculus OX=10090 GN=Rab5b PE=1 SV=1	0.267733	0.954625	12	8	24	190.3	164	164.3	211.2	197.4	148.1	210.3	178.7	175.9	175.7	164.5	162.2	191.7	160.1	143.6	164.3	182	151.9
Q8QZR8	Cyclin-Q OS=Mus musculus OX=10090 GN=Ccnq PE=2 SV=2	0.268159	0.954625	4	12	24	156.4	131.2	179.7	167.3	155.2	134.7	150.4	207.4	109.7	129.2	124.6	118.7	150.6	141.2	143.2	112.1	160.2	135.5
P45700	Mannosyl-oligosaccharide 1,2-alpha-mannosidase IA OS=Mus musculus OX=10090 GN=Man1a1 PE=1 SV=1	0.268159	0.954625	4	12	24	564.2	635.8	433.1	540	429	408.2	518.2	440.7	564.6	443.3	372.3	477	505.8	527.9	450.8	619.8	511.9	521.1
Q8C735	Protein lin-9 homolog OS=Mus musculus OX=10090 GN=Lin9 PE=1 SV=2	0.268159	0.954625	16	12	24	484.7	358.4	495.7	526.9	478.5	511.8	627.6	524.9	377.4	529.8	616.7	407.2	499.9	514.3	494.9	500.5	487.5	470
A0A1L1SV73	Ubiquitin carboxyl-terminal hydrolase 47 OS=Mus musculus OX=10090 GN=Usp47 PE=1 SV=1	0.268159	0.954625	16	16	24	44.7	49.6	32.2	40.5	35.3	39	37	45.2	45.7	42.8	50.4	50	39.3	35.2	56.9	50	48.2	46.5
Q99KZ6	Zinc finger protein 639 OS=Mus musculus OX=10090 GN=Znf639 PE=1 SV=1	0.268159	0.954625	16	12	24	234.1	278.4	299.2	274.2	276	317.3	352.3	304.9	236.3	377.4	366.8	275.4	288	333.1	324.1	252	334.6	351.2
Q8R1B4	Eukaryotic translation initiation factor 3 subunit C OS=Mus musculus OX=10090 GN=Eif3c PE=1 SV=1	0.272121	0.954625	8	8	24	3107.2	3008.7	2910.6	2694.9	3415.1	3141.9	2296.4	3112.2	2768.2	2965.3	2750.3	2886.8	2628.2	2851.2	3047.1	3012.6	3077.5	3003.5
Q8BYI6	Lysophosphatidylcholine acyltransferase 2 OS=Mus musculus OX=10090 GN=Lpcat2 PE=1 SV=1	0.272121	0.954625	8	8	24	74.2	76.3	84.5	86	91.3	68.1	80.8	103.6	71.4	56.2	72	70.4	67.9	89.1	69.4	86	75.4	75.2
Q3U094	Actin-related protein 2/3 complex subunit OS=Mus musculus OX=10090 GN=Arpc1b PE=2 SV=1	0.272547	0.954625	12	4	24	515.8	558.7	641.5	522.1	544.5	428.2	539.2	579.1	605.6	395.1	463.1	586.2	467.2	503	520.9	464.1	180.5	543.9
Q3U3R4	Lipase maturation factor 1 OS=Mus musculus OX=10090 GN=Lmf1 PE=1 SV=1	0.274048	0.954625	4	16	24	226.5	262.4	237.4	220.7	259.6	232.3	193.7	343.3	175.8	202.9	203.4	219.6	198.6	201.1	241.4	158.5	233.3	218.3
A0A0R4J083	Long-chain-specific acyl-CoA dehydrogenase, mitochondrial OS=Mus musculus OX=10090 GN=Acadl PE=1 SV=1	0.274048	0.954625	16	12	24	3409.5	2519.6	1834.5	3279.2	2829.8	2268.4	3452.5	2686.9	3893.1	4125.5	2784	3388.9	3116.3	2774.3	3752.7	3633.3	3078.4	3439.8
A0A087WPW5	Kinectin OS=Mus musculus OX=10090 GN=Ktn1 PE=1 SV=1	0.274692	0.954625	24	8	24	162.2	182.1	200.6	137.7	144.4	209.5	134.5	171.6	228	147.2	183.4	195.8	162.1	217.7	247.9	155.6	394.6	248.5
Q91XT4	Protein transport protein Sec16B OS=Mus musculus OX=10090 GN=Sec16b PE=1 SV=3	0.275313	0.954625	16	12	24	280.4	320.7	300.9	322.1	361.8	352.2	331.1	387.1	295.5	331.3	359	340.2	275.9	370.3	343.8	308.4	333.6	297.5
Q99ME9	Nucleolar GTP-binding protein 1 OS=Mus musculus OX=10090 GN=Gtpbp4 PE=1 SV=3	0.276355	0.954625	20	16	24	4449.6	4669.3	5583.4	4381.1	4565.7	5287	4467.5	5250.2	3884.2	5060.3	5445.9	4562.8	5524.7	5712.2	5090.4	4568	4987	4344
Q6PDI5	Proteasome adapter and scaffold protein ECM29 OS=Mus musculus OX=10090 GN=Ecpas PE=1 SV=3	0.276355	0.954625	8	4	24	337.3	435.1	389	391.5	416.1	492.6	358.9	339.8	347.2	346.4	394.4	359.5	328	385.7	499.9	388.3	468.9	449.5
Q5YD48	APOBEC1 complementation factor OS=Mus musculus OX=10090 GN=A1cf PE=1 SV=2	0.278091	0.954625	20	16	24	7602.5	7002.3	7247.8	7003.5	7604.8	8247.2	7592.6	7272.9	6309.1	8149.2	8157	7130.9	8211.4	8344.5	7392	7779.1	7678.8	7049.5
Q8K5C8	Cis-retinol/androgen dehydrogenase type 3 OS=Mus musculus OX=10090 GN=Rdh9 PE=2 SV=1	0.278091	0.954625	24	4	24	792.6	408.9	283.4	611.4	516	492.1	693.5	508.9	514.1	637.7	520.7	493.2	643.9	643.3	609.5	863.3	633.1	627.5
Q61129	Complement factor I OS=Mus musculus OX=10090 GN=Cfi PE=1 SV=3	0.278091	0.954625	8	20	24	34.2	34.7	37.3	37.7	44.6	53.8	33.4	48.3	55	42.1	25.3	46.6	36.4	37.6	38.9	40.7	40.3	30.8
Q8BMK4	Cytoskeleton-associated protein 4 OS=Mus musculus OX=10090 GN=Ckap4 PE=1 SV=2	0.278091	0.954625	24	12	24	1617.5	1355.4	1735.4	1356.1	1668.5	1590.4	1457.7	1534.3	1228.5	1336.5	1777.1	1381.2	1445.3	1765.9	1680	1602.2	1935.3	1610.2
Q8BFX0	DNA-directed RNA polymerases I, II, and III subunit RPABC4 OS=Mus musculus OX=10090 GN=Polr2k PE=1 SV=1	0.278091	0.954625	4	12	24	26.9	33.7	33.2	29.7	26.9	31	29.7	17.4	23.3	19.1	27.3	24.4	27.4	36.3	22.5	29.9	24.2	22.9
Q5PPR2	Exocyst complex component 1 OS=Mus musculus OX=10090 GN=Exoc1 PE=1 SV=1	0.278091	0.954625	16	12	24	378.8	404.3	380.7	465	490.4	410.6	427.8	415.2	383.6	430	468.7	417.7	416.4	439	431.4	377.2	467.6	425.6
Q62189	U1 small nuclear ribonucleoprotein A OS=Mus musculus OX=10090 GN=Snrpa PE=1 SV=3	0.278091	0.954625	4	12	24	3517.4	4218.8	4340.3	4150.7	4290.9	4235.8	4146.5	3813.2	3429.9	3516	4016.8	3155.3	4577.9	4078.2	3581.4	3697.9	4467	3352.3
Q3U6S1	Uncharacterized protein OS=Mus musculus OX=10090 GN=Vim PE=2 SV=1	0.278808	0.954625	8	8	24	3757.5	4047.9	6560.6	4703.1	5779.4	4101.2	4679	4348.1	3537.5	3126.8	5323.1	3150.7	3694.8	4172.6	3925.2	3667.4	4395.8	3391
Q3THK3	General transcription factor IIF subunit 1 OS=Mus musculus OX=10090 GN=Gtf2f1 PE=1 SV=2	0.279235	0.954625	20	16	24	229.2	227.4	242.3	210.6	236.2	296	236.9	260.2	204.4	255.5	291.6	212.9	241.4	292.9	280.1	254.9	288.4	247.8
Q91X79	Chymotrypsin-like elastase family member 1 OS=Mus musculus OX=10090 GN=Cela1 PE=1 SV=1	0.281147	0.954625	4	20	24	665.2	458.1	114.7	349	114.9	220.8	512.7	775.5	43.1	54.5	189.7	114	22.1	202.6	442.6	49.5	44.6	83
Q9D323	Signal transducer and activator of transcription OS=Mus musculus OX=10090 GN=Stat1 PE=2 SV=1	0.282575	0.954625	8	20	24	537.2	558.9	480.5	633.9	687.1	519.7	586.4	607	543.6	595.1	619.5	536.3	548.3	555.3	520.8	549	560.8	518
Q9JHD1	Histone acetyltransferase KAT2B OS=Mus musculus OX=10090 GN=Kat2b PE=1 SV=2	0.283166	0.954625	24	8	24	982.2	1239.9	1146	939	957.8	1201.4	1063.3	996.2	988.2	1119.4	1178.7	1081.4	1072.2	1161.8	1091.7	1003.2	1120.7	1190.3
Q91YK2	Ribosomal RNA processing protein 1 homolog B OS=Mus musculus OX=10090 GN=Rrp1b PE=1 SV=2	0.283166	0.954625	4	8	24	2061.9	2552.7	3063.2	2264.7	2341.6	2800.3	2063.3	2237.1	2266.2	2126.8	2213.1	2481.2	2393.9	2660.3	2446.9	2064.2	2719.5	2491
Q8BFQ4	WD repeat-containing protein 82 OS=Mus musculus OX=10090 GN=Wdr82 PE=1 SV=1	0.284198	0.954625	8	4	24	3416.1	3436.8	3952.7	3422.8	3440.5	3726.4	3513.2	3000	2874.7	3019.1	3428.4	2789.4	4056.4	3727	3167.8	3276.2	3488.5	3103.9
Q3U6M5	Uncharacterized protein OS=Mus musculus OX=10090 GN=Ranbp1 PE=2 SV=1	0.28551	0.954625	8	16	24	907.3	851	874.8	1031.5	989.8	960.4	1015.2	905	964.4	815.8	865.8	903.5	992.8	880.8	1057.6	844.5	822	981.8
Q7TMU5	Iqgap2 protein (Fragment) OS=Mus musculus OX=10090 GN=Iqgap2 PE=2 SV=1	0.286224	0.954625	24	20	24	82.3	74.2	50.9	72	71.4	80.7	66.8	75.8	74.5	75.9	88.2	66.5	46.6	64.5	78.8	86.2	94.8	96.7
B2ZRS5	DEP domain-containing mTOR-interacting protein OS=Mus musculus OX=10090 GN=Deptor PE=1 SV=1	0.288023	0.954625	16	12	24	968.4	851.9	765.6	918.2	1010	861.6	980.1	927.6	859.2	1149	1220.3	863.7	989.7	1017.4	863.7	991.3	1487.6	853.9
D3Z4F8	DNA-binding protein SATB1 (Fragment) OS=Mus musculus OX=10090 GN=Satb1 PE=1 SV=1	0.288023	0.954625	4	12	24	306.2	333.4	439.9	291.7	262.6	386	300.1	321.8	324.9	243.2	320.7	277.2	280.2	358.6	258.9	309.8	345.6	324.1
Q9QYI4	DnaJ homolog subfamily B member 12 OS=Mus musculus OX=10090 GN=Dnajb12 PE=1 SV=2	0.288023	0.954625	24	4	24	1188	1176.1	1049.6	1310.5	1282.4	1236.6	1312.3	1170.9	1191.5	1355.6	1279.1	1271	1303.9	1323	1231.1	1477.7	1468.5	1136.6
P54869	Hydroxymethylglutaryl-CoA synthase, mitochondrial OS=Mus musculus OX=10090 GN=Hmgcs2 PE=1 SV=2	0.288023	0.954625	12	20	24	7159	5397.7	2795.6	6110.6	5102	4823.1	7082.1	6027.1	8891.1	7746.1	5125.2	7538.3	6385.6	4898.2	7058.7	6830.3	5673.7	7335.7
G3UWD7	MCG123152 OS=Mus musculus OX=10090 GN=Gm10269 PE=1 SV=1	0.288023	0.954625	4	20	24	487.5	388	347.2	434.6	419.3	355.6	381.2	317.4	473.1	324.5	320.2	361.5	448.7	308.2	283.5	463.6	252.7	244.4
P27546	Microtubule-associated protein 4 OS=Mus musculus OX=10090 GN=Map4 PE=1 SV=3	0.288023	0.954625	12	12	24	2258.1	2642.9	2456.8	2196.3	2422.7	2333.9	2262.4	2501.9	2448	2178.2	2729.8	2441	2342.7	2655.1	2113.3	2093.7	2225.9	1963.9
Q9DC70	NADH dehydrogenase [ubiquinone] iron-sulfur protein 7, mitochondrial OS=Mus musculus OX=10090 GN=Ndufs7 PE=1 SV=1	0.288023	0.954625	12	12	24	460.6	366.4	321.9	462.4	361.4	274.6	442.1	411.9	564.7	367.1	252.8	427.7	344.1	304.7	399.2	386.3	297.5	356.7
Q810A4	RNA helicase (Fragment) OS=Mus musculus OX=10090 GN=Ddx55 PE=2 SV=1	0.288023	0.954625	20	16	24	786.5	1041.6	1215	875	1015.2	1180.3	906.9	709.5	754.6	1011.5	944.4	869.5	1001	1204.3	1049.6	965.7	691.1	1034.3
Q5U222	Ddx5 protein (Fragment) OS=Mus musculus OX=10090 GN=Ddx5 PE=2 SV=1	0.289152	0.954625	16	8	24	13682	14887.5	15012.3	14304.7	15335.1	15700.2	15915	16232.9	13168.2	15611.7	16574.5	13623.6	15093.4	15507.5	14189.4	13865.6	15369.5	13004.9
Q3UMI7	Uncharacterized protein OS=Mus musculus OX=10090 GN=Eef2 PE=2 SV=1	0.289152	0.954625	8	20	24	9416	7447.4	7076	9349.4	10177	8006.4	8719.3	9736.8	7649.4	10080.1	9154	7816.8	8177.4	7890.4	7277.1	9112.9	8217.6	6779.6
Q9CR35	Chymotrypsinogen B OS=Mus musculus OX=10090 GN=Ctrb1 PE=1 SV=1	0.290751	0.954625	12	12	24	393.5	221.1	60.4	224.8	86.8	194.1	322.5	474.4	48.7	37.4	121.8	76.3	28.9	156.8	445.4	36.1	43	67.8
O09005	Sphingolipid delta(4)-desaturase DES1 OS=Mus musculus OX=10090 GN=Degs1 PE=1 SV=1	0.290751	0.954625	8	8	24	501.2	392.7	518.6	514.1	521.4	411.2	503.4	543.8	354.7	438.4	474.4	360.8	454.2	416.3	404.8	476.8	463.9	439.8
Q66JR8	Ptms protein OS=Mus musculus OX=10090 GN=Ptms PE=2 SV=1	0.292163	0.954625	4	20	24	945.1	884.7	654.9	861	723.5	729.4	844.8	664	998.3	624.7	746.2	772.5	751.3	626.7	658.7	746.2	695.5	620
Q6PD29	Zinc finger protein 513 OS=Mus musculus OX=10090 GN=Znf513 PE=1 SV=2	0.292163	0.954625	16	20	24	409.7	535.6	611.9	487.3	482.5	618.3	553.7	460.3	425.4	687.7	684.9	506.4	569.5	698	500.6	548.6	458	481.1
Q9WUQ2	Prolactin regulatory element-binding protein OS=Mus musculus OX=10090 GN=Preb PE=1 SV=1	0.292818	0.954625	4	16	24	2053	2065.3	1848.3	2043.8	2177.3	1984	1858.4	1944.1	1955	1968.1	1759.7	2011.8	1923.4	2021.1	1726.8	2183.4	1916.4	1766.9
Q9D1G1	Ras-related protein Rab-1B OS=Mus musculus OX=10090 GN=Rab1b PE=1 SV=1	0.292818	0.954625	20	20	24	1039.5	816.4	804.9	1038.8	977.1	779.2	940.4	775.7	708.1	817.9	784.9	662.1	1012.4	952.9	811.4	1004.4	881	708.3
B7ZWG9	Hnrnpa1l2 protein OS=Mus musculus OX=10090 GN=Hnrnpa1l2 PE=2 SV=1	0.293053	0.954625	8	12	24	302.1	397.7	268.1	315.1	411.5	345.3	238.2	268.3	297.7	273.6	307	278.3	241.4	287	271.3	273.5	1409.5	258.1
Q9ESC8	AF4/FMR2 family member 4 OS=Mus musculus OX=10090 GN=Aff4 PE=1 SV=1	0.293991	0.954625	20	4	24	921.2	934.5	1425.1	1071.3	1025.1	1373.2	1160.7	1097.6	994.1	1063.2	1316.9	1038.6	1149	1169.2	1190	974.3	909.8	1029
P47809	Dual specificity mitogen-activated protein kinase kinase 4 OS=Mus musculus OX=10090 GN=Map2k4 PE=1 SV=2	0.295707	0.954625	4	20	24	133	165.6	138	164.1	143.2	121.9	133.9	94.1	142.9	130.6	154.5	136.9	135.6	130.5	105.3	136.5	114.9	116.4
Q8BZ07	Signal recognition particle 19, isoform CRA_c OS=Mus musculus OX=10090 GN=Srp19 PE=2 SV=1	0.295707	0.954625	8	8	24	640	499.1	455.3	595.4	614	532.9	530.6	511.5	609.8	460.5	460.6	545.9	569.3	467.1	479.6	601.2	311.4	500
Q8CCF0	U4/U6 small nuclear ribonucleoprotein Prp31 OS=Mus musculus OX=10090 GN=Prpf31 PE=1 SV=3	0.295707	0.954625	8	4	24	4099.9	4303.5	4690.1	4221.7	4536.5	4656.9	4166.6	4278.3	3580.7	4074.6	4455.3	3783.9	4304.7	4478.6	4015.3	3902.1	4212.7	3881.8
Q283N4	2-oxo-4-hydroxy-4-carboxy-5-ureidoimidazoline decarboxylase OS=Mus musculus OX=10090 GN=Urad PE=1 SV=1	0.296094	0.954625	12	8	24	183.9	172.4	114.4	241.1	179.7	166	207.8	165	237.8	194.8	142.3	191.9	161.3	144.3	166.2	171.1	168.3	201.4
Q80XK2	Bromodomain and PHD finger containing, 1 OS=Mus musculus OX=10090 GN=Brpf1 PE=1 SV=1	0.296094	0.954625	20	16	24	846.5	875.7	1109.9	856	913.1	1000.8	931.3	843.8	815.7	941.2	986.3	876.6	893.4	1074.4	997.3	872.2	1095.8	971.9
Q3ULG5	DNA helicase OS=Mus musculus OX=10090 GN=Mcm6 PE=1 SV=1	0.296094	0.954625	8	8	24	57.7	59.9	55.9	61.9	82	44.9	53.2	62.2	50	41.3	47.4	49.5	51.2	44.2	93.1	45.5	69.4	50.8
Q3UK85	Uncharacterized protein OS=Mus musculus OX=10090 GN=Dctn5 PE=2 SV=1	0.296094	0.954625	24	4	24	295.5	252.8	250.9	359	334.7	288.4	303.9	287.7	212.4	365	313.1	268.7	306.3	331.5	316.6	317.2	337.7	320.4
I6L970	Aup1 protein OS=Mus musculus OX=10090 GN=Aup1 PE=2 SV=1	0.297954	0.954625	24	20	24	652.3	504.6	512.1	629.2	644.5	564.9	617.9	570.8	506.3	561.5	512.8	529.1	560.4	542.9	510.1	652.9	674.9	563.8
A2BEF2	Disks large homolog 3 OS=Mus musculus OX=10090 GN=Dlg3 PE=1 SV=1	0.297954	0.954625	24	4	24	96.7	84.3	94.3	100	87	92.2	121.6	82.2	95.4	109.4	95.5	109.3	127.4	97.6	81.3	99.8	128.6	113.1
D3Z0Q4	Methenyltetrahydrofolate synthase domain-containing protein OS=Mus musculus OX=10090 GN=Mthfsd PE=1 SV=1	0.297954	0.954625	8	4	24	52	57.2	53.6	60.8	42.7	54.1	39.8	40.6	49.1	46.8	53.6	47.4	50.6	52.1	45.8	45	51.3	43.8
Q9JHE7	Protein TSSC4 OS=Mus musculus OX=10090 GN=Tssc4 PE=1 SV=1	0.297954	0.954625	8	4	24	460.7	506.7	590.7	556.7	637.2	635.2	505.3	430.4	443.1	480.7	550.8	377.9	499	594.6	488.8	463.6	597.6	360
Q91V41	Ras-related protein Rab-14 OS=Mus musculus OX=10090 GN=Rab14 PE=1 SV=3	0.297954	0.954625	4	12	24	3187.5	2493.6	2174.4	2959.6	2522.3	2036.1	2641.6	2213.8	2241.9	2242.6	2035.5	1954.1	2490.2	2476	2036.5	2668.1	2099.5	1905.5
Q9CR47	Ribosome biogenesis protein NSA2 homolog OS=Mus musculus OX=10090 GN=Nsa2 PE=2 SV=1	0.297954	0.954625	20	4	24	607.2	649.6	839.1	677.3	642	685.7	713.2	691.9	662.4	744.3	683.7	726.6	808.9	882.2	598.3	596	796.9	497.5
Q8C5E7	Sorting nexin OS=Mus musculus OX=10090 GN=Snx5 PE=2 SV=1	0.297954	0.954625	8	20	24	3198.1	2589.2	2369.1	4072.3	3843.2	2550.7	3912.7	3362.7	2847.2	3856.5	3323.3	2654	3148.5	3071.1	2606.3	3247.5	3480.8	2532.3
Q8R086	Sulfite oxidase, mitochondrial OS=Mus musculus OX=10090 GN=Suox PE=1 SV=2	0.297954	0.954625	12	20	24	1915.7	1680.7	1233.5	1705.5	1494.9	1303.4	1979.9	1663.2	2436.7	2223.9	1368.5	2258.4	1707.5	1605.5	1950	2104.3	1739.7	1728.9
Q3UYQ4	Uncharacterized protein OS=Mus musculus OX=10090 GN=Api5 PE=2 SV=1	0.297954	0.954625	20	20	24	3699.1	3161.4	3724.3	3757.7	3530.8	3850.7	3937.5	3500.1	3073.3	3060.3	3399	3047.1	3848.1	3824.1	3652	3457.3	3797.9	3847.2
O70569	Ribosomal protein S14 OS=Mus musculus OX=10090 GN=rps14 PE=3 SV=1	0.299301	0.954625	8	8	24	3609.4	3790.2	3136.6	3587.8	3644.8	3729.1	3168.4	2670.9	3903.4	3146	2840.8	3693.9	3248.5	3301.5	3132.7	3574.6	3943.9	3263.9
Q9D1Q4	Dolichol-phosphate mannosyltransferase subunit 3 OS=Mus musculus OX=10090 GN=Dpm3 PE=1 SV=1	0.299861	0.954625	8	8	24	435.5	285.6	350.4	415.6	358.7	351.2	427.1	359.1	291	302	338.7	295.9	339.2	333.1	360.6	427.5	407.6	347.9
Q3UKA1	Uncharacterized protein OS=Mus musculus OX=10090 GN=Dnajc3 PE=2 SV=1	0.300254	0.954625	8	12	24	4550.8	3959.9	3910	4277.4	4727.8	3968.3	3627.4	3694	4553.4	3966.9	3328.4	4236.7	3597.7	3844.5	3935	4702.8	4414.1	3420.4
E9Q5E2	cDNA sequence BC005561 OS=Mus musculus OX=10090 GN=BC005561 PE=1 SV=1	0.301135	0.954625	8	12	24	140.6	158.8	153	141.3	185.2	191.9	155.4	205.6	146	153.6	195.2	167.2	127.6	139.3	133.7	155.6	225.1	169.6
Q8R4N0	Citramalyl-CoA lyase, mitochondrial OS=Mus musculus OX=10090 GN=Clybl PE=1 SV=2	0.301135	0.954625	12	16	24	2415.2	2189.8	1716.5	2629	2162.4	1903.4	2644.9	2227.1	3415.5	2794.3	1808.2	2951.7	2294.7	1819.3	2604.1	2433	2246.9	2513.6
Q8VDP2	UPF0428 protein CXorf56 homolog OS=Mus musculus OX=10090 PE=1 SV=1	0.301135	0.954625	4	8	24	808.9	764.6	874.7	802.2	759.4	775.4	799.6	677.7	616.9	696.1	765.7	631	927	819.3	703.3	672	829.6	639.2
Q3TUR1	Uncharacterized protein OS=Mus musculus OX=10090 GN=Stt3a PE=2 SV=1	0.302105	0.954625	12	8	24	3345	3579.6	2855	3316	3810.6	3282.9	2588.5	4935.2	4000.4	3026.7	2445	4331.9	2350.5	2499.7	3340.9	2973	2962.8	3382.4
Q3UVL4	Vacuolar protein sorting-associated protein 51 homolog OS=Mus musculus OX=10090 GN=Vps51 PE=1 SV=2	0.302774	0.954625	16	12	24	298	265.2	226.4	277	293.9	269.3	300	306.5	270	305.9	295.5	302.8	248.3	296.8	300	307.7	274.7	301.8
Q8VBW8	Tetratricopeptide repeat protein 36 OS=Mus musculus OX=10090 GN=Ttc36 PE=1 SV=1	0.302984	0.954625	16	16	24	130.3	170.3	214.5	134.9	181	163.5	144	165.3	180.5	171.9	252.4	197.6	161.6	208.2	201	179.8	137.5	189
Q4G0F8	Ubinuclein-1 OS=Mus musculus OX=10090 GN=Ubn1 PE=2 SV=1	0.302984	0.954625	20	16	24	1860.7	2071.6	2079.3	1677.1	1823.9	2053.1	1978.8	1837.8	1681.9	1784.9	1988.5	1702.1	1997.6	2174.1	1921.7	1740.5	1975.8	1917
P62075	Mitochondrial import inner membrane translocase subunit Tim13 OS=Mus musculus OX=10090 GN=Timm13 PE=1 SV=1	0.303519	0.954625	8	16	24	2756	2164.5	2448.7	2995.9	2746.7	2801.5	2501.9	2206.5	2605.1	2039.6	2560.7	2545.9	2575.3	2552.5	2453.6	2449.8	2556.8	2433.2
Q8CJG0	Protein argonaute-2 OS=Mus musculus OX=10090 GN=Ago2 PE=1 SV=3	0.303519	0.954625	24	12	24	406.1	482.9	489.1	383.2	513.6	547.6	438.5	523.2	481.2	522.4	499.2	449.8	444.7	505.3	509.5	525	534.7	551.5
Q9ERU3	Zinc finger protein 22 OS=Mus musculus OX=10090 GN=Znf22 PE=1 SV=2	0.303519	0.954625	16	8	24	524.6	583.9	975.4	922.2	896.2	1127.4	1039.2	813.5	597.6	1052.9	1056.3	693.1	856.7	996.4	682.6	869.1	477	781.6
Q924Z4	Ceramide synthase 2 OS=Mus musculus OX=10090 GN=Cers2 PE=1 SV=1	0.303914	0.954625	8	16	24	1155.2	1021.6	1002.3	1120.4	1125.5	1164.9	1098.1	1292.2	899.4	1011.3	1005	972.9	1251.9	1074.2	950.6	1043.3	999	892.5
Q9JII5	DAZ-associated protein 1 OS=Mus musculus OX=10090 GN=Dazap1 PE=1 SV=2	0.303914	0.954625	24	8	24	1447.3	1797.5	2185.8	1541.6	1690.7	2332.7	1780.8	1850.1	1787.7	1723.7	1918.9	1894	1782.5	2142.7	2223.7	1819.1	2194.8	2095.1
O08755	Hepatocyte nuclear factor 6 OS=Mus musculus OX=10090 GN=Onecut1 PE=1 SV=1	0.30408	0.954625	20	12	24	635.3	636.3	575.1	576.9	600.4	613.6	651.8	639.1	533.7	671.7	787.6	569.1	720.3	763.4	590.5	589.6	656.8	548.7
Q9JJD0	THAP domain-containing protein 11 OS=Mus musculus OX=10090 GN=Thap11 PE=1 SV=1	0.304879	0.954625	16	20	24	156.6	188.2	210.4	150.5	216.5	203.4	175.4	177	154.3	229	303.8	186.6	194.1	204.5	191.2	167.9	190.5	216.9
E9QAD3	Metal-response element-binding transcription factor 2 OS=Mus musculus OX=10090 GN=Mtf2 PE=1 SV=1	0.306146	0.954625	8	4	24	332.7	411.1	429.3	367.9	417.2	446.5	352.7	403.1	332.9	346.6	370.5	353.2	326.7	402.2	370.8	340	472.5	422.2
P59470	DNA-directed RNA polymerase III subunit RPC2 OS=Mus musculus OX=10090 GN=Polr3b PE=1 SV=2	0.308658	0.954625	20	12	24	124.2	157.3	155	120.7	107.1	154.2	135.6	156.5	113.3	133.3	136.9	122.4	157.9	152.2	156.1	122.3	132.7	157.9
Q61792	LIM and SH3 domain protein 1 OS=Mus musculus OX=10090 GN=Lasp1 PE=1 SV=1	0.308658	0.954625	8	12	24	1647.3	2486.5	5281.7	3635	3530.1	2355.3	1812.4	1872	2866.1	1631.8	2946.1	2472.1	1854.1	1735.8	2168.3	2047.8	1980.7	2806.5
A2AA71	Protein transport protein Sec24A OS=Mus musculus OX=10090 GN=Sec24a PE=1 SV=1	0.308658	0.954625	16	12	24	1383	1611.3	1264.2	1410.3	1751.6	1678.4	1550.8	1686.1	1395.1	1796.8	1625.6	1686	1375.5	1669.5	1697.4	1496.1	1302.3	1725.9
A0A0A6YX50	Protoporphyrinogen oxidase (Fragment) OS=Mus musculus OX=10090 GN=Ppox PE=1 SV=1	0.308658	0.954625	20	12	24	202	232.7	134.3	183.8	163.3	164.2	195.2	188.8	328.3	200.9	170.2	344.3	197.8	201.4	213.4	194.9	191.2	218.5
D3YXK1	Atherin OS=Mus musculus OX=10090 GN=Samd1 PE=1 SV=1	0.310571	0.954625	20	16	24	267.3	350.8	352.4	275.3	299.1	333.3	238.6	318.8	257	276.7	283	269.5	359.1	343.9	283.4	279.2	398.4	249.6
Q8C4X2	Casein kinase I isoform gamma-3 OS=Mus musculus OX=10090 GN=Csnk1g3 PE=1 SV=2	0.310571	0.954625	16	4	24	59.1	54.9	44.4	60.9	55.1	54.1	63	61.7	78.3	69.7	48.3	94.5	50.5	40.3	55	60.3	65.9	92.9
Q61229	TAP2 OS=Mus musculus OX=10090 GN=Tap2 PE=2 SV=1	0.310571	0.954625	8	8	24	758.2	833	721	858.7	1031.3	707.9	827.9	1193.3	714.9	575.5	596.6	731.2	752	750.5	835.6	943.2	785.7	750.7
P63073	Eukaryotic translation initiation factor 4E OS=Mus musculus OX=10090 GN=Eif4e PE=1 SV=1	0.312743	0.954625	24	8	24	490.5	444.5	372.9	484.9	358.7	374.6	463.3	375.4	438.7	372.2	380.1	454.5	443	393.8	464.9	491.9	522.4	408.5
Q9CX34	Protein SGT1 homolog OS=Mus musculus OX=10090 GN=Sugt1 PE=1 SV=3	0.312743	0.954625	12	16	24	157.7	122	121	165	146.3	144.3	187.7	190.5	143.2	176.6	179.2	140.4	171.1	150.6	173.1	148.4	155.7	191.4
P29351	Tyrosine-protein phosphatase non-receptor type 6 OS=Mus musculus OX=10090 GN=Ptpn6 PE=1 SV=2	0.312743	0.954625	16	16	24	1137.8	1462.8	1828.9	1255	1461.7	1641.5	1417.2	1457.7	1871.3	1587.4	1673.7	1940.3	1512.3	1643.8	1742.6	1431.1	1559.5	1646.1
Q3UQM8	Ubiquinone biosynthesis O-methyltransferase, mitochondrial OS=Mus musculus OX=10090 GN=Coq3 PE=2 SV=1	0.313272	0.954625	12	16	24	142.2	92.9	82.5	152.8	141.5	93	126.2	121.9	149.5	154.2	100.5	145.1	120.7	93.2	146.7	125.4	105.8	109.5
Q9Z0S1	3'(2'),5'-bisphosphate nucleotidase 1 OS=Mus musculus OX=10090 GN=Bpnt1 PE=1 SV=2	0.313588	0.954625	12	12	24	1126.4	942.2	575.8	1098.2	883.8	756.8	1017.4	818.8	1181.9	934.9	600.6	1016.1	811.5	732.1	874.7	854.4	631.2	801.8
Q3URE1	Acyl-CoA synthetase family member 3, mitochondrial OS=Mus musculus OX=10090 GN=Acsf3 PE=1 SV=2	0.313588	0.954625	16	16	24	272	291.8	278.4	288.5	257.5	229.7	305.2	276.9	344.5	349.7	261.1	371.5	274.7	275.9	313.8	282.7	366.9	294.2
Q9D9Z5	DET1- and DDB1-associated protein 1 OS=Mus musculus OX=10090 GN=Dda1 PE=1 SV=1	0.313588	0.954625	16	12	24	311.8	247.8	290.3	378.8	364.6	321.4	377.6	344.4	235.8	444.2	471.5	253.9	386.1	356.1	362.7	414.3	430	307.1
Q3U7R1	Extended synaptotagmin-1 OS=Mus musculus OX=10090 GN=Esyt1 PE=1 SV=2	0.313588	0.954625	4	12	24	1616.6	2009.9	1801.9	1666.9	1972.2	1677.5	1601.3	1801.1	1838.3	1281.8	1490.9	1698.2	1476	1845	1727.4	1737.6	1643.1	1892.1
Q9R190	Metastasis-associated protein MTA2 OS=Mus musculus OX=10090 GN=Mta2 PE=1 SV=1	0.313588	0.954625	4	12	24	4493.6	5827.2	5762.8	4251.9	4242.9	5546.6	4540.3	4089.1	4459	3945.8	4421	4409.6	5134.4	5212.9	4781.9	3995.8	4293.1	4719
Q3TUK6	mRNA-capping enzyme OS=Mus musculus OX=10090 GN=Rngtt PE=2 SV=1	0.313588	0.954625	24	12	24	274.8	401.5	422.8	300.4	421.9	452.3	358.6	358.3	339.7	397.1	363.8	316.4	361.1	408.9	419.6	368	475.3	397.9
Q9JK30	Origin recognition complex subunit 3 OS=Mus musculus OX=10090 GN=Orc3 PE=1 SV=1	0.313588	0.954625	8	8	24	172.6	237.6	193.9	180.8	220.9	200.7	212.8	189.5	151.3	172.3	184.2	166.8	175.9	209.9	195.8	198.9	178.7	212.7
Q3THS6	S-adenosylmethionine synthase isoform type-2 OS=Mus musculus OX=10090 GN=Mat2a PE=1 SV=2	0.313588	0.954625	8	20	24	37.7	35.3	33.3	47.2	52.9	37.7	50.1	39.9	33.9	50	38.8	41.2	39.2	38.6	37.4	42.9	44.9	36.5
Q3U5R2	Uncharacterized protein OS=Mus musculus OX=10090 GN=Pigt PE=2 SV=1	0.313725	0.954625	24	16	24	574.6	771.6	776.3	757.4	852.2	790.6	762.6	708.5	782.4	735.1	738.1	738.4	766.7	847.2	737	865.4	853.4	748.2
Q496S1	Alcohol dehydrogenase 4 (Class II), pi polypeptide OS=Mus musculus OX=10090 GN=Adh4 PE=2 SV=1	0.313985	0.954625	20	8	24	674	697.6	554.4	762.6	741.3	703.1	801	683.7	678.4	697.3	706	627	789.9	772	741.3	724.1	724	790.6
P51949	CDK-activating kinase assembly factor MAT1 OS=Mus musculus OX=10090 GN=Mnat1 PE=1 SV=2	0.313985	0.954625	20	16	24	935.6	1008	1113.3	1033.3	948.7	1051.2	1114.1	809.2	778	895.3	1082.5	904.8	1183.8	1296.9	969.1	1078.9	1230.8	910.4
Q80TG1	KAT8 regulatory NSL complex subunit 1 OS=Mus musculus OX=10090 GN=Kansl1 PE=1 SV=1	0.313985	0.954625	4	8	24	643.2	717.8	694.6	541.8	596.9	681.8	549.7	632.5	556.6	616.7	708.7	640.2	592	722.4	622.3	575.8	628.4	658.7
Q9CXF0	Kynureninase OS=Mus musculus OX=10090 GN=Kynu PE=1 SV=3	0.313985	0.954625	12	8	24	296.3	211.3	245	277	272.7	251.6	308.9	288	254.5	283.3	214.8	210.1	239.2	206	274.1	274.6	245.3	274
Q9DCL9	Multifunctional protein ADE2 OS=Mus musculus OX=10090 GN=Paics PE=1 SV=4	0.313985	0.954625	12	8	24	637.6	649.2	618.8	674.8	595.7	580.6	660.5	581.3	724.1	714.6	591.3	653.6	589.4	511.6	587.9	620.5	608.7	638.2
Q3UQ44	Ras GTPase-activating-like protein IQGAP2 OS=Mus musculus OX=10090 GN=Iqgap2 PE=1 SV=2	0.313985	0.954625	12	8	24	7410.1	8049.6	6565.6	7358.4	6878.9	7383.8	7788.3	7512.5	7760.9	7262.2	8734.9	7680.7	5288.8	6729.3	7348.9	7270	6635.8	9671.2
Q9CWK8	Sorting nexin-2 OS=Mus musculus OX=10090 GN=Snx2 PE=1 SV=2	0.313985	0.954625	12	16	24	1704.6	1262	1202.3	2176	2021.2	1293.7	2195.2	1897.9	1457.5	1997.4	1766.1	1365.2	1680	1576.2	1467.9	1798.1	1700.8	1337.1
Q8CHY6	Transcriptional repressor p66 alpha OS=Mus musculus OX=10090 GN=Gatad2a PE=1 SV=2	0.313985	0.954625	4	8	24	1881.7	2525.6	2478.8	1851.5	1818.7	2240.1	1919.6	1883.2	1959.2	1689.3	1939.8	2047.4	2075.8	2242	2031.8	1757.8	2123.5	2066.7
Q9CQ49	Nuclear cap-binding protein subunit 2 OS=Mus musculus OX=10090 GN=Ncbp2 PE=1 SV=1	0.315342	0.954625	8	8	24	575.1	464.3	629.4	622.5	601.5	526.7	574.2	453.8	402.1	461.9	527.2	398.9	652.6	515.5	492.1	534	332.9	437.4
A2AJK6	Chromodomain-helicase-DNA-binding protein 7 OS=Mus musculus OX=10090 GN=Chd7 PE=1 SV=1	0.317186	0.954625	20	16	24	163	203.5	218.7	165.8	163.3	214.8	169.9	190.6	156.9	231.5	189	178.8	182.2	242.1	216.7	168.8	261.6	187.7
B2RY08	Dock9 protein OS=Mus musculus OX=10090 GN=Dock9 PE=2 SV=1	0.319682	0.954625	16	12	24	38.6	51.3	37.7	55.5	39.4	50.3	50.7	54.3	48.6	45.2	64.6	62.4	39.6	51.8	58.2	50.7	50.4	64.3
Q3TDN2	FAS-associated factor 2 OS=Mus musculus OX=10090 GN=Faf2 PE=1 SV=2	0.319682	0.954625	8	12	24	1156.7	998.3	985	1117.5	1145.6	1019.6	1101	961.6	1075.1	1031	920.5	999.7	966.1	1017.2	978.1	1201	996.4	999.7
Q99JX3	Golgi reassembly-stacking protein 2 OS=Mus musculus OX=10090 GN=Gorasp2 PE=1 SV=3	0.319682	0.954625	4	12	24	498	481.1	408.4	439.3	424.9	384.3	391.5	405.3	514.4	344	326	452.5	379.2	437.6	409.9	401.6	462.9	389.8
Q8BP43	Tropomyosin 1, alpha, isoform CRA_c OS=Mus musculus OX=10090 GN=Tpm1 PE=1 SV=1	0.319682	0.954625	8	12	24	725.7	635.2	1795.3	1246.7	1286.4	950.5	724.6	908.1	1018.2	525.6	1677.8	699.7	675	689.5	898.4	870.5	1108.9	1040
Q99L27	GMP reductase 2 OS=Mus musculus OX=10090 GN=Gmpr2 PE=1 SV=2	0.321482	0.954625	4	16	24	43.7	51.9	43.9	51.5	40.6	50.4	53.3	37.4	39.7	32.6	44.1	41.6	39.7	42	39.9	38.4	43.8	57.9
G3X9U9	Mitochondrial fission 1 protein OS=Mus musculus OX=10090 GN=Fis1 PE=1 SV=1	0.322658	0.954625	4	12	24	1581.7	1170.3	1123.9	1478.6	1249	906.3	1161.8	1067.5	1413.1	959.4	885.5	1174.2	1167.1	995.5	1159.9	1270.7	1180.4	1022.5
Q3TIF8	40S ribosomal protein S24 OS=Mus musculus OX=10090 GN=Rps24 PE=2 SV=1	0.323912	0.954625	8	16	24	2236.3	1935.6	1856.5	2329.8	2440.3	2129.8	2176	1846.7	2146.6	2046.7	1783.7	1937.5	2308.9	1875.8	1855	2611.8	1456.4	1815.1
Q5SWW4	Mediator of RNA polymerase II transcription subunit 13 OS=Mus musculus OX=10090 GN=Med13 PE=1 SV=1	0.323912	0.954625	16	8	24	61.7	89.8	105.5	76.9	104.9	103.5	90.2	118.5	79.3	91.7	92.7	99.7	105	93	80.9	75.4	33.9	85.8
D3YYS6	Monoglyceride lipase OS=Mus musculus OX=10090 GN=Mgll PE=1 SV=1	0.323912	0.954625	24	16	24	183.3	174.3	81.4	195.3	188.6	124.6	173.1	128.2	156.8	148.6	135.3	154.3	157.7	220.7	157.1	211.7	250.5	150
Q3TRG5	Uncharacterized protein OS=Mus musculus OX=10090 GN=Wbp2 PE=2 SV=1	0.323912	0.954625	24	20	24	315.9	358.5	296	341.2	278.3	281.5	351.5	266.2	357.8	296.8	265.9	297.8	282.9	238.3	297.7	312.6	336.1	327.1
Q8R326	Paraspeckle component 1 OS=Mus musculus OX=10090 GN=Pspc1 PE=1 SV=1	0.325045	0.954625	24	8	24	1793.2	2704.9	1884.2	1781.6	1793.8	2679.9	1954.1	2094.4	2005.4	2092.4	2353	2107.8	2267.4	2523.1	1972.9	2131.7	2323.1	2258.1
Q80U89	MKIAA0034 protein (Fragment) OS=Mus musculus OX=10090 GN=mKIAA0034 PE=4 SV=2	0.325344	0.954625	12	8	24	10147.2	9985.4	6312.9	8516	6762	5877.9	8363.7	10184.5	10029.5	6347.6	6549	9457.3	7425.9	6029.1	6506.2	7496.3	5370.6	8495.1
Q3TPL7	Uncharacterized protein OS=Mus musculus OX=10090 GN=Ddx39 PE=2 SV=1	0.325344	0.954625	8	8	24	3651.1	2504	3441.9	3417.2	3326.9	3781.7	3751.4	3108.6	2674.7	2867.5	3103.5	2360	3521.7	3201.2	3409.4	3160	2885.6	3456.4
Q6YJU2	GUGU alpha OS=Mus musculus OX=10090 GN=Fetub PE=2 SV=1	0.326605	0.954625	24	4	24	202.3	275.2	149.4	192.2	207.3	215.8	244.6	218	358.1	284.2	190.9	282.2	225.3	246.9	236.4	324	236.7	247.4
A0A0N4SUH4	Pumilio homolog 3 OS=Mus musculus OX=10090 GN=Pum3 PE=1 SV=1	0.326605	0.954625	20	16	24	4334.4	4671.5	5319.5	4511.1	4704.5	4983.6	4443.5	5196.2	3987.7	4766.7	5128.2	4556.6	5303	5510.6	5028.7	4544.7	5051.4	4407.4
Q91YE7	RNA-binding protein 5 OS=Mus musculus OX=10090 GN=Rbm5 PE=1 SV=1	0.326605	0.954625	4	8	24	2288.9	2537.6	2916	2025.3	2461.3	2472.7	1877.9	2404.6	1920.1	2060.4	2376.1	2137.7	2130.5	2558.6	2168	1966.7	2276.5	1970.9
Q8CD14	Uncharacterized protein OS=Mus musculus OX=10090 GN=Ddx54 PE=2 SV=1	0.326605	0.954625	20	16	24	2257.2	2668.4	3025.6	2304.1	2482.3	2706.9	2150.2	2770.6	2109.6	2682.1	2738.9	2651.8	2760.1	3050	2700.8	2340.3	2361.9	2370.2
Q99KY4	Cyclin-G-associated kinase OS=Mus musculus OX=10090 GN=Gak PE=1 SV=2	0.326656	0.954625	12	4	24	26.3	37.9	14.4	21.1	17.6	27.7	28.4	39	29.4	19.8	16.5	20	23.2	24.3	27.1	23.6	19	23.9
Q64478	Histone H2B type 1-H OS=Mus musculus OX=10090 GN=Hist1h2bh PE=1 SV=3	0.326656	0.954625	8	4	24	25443.3	25645.2	27843.7	26827.3	26440.3	27964.1	27173.3	22528.3	21159.9	22690.6	27674.7	21865.7	27196.1	27578.9	23274.4	24965.2	25853.7	24483.1
Q8R0V5	Indoleamine 2,3-dioxygenase 2 OS=Mus musculus OX=10090 GN=Ido2 PE=1 SV=3	0.326656	0.954625	16	4	24	239.5	204.9	131.8	220.2	212.2	201.6	256.2	206.1	204.2	294.7	259.2	224.1	195.5	188.4	186.7	216.7	247.4	227.4
Q61166	Microtubule-associated protein RP/EB family member 1 OS=Mus musculus OX=10090 GN=Mapre1 PE=1 SV=3	0.326656	0.954625	8	4	24	1256.3	1494.9	1502	1613.2	1627.9	1534.6	1520.1	1230.1	1338.6	1479.5	1474	1364.6	1520.4	1563.9	1488.3	1437.1	1704.2	1427.7
Q61666	Protein HIRA OS=Mus musculus OX=10090 GN=Hira PE=1 SV=3	0.326656	0.954625	20	20	24	164.8	209.9	169.6	150.7	169.7	190.6	157.6	234.3	129.2	148	153.7	177.8	186.1	231.5	204.4	165.3	188.6	199.3
Q9WV54	Acid ceramidase OS=Mus musculus OX=10090 GN=Asah1 PE=1 SV=1	0.329873	0.954625	12	4	24	338.3	310.5	241.6	307.8	346.1	273.6	341.6	290.5	333.8	261.2	261.4	295.1	242.9	285.1	315.1	335.4	324.3	331.5
Q3TM87	Uncharacterized protein OS=Mus musculus OX=10090 GN=Atg7 PE=2 SV=1	0.33036	0.954625	16	12	24	1408.8	1051	986.8	1315.2	1066.6	1117.2	1457	1255.8	1096.5	1271.7	1342.9	1231.7	1382.5	1310	1126.8	1213.8	1253.4	1208.4
P50295	Arylamine N-acetyltransferase 2 OS=Mus musculus OX=10090 GN=Nat2 PE=1 SV=1	0.330705	0.954625	12	12	24	199.7	202.5	160.7	223.6	178.8	127.1	224	296.2	154	163.4	201.1	185.2	149.2	178.1	209.4	120.2	198	137
Q9DD20	Methyltransferase-like protein 7B OS=Mus musculus OX=10090 GN=Mettl7b PE=1 SV=2	0.330705	0.954625	4	12	24	6151.5	4999	5944.3	5532.1	5068.1	4655.1	5601.6	4659.4	5378.7	5228	4301.1	4938.6	5827.6	5274.8	5145.3	5935.1	5379.9	4303.5
Q66JV4	RNA-binding protein 12B-B OS=Mus musculus OX=10090 GN=Rbm12b2 PE=2 SV=2	0.335068	0.954625	4	8	24	602.8	670.5	630.8	526	644.3	714.8	578.4	642.1	467.4	561.4	636.9	564.1	614.2	737.1	585.7	586.8	737.9	610.3
P50172	Corticosteroid 11-beta-dehydrogenase isozyme 1 OS=Mus musculus OX=10090 GN=Hsd11b1 PE=1 SV=3	0.335214	0.954625	24	16	24	6839.2	6107.5	5725.2	6461.4	5778.2	6168.8	6518	5258.9	5658.6	5843.6	5809.3	4898.1	6387.4	6454	5704.5	6559.5	5814	6084.7
E9Q1Y3	Apolipoprotein B-100 (Fragment) OS=Mus musculus OX=10090 GN=Apob PE=1 SV=1	0.336964	0.954625	24	8	24	893.3	838	630.8	676.5	739	601.7	632	672.4	925.9	799.3	568	861.7	749	709.3	850.4	943.4	856.9	808.3
Q99J95	Cyclin-dependent kinase 9 OS=Mus musculus OX=10090 GN=Cdk9 PE=1 SV=1	0.336964	0.954625	20	16	24	598.3	621.8	680.6	617.4	702.7	722.8	667.1	553.2	522.7	622.9	678.6	533.6	722.9	741.1	724.9	629.1	545.3	603.3
O08914	Fatty-acid amide hydrolase 1 OS=Mus musculus OX=10090 GN=Faah PE=1 SV=1	0.336964	0.954625	24	8	24	1492.4	1350.6	1184.6	1284.7	1279.3	1323.2	1339.7	1253.8	1523.5	1574.6	1202	1506.2	1304	1379.7	1469.6	1519.1	1649.7	1409.9
Q8VCC2	Liver carboxylesterase 1 OS=Mus musculus OX=10090 GN=Ces1 PE=1 SV=1	0.336964	0.954625	24	8	24	3579	3430	1294	2777.9	2354.3	3313	3390.1	2472.4	3642	3888.6	2758.3	3592.6	4022.5	3362.9	3090.3	4954.3	3546.7	3370.5
Q9D0T1	NHP2-like protein 1 OS=Mus musculus OX=10090 GN=Snu13 PE=1 SV=4	0.336964	0.954625	8	8	24	1509.6	1316	1730	1816.2	1666.4	1480.9	1453.1	1516.4	1170	1117.1	1420.1	1246.1	1773.1	1595.4	1403.7	1423.4	1737.6	1158
O88425	Nucleoside diphosphate kinase 6 OS=Mus musculus OX=10090 GN=Nme6 PE=1 SV=1	0.336964	0.954625	4	16	24	40.6	35.3	55.9	48.4	35	34.3	45.8	37.3	28.3	36	40.2	30.2	36.2	24.4	31.7	33.6	47.2	36.5
Q9CQU3	Protein RER1 OS=Mus musculus OX=10090 GN=Rer1 PE=1 SV=1	0.336964	0.954625	8	8	24	133.9	141	162.8	162.7	184.3	125.7	135	162.8	141.2	129.5	120.7	124.8	143.3	145.6	137.9	121.4	149.1	110.1
P62137	Serine/threonine-protein phosphatase PP1-alpha catalytic subunit OS=Mus musculus OX=10090 GN=Ppp1ca PE=1 SV=1	0.336964	0.954625	8	8	24	187.2	163.2	161.5	186.9	178.2	171.3	193.6	167.4	146.9	146.3	154.7	133.2	213.3	173.5	152.4	150	80.4	167.4
Q91X23	Alpha-1-acid glycoprotein OS=Mus musculus OX=10090 GN=Orm1 PE=2 SV=1	0.337547	0.954625	8	8	24	253.7	235.1	202.3	320.1	332.6	183.6	209.8	239.1	298.6	220.2	155.8	226.2	239.1	164.4	194.4	220.1	290.2	160.9
Q9CX11	rRNA-processing protein UTP23 homolog OS=Mus musculus OX=10090 GN=Utp23 PE=2 SV=1	0.337547	0.954625	8	4	24	460.4	498.4	626.7	525	521.1	533.8	482.7	476.1	419.3	474.5	488.3	434.8	574.4	546.6	475.2	483.1	634.9	399.6
P47963	60S ribosomal protein L13 OS=Mus musculus OX=10090 GN=Rpl13 PE=1 SV=3	0.338152	0.954625	4	16	24	2857.8	4050.8	2798	2802.3	2963.8	3681.6	2713.7	2526.6	3698.6	2545.3	2376.3	3503.4	2794.1	2805.6	2431.4	2982.6	3408.1	2426.4
Q8K441	ATP-binding cassette sub-family A member 6 OS=Mus musculus OX=10090 GN=Abca6 PE=1 SV=2	0.342309	0.954625	12	12	24	77.2	47.1	39.6	60.9	48	30.8	84.5	98.3	37.4	76.5	51.1	61.5	38.8	41.1	60.6	59.6	28.8	51
Q9R013	Cathepsin F OS=Mus musculus OX=10090 GN=Ctsf PE=1 SV=1	0.342309	0.954625	4	16	24	774.9	687.6	549.2	699.4	655.6	562.2	829.1	590.9	638.9	607.2	565.7	615.4	565.9	611.8	526.3	604.6	731.7	623.1
P60766	Cell division control protein 42 homolog OS=Mus musculus OX=10090 GN=Cdc42 PE=1 SV=2	0.342309	0.954625	8	12	24	1849.8	1330.6	1277.5	1753.1	1515.7	1225.2	1711	1388.8	1436.2	1421.1	1380.8	1197.6	1434.4	1156.2	1314.6	1658	1282.1	1258.3
Q3TX36	Poly [ADP-ribose] polymerase OS=Mus musculus OX=10090 GN=Parp1 PE=2 SV=1	0.342561	0.954625	24	12	24	8478.1	10215.1	10613.4	8174	8838.4	12126	8862.5	9207.8	8637.5	8663.8	9486.1	8517.9	8730.1	9632.1	9854.2	8764.4	10274.1	10857.8
P50171	Estradiol 17-beta-dehydrogenase 8 OS=Mus musculus OX=10090 GN=Hsd17b8 PE=1 SV=2	0.343066	0.954625	16	8	24	347.2	280.7	390.7	353.1	286.3	350.3	450.6	275.3	383.3	394	392.4	362.6	348.3	370.2	325.2	338.8	244.3	393.6
A0A1D5RME4	60S ribosomal protein L18a (Fragment) OS=Mus musculus OX=10090 GN=Rpl18a PE=1 SV=1	0.344594	0.954625	8	12	24	3289.8	2632	2613.3	3001.1	3132.4	2890.4	2837.9	2600.4	3029.9	2674.2	2535.5	2693.4	3122.2	2538.7	2453.4	3089.9	2766.2	2135.9
Q3TJG6	Uncharacterized protein OS=Mus musculus OX=10090 GN=Ptges3 PE=2 SV=1	0.34728	0.954625	20	8	24	291.6	277.9	293	326.2	275.6	339.4	348.3	250.6	337.3	338.5	335.4	316.6	299.3	342.9	361.8	299.7	313.2	362.4
Q9Z2U0	Proteasome subunit alpha type-7 OS=Mus musculus OX=10090 GN=Psma7 PE=1 SV=1	0.347478	0.954625	24	16	24	2179.4	2071.7	1897.8	2580	2546	2924.3	2562.3	1948.3	2020.5	2280.4	2292.3	1842.3	2312.9	2287.9	2756.4	2353.9	2569.5	2612.5
O35623	BET1 homolog OS=Mus musculus OX=10090 GN=Bet1 PE=1 SV=1	0.348583	0.954625	24	16	24	525.9	414.8	434.4	518.5	455.8	423.7	525.9	469.6	426.1	457.1	401.6	398	452.7	457.4	493.4	509.8	570.7	464.3
Q60737	Casein kinase II subunit alpha OS=Mus musculus OX=10090 GN=Csnk2a1 PE=1 SV=2	0.348583	0.954625	20	16	24	3886.2	4782.1	5418.1	4239.4	4384.4	4611.5	4521	3592	3631.3	4619	4987.9	4147.5	5431.3	5261.6	4207.2	4383.4	5151.7	3720.1
Q3UF82	Mitogen-activated protein kinase OS=Mus musculus OX=10090 GN=Mapk1 PE=2 SV=1	0.348583	0.954625	20	8	24	1660.9	1440.3	1730.3	1921.6	1758	1714.3	1848.5	1776.7	1543.7	1731.7	1861.7	1627	1840.9	1888.1	1881.3	1668.9	2142.8	1644.4
E0CYR6	N-acetyltransferase family 8 member 7 OS=Mus musculus OX=10090 GN=Nat8f7 PE=1 SV=1	0.348583	0.954625	24	16	24	460.4	373.5	285.6	465.1	360.2	453.1	412.3	460.3	295.7	355.4	355.8	365.1	454.6	363.9	339.4	495.1	539.1	391.5
Q8BMC4	Nucleolar protein 9 OS=Mus musculus OX=10090 GN=Nop9 PE=1 SV=1	0.348583	0.954625	20	16	24	1129.5	1280	1538.2	1324.9	1423.7	1487	1421.9	1299.1	1219.2	1416.5	1423.3	1315.5	1414.2	1581.2	1502.4	1366.9	1579.6	1359.4
P83877	Thioredoxin-like protein 4A OS=Mus musculus OX=10090 GN=Txnl4a PE=1 SV=1	0.348583	0.954625	8	8	24	4708.5	4015.9	4883	5490.3	5231.9	4843.1	5333.4	4339.8	3646.1	4198.9	4665.2	3655.9	5308.7	4669.3	4254.8	4618.6	4189.9	4263.5
Q99JY0	Trifunctional enzyme subunit beta, mitochondrial OS=Mus musculus OX=10090 GN=Hadhb PE=1 SV=1	0.348583	0.954625	16	16	24	8920.7	6914.5	5608.2	7801.9	6745	5373.3	8458.8	6504.4	11008.1	8728.3	10358.2	8614.1	7149.9	6665.3	8058.6	8670.7	7281.3	8623.9
Q8C894	Uncharacterized protein OS=Mus musculus OX=10090 GN=Lipt1 PE=2 SV=1	0.348583	0.954625	24	8	24	696.2	579.8	795.5	708.3	543.4	551.1	844	590.6	657.5	715	650.5	658	661.9	743	607.4	705.1	858.5	666.5
Q64321	Zinc finger and BTB domain-containing protein 7B OS=Mus musculus OX=10090 GN=Zbtb7b PE=1 SV=2	0.348583	0.954625	20	8	24	1517.2	1806.5	1907.1	1696.5	1626	2138	2012.5	1867.9	1911.8	1832.5	1946.1	1923.7	1886.6	2101.1	1953	1638.6	1971.4	1929
O88630	Golgi SNAP receptor complex member 1 OS=Mus musculus OX=10090 GN=Gosr1 PE=1 SV=2	0.349448	0.954625	24	16	24	185.4	154.4	157.6	202.2	162.6	124.6	160.1	128.6	157.5	160.1	136	146	173.9	172.9	152.8	194.8	158.6	169.1
Q9QYJ3	DnaJ homolog subfamily B member 1 OS=Mus musculus OX=10090 GN=Dnajb1 PE=1 SV=3	0.350049	0.954625	16	20	24	183.4	173.9	271.8	233.4	232.5	222.8	210.4	233.6	145.6	298.8	292.6	207.6	248.7	276.1	213.1	235.5	288.2	201
Q8BHN1	Gamma-taxilin OS=Mus musculus OX=10090 GN=Txlng PE=1 SV=1	0.350049	0.954625	16	12	24	712.7	734.9	648.1	683	749.4	764.2	631.1	685.2	768.7	744.7	771.8	840.1	731.1	814.6	729.8	744.8	858.1	705.3
D3YZ09	H/ACA ribonucleoprotein complex subunit (Fragment) OS=Mus musculus OX=10090 GN=Gar1 PE=1 SV=1	0.350049	0.954625	8	8	24	3365	3520.6	4427.9	3446.6	3616.5	3823.7	3626.3	3288.8	2885.5	3125.7	3504.7	3237.5	3802.6	3660.8	3090.7	3294.2	3281.8	2900.1
A0A0A0MQ73	Histone-lysine N-methyltransferase 2D OS=Mus musculus OX=10090 GN=Kmt2d PE=1 SV=1	0.350049	0.954625	24	12	24	143.5	195.2	159.9	129.9	143.9	171.5	153.5	168.8	129.1	119.4	162.7	161	142	206.9	180.6	143.8	189.7	189.8
P97762	Retinitis pigmentosa 9 protein homolog OS=Mus musculus OX=10090 GN=rp9 PE=1 SV=1	0.350049	0.954625	4	20	24	2034	2161.6	2602.4	1969.3	2230.7	2296.9	2134.4	1813.6	1657.9	1847.9	2035.2	1689.1	2407	2252	1764.2	1902.9	1803.8	1639.2
Q9DBG1	Sterol 26-hydroxylase, mitochondrial OS=Mus musculus OX=10090 GN=Cyp27a1 PE=1 SV=1	0.350049	0.954625	12	20	24	3372.4	2297.4	1512.1	3054.9	2459.7	2110.6	3404.4	2626.6	3834.6	3844.5	2334	3423.6	2573	2486.6	2893	3612	3003.9	3103
Q3USU4	Uncharacterized protein OS=Mus musculus OX=10090 GN=Cyp7b1 PE=2 SV=1	0.350049	0.954625	8	12	24	5167.4	2820.4	4015.6	5265.3	5693.7	3655.4	3727.7	5994	4000.6	3372.2	3033.2	4445.8	4223.4	3592.7	2832.2	4109.8	4812.1	2000.5
Q6NY00	Fructose-bisphosphate aldolase OS=Mus musculus OX=10090 GN=Aldoa PE=2 SV=1	0.351189	0.954625	8	4	24	306.7	414.9	972	536.3	507.6	343.6	316.7	269	412.4	341.1	489.7	391.8	243.6	290.8	499.8	362.1	450.9	634.6
A0A0R4J114	Digestive organ expansion factor homolog OS=Mus musculus OX=10090 GN=Diexf PE=1 SV=1	0.351678	0.954625	4	8	24	961.7	1124	1260.2	881.5	1011.4	1065.2	873.8	1160.4	826.1	950.5	1053.3	1038.7	959.3	1210.6	1118.2	981.5	1111.3	1064
A0A0G2JFK5	Histone-lysine N-methyltransferase OS=Mus musculus OX=10090 GN=Kmt5a PE=1 SV=1	0.354987	0.954625	24	12	24	68.6	59.1	73.1	59.6	59.9	76.6	70.6	63.2	51.2	83.9	70.3	66.2	88	54.8	75.1	90	65.8	79.5
Q9Z0H1	WD repeat-containing protein 46 OS=Mus musculus OX=10090 GN=Wdr46 PE=2 SV=1	0.354987	0.954625	20	16	24	1667.8	2666.7	2644.7	1597.9	1867.8	1927.8	1488.8	2170.4	1667.2	1815.6	2008	2278.5	2078.1	2509.7	2025.4	1701.8	2183.3	1705.8
P59266	Fat storage-inducing transmembrane protein 2 OS=Mus musculus OX=10090 GN=Fitm2 PE=1 SV=1	0.355215	0.954625	4	16	24	112.6	160.9	162.2	161	140.7	128.6	109.1	138	136.8	106.5	130.8	140.8	113.3	138.3	126.9	95.8	139.6	140.2
Q9D8M7	PHD finger protein 10 OS=Mus musculus OX=10090 GN=Phf10 PE=1 SV=4	0.355215	0.954625	16	8	24	712.2	636.8	839.3	732.5	880.8	792.4	823.9	896	625.4	848.7	977.1	676	791.3	873.9	774.5	746.4	721.7	701.4
E9Q624	Zinc finger protein 644 OS=Mus musculus OX=10090 GN=Zfp644 PE=1 SV=1	0.355215	0.954625	20	8	24	43	35.6	41.1	24.8	45.1	45.4	32.6	70.3	38	48.1	51.6	31.8	49.7	44.1	50	51.5	44.1	45.2
Q8BM72	Heat shock 70 kDa protein 13 OS=Mus musculus OX=10090 GN=Hspa13 PE=1 SV=1	0.355248	0.954625	8	12	24	149.5	179.7	156.1	155.9	187.5	161.3	122.7	169.3	173.8	147.3	126	198.6	146.9	146.4	134.2	146.8	237.1	146.6
Q8BMD8	Calcium-binding mitochondrial carrier protein SCaMC-1 OS=Mus musculus OX=10090 GN=Slc25a24 PE=1 SV=1	0.355772	0.954625	4	12	24	217.8	235.4	265	233.8	286.6	211.5	252	217.2	193.7	151.7	247.3	200.6	173.5	250.8	219.9	258.4	209.4	227.7
Q8BHJ5	F-box-like/WD repeat-containing protein TBL1XR1 OS=Mus musculus OX=10090 GN=Tbl1xr1 PE=1 SV=1	0.355772	0.954625	20	4	24	1536.4	1936	2289.2	1817	2146.8	2337.6	2110.3	1819.1	1733.3	2233.9	2441.5	1864.5	2262.8	2390.6	2151.3	1988.4	1797	1812.2
P62996	Transformer-2 protein homolog beta OS=Mus musculus OX=10090 GN=Tra2b PE=1 SV=1	0.355772	0.954625	4	12	24	2599.7	3073	2933.4	2553.4	2764.4	2867.1	2611.5	2700.1	2166	2376.1	2740.9	2258.3	2914.6	2760	2165.2	2448.4	2939.6	1986.8
P27661	Histone H2AX OS=Mus musculus OX=10090 GN=H2afx PE=1 SV=2	0.357357	0.954625	4	20	24	1875	1321.9	1637.3	1541.7	1700.4	1504.3	1475.2	1500.6	1073.7	1116.4	1678.8	1167.5	1464.5	1566.7	1425.1	1423.7	1131.7	1307.8
Q9D110	5-formyltetrahydrofolate cyclo-ligase OS=Mus musculus OX=10090 GN=Mthfs PE=2 SV=2	0.358191	0.954625	12	16	24	180.8	173.6	141.1	189.4	163.4	153.2	189.8	152.3	254.6	202.3	147.8	211.9	178.5	163.5	194.6	191.4	157.7	144.2
P59017	Bcl-2-like protein 13 OS=Mus musculus OX=10090 GN=Bcl2l13 PE=1 SV=2	0.358191	0.954625	16	16	24	114.7	108.9	72.1	121.7	108.3	97.4	107.6	110.9	154.5	133.4	95.5	145.7	92.7	125.1	149.2	123.5	129.6	136.2
Q8BFR5	Elongation factor Tu, mitochondrial OS=Mus musculus OX=10090 GN=Tufm PE=1 SV=1	0.358191	0.954625	12	16	24	8395.6	6380.9	6799.9	8588.2	7699.9	5686.2	9367.7	7013.5	8430.4	9860.8	7391.6	7676.2	6919.9	6643.6	7118.5	8710	7418.1	6439.8
Q3THX4	Uncharacterized protein OS=Mus musculus OX=10090 GN=Vps45 PE=2 SV=1	0.358191	0.954625	12	20	24	83.8	72.1	62	72.8	69.9	64.4	78.9	88.2	72.9	80.4	72.3	76.6	73.4	83.2	70.5	70	98.2	65.4
Q3TPF5	Uncharacterized protein OS=Mus musculus OX=10090 GN=Prmt1 PE=2 SV=1	0.362114	0.954625	4	12	24	196.6	136.8	226.9	181.9	189.6	173.4	193.8	189.4	106.9	152.1	168.8	132.4	164.1	156.8	186	147.7	194.3	169.5
Q8VCT4	Carboxylesterase 1D OS=Mus musculus OX=10090 GN=Ces1d PE=1 SV=1	0.362391	0.954625	24	8	24	7878.1	7366.4	3772.6	5978.2	5306.6	6493.5	7119.1	5821.9	6686.7	7661.6	5198.8	6642.2	7910.7	6927.6	6970.6	9879.9	5874.3	6932.9
E9Q800	MICOS complex subunit MIC60 OS=Mus musculus OX=10090 GN=Immt PE=1 SV=1	0.362391	0.954625	8	4	24	116.5	137.4	377.1	308.7	258.2	138.6	84.8	61.7	164.5	96.4	272.7	101.5	78.8	95.5	154.2	142.7	96	240.7
Q9JIX8-4	Isoform 4 of Apoptotic chromatin condensation inducer in the nucleus OS=Mus musculus OX=10090 GN=Acin1	0.363396	0.954625	4	8	24	844	1095	1197.5	824.8	858.5	1165.9	769.9	1087.8	817.2	709	966.1	955	994.3	1078.6	1113.8	778.8	1071.7	969.4
Q8BG81	Polymerase delta-interacting protein 3 OS=Mus musculus OX=10090 GN=Poldip3 PE=1 SV=1	0.363396	0.954625	8	4	24	2606.5	2947.9	3351.1	2740.3	3071	3376.3	2758.6	2635.2	2370.1	2693	2932.1	2457.7	3166.6	3345.1	2922.6	2873	2812.4	2686.8
Q9WUM5	Succinate--CoA ligase [ADP/GDP-forming] subunit alpha, mitochondrial OS=Mus musculus OX=10090 GN=Suclg1 PE=1 SV=4	0.363396	0.954625	12	16	24	1741.9	1445.2	1217.4	1734.3	1470.7	1060.3	2006.1	1338.9	1830.7	1904.7	1357.9	1539.1	1774.2	1369	1296.6	1746.8	1257.2	1060.8
Q8R2N0	Thyroid transcription factor 1-associated protein 26 OS=Mus musculus OX=10090 GN=Ccdc59 PE=2 SV=2	0.363396	0.954625	20	16	24	283.7	283.7	401.9	315.5	328.1	352.7	332.7	284.5	277.4	323.9	368.7	341.8	376.7	404.9	317.3	329.6	369	305.6
Q9D020	Cytosolic 5'-nucleotidase 3A OS=Mus musculus OX=10090 GN=Nt5c3a PE=1 SV=4	0.365204	0.954625	24	4	24	125.1	107.3	102.7	135.1	109.8	75.2	122.3	96.8	162.9	137.5	107.5	136.4	127.2	113.1	144.1	144.1	117.1	130.7
Q8R2T8	General transcription factor 3C polypeptide 5 OS=Mus musculus OX=10090 GN=Gtf3c5 PE=2 SV=2	0.365204	0.954625	20	16	24	210.8	262	241.7	201.4	196.3	256.7	237.2	176.5	197.8	216.5	260.3	193.5	215.8	282.5	255.2	221.7	231.1	234.6
Q3UIT0	Uncharacterized protein OS=Mus musculus OX=10090 GN=Nr2f6 PE=2 SV=1	0.365204	0.954625	20	20	24	778.8	799	922.1	709.8	815.4	924.4	822.9	641.6	652.5	716.1	806.4	611.8	809.9	950.2	770.2	840.4	720.1	798.5
Q9DB73	NADH-cytochrome b5 reductase 1 OS=Mus musculus OX=10090 GN=Cyb5r1 PE=1 SV=1	0.367084	0.954625	4	12	24	48.6	48.9	66.2	62.2	64.3	38	56.4	42.7	53.1	40.6	44.6	44.6	42.8	44.2	64.4	55.2	60	51.2
P61358	60S ribosomal protein L27 OS=Mus musculus OX=10090 GN=Rpl27 PE=1 SV=2	0.367935	0.954625	8	4	24	973.8	1208.2	1009.6	1011.7	1047.4	1137.1	875.3	838.2	1029.9	952.2	849.5	1092.6	1009.8	1004.8	838	919.9	1884.6	864.2
O35382	Exocyst complex component 4 OS=Mus musculus OX=10090 GN=Exoc4 PE=1 SV=2	0.367935	0.954625	16	16	24	449.5	397.8	390.6	428.3	433.3	387	430.8	468.1	426.8	440.4	442.8	469	398.3	390.6	468.9	430.2	456.3	480
B2RRI2	Protein strawberry notch homolog 1 OS=Mus musculus OX=10090 GN=Sbno1 PE=1 SV=1	0.367935	0.954625	16	20	24	159.3	161.8	190.4	148.2	167.9	171.2	153.8	174.7	147.6	162	242.2	170.3	161.1	178.9	178.7	154.3	240.5	181
A2AQA7	RNA helicase aquarius OS=Mus musculus OX=10090 GN=Aqr PE=1 SV=1	0.367935	0.954625	4	12	24	4864.4	4692.1	5125.9	4482.1	4812.4	5226.1	4573.5	5067.2	3792.9	4619.7	4620.4	3954.9	4437.3	4878	4676.6	4390.7	4522.5	4971.2
A0A0G2JES3	60S ribosomal protein L9 (Fragment) OS=Mus musculus OX=10090 GN=Rpl9 PE=1 SV=1	0.37012	0.954625	8	12	24	2074.6	1706.2	1643.5	2083.5	2038	1828.9	1871.1	1736.7	1880.8	1734.2	1631.6	1784.5	1980.4	1709.1	1630.4	2091.9	1817.1	1564
Q9WUR2-2	Isoform 2 of Enoyl-CoA delta isomerase 2, mitochondrial OS=Mus musculus OX=10090 GN=Eci2	0.37012	0.954625	12	20	24	1721.6	1329	1145.5	1649.9	1252.6	1015.2	1791.2	1173.8	1860.5	1648.8	1615.6	1624.8	1517.8	1584.5	1543.8	1935.8	1422.4	1290.6
G3UVU8	MCG7669, isoform CRA_a OS=Mus musculus OX=10090 GN=Supt4a PE=4 SV=1	0.37012	0.954625	8	4	24	123.7	111.7	143.9	131.1	126.5	124.5	157.7	80.3	79.1	109.4	89.9	87.7	141.6	131.6	119.1	115.9	110.9	104
A0A140LHA2	Mitotic checkpoint protein BUB3 OS=Mus musculus OX=10090 GN=Bub3 PE=1 SV=1	0.37012	0.954625	4	12	24	2200.1	2347.7	2513.7	2308.2	2244.1	2419.9	2370.7	2164.2	2017.8	2049.8	2276.8	1994	2507.9	2413	2061.6	2180.1	1882	2076.7
Q9QZS3	Protein numb homolog OS=Mus musculus OX=10090 GN=Numb PE=1 SV=1	0.37012	0.954625	16	12	24	384.3	432.7	324.7	426.3	407.9	360.2	451.8	386	410.8	437.8	434.4	434.1	424.5	438.8	340.8	462.7	430.6	403
Q9WTK2	Chromodomain Y-like protein OS=Mus musculus OX=10090 GN=Cdyl PE=1 SV=1	0.371257	0.954625	4	8	24	213.9	323.9	332.8	275	245.3	298.4	280.3	205.4	269.3	254.8	266.7	300.5	294.4	321.5	283.8	239.1	300.3	323.4
Q922E4	Ethanolamine-phosphate cytidylyltransferase OS=Mus musculus OX=10090 GN=Pcyt2 PE=1 SV=1	0.375063	0.954625	16	16	24	433.9	415.7	371.3	405.1	357.3	461.8	484.3	382	528.5	512.2	413.9	515.1	387.7	441	516.1	415	430.6	554.5
A0PJ68	C130022K22Rik protein (Fragment) OS=Mus musculus OX=10090 GN=Ccdc174 PE=2 SV=1	0.375318	0.954625	20	12	24	104.2	135.5	124.3	92.4	105.1	111.1	112	103.5	126.9	105.3	115.9	142.5	105.2	167.1	117.3	109.3	130.6	113.9
Q8C660	RIKEN cDNA 1810008A18, isoform CRA_a OS=Mus musculus OX=10090 GN=Fam207a PE=2 SV=1	0.375318	0.954625	8	4	24	600.6	545.9	533	608.8	600.4	612.7	619.1	504.1	490.4	525.6	537.9	519.2	661.6	596.7	533.3	571	636.9	549.8
E9Q3M3	Dynactin subunit 1 OS=Mus musculus OX=10090 GN=Dctn1 PE=1 SV=1	0.375333	0.954625	16	20	24	855.3	759.6	644.5	800.8	960.9	840.8	671.5	822.4	581.7	992.2	949.6	792.4	874.4	845.2	840	990.1	1071	752.8
Q80U58	Pumilio homolog 2 OS=Mus musculus OX=10090 GN=Pum2 PE=1 SV=2	0.375333	0.954625	12	16	24	34.1	29.7	27.6	44.7	43.5	30.5	38.6	53.2	40.9	42.5	38.3	43.7	33.4	35.8	47.4	33.8	59.9	42.7
A0A0U1RNX8	B-cell CLL/lymphoma 7 protein family member C OS=Mus musculus OX=10090 GN=Bcl7c PE=1 SV=1	0.375408	0.954625	4	8	24	197.4	241.5	231.3	182.7	205.8	239.9	203.1	172.8	165.8	154.1	220.6	191.8	180	259.3	189.4	193.5	249.3	176
P58871	182 kDa tankyrase-1-binding protein OS=Mus musculus OX=10090 GN=Tnks1bp1 PE=1 SV=2	0.375927	0.954625	16	16	24	30.7	38.8	15.2	24.7	23.5	24.3	21.2	26.3	34.6	38.5	24.7	37.1	31.5	28.7	31.1	24.6	30.1	35.7
Q921D1	2700078E11Rik protein (Fragment) OS=Mus musculus OX=10090 GN=Cacul1 PE=2 SV=1	0.375927	0.954625	8	16	24	471.4	522.7	538.7	528.3	586.6	636.7	506.8	445.6	451.4	483.4	497	508.9	531.3	623.8	541.4	430.3	428.9	492.4
O35405	Phospholipase D3 OS=Mus musculus OX=10090 GN=Pld3 PE=1 SV=1	0.375927	0.954625	24	8	24	69.5	64.6	61.8	67.9	64.5	66.1	66.8	58.3	69.5	63.9	67.8	79	64.8	72.8	58.2	72.2	98.5	82.2
Q9ES74	Serine/threonine-protein kinase Nek7 OS=Mus musculus OX=10090 GN=Nek7 PE=1 SV=1	0.375927	0.954625	20	8	24	1205.9	1084.6	1032.2	1255.6	1220.6	1122.4	1286.6	1187.3	1059.5	1226.3	1370.1	1157.1	1260.7	1260.4	1200.4	1076.6	1378.1	1072.2
E9Q2N1	Bromodomain and WD repeat-containing protein 1 (Fragment) OS=Mus musculus OX=10090 GN=Brwd1 PE=1 SV=1	0.376598	0.954625	20	8	24	147.1	156.8	174.9	136.4	142.9	218.9	153.8	186.6	156.6	182.1	216	173.1	162	190.3	187.1	135	217.9	182.6
E9PXX7	Thioredoxin domain-containing protein 5 OS=Mus musculus OX=10090 GN=Txndc5 PE=1 SV=1	0.378204	0.954625	8	8	24	1867.8	1800.5	1661.2	1816.1	1913.4	1912.9	1682.2	1483	2152.3	1712.3	1393.1	1894	1619.5	1730.8	1783.9	1996.6	2019	1748.5
Q3U505	Uncharacterized protein (Fragment) OS=Mus musculus OX=10090 GN=Rpn2 PE=2 SV=1	0.378204	0.954625	12	4	24	1492.8	2011.3	1583.8	1659.8	1833.7	1741.6	1297.5	2295.8	1806.4	1409.5	1159.7	2001.7	1402.8	1594.9	1594.4	1567.1	1320.5	1683.3
G3UW85	Enhancer of rudimentary homolog OS=Mus musculus OX=10090 GN=Erh PE=1 SV=1	0.37873	0.954625	8	8	24	6043.4	5018.4	5889.2	6600.6	5815.7	5700.5	6240.7	5409.9	4467.1	4642.5	5488.7	4461.2	6693.2	5635.6	4896	5161.3	5272.9	4400.9
Q9CW46	Ribonucleoprotein PTB-binding 1 OS=Mus musculus OX=10090 GN=Raver1 PE=1 SV=2	0.37873	0.954625	4	4	24	657.4	1182.4	1233	643.6	686.9	1174.6	751.1	793.9	1011.1	797.9	914.9	1099.1	911.4	1122.9	1108.3	860	901.4	1155.1
B2RX07	Cleavage and polyadenylation factor subunit homolog (S. cerevisiae) OS=Mus musculus OX=10090 GN=Pcf11 PE=2 SV=1	0.379446	0.954625	20	16	24	3803.9	4660.7	5669.8	4145.3	4717	5284	4476.9	4547.6	4215.3	4651.5	5090.1	4601.9	4770.9	5300.8	5009.4	4104.7	5531.4	4873.4
Q9R0Q6	Actin-related protein 2/3 complex subunit 1A OS=Mus musculus OX=10090 GN=Arpc1a PE=1 SV=1	0.382883	0.954625	16	12	24	113.8	120.4	93.1	106.9	140.7	102	121	114.7	108.5	112.3	195.4	140.8	118.5	117.4	108.4	117.3	109.4	116.3
Q9JKC8	AP-3 complex subunit mu-1 OS=Mus musculus OX=10090 GN=Ap3m1 PE=1 SV=1	0.382883	0.954625	16	12	24	750.2	633.5	590	822.1	852.4	615.6	843.1	737.2	624.3	904.2	908.8	681	741.3	728.9	651.4	755.2	716.7	599.2
Q61176	Arginase-1 OS=Mus musculus OX=10090 GN=Arg1 PE=1 SV=1	0.382883	0.954625	12	12	24	2407.2	2221.1	2948.9	2376.4	2315	2640.6	2805.2	2493.5	3174.9	2354.1	2469.5	2829.5	2191.7	2162.4	3000.2	2174.3	2179.5	2968.2
Q80YD1	ATP-dependent RNA helicase SUPV3L1, mitochondrial OS=Mus musculus OX=10090 GN=Supv3l1 PE=1 SV=1	0.382883	0.954625	12	20	24	943.2	907.3	1109.2	952.1	813.3	806	1067.4	968.5	1070.4	1065	994.3	1044.6	931.5	1036.6	964.8	1017.3	1081.6	1064.3
Q01147	Cyclic AMP-responsive element-binding protein 1 OS=Mus musculus OX=10090 GN=Creb1 PE=1 SV=1	0.382883	0.954625	8	4	24	990.7	1076.6	1346.3	1078.8	1132.2	1199.1	1111.4	938.8	966.7	901.6	1055.9	1057.9	1077.6	1193.2	1106.4	1014.5	978	1108.1
Q9WUD0	Cytochrome P450 2B10 related protein OS=Mus musculus OX=10090 GN=Cyp2b10 PE=1 SV=1	0.382883	0.954625	20	12	24	776.2	580.8	237.3	562.8	623.8	428.8	742.2	543.6	449.9	623.3	759.4	504.4	1035.3	704.5	726.9	930.9	560.9	558.7
O54749	Cytochrome P450 2J5 OS=Mus musculus OX=10090 GN=Cyp2j5 PE=1 SV=1	0.382883	0.954625	24	4	24	3617.3	2759	2318.5	3142.2	2732.1	3050.3	3712.7	3288.3	3025.2	3716.9	3472	3049.5	3408.9	2958.6	3057.2	3733.4	3832	3257.7
E9PY43	Glutamate-rich 1 OS=Mus musculus OX=10090 GN=Erich1 PE=1 SV=1	0.382883	0.954625	4	12	24	38.4	43.7	42.2	35.3	40.7	48.8	33.3	36.3	48.9	29.1	42.1	30.5	34.3	39	40.8	35	44.3	40.2
Q9EP75	Leukotriene-B4 omega-hydroxylase 3 OS=Mus musculus OX=10090 GN=Cyp4f14 PE=1 SV=1	0.382883	0.954625	24	4	24	2746.3	2570.2	1988.6	2560.4	2571.5	2753.9	2733.3	2265.4	2910.8	2930.3	2477.3	2631.2	2583.6	2634.9	2621.5	3127.7	2763.5	3012.9
Q9DCM0	Persulfide dioxygenase ETHE1, mitochondrial OS=Mus musculus OX=10090 GN=Ethe1 PE=1 SV=2	0.382883	0.954625	16	12	24	266.6	274.8	156.6	336.5	266.7	237.2	298.8	232.2	442.1	373.5	183.6	368.8	325.9	227.6	323.7	321.2	296.8	295
O70551	SRSF protein kinase 1 OS=Mus musculus OX=10090 GN=Srpk1 PE=1 SV=2	0.382883	0.954625	24	12	24	143.5	153.1	109	110.2	133.5	158.6	139.5	128.8	129.3	147.5	138.1	148.1	136	147.4	136.5	145	187.3	152.9
Q3U3D3	Uncharacterized protein OS=Mus musculus OX=10090 GN=Vars PE=2 SV=1	0.382883	0.954625	16	12	24	3244	2821.7	2451.9	2960.5	3324.6	2760.2	2777.7	3514.8	3178.6	3560.4	3167.1	3529	2977.3	2981.3	3152.7	3424.5	3315.1	3211.3
Q8BG32	26S proteasome non-ATPase regulatory subunit 11 OS=Mus musculus OX=10090 GN=Psmd11 PE=1 SV=3	0.384451	0.954625	8	8	24	1310.6	1576.8	1318.2	1562.8	1643.1	1942.3	1615.5	1285.6	1301.4	1411.8	1473.2	1222	1480.5	1425.9	1625.5	1467.5	1244.7	1524.5
G3X9M0	28S ribosomal protein S29, mitochondrial OS=Mus musculus OX=10090 GN=Dap3 PE=1 SV=1	0.384451	0.954625	16	16	24	881.6	783	682.9	851.4	685.5	620.7	927.9	687.4	1096.2	940.5	703	1023.6	719.6	722.7	867.9	917.4	714.3	874.8
Q9CQR2	40S ribosomal protein S21 OS=Mus musculus OX=10090 GN=Rps21 PE=1 SV=1	0.384451	0.954625	24	16	24	796.8	526.7	505.6	760.2	677.2	570	627	533.8	650.5	569.7	491.9	562.5	585.5	549.6	560.9	736	907.2	573.3
Q3UC49	Ferrochelatase OS=Mus musculus OX=10090 GN=Fech PE=2 SV=1	0.384451	0.954625	16	16	24	2171	1676.9	2185.8	2104.8	1777.9	1403.6	2394.1	1678.8	2459.1	2473.3	2048.9	2209.1	1920.8	2135.4	1936.8	2348.3	2166.7	1889.8
Q8JZK9	Hydroxymethylglutaryl-CoA synthase, cytoplasmic OS=Mus musculus OX=10090 GN=Hmgcs1 PE=1 SV=1	0.384451	0.954625	24	16	24	510.3	450.7	272.3	544.2	399.5	619.2	522.1	447.1	523.7	474.1	407.9	436.6	408	329.8	545.9	628.8	542.1	631.9
P16332	Methylmalonyl-CoA mutase, mitochondrial OS=Mus musculus OX=10090 GN=Mut PE=1 SV=2	0.384451	0.954625	16	16	24	3571.2	3223.5	2495	3158.8	2983.6	2599.4	3233	3150.6	4975	4350.7	2796.5	4780.7	3093	2894	3813.1	3643.9	3447.4	3733.8
Q9DCE3	Phosphomannomutase OS=Mus musculus OX=10090 GN=Pmm2 PE=2 SV=1	0.384451	0.954625	8	8	24	466.5	426.7	382.6	482.1	444	447.7	496.7	428.2	445.1	407.5	428.5	389.1	408	391.1	449.4	437.9	402.7	559.6
Q9D710	Thioredoxin-related transmembrane protein 2 OS=Mus musculus OX=10090 GN=Tmx2 PE=1 SV=1	0.384451	0.954625	8	8	24	185	130	131.6	146.4	171.9	139.1	139.2	151.9	141.7	148.5	129.1	119.2	149	124.2	133	136.5	154.6	135.5
O35900	U6 snRNA-associated Sm-like protein LSm2 OS=Mus musculus OX=10090 GN=Lsm2 PE=1 SV=1	0.384451	0.954625	8	8	24	4099.4	2830.5	3829.8	4423.4	3815.5	3547.1	4179.2	4144.7	2764.7	3066.9	3647.6	2636.1	4094.1	3521.4	3367.1	3368.6	3773.1	3347.4
Q6NSR5	UDP-glucuronosyltransferase OS=Mus musculus OX=10090 GN=Ugt1a6a PE=2 SV=1	0.384451	0.954625	16	12	24	303.6	243.2	245.4	270.9	290.7	304.7	320.1	281.9	286	361.6	294.9	322.8	281.5	296.9	278.9	333.4	299.7	313.8
Q8CAP8	Uncharacterized protein OS=Mus musculus OX=10090 GN=Mlh1 PE=2 SV=1	0.384451	0.954625	20	8	24	244.7	199.6	223.1	251.3	331.6	272.2	273.1	263.4	179.7	276.7	301	206.4	252	299	308.6	305.3	304.5	218.9
E9Q7L1	URB2 ribosome biogenesis 2 homolog (S. cerevisiae) OS=Mus musculus OX=10090 GN=Urb2 PE=1 SV=1	0.384451	0.954625	8	8	24	5162	4801.4	5426.4	5273.5	5425.6	5111.3	4775	5844.6	3968.7	4618.8	5091	4509.3	5263.5	5072.6	5004.2	4822.6	5169	4638.6
E9Q8K8	Zinc finger CCCH domain-containing protein 4 OS=Mus musculus OX=10090 GN=Zc3h4 PE=1 SV=1	0.384807	0.954625	20	16	24	640.8	871.6	944.1	701.4	765.2	940.8	685.6	895.5	688.4	712.6	769	844.3	717.4	956.9	950.7	695.8	1008.7	928.9
Q9JJJ3	Aquaporin-9 OS=Mus musculus OX=10090 GN=Aqp9 PE=2 SV=1	0.388276	0.954625	12	8	24	545.5	505.4	239.2	546.1	265	183	522.2	656.8	626.8	316.8	240.8	644.9	449.6	235.2	431.2	368.4	257.2	471.1
A1L341	Dual-specificity tyrosine-phosphorylation-regulated kinase 1A OS=Mus musculus OX=10090 GN=Dyrk1a PE=1 SV=1	0.388276	0.954625	16	20	24	444.6	524.1	613.8	523.6	619.3	635.1	599.4	512.7	544.4	690.9	720.4	599	515	670.6	641.6	552.4	705.4	611.6
Q64524	Histone H2B type 2-E OS=Mus musculus OX=10090 GN=Hist2h2be PE=1 SV=3	0.388276	0.954625	8	4	24	140.4	158.2	164.2	195	189.9	165.8	178.7	125	141.9	150.9	185.4	144.3	154.4	154.7	139.7	141	190	164.8
Q9WTX2	Interferon-inducible double-stranded RNA-dependent protein kinase activator A OS=Mus musculus OX=10090 GN=Prkra PE=1 SV=1	0.388276	0.954625	24	4	24	468.6	409.2	282.9	420.1	437	474.8	453	408.7	420.6	491.6	448	473.3	457	454.4	393.8	571.1	567.7	456.5
D3Z0K6	MCG120108, isoform CRA_a OS=Mus musculus OX=10090 GN=Rsbn1l PE=1 SV=1	0.388276	0.954625	12	16	24	358.8	317.1	314.6	350.7	392.9	317.3	390.2	459.5	310.3	437.5	410	308.9	384.3	375.3	387.3	364.1	426.2	349.2
Q6PGB6	N-alpha-acetyltransferase 50 OS=Mus musculus OX=10090 GN=Naa50 PE=1 SV=1	0.388276	0.954625	8	20	24	1684.3	1581.8	1618.4	1869.6	1874.5	1782.2	1853.2	1451.8	1739.6	1728.5	1822.6	2602.4	1820.1	1620.7	1723.4	1765.5	1988.9	1653.8
A0A0G2JGL8	Putative ATP-dependent RNA helicase DHX30 OS=Mus musculus OX=10090 GN=Dhx30 PE=1 SV=1	0.388276	0.954625	24	8	24	179.6	191.5	136.2	168	160	173.9	155.2	161.8	178.9	181.4	185.2	174.3	138.5	179	161.1	189.4	177.4	195.6
P42227	Signal transducer and activator of transcription 3 OS=Mus musculus OX=10090 GN=Stat3 PE=1 SV=2	0.388276	0.954625	8	16	24	1430.7	1432.8	2434.5	2107.3	2279.1	1659	1554.5	1783.5	1434.6	1837.8	1850.8	1511	1328	1498	1664.4	1457.6	1846	1361.7
Q3UYZ8	Uncharacterized protein (Fragment) OS=Mus musculus OX=10090 GN=Ctcf PE=2 SV=1	0.388276	0.954625	20	8	24	3985.8	4654.7	5234.7	4352.4	5298	5787.7	4674.1	5782.6	4240.1	5535	5868	4813.5	4942.6	5927	5079.4	4696.1	5001	5008.2
Q99JI4	26S proteasome non-ATPase regulatory subunit 6 OS=Mus musculus OX=10090 GN=Psmd6 PE=1 SV=1	0.388722	0.954625	8	8	24	1211	1099.6	1051.2	1255	1384.5	1528.2	1352.3	1138	966.7	1135.1	1222.7	950.8	1116.5	1171.4	1284.3	1173.8	1229.6	1186.5
A7E215	Rps6ka3 protein (Fragment) OS=Mus musculus OX=10090 GN=Rps6ka3 PE=2 SV=1	0.388722	0.954625	8	12	24	78.2	70.8	95.3	95.6	106.9	103.4	87.1	90	116.5	95.7	69.4	79.2	79.1	91.7	85.3	70.4	105.6	105.4
Q8CCV1	Uncharacterized protein OS=Mus musculus OX=10090 GN=Gspt1 PE=2 SV=1	0.388722	0.954625	12	12	24	587.5	647	557.9	591.5	585	568.5	574.7	667.2	649.4	644.7	548.9	718.5	569.3	585.5	578.5	565.7	529.8	588.7
Q3THU8	Uncharacterized protein OS=Mus musculus OX=10090 GN=Slc25a3 PE=2 SV=1	0.388722	0.954625	12	12	24	2432.8	2130.1	1911.5	2600.9	2043.1	1486.4	1991.9	2073	2747.5	1979.4	1392	2521.1	1673	1803.9	2231.8	1738.8	1494.5	1979.7
Q7TNG8	Probable D-lactate dehydrogenase, mitochondrial OS=Mus musculus OX=10090 GN=Ldhd PE=1 SV=1	0.388829	0.954625	12	16	24	1950.2	1295.2	1049.5	1836.2	1706.6	1151.2	1756.7	1762.6	1920	2026.9	1276.4	1803.9	1655.4	1239.9	1557.6	1822.2	1469.8	1238.4
Q8R2S9	Actin-related protein 8 OS=Mus musculus OX=10090 GN=Actr8 PE=2 SV=1	0.388954	0.954625	16	16	24	464.1	675.1	593.7	575	591	665.9	621.6	614.3	540.3	664.1	673.5	612.6	642.8	733.7	609.3	592	716.3	585.9
A2BFF8	Cytoplasmic dynein 1 intermediate chain 2 OS=Mus musculus OX=10090 GN=Dync1i2 PE=1 SV=1	0.388954	0.954625	24	4	24	214.4	216.9	183.6	227.7	247.1	253.9	182.5	235.5	191.5	280.1	244.7	225.9	236.3	282	214.1	252.8	323.7	218.8
G3UZM1	Probable JmjC domain-containing histone demethylation protein 2C OS=Mus musculus OX=10090 GN=Jmjd1c PE=1 SV=1	0.391083	0.954625	4	8	24	454.5	613.9	528.4	511	478.8	600.1	512.7	425.2	455.8	460.3	503.8	462	497.6	553.9	489.3	483.3	492.3	582.9
P70274	Selenoprotein P OS=Mus musculus OX=10090 GN=Selenop PE=1 SV=3	0.391083	0.954625	16	8	24	182	202.7	190.6	185.1	199.5	192.1	231.4	186.4	218.8	241.2	177.7	220.4	210.8	202.4	193.5	244.7	162.6	159.4
Q9D7J9	Enoyl-CoA hydratase domain-containing protein 3, mitochondrial OS=Mus musculus OX=10090 GN=Echdc3 PE=1 SV=1	0.392253	0.954625	16	16	24	283.2	161.3	274.9	309	228.9	152.7	386.2	215.1	274.1	347.4	344.6	244.1	277.6	285.6	282.9	325.7	360	273.2
Q8BJY1	26S proteasome non-ATPase regulatory subunit 5 OS=Mus musculus OX=10090 GN=Psmd5 PE=1 SV=4	0.392256	0.954625	8	8	24	673.4	632.4	539.7	794.4	744	709	752.1	590.8	697.5	641.2	609.6	671.4	656.3	641.2	682.8	654.9	691.2	744.3
Q91V55	40S ribosomal protein S5 OS=Mus musculus OX=10090 GN=Rps5 PE=1 SV=1	0.392256	0.954625	8	20	24	753.6	491.5	564.8	720.2	744.5	622.1	688.7	589.5	629.8	625.6	586.6	550.3	648.3	583.4	611.3	711	589.2	552.9
Q9CQS2	H/ACA ribonucleoprotein complex subunit 3 OS=Mus musculus OX=10090 GN=Nop10 PE=3 SV=1	0.392256	0.954625	8	4	24	1417.4	1170.9	1725.3	1523.3	1388.8	1361.2	1488.2	1111.2	1016.8	1185.2	1343.4	1175.7	1498.2	1347.3	1297.2	1252.2	1417.2	1228
D3Z3H0	INO80 complex subunit E OS=Mus musculus OX=10090 GN=Ino80e PE=1 SV=1	0.392256	0.954625	8	4	24	267.3	318.8	346.3	293.8	322.1	349.3	275.5	278.2	240.8	243.8	349.2	258.8	362.2	308.3	250.9	259.6	394.3	264.5
Q8BIJ6	Isoleucine--tRNA ligase, mitochondrial OS=Mus musculus OX=10090 GN=Iars2 PE=1 SV=1	0.392256	0.954625	12	20	24	883.4	754.9	566.7	752.1	784.2	619.4	772	824.7	1147.7	953.7	659.8	1038.8	747.5	678.2	935.5	855.5	654.3	845.1
Q9R0H0	Peroxisomal acyl-coenzyme A oxidase 1 OS=Mus musculus OX=10090 GN=Acox1 PE=1 SV=5	0.392256	0.954625	16	16	24	11578.6	9341.4	8810.7	10500.2	8677.7	9308.3	11405.5	8858.5	11870.9	11613.5	9056.8	11959.2	11241.5	9088.9	11847.2	11462.8	10114.1	12081.8
P62311	U6 snRNA-associated Sm-like protein LSm3 OS=Mus musculus OX=10090 GN=Lsm3 PE=1 SV=2	0.392256	0.954625	20	20	24	278.5	227.1	275.8	308.4	262.4	278.3	272.7	266.6	232.6	229.9	259.5	223.6	322	287.5	247.6	241.2	325.2	254
Q91WT4	DnaJ homolog subfamily C member 17 OS=Mus musculus OX=10090 GN=Dnajc17 PE=1 SV=2	0.392376	0.954625	8	4	24	1172	1102.4	1299	1245.6	1319.9	1237.2	1263.5	1104	931.9	1119.9	1164.9	1059.7	1259.6	1270.9	1102.2	1191.1	1330.4	1151.8
Q8K3X4	Interferon regulatory factor 2-binding protein-like OS=Mus musculus OX=10090 GN=Irf2bpl PE=1 SV=1	0.392376	0.954625	4	12	24	489.3	698.3	791.1	599.4	557.5	795.4	598.6	590.2	587.3	583.1	591	563.7	586.2	644.1	631.5	590.2	731.5	641.5
Q8BJL9	UDP-glucuronosyltransferase OS=Mus musculus OX=10090 GN=Ugt2b35 PE=1 SV=1	0.394276	0.954625	16	12	24	1799	1520.7	1255.2	1743.6	1638.6	1440.5	1937.9	1709.4	1824.9	1825	1547.1	1948	1681.4	1586.2	1651.7	1973.4	1908.2	1443.2
P51658	Estradiol 17-beta-dehydrogenase 2 OS=Mus musculus OX=10090 GN=Hsd17b2 PE=1 SV=2	0.394683	0.954625	8	12	24	1913.5	1476.6	1112.8	1938.9	1894	1595.6	1638.5	1682.7	1799.2	1556.9	1417.3	1656.5	1538.8	1563.9	1463.4	1819.9	2132.8	1328.9
O88587	Catechol O-methyltransferase OS=Mus musculus OX=10090 GN=Comt PE=1 SV=2	0.396432	0.954625	8	12	24	1918.2	1291.4	1175.6	1828.5	1675.4	1517.4	1712.4	1557.5	1498.4	1449.8	1280.9	1398.6	1557.3	1327.3	1350.5	1576.8	2424.2	1167.3
Q8CCJ3	E3 UFM1-protein ligase 1 OS=Mus musculus OX=10090 GN=Ufl1 PE=1 SV=2	0.399815	0.954625	24	20	24	3452	2915.1	2525	3416.9	3474.3	3216.1	3097.2	3021	3234.1	3126.5	2848.2	3173.3	3039.3	3013.8	3112.7	3542.3	3683.6	3160.3
Q9CQW2	ADP-ribosylation factor-like protein 8B OS=Mus musculus OX=10090 GN=Arl8b PE=1 SV=1	0.402082	0.954625	4	8	24	96.1	88.9	74.4	86.6	97.3	54.4	69.5	66.2	73.6	79	65.9	75.8	76.6	74	61.3	92	89.1	58.9
Q91WN1	DnaJ homolog subfamily C member 9 OS=Mus musculus OX=10090 GN=Dnajc9 PE=1 SV=2	0.402082	0.954625	20	8	24	939.7	1028.3	1630.2	1177.9	1470.5	1196.1	1202.3	1268.5	835.9	1482	1703.5	1050.6	1362.4	1549.5	1406.3	1215.9	1799.1	1169.4
Q5CZY4	Nuclear factor 1 (Fragment) OS=Mus musculus OX=10090 GN=Nfix PE=2 SV=1	0.402082	0.954625	12	16	24	1474.6	1428.3	1332.8	1320.6	1542.1	1595.9	1653.7	1660.5	1251.5	1658.3	1623.6	1382	1510.1	1506.1	1298.5	1473.7	1563.4	1285.8
A0A0X1KG67	ER membrane protein complex subunit 10 OS=Mus musculus OX=10090 GN=Emc10 PE=1 SV=1	0.40544	0.954625	8	8	24	511.1	451.4	368.1	499.5	473.8	469.1	496.6	370.6	469.5	435.2	418.7	420	440.3	398.8	434.5	567.8	476.5	414.9
Q9QWW1	Homer protein homolog 2 OS=Mus musculus OX=10090 GN=Homer2 PE=1 SV=1	0.405568	0.954625	24	4	24	538	358.6	343.6	475.1	406.7	351.2	620.1	467.6	433.5	533.1	516.1	388.4	597.6	501.4	404.1	556.9	492.9	522.1
P62715	Serine/threonine-protein phosphatase 2A catalytic subunit beta isoform OS=Mus musculus OX=10090 GN=Ppp2cb PE=1 SV=1	0.405568	0.954625	8	8	24	659.8	572.1	629.9	691.4	654	602	678.5	642.5	483.5	569.8	569	502.3	706	648.6	594.6	609.1	645.9	642.2
Q80VY9	ATP-dependent RNA helicase DHX33 OS=Mus musculus OX=10090 GN=Dhx33 PE=1 SV=1	0.407872	0.954625	20	4	24	833.1	903.8	937.8	691.5	785.6	795.4	732.5	807.3	648	826	908.8	765.3	977.5	1035.6	786.8	724.8	503.8	681.2
A2AQH4	BCL-6 corepressor-like protein 1 OS=Mus musculus OX=10090 GN=Bcorl1 PE=2 SV=1	0.407872	0.954625	24	4	24	91.1	86.8	98.3	86.6	96.6	98.3	100.7	118.2	79.2	100.7	127.1	90.9	100.6	90.1	111	101.1	111.9	104.4
Q60710	Deoxynucleoside triphosphate triphosphohydrolase SAMHD1 OS=Mus musculus OX=10090 GN=Samhd1 PE=1 SV=2	0.407872	0.954625	8	20	24	1243.9	1589.7	1452.9	1659	2102.2	1777.8	1616	1738.7	1604.2	1710.4	1837.3	1613.7	1500.1	1949.7	1743.2	1859.9	1276.5	1656.4
Q9QXN3	Activating signal cointegrator 1 OS=Mus musculus OX=10090 GN=Trip4 PE=1 SV=2	0.409395	0.954625	8	20	24	241	266.5	258.7	291.2	295.1	301.7	290.7	283.5	287	265.7	266.6	276.2	255.3	305.3	305.1	279.1	356.2	273
Q9D0F3	Protein ERGIC-53 OS=Mus musculus OX=10090 GN=Lman1 PE=1 SV=1	0.409395	0.954625	8	20	24	1053.7	962.5	911.9	1233.5	1369.1	1110.8	1218.2	1183.3	1077.4	1255.1	1043.7	964.2	1089.8	1099.6	906.7	1369.6	1138.2	931.6
A0A1L1SQ51	Talin-2 OS=Mus musculus OX=10090 GN=Tln2 PE=1 SV=1	0.409395	0.954625	12	20	24	725.3	773.2	657.1	706.6	654.6	638.9	710.4	774.7	792.7	666.7	749.2	974.3	707.5	657.6	711.2	669.5	619	935.5
P62342	Thioredoxin reductase-like selenoprotein T OS=Mus musculus OX=10090 GN=Selenot PE=1 SV=2	0.409395	0.954625	12	4	24	427	296.7	347.5	381.6	366.2	324.1	399.9	387	356.4	346.2	306.6	303.7	373.8	317.6	356.5	373.9	294.4	358.2
Q3UIJ2	Uncharacterized protein OS=Mus musculus OX=10090 GN=Eif2s3x PE=2 SV=1	0.409395	0.954625	16	20	24	3396.2	3010.3	3325.9	3134.6	3326.6	3137.8	3243.3	3311	2903.8	3513	3603	3162.8	3347.5	3485.4	3062.9	3382.6	3484.2	3116.2
Q3T9P2	Uncharacterized protein OS=Mus musculus OX=10090 GN=Gclm PE=2 SV=1	0.409395	0.954625	24	4	24	794.9	674.8	575.8	816.8	596.3	697.3	852.9	709.5	771.9	831.3	811.2	698.8	724.7	731.4	827.6	769.4	899.1	813.3
Q3TAH3	Uncharacterized protein OS=Mus musculus OX=10090 GN=Npm3 PE=2 SV=1	0.409395	0.954625	20	20	24	414	649	990.1	631.9	578.1	764.8	688.5	477.4	552.7	540.2	540.4	507.7	674	694.2	660.6	565.8	547	651.7
Q8R502	Volume-regulated anion channel subunit LRRC8C OS=Mus musculus OX=10090 GN=Lrrc8c PE=1 SV=1	0.409395	0.954625	24	4	24	31	36.1	28.9	37.8	39.6	42.3	33.2	39.5	42.5	35.2	38.1	40.2	39.8	37.3	43.2	45.9	34	51.8
Q9QY76	Vesicle-associated membrane protein-associated protein B OS=Mus musculus OX=10090 GN=Vapb PE=1 SV=3	0.409441	0.954625	12	4	24	1608.1	1298.1	1494.4	1505.2	1515	1273.4	1507.5	1445.4	1529.2	1268.4	1346.1	1429.4	1455.2	1344.7	1414	1495.1	1330.9	1404.9
Q99LU0	Charged multivesicular body protein 1b-1 OS=Mus musculus OX=10090 GN=Chmp1b1 PE=1 SV=1	0.411679	0.954625	16	16	24	564	575.2	651.3	552.3	619.3	602.4	719	557.2	559.2	627.3	750.8	578.7	603.4	668.8	610	575.3	662	556.2
Q9CPQ3	Mitochondrial import receptor subunit TOM22 homolog OS=Mus musculus OX=10090 GN=Tomm22 PE=1 SV=3	0.414094	0.954625	4	16	24	106.3	177.1	133.2	104.4	107.5	140.8	99.1	105.8	132.1	98.8	94.2	164.6	99.4	135.2	90	99.1	136.3	90.7
H7BX99	Prothrombin OS=Mus musculus OX=10090 GN=F2 PE=1 SV=1	0.414094	0.954625	16	4	24	761.5	958	762.8	706.5	789	791.1	739.2	792.4	1013.1	933.8	1012.9	983.4	673.8	783.6	793	958	701.2	803.3
P01872	Immunoglobulin heavy constant mu OS=Mus musculus OX=10090 GN=Ighm PE=1 SV=2	0.414417	0.954625	8	16	24	231.4	404.9	435.5	344.1	589.9	493.7	272.3	598.1	264.4	587.8	255.3	567.5	216.8	252.2	714.4	375.9	238.9	271.8
O35490	Betaine--homocysteine S-methyltransferase 1 OS=Mus musculus OX=10090 GN=Bhmt PE=1 SV=1	0.414559	0.954625	16	4	24	8208.4	8071.3	4716	9378.4	7325.5	8456.4	8550.5	7435.1	8818	8940.4	7472.9	8638.2	8614.7	6097.6	6028.5	7204.2	8648.6	8019
Q8CE80	Calpastatin OS=Mus musculus OX=10090 GN=Cast PE=1 SV=1	0.414559	0.954625	16	16	24	644.4	930.7	724.3	667.9	701.2	824.5	696.3	1056.1	851.6	786.9	874.4	939.1	711.3	910.8	850.6	650.3	874.7	805.7
Q8C7V3	U3 small nucleolar RNA-associated protein 15 homolog OS=Mus musculus OX=10090 GN=Utp15 PE=1 SV=1	0.415899	0.954625	4	12	24	2897.6	2697.9	2943.6	2694.2	2901.1	2597.9	2583.4	3081.4	1947.2	2481.5	2642.4	2106.7	3094.7	2660.9	2420.8	2639.6	2750.8	2038.8
Q3UNW2	Uncharacterized protein OS=Mus musculus OX=10090 GN=Cyp2d9 PE=2 SV=1	0.416736	0.954625	24	8	24	4585.4	3909.4	2602.7	3469	3045	3134.2	3785.4	2993.2	4402.7	3723.3	2783.7	3936.7	4181.6	4075.4	3309.7	4651.2	3584.2	4209.7
A2AFF6	Cohesin subunit SA-2 OS=Mus musculus OX=10090 GN=Stag2 PE=1 SV=1	0.425106	0.954625	12	16	24	9584.3	8673.4	9787.7	8829	9659.9	9723	10613.8	10952	7740	10416.1	10616.8	8013	9589.4	10517.4	9905.9	9481	8121.6	10184.2
E9PZM7	SR-related CTD-associated factor 11 OS=Mus musculus OX=10090 GN=Scaf11 PE=1 SV=1	0.425106	0.954625	20	20	24	317	318.9	330.9	258.4	237.3	347.7	302.3	314.7	249.9	253.6	283.5	269.4	295.4	345.2	375.8	262.9	242.9	390.1
Q7TSH2	Phosphorylase b kinase regulatory subunit beta OS=Mus musculus OX=10090 GN=Phkb PE=1 SV=1	0.426927	0.954625	16	20	24	316.5	255.4	244.4	277.8	331.8	242	281.6	284.7	252.3	303.9	296.7	295.3	259.2	297.2	286.4	286.9	323.9	289.1
A0A2I3BPN8	Ral GTPase-activating protein subunit alpha-2 OS=Mus musculus OX=10090 GN=Ralgapa2 PE=1 SV=1	0.426927	0.954625	12	16	24	40	43.2	32.5	32.3	40.5	47.4	47.8	43.8	48.9	50.1	45.5	43	38.1	39.5	40	44.8	47.8	50.6
P11983	T-complex protein 1 subunit alpha OS=Mus musculus OX=10090 GN=Tcp1 PE=1 SV=3	0.426927	0.954625	12	20	24	3160.8	3658.5	2208.3	3319	2431	2609.5	3186.2	3021.2	4478.6	2722.3	4934.5	4185.5	3189.9	2333.9	2934.7	2863.4	2640.8	3770.1
B7ZP47	Wapal protein OS=Mus musculus OX=10090 GN=Wapl PE=1 SV=1	0.426927	0.954625	20	16	24	6256.4	6661.3	7412.6	5821.1	6280.7	7980.6	6390.8	6514	5555.1	6434.6	6615.1	5758	6715.3	6987.2	6972.9	6286.3	6329.6	7319.7
Q9CQ39	Mediator of RNA polymerase II transcription subunit 21 OS=Mus musculus OX=10090 GN=Med21 PE=1 SV=1	0.427898	0.954625	8	16	24	368.7	358.5	448.7	410.8	385.8	489.7	404.4	406.4	338.6	313.4	423.5	344.6	391.2	423.7	332.9	333.2	383.5	326.7
P63325	40S ribosomal protein S10 OS=Mus musculus OX=10090 GN=Rps10 PE=1 SV=1	0.428373	0.954625	8	8	24	3130.5	3749.8	2770.4	3244.1	3292.4	3320	2833.8	2292.2	3792.1	2808.3	2516.7	3705.3	2837.2	2935.7	2804.3	3421.6	2975.4	2938.7
Q69ZR9-2	Isoform 2 of Protein TASOR OS=Mus musculus OX=10090 GN=Fam208a	0.428373	0.954625	16	16	24	3078.6	3513.5	3545.1	3030.4	3530.5	3559.3	3354.8	4092.3	2704	3623.6	3906.7	3433.9	3290.9	3610.9	3611.4	3126.7	3622.7	3561.4
G3X8X1	RIKEN cDNA 2810439F02 OS=Mus musculus OX=10090 GN=Ttc39c PE=1 SV=1	0.428373	0.954625	8	16	24	502.5	503.8	456.8	553.9	501	491.2	462.1	443.1	551.1	461.3	476.9	519.4	437.2	473.3	478.6	422	427.5	532.2
Q9D3B1	Very-long-chain (3R)-3-hydroxyacyl-CoA dehydratase 2 OS=Mus musculus OX=10090 GN=Hacd2 PE=1 SV=1	0.428373	0.954625	8	20	24	328.1	298.6	324.9	417.7	450.6	346.6	362.8	683.9	329.8	407.7	346.9	371.2	288.9	336.8	443	358.5	431.8	407.2
Q8BU00	Zinc finger protein Pegasus OS=Mus musculus OX=10090 GN=Ikzf5 PE=2 SV=1	0.428373	0.954625	16	8	24	514.8	683.7	811	667.3	800.6	817.7	851	687.4	666.9	926.6	922.6	671.8	745.3	999.8	626.4	795.2	542.1	645.3
P19253	60S ribosomal protein L13a OS=Mus musculus OX=10090 GN=Rpl13a PE=1 SV=4	0.429766	0.954625	8	12	24	3191.7	2574.5	2444.9	3145.8	3194.9	2776.1	2950	2814.5	3117.7	2975.6	2437.5	2776.5	3102.4	2566.8	2564.3	3353.5	2766.2	2369.8
Q9D2R0	Acetoacetyl-CoA synthetase OS=Mus musculus OX=10090 GN=Aacs PE=1 SV=1	0.429766	0.954625	24	4	24	171.2	188.8	112	172.5	129.2	194	173.2	160	180.5	192.4	134.7	180.3	190.4	178.5	216.6	157.9	228.1	283.5
A2A4P3	PTGES3L-AARSD1 readthrough OS=Mus musculus OX=10090 GN=Gm27029 PE=4 SV=1	0.429766	0.954625	12	20	24	217.5	208.6	154.1	223.1	182.4	189.4	213.1	219.7	247.6	214.7	210.1	235	224.8	218.1	197	208	272.7	220.3
Q0VBL1	Tigger transposable element-derived protein 2 OS=Mus musculus OX=10090 GN=Tigd2 PE=2 SV=1	0.429766	0.954625	4	16	24	28.6	43.3	41.3	37.6	35.2	59.1	40.4	34.2	38.5	37.4	27.7	36.3	33.2	38.6	32.6	45.5	27.6	42.7
Q9DB05	Alpha-soluble NSF attachment protein OS=Mus musculus OX=10090 GN=Napa PE=1 SV=1	0.430753	0.954625	24	12	24	517.1	452.9	413.3	473.2	450.8	457	479.2	452.4	424.6	471.6	484.3	432.2	468.1	434.2	468.3	546.8	483.6	498.4
E9Q2H1	E3 ubiquitin-protein ligase UBR5 OS=Mus musculus OX=10090 GN=Ubr5 PE=1 SV=2	0.430753	0.954625	16	12	24	619.6	741.1	767.1	699.1	917.6	828.8	686.3	1025.1	532.5	1103.6	1189.9	707	797.7	896.4	874.4	781.5	1048.3	612.6
E9Q265	Sulfatase-modifying factor 1 OS=Mus musculus OX=10090 GN=Sumf1 PE=1 SV=1	0.430753	0.954625	12	12	24	165.7	144.7	119	146.9	151.9	143.6	170.3	116.5	167	151.1	139.2	160.6	138.1	172.6	117.5	137.9	104.5	139.7
P63268	Actin, gamma-enteric smooth muscle OS=Mus musculus OX=10090 GN=Actg2 PE=1 SV=1	0.431866	0.954625	4	8	24	52.7	210.6	451.5	92	130.6	157.2	41.7	79	61.1	30.4	161.7	73.5	27.7	131.7	124	25.1	123.3	144.5
Q9Z2G9	Oxidoreductase HTATIP2 OS=Mus musculus OX=10090 GN=Htatip2 PE=1 SV=3	0.431866	0.954625	20	8	24	666.7	636.7	508.7	742.4	568.5	534.1	713.2	486.8	695.6	686.7	534.3	660.1	709.2	684.2	771.4	818.9	625.1	672.6
Q8BGA5	KRR1 small subunit processome component homolog OS=Mus musculus OX=10090 GN=Krr1 PE=2 SV=1	0.434537	0.954625	20	16	24	1611.6	1927.8	2097.4	1568.3	1767.9	1915.8	1625.4	1831	1544	1695.2	1838.8	1733.9	1935.1	1984.9	1783.4	1629.8	2089.3	1591.4
Q3TWZ9	Clathrin light chain OS=Mus musculus OX=10090 GN=Cltb PE=2 SV=1	0.435473	0.954625	4	16	24	464.5	528.2	311.6	464.1	318	253.7	391.5	364.5	527.7	232.1	281.5	483.6	357.7	273	259.2	318.8	378.7	314.2
D6RCW8	Dol-P-Man:Man(5)GlcNAc(2)-PP-Dol alpha-1,3-mannosyltransferase OS=Mus musculus OX=10090 GN=Alg3 PE=1 SV=1	0.435473	0.954625	4	12	24	261.5	279.9	287.6	275.4	282.2	213.9	209.7	374.9	220.1	198.9	202.2	285.7	213.6	223.3	266.2	214.3	264.8	208.1
Q3UCY7	Uncharacterized protein OS=Mus musculus OX=10090 GN=Atp6ap1 PE=2 SV=1	0.435473	0.954625	4	12	24	124.4	169.7	146.1	128.8	169.2	142.5	128.2	142	132.4	122.7	126.6	129.4	141	159.9	134.4	114.7	149.4	134
Q8CG46	Structural maintenance of chromosomes protein 5 OS=Mus musculus OX=10090 GN=Smc5 PE=1 SV=1	0.437561	0.954625	4	12	24	1322.1	1477.2	1547.6	1312.9	1477.7	1520	1358.4	1609.4	1045.4	1265.3	1365.1	1224.4	1384.6	1497.4	1379.3	1348.2	1428.8	1404.8
G3UW39	Cytidine and dCMP deaminase domain-containing protein 1 OS=Mus musculus OX=10090 GN=Cdadc1 PE=1 SV=1	0.440818	0.954625	4	4	24	440.4	571.8	605.8	440	438.5	669.2	482.4	447.5	473.8	466.6	462	470.1	490.2	570.7	517.6	446.3	507	603.7
Q9D0G0	28S ribosomal protein S30, mitochondrial OS=Mus musculus OX=10090 GN=Mrps30 PE=1 SV=1	0.441129	0.954625	16	12	24	121.4	109.3	104.9	155.8	119.9	98.1	122.1	110.9	160.7	164.4	105.8	138.3	114.1	125.7	150.8	138.1	145.5	134
E9Q8D0	DnaJ homolog subfamily C member 21 OS=Mus musculus OX=10090 GN=Dnajc21 PE=1 SV=1	0.441129	0.954625	16	20	24	302.3	364.3	383.5	293.8	349.2	324.2	318.7	352	284.9	354.6	352.3	344.7	314.4	362.2	345.2	306	465	327.7
Q9D7B2	LIM and senescent cell antigen-like-containing domain protein OS=Mus musculus OX=10090 GN=Lims1 PE=1 SV=2	0.441129	0.954625	16	16	24	477.3	585.2	495.3	522.2	493.8	559.7	559	407.9	619.7	543.3	597.7	635.8	565.3	563.3	509.7	552.3	654.9	552.7
Q9D0F4	NF-kappa-B-activating protein OS=Mus musculus OX=10090 GN=Nkap PE=2 SV=1	0.441129	0.954625	12	16	24	585.9	530.8	577.8	490.1	620.8	603.6	699.1	764.5	438.2	661.8	731.4	461.2	642.2	642.4	569.2	593.1	578.7	512.2
P27048	Small nuclear ribonucleoprotein-associated protein B OS=Mus musculus OX=10090 GN=Snrpb PE=1 SV=1	0.441129	0.954625	20	20	24	4998.9	5020.9	5596.9	5014.2	5246.7	5536.2	5283	4676.8	4356.2	4868.9	5224.2	4335.5	5649	5485.6	4544.9	5066.8	5814.7	4505.8
F8WJE3	KAT8 regulatory NSL complex subunit 2 OS=Mus musculus OX=10090 GN=Kansl2 PE=1 SV=1	0.442174	0.954625	16	20	24	266.9	320.1	349.2	219.7	261.8	315.7	285.8	285.9	259.3	314.6	331.2	311.7	293.1	337.9	293.6	249.3	242.8	307.8
Q61830	Macrophage mannose receptor 1 OS=Mus musculus OX=10090 GN=Mrc1 PE=1 SV=2	0.442174	0.954625	24	8	24	952.7	1156	539.2	612.6	653.1	617.4	748.2	835.3	1026.2	681.7	730.4	1230	703.7	785.8	927.5	947	662	1337.1
Q80TX4	MKIAA0577 protein (Fragment) OS=Mus musculus OX=10090 GN=mKIAA0577 PE=4 SV=3	0.442174	0.954625	4	8	24	2421.8	2859	2930.5	2272.9	2740.4	3082.3	2390.3	2712.1	2066.6	2551.7	2696	2337.8	2708	3030.6	2712.3	2588.4	2200.8	2770.7
O55125	Protein NipSnap homolog 1 OS=Mus musculus OX=10090 GN=Nipsnap1 PE=1 SV=1	0.44318	0.954625	16	16	24	3833.9	2848	2375.5	3547.4	2795	2119.2	3791.1	2371.2	4152.5	4888.1	2933.9	3671.6	3508.1	3533.9	3322.8	3962	3315.3	3192.1
Q5M9P3	Rps19 protein (Fragment) OS=Mus musculus OX=10090 GN=Rps19 PE=2 SV=1	0.444008	0.954625	8	8	24	4034.6	3213.9	2769.1	3868.5	3981.7	3259.2	3371.9	2903.5	3534	3071.1	2668.9	3182.6	3549.7	2812.5	3025.2	4038	3292.9	2676.1
Q4FZE8	Major urinary protein 1 OS=Mus musculus OX=10090 GN=Gm21320 PE=1 SV=1	0.445267	0.954625	12	16	24	8692.2	4693.5	2733	9534.8	8793.9	4519.1	8201.8	9926.5	6582	7699.7	5822.4	9852.1	8250.2	5354.1	5044.6	7890.1	8300.9	3432.4
Q8VHK9	ATP-dependent RNA helicase DHX36 OS=Mus musculus OX=10090 GN=Dhx36 PE=1 SV=2	0.445606	0.954625	24	12	24	864.6	881.1	824.5	818.6	894.2	984.9	854.5	898.2	794.1	975.2	889	809.5	773.6	948.9	913	967.2	1039.2	921.2
Q9EQI5	Chemokine (C-X-C motif) ligand 7, isoform CRA_b OS=Mus musculus OX=10090 GN=Ppbp PE=1 SV=1	0.445606	0.954625	16	12	24	688.3	462.9	464.4	680.3	582.5	622.1	766.2	573.4	635.4	667.8	828.2	771.2	589.9	576	605.3	881	423.7	818
Q91YQ5	Dolichyl-diphosphooligosaccharide--protein glycosyltransferase subunit 1 OS=Mus musculus OX=10090 GN=Rpn1 PE=1 SV=1	0.445606	0.954625	8	12	24	7795.8	7038.2	6482.3	7104	8591.4	7798.8	6641.5	7533.3	8383.6	7484.9	6341.4	7675.2	6296.7	6584.8	7106.2	8346.3	9012.6	6925.2
A2AJ71	Far upstream element (FUSE)-binding protein 3 (Fragment) OS=Mus musculus OX=10090 GN=Fubp3 PE=1 SV=1	0.445606	0.954625	8	12	24	133.5	131.9	174.7	157.9	140.1	143.6	139.2	149.5	130.2	149.7	150.3	123.6	129.5	137.6	128.5	137	153.1	131.3
Q922Q8	Leucine-rich repeat-containing protein 59 OS=Mus musculus OX=10090 GN=Lrrc59 PE=1 SV=1	0.445606	0.954625	8	12	24	2124.2	1801.6	1494.5	2169.7	2614.6	1822.1	1952.2	1997.9	1905.2	1873.6	1936.7	1705.9	2004.4	1724.2	1486.5	2175	2024.9	1295.6
P14576	Signal recognition particle 54 kDa protein OS=Mus musculus OX=10090 GN=Srp54 PE=1 SV=2	0.445606	0.954625	8	12	24	6185.3	4670.6	4403.6	5964.7	6352.7	5481.6	5523.5	5595.1	5690.9	5796.2	5222.2	5508.8	5237.3	4935.1	5140.9	6292.6	6327.1	5338.1
P63166	Small ubiquitin-related modifier 1 OS=Mus musculus OX=10090 GN=Sumo1 PE=1 SV=1	0.445606	0.954625	24	12	24	189.3	161.7	166.4	172.7	178.6	179.7	146.2	167.3	156.6	146.7	170.6	197.9	151.7	172.3	191.9	154.2	285.9	193.6
Q8VC51	Telomerase Cajal body protein 1 OS=Mus musculus OX=10090 GN=Wrap53 PE=2 SV=1	0.445606	0.954625	4	12	24	226.7	326.6	291	203.9	246.3	279.5	243.1	250.4	218.9	237.4	223.5	232.4	218.6	266.7	243.7	224.1	245.4	258.3
Q99LG0	Ubiquitin carboxyl-terminal hydrolase 16 OS=Mus musculus OX=10090 GN=Usp16 PE=1 SV=2	0.445606	0.954625	16	12	24	472.4	356.6	350	525.4	573.3	403.5	535.6	495.2	349.4	580.1	550.1	462.3	450.2	510.1	434.4	510	602.5	388.3
Q3TWF2	Uncharacterized protein OS=Mus musculus OX=10090 GN=Hspa5 PE=2 SV=1	0.445606	0.954625	8	12	24	12445.9	11325	9981.5	12194.7	13744.1	11665.2	9537.2	11003.4	13671.9	11609.7	8784.6	12189.5	10878.3	10894.4	10966	13590.5	11902.4	9629.2
Q9CYN9	Renin receptor OS=Mus musculus OX=10090 GN=Atp6ap2 PE=1 SV=2	0.446758	0.954625	8	8	24	70.6	88.3	110.4	107.8	107.8	115.1	101.8	86.1	82.7	82.5	93.7	81.2	97.7	112.5	80.8	88.5	93.8	83.3
B2RXC6	DNA-directed RNA polymerase subunit OS=Mus musculus OX=10090 GN=Polr3a PE=1 SV=1	0.450489	0.954625	4	8	24	458.9	513	533	444.1	420.2	536.1	460.2	449.4	369.8	437.9	482.5	476.3	464.1	510	523.7	466.3	484.7	421.2
Q91XE0	Glycine N-acyltransferase OS=Mus musculus OX=10090 GN=Glyat PE=1 SV=1	0.450489	0.954625	12	16	24	1894.4	1498.3	1179.8	1940.5	1579.1	1453.3	2027.8	1557.7	2581.7	2182.4	1431.6	2138.1	1793.2	1621.7	1872.4	2017.6	1329	1899.9
A0PJE6	Pccb protein (Fragment) OS=Mus musculus OX=10090 GN=Pccb PE=2 SV=1	0.450489	0.954625	12	16	24	5389.9	4027.8	2584.5	4766.6	4411.6	3247.9	4525	4308.8	6558.6	6019.3	4008	5800.6	4497.9	3395.1	5396.4	4915.1	4292.2	4330.3
P09411	Phosphoglycerate kinase 1 OS=Mus musculus OX=10090 GN=Pgk1 PE=1 SV=4	0.450489	0.954625	12	8	24	5788.6	4813.6	4159.3	6101.6	4832.8	5263.6	6020.8	4687.5	6144	5452.2	4433	5129.4	4810.1	4095.5	5427.6	5530.6	4454.6	5780.6
Q91V04	Translocating chain-associated membrane protein 1 OS=Mus musculus OX=10090 GN=Tram1 PE=1 SV=3	0.45236	0.954625	8	20	24	830.3	498.9	527.2	797.4	878	645.7	685.7	1029	560.1	740.2	623.9	561.8	575.4	535	665.6	677.4	608.1	635.3
O54950	5'-AMP-activated protein kinase subunit gamma-1 OS=Mus musculus OX=10090 GN=Prkag1 PE=1 SV=2	0.453188	0.954625	8	12	24	1214.4	1075.5	1231	1259.5	1152.2	1120.3	1224.6	992.7	1198.7	1152.1	1103.8	1127.6	1116.8	973.8	1120.6	1061	1081.8	1261.4
P57759	Endoplasmic reticulum resident protein 29 OS=Mus musculus OX=10090 GN=Erp29 PE=1 SV=2	0.453188	0.954625	8	16	24	1250.5	852.8	882.8	1291.6	1315.5	965.5	1047.5	942.4	1226	996.3	752	1006.5	988.9	895.7	1092.3	1276.5	849.6	925
Q9WV81	G protein pathway suppressor 2 OS=Mus musculus OX=10090 GN=Gps2 PE=2 SV=1	0.453188	0.954625	20	8	24	514.1	613.3	738.3	644.7	737.2	814.9	703.1	662.1	586.4	767.1	826.2	634.8	742.2	801.4	720.2	679.4	809.7	669.1
Q64475	Histone H2B type 1-B OS=Mus musculus OX=10090 GN=Hist1h2bb PE=1 SV=3	0.453188	0.954625	4	20	24	578.1	685.8	769	641.4	722.3	711.3	653.5	581.4	521.2	568.4	798.8	556.6	670.4	594.8	583	614.1	501.8	556.2
Q3UXP2	RuvB-like helicase OS=Mus musculus OX=10090 GN=Ruvbl2 PE=2 SV=1	0.453188	0.954625	8	8	24	5726.6	5657.9	6144	5904	6162.1	6049	6161.3	5568.4	4721.9	5425.3	6053.3	4990.6	6030	5796.2	5212.7	5402.8	6085.3	5038.6
Q6NXV6	Usp4 protein (Fragment) OS=Mus musculus OX=10090 GN=Usp4 PE=2 SV=1	0.453188	0.954625	8	12	24	231.9	270.5	182.1	266.9	301.4	230	243.4	243.1	248.5	269.2	238	227	189.1	230.4	235.1	235	281.1	218.3
P08752	Guanine nucleotide-binding protein G(i) subunit alpha-2 OS=Mus musculus OX=10090 GN=Gnai2 PE=1 SV=5	0.457422	0.954625	4	12	24	1117.8	973.6	829.7	1057.8	908.6	773.6	1031.8	819.4	1019.7	708.6	825.2	936.5	873.6	849.8	897.3	936.1	876.9	984.4
P67984	60S ribosomal protein L22 OS=Mus musculus OX=10090 GN=Rpl22 PE=1 SV=2	0.458462	0.954625	8	8	24	1671.2	1010.8	1161.8	1607.5	1582.4	1312.8	1526.4	1211.7	1236.7	1271.7	1129.6	1136.7	1411.2	1143.8	1223.3	1610.9	1391.2	1211.6
B0LAE4	ADP-ribosylation factor-like 6 interacting protein 1 (Fragment) OS=Mus musculus OX=10090 GN=Arl6ip1 PE=2 SV=1	0.458462	0.954625	20	8	24	1290.6	1279.1	970.2	1576.5	1312.6	1258.7	1408	1255.5	1566.2	1321.8	1094.6	1534.9	1601.1	1664.2	1357.2	1723.3	1223	1362.2
A2A6Q5	Cell division cycle protein 27 homolog OS=Mus musculus OX=10090 GN=Cdc27 PE=1 SV=1	0.458462	0.954625	20	16	24	540.3	570	653.6	544.6	560.9	614.9	557.8	551.7	466.5	576.4	612.9	553.8	601.3	605.9	580.2	512.5	674.1	561.9
E9Q284	Coilin OS=Mus musculus OX=10090 GN=Coil PE=1 SV=1	0.458462	0.954625	20	16	24	317.6	344	424.6	349.8	388.6	420.2	349.3	391.1	335.9	359.2	399.4	335.4	407.9	414	418.5	361.7	395.4	390.6
Q8VBV7	COP9 signalosome complex subunit 8 OS=Mus musculus OX=10090 GN=Cops8 PE=1 SV=1	0.458462	0.954625	8	8	24	433.5	407.8	435.5	469.2	408.5	454.9	434.6	369.6	432.4	359.4	404.2	431.9	430.3	407.2	460.8	400.2	411.6	464.5
Q921X6	DNA-directed RNA polymerase III subunit RPC6 OS=Mus musculus OX=10090 GN=Polr3f PE=1 SV=1	0.458462	0.954625	20	16	24	127	134	121.5	122	155.3	150.9	137.1	126.4	91.5	149.7	149.8	120.9	159.2	158.3	143.5	134	169.8	126.1
P07901	Heat shock protein HSP 90-alpha OS=Mus musculus OX=10090 GN=Hsp90aa1 PE=1 SV=4	0.458462	0.954625	20	8	24	1853.1	1965.4	1867.8	1899.8	1939.5	2196.9	1986.1	1906.6	2339.7	2099	1801.9	2235	1957.8	2233.5	2402.6	2014.4	1790.8	2344.2
P30681	High mobility group protein B2 OS=Mus musculus OX=10090 GN=Hmgb2 PE=1 SV=3	0.458462	0.954625	8	8	24	1298.8	1388.2	1673	1471.4	1739.8	1510.7	1495.3	1336.8	1312.1	1193.2	1523.4	1109.8	1431.6	1543	1311.5	1335.9	1509.4	1217.3
Q80Y32	HMG box domain-containing 4 OS=Mus musculus OX=10090 GN=Hmgxb4 PE=1 SV=1	0.458462	0.954625	12	16	24	328.1	235	268.3	358.6	344	308.3	376.1	364.2	278.5	362.4	353.6	278.1	290.2	305.2	344.1	348.5	311.7	354.7
P01679	Ig kappa chain V-VI region J539 OS=Mus musculus OX=10090 PE=1 SV=1	0.458462	0.954625	24	8	24	133.6	181.3	146.1	184.1	93.5	91	210.6	128.2	111.6	176.1	223.8	114.2	114.6	209.3	158.7	275.8	183.8	155.8
A0A0G2JFV5	Leucine-rich repeat flightless-interacting protein 2 OS=Mus musculus OX=10090 GN=Lrrfip2 PE=1 SV=1	0.458462	0.954625	12	16	24	164.4	162.1	131.8	205.7	169.2	172.1	187.4	184.8	189	185.9	181.8	177	187.4	147.3	171.8	161.3	202.6	189.2
Q497E1	Ribosomal protein S23 OS=Mus musculus OX=10090 GN=Rps23 PE=2 SV=1	0.458462	0.954625	8	8	24	735.7	740.5	710.7	895.2	959.3	853.6	856.2	659.8	862.4	772.4	670.2	699.5	933.6	728.7	691.8	941.9	956.7	680.5
Q641N3	Rps16 protein (Fragment) OS=Mus musculus OX=10090 GN=Rps16 PE=2 SV=1	0.458462	0.954625	24	16	24	2625.9	1998.9	1929.8	2598.6	2577.9	2350.8	2286.1	2010.3	2258.3	2167	1953	2020.7	2359.8	2105.5	2120.6	2648.1	2669.7	2010.6
A2AMS0	Sigma 1 receptor variant SR-1A OS=Mus musculus OX=10090 GN=Sigmar1 PE=2 SV=1	0.458462	0.954625	8	8	24	552	380.2	442	535	470.2	466.2	579.5	427.3	430.2	426.4	422.8	366.9	532	414.5	475.9	477.8	446.8	423.4
P62317	Small nuclear ribonucleoprotein Sm D2 OS=Mus musculus OX=10090 GN=Snrpd2 PE=1 SV=1	0.458462	0.954625	8	8	24	8878	7134.1	8550.8	9010.7	8859.2	8376.8	9230.2	7719.7	6597.6	7030.7	7941.4	6282.3	9372.1	8204.3	7522	7970.9	6604.8	7142.7
P50427	Steryl-sulfatase OS=Mus musculus OX=10090 GN=Sts PE=1 SV=1	0.458462	0.954625	24	8	24	414.9	582.5	499.1	370.9	484.3	502.6	469.8	497.2	595.9	532.2	469.1	545.6	386.3	523.3	564.7	535.4	591.8	574
P10639	Thioredoxin OS=Mus musculus OX=10090 GN=Txn PE=1 SV=3	0.458462	0.954625	12	8	24	183.2	133.4	100	190.5	134.8	102.9	164.4	140.7	140.8	133.8	103.8	145.5	140.5	102.1	103.5	129.8	163.5	121.5
Q3UBX0	Transmembrane protein 109 OS=Mus musculus OX=10090 GN=Tmem109 PE=1 SV=2	0.458462	0.954625	24	16	24	589.1	454.8	572.8	615.9	564.3	530.2	636.9	507.1	484.3	477.7	562.2	489	531.4	571.5	555.6	548	830.7	597.7
Q9D6H6	Uncharacterized protein OS=Mus musculus OX=10090 GN=Ndufb3 PE=2 SV=1	0.458462	0.954625	12	8	24	249.5	170.9	181.4	287.7	230.8	189.6	260.6	214.4	266.4	225.7	191.9	247.7	190.6	173.5	224.8	228.4	228.8	252.4
Q5SXC4	Vascular endothelial zinc finger 1 OS=Mus musculus OX=10090 GN=Vezf1 PE=1 SV=1	0.458462	0.954625	16	8	24	512.7	549.5	632.2	496.5	566.5	742.1	515.1	607	492	645.6	677.4	592.7	508.8	702	573.5	504.4	466.2	551.9
Q9JLF6	Protein-glutamine gamma-glutamyltransferase K OS=Mus musculus OX=10090 GN=Tgm1 PE=1 SV=2	0.459581	0.954625	12	20	24	114.2	180.9	78.8	120.4	91.9	101.2	137.9	135.3	197.7	131.5	109.3	190.2	111.8	105	110.4	114.9	117.4	158
Q91V81	RNA-binding protein 42 OS=Mus musculus OX=10090 GN=Rbm42 PE=1 SV=1	0.459581	0.954625	16	12	24	74.2	71.6	86.3	83.9	91.4	97.3	80.8	102.2	70.8	97.7	101	85.6	84.4	93.9	95.3	88.7	104.4	88.1
P62305	Small nuclear ribonucleoprotein E OS=Mus musculus OX=10090 GN=Snrpe PE=1 SV=1	0.459581	0.954625	20	20	24	1585.7	1139.1	1474.6	1729.4	1492.5	1514.5	1620	1405.1	1115.5	1278.9	1467.1	1112.7	1674.6	1546.5	1504.6	1431.9	1757.1	1486.8
P51612	DNA repair protein complementing XP-C cells homolog OS=Mus musculus OX=10090 GN=Xpc PE=1 SV=2	0.460621	0.954625	24	4	24	1975.5	1881.1	2088.6	1795.2	2002	2361.5	2156.5	2356	1653.6	2358.8	2400.6	1839.4	2030.8	2166.2	2207.6	2115.4	3219.2	2253.4
Q8CIM8	Integrator complex subunit 4 OS=Mus musculus OX=10090 GN=Ints4 PE=1 SV=1	0.460621	0.954625	4	4	24	3233.1	4007.3	3657.7	3120.4	3286.6	3733.7	3293.6	3623.3	3139.4	3206.4	3415.3	3321.5	3523.6	3863.8	3416	3038.9	3849.1	3580.7
Q9JKN1	Zinc transporter 7 OS=Mus musculus OX=10090 GN=Slc30a7 PE=1 SV=1	0.460621	0.954625	8	12	24	247.9	205.2	189.6	235.7	265.4	180.5	217.4	247.6	168.8	205.3	213.6	165	201.5	194.8	189.4	215.6	220.1	157.4
Q9CXK8	60S ribosome subunit biogenesis protein NIP7 homolog OS=Mus musculus OX=10090 GN=Nip7 PE=1 SV=1	0.467278	0.954625	8	8	24	1779.6	1145.6	1688.9	1915.5	1739.6	1661.5	1621	1543.6	1163.2	1378	1602.6	1207.8	1877.1	1622.6	1474.4	1502.7	1843.4	1225.6
Q9D7M8	DNA-directed RNA polymerase II subunit RPB4 OS=Mus musculus OX=10090 GN=Polr2d PE=1 SV=2	0.467278	0.954625	8	8	24	965.1	949.4	1127	1067.3	1080.2	1107.1	1075.7	950.4	812.3	851.8	1084.3	784.6	1064.4	1100.1	918.2	944	1143.8	893.7
Q8CHT3	Integrator complex subunit 5 OS=Mus musculus OX=10090 GN=Ints5 PE=2 SV=1	0.467278	0.954625	20	8	24	2043.8	2298.9	2288.7	2190.3	2382.5	2363.7	2326.1	2513.1	1913.6	2302.3	2384.2	1980.6	2529	2490.5	2338.7	2217.9	2076.2	2345.2
P60335	Poly(rC)-binding protein 1 OS=Mus musculus OX=10090 GN=Pcbp1 PE=1 SV=1	0.467278	0.954625	8	8	24	3426.4	3477	3912.9	3663.8	3678.8	3911.3	3671.7	3425.6	3328.8	3206.8	3523	3441.9	3390.7	3838.7	3634	3120.4	3630.7	3568.7
Q8CFS6	Potassium voltage-gated channel subfamily V member 2 OS=Mus musculus OX=10090 GN=Kcnv2 PE=2 SV=1	0.467278	0.954625	4	12	24	257.6	302.4	343.4	214.1	211.9	280	282.2	266.5	275.3	186.4	274.1	269	225.6	300.6	217.3	240.1	286.6	285.1
Q9QUM9	Proteasome subunit alpha type-6 OS=Mus musculus OX=10090 GN=Psma6 PE=1 SV=1	0.467278	0.954625	8	8	24	2188.1	2193.5	1892.5	2323.7	2453.3	2777.7	2453.8	1780.7	2055.2	2066.5	2023.7	1883.9	2367.5	2115.4	2524.8	2298.9	2055.5	2329.7
P70371	Telomeric repeat-binding factor 1 OS=Mus musculus OX=10090 GN=Terf1 PE=1 SV=1	0.467278	0.954625	8	8	24	219.1	258.2	207.3	242.3	244.7	296.4	279.6	253.3	196.6	201	224.2	207.2	219.5	249.2	208.3	206	210.5	243.7
Q3UQ84	Threonine--tRNA ligase, mitochondrial OS=Mus musculus OX=10090 GN=Tars2 PE=1 SV=1	0.467278	0.954625	12	8	24	313.4	316.3	398.4	323.9	245.2	262.3	321.2	331.7	374.5	337	275.8	343.7	278.3	266.9	283.2	334.2	303.5	302.3
Q62187	Transcription termination factor 1 OS=Mus musculus OX=10090 GN=Ttf1 PE=1 SV=2	0.467278	0.954625	20	16	24	980	1204.7	1336.7	1144.4	1201.2	1317.5	1192.9	1256.4	1056.3	1153.4	1246.4	1189.6	1230.4	1414.7	1305.5	1114.1	1363.4	1265.2
Q6PE01	U5 small nuclear ribonucleoprotein 40 kDa protein OS=Mus musculus OX=10090 GN=Snrnp40 PE=1 SV=1	0.467278	0.954625	8	8	24	2143.4	2183.2	2443.1	2245.4	2311.8	2424.2	2349.2	2121.5	1840.9	2089.4	2373.5	1826.6	2400.2	2378.4	1859.4	2135.3	1921	1925.6
Q9CR08	Ribonuclease P protein subunit p29 OS=Mus musculus OX=10090 GN=Pop4 PE=2 SV=1	0.470381	0.954625	20	20	24	474	496.1	555.6	600.4	508.4	523.9	544	472.3	333.8	473.9	514.1	452.1	614.4	597.2	509	501.8	629.5	476.4
P27612	Phospholipase A-2-activating protein OS=Mus musculus OX=10090 GN=Plaa PE=1 SV=4	0.470436	0.954625	24	16	24	474	499.6	476.8	453.7	461.8	544.1	413.3	533.1	440.6	429.1	405.2	498.6	418.9	474.4	560.4	424.9	503.4	587.3
Q8CDH0	Uncharacterized protein OS=Mus musculus OX=10090 GN=Gm9867 PE=2 SV=1	0.470436	0.954625	12	16	24	737.1	472.6	362.8	610.6	612.6	496.8	567.6	584.7	898.5	854.4	443.6	806.6	576.9	473.3	783.9	712.9	471.7	556.3
A0A0R4J0B2	Phospholipase B-like OS=Mus musculus OX=10090 GN=Plbd1 PE=1 SV=1	0.47234	0.954625	8	16	24	2024.7	1743	1455.6	2002.4	2039.7	1659.9	2103.2	1943.9	1494.1	1698	1813.7	1648.9	1887.9	1839.8	1446.4	1840.4	1608.9	1535.2
Q9DAT2-2	Isoform 2 of MRG/MORF4L-binding protein OS=Mus musculus OX=10090 GN=Mrgbp	0.472755	0.954625	8	8	24	186.4	221.8	268.4	233.2	189	251	233.8	202.1	172.4	165.5	210.9	177.2	200.6	231.9	197	181	122.1	227.6
Q9R226	KH domain-containing, RNA-binding, signal transduction-associated protein 3 OS=Mus musculus OX=10090 GN=Khdrbs3 PE=1 SV=1	0.474727	0.954625	24	4	24	2684	4361.9	3602.2	3100.1	3713.3	4394.6	3842.7	3524.8	3286	3730	4244.3	3697.7	4222.5	4685.8	3614.7	3789.8	4355	3809.9
P63017	Heat shock cognate 71 kDa protein OS=Mus musculus OX=10090 GN=Hspa8 PE=1 SV=1	0.475077	0.954625	20	4	24	17315.2	17799.9	20353.6	17555.8	21239.4	20624	16915.3	20164.2	15864.3	20534.4	21629.1	18058.2	20699.1	20885.9	18276.3	18250.1	16727.8	16601.1
E0CXR8	Partitioning defective 3 homolog (Fragment) OS=Mus musculus OX=10090 GN=Pard3 PE=1 SV=1	0.483414	0.954625	16	4	24	101.8	152.4	114.7	121.7	117.5	127.5	113.8	139.5	142.9	139.3	115	172.5	113	122.6	110.4	94.7	127.2	129.7
Q60649	Caseinolytic peptidase B protein homolog OS=Mus musculus OX=10090 GN=Clpb PE=1 SV=1	0.485868	0.954625	16	16	24	872.4	731.5	692.3	762.2	755.3	740.3	771.5	689.4	955.1	829.2	822.6	970.5	695.2	772.7	816.5	820.2	826	826.8
Q8K3A9	7SK snRNA methylphosphate capping enzyme OS=Mus musculus OX=10090 GN=Mepce PE=1 SV=2	0.486601	0.954625	8	4	24	39.1	44.2	45.4	39.7	47	51.2	39.2	49.2	32	43.2	41	37.9	42.3	44.1	44	35.5	54.1	45.2
P61164	Alpha-centractin OS=Mus musculus OX=10090 GN=Actr1a PE=1 SV=1	0.486601	0.954625	24	12	24	1918.9	1740.7	1577.8	1951.3	2154.3	1894.7	1720	1715.4	1438.2	2100	2092.5	1643.7	2146.6	2071.5	1780.6	2140.8	2510.9	1604.4
Q6PEE2	CBP80/20-dependent translation initiation factor OS=Mus musculus OX=10090 GN=Ctif PE=1 SV=2	0.486601	0.954625	16	12	24	48.5	42	41.7	51.5	48.3	58.8	50	66.3	36	76.9	61.6	44.6	66.2	59.9	47.1	51.5	75.5	42
Q8BJ64	Choline dehydrogenase, mitochondrial OS=Mus musculus OX=10090 GN=Chdh PE=1 SV=1	0.486601	0.954625	12	20	24	2849.4	2460.4	1557.4	2429.3	2104.7	1755.9	2749.4	2105.6	3658.2	3221.5	1853.6	3196.7	2301.7	2239.2	2701.1	3089.9	2538.3	2563
Q8BT60	Copine-3 OS=Mus musculus OX=10090 GN=Cpne3 PE=1 SV=2	0.486601	0.954625	4	20	24	1316.6	1662.7	1327.6	1677.7	1271	1262.1	1439.2	1208.9	1284.5	1052.3	1305.6	1327.9	1394.1	880.9	1066.8	1015.9	1039.1	1460.4
Q9CX98	Cytochrome P450 2U1 OS=Mus musculus OX=10090 GN=Cyp2u1 PE=2 SV=2	0.486601	0.954625	24	20	24	251.7	223.7	246.7	222	204.7	243.6	227.4	227.5	224.5	242.6	216.6	268.1	204.3	212	223.4	224.3	315.2	229
Q31093	Histocompatibility 2, M region locus 3 OS=Mus musculus OX=10090 GN=H2-M3 PE=1 SV=1	0.486601	0.954625	24	20	24	63	61.8	56.5	63.1	72.5	54.8	64.6	60.7	55.3	40.6	51.8	76.1	44.1	72.2	52	59.2	82.4	78.3
Q69ZA1-2	Isoform 2 of Cyclin-dependent kinase 13 OS=Mus musculus OX=10090 GN=Cdk13	0.486601	0.954625	20	12	24	400	512.6	566.8	352.9	392.3	533.6	369.5	501.6	404.1	404.2	442.4	460	458.4	555.2	563.7	419.1	349.1	528.6
W5XQG0	MHC class I antigen OS=Mus musculus OX=10090 GN=H2-D1 PE=2 SV=1	0.486601	0.954625	8	8	24	2354.1	2559	1999.9	2851.3	2838.4	2167.4	2735.8	2313	2525.6	2037.8	1938.1	2476.2	2500.5	2386.3	2373.3	2969.8	2449.9	2524.1
Q9D903	Probable rRNA-processing protein EBP2 OS=Mus musculus OX=10090 GN=Ebna1bp2 PE=2 SV=1	0.486601	0.954625	20	16	24	1840.3	2249.7	2453.4	1899.1	1847.8	2228.3	1882.4	1688.3	1699	1864.4	1980.7	1964.2	2125.1	2290.3	1859.4	1848	2101.5	1829.3
P61290	Proteasome activator complex subunit 3 OS=Mus musculus OX=10090 GN=Psme3 PE=1 SV=1	0.486601	0.954625	8	4	24	1174.4	1284.3	1204.5	1347.7	1491.4	1522.6	1477.2	1014.6	1005.9	1218.7	1117.9	1047	1332	1346	1375.5	1352.8	823.3	1335.4
Q924W5	Structural maintenance of chromosomes protein 6 OS=Mus musculus OX=10090 GN=Smc6 PE=1 SV=1	0.486601	0.954625	8	12	24	188.4	223.1	254.9	224.1	235.6	256.4	231.6	232.5	195.6	205.1	242.7	197.8	200.3	215.4	202.4	197.6	228.5	211.4
G3X983	T cell activation inhibitor, mitochondrial OS=Mus musculus OX=10090 GN=Tcaim PE=1 SV=1	0.486601	0.954625	12	8	24	528.7	450.3	684.7	491.8	381.7	419.8	590.8	482.9	514.3	445.3	514.9	491.5	440.6	470.5	409	477.3	487.5	478
Q3UDA8	Uncharacterized protein OS=Mus musculus OX=10090 GN=Cpt2 PE=2 SV=1	0.486601	0.954625	12	20	24	5964.3	4747.8	3932.9	5400.8	4563.9	3803.6	5796.1	4810.4	6959.8	6297.4	4502	5984.4	5111.3	4838.7	5667.2	6156.1	4870.1	5306.1
O70503	Very-long-chain 3-oxoacyl-CoA reductase OS=Mus musculus OX=10090 GN=Hsd17b12 PE=1 SV=1	0.486601	0.954625	24	12	24	1843.3	1477.6	1442.8	1870.5	1702.7	1548.4	1683.8	1431.7	1647.9	1535.2	1375.8	1711.6	1684.1	1712.4	1663.3	1844.5	1836.8	1680.8
O35459	Delta(3,5)-Delta(2,4)-dienoyl-CoA isomerase, mitochondrial OS=Mus musculus OX=10090 GN=Ech1 PE=1 SV=1	0.489639	0.954625	12	16	24	4544.5	3305	3221.8	4786.6	3541.7	2673.8	5004.8	3157.4	4458.8	4637	4447.2	3978.1	3978.9	3757.9	3726.7	5058.4	3598.5	2951
F6UIS1	Endoplasmic reticulum-Golgi intermediate compartment protein 3 (Fragment) OS=Mus musculus OX=10090 GN=Ergic3 PE=1 SV=8	0.489639	0.954625	8	16	24	95.5	109.1	92.2	106.2	114.4	107.4	106.3	86.9	98.1	93.2	98	98	104.3	99	96.6	114.2	44.5	89
D3Z041	Long-chain-fatty-acid--CoA ligase 1 OS=Mus musculus OX=10090 GN=Acsl1 PE=1 SV=1	0.489639	0.954625	24	8	24	15642	12515.5	8966.2	12906.5	11371.9	11457.7	13267.2	12497.2	14941.2	14193.8	9989.8	15342.9	13686.8	12821.3	13348.6	15917.4	13693.1	13193
Q91XF0	Pyridoxine-5'-phosphate oxidase OS=Mus musculus OX=10090 GN=Pnpo PE=1 SV=1	0.489639	0.954625	12	4	24	269.6	216.7	154.1	245.4	238	205.5	243.7	211.9	265.7	202.3	164.3	242	220	188.5	216.8	201.6	208.4	218.9
Q8VC94	Rpl11 protein OS=Mus musculus OX=10090 GN=Rpl11 PE=2 SV=1	0.489639	0.954625	8	16	24	1622.5	1258.7	1184.4	1628.8	1545.5	1392.4	1428.3	1225.1	1337.7	1373.1	1210.6	1319.9	1526	1237.9	1341.1	1603.8	1110.3	1207
O55187	E3 SUMO-protein ligase CBX4 OS=Mus musculus OX=10090 GN=Cbx4 PE=1 SV=2	0.490143	0.954625	20	16	24	623	838.9	1033.2	651.6	691.7	936.9	683.1	776.7	651.8	774.4	896.8	796.4	818	920.6	876.4	669.4	1023.1	763.2
Q925J9	Mediator of RNA polymerase II transcription subunit 1 OS=Mus musculus OX=10090 GN=Med1 PE=1 SV=2	0.490143	0.954625	20	8	24	198.7	170.2	195.1	191.2	196.9	203.6	208.8	239.6	147.1	199	212.8	183.2	195.5	204.3	216	201.2	215.2	202.2
Q3TB65	Uncharacterized protein OS=Mus musculus OX=10090 GN=Nln PE=2 SV=1	0.490143	0.954625	24	4	24	105.6	136.5	65.3	148	125.3	103.7	131.7	113.9	203.8	157.8	85.2	156.5	137.1	112.7	160	156.8	141.8	158.7
Q3UG43	Uncharacterized protein OS=Mus musculus OX=10090 GN=Oard1 PE=2 SV=1	0.490143	0.954625	20	8	24	110.2	112.1	145.7	142.4	128.6	149.3	170.7	97.3	116.3	143.1	151.4	142.5	153.7	168.7	139.2	136.8	92.4	153.4
Q8K327	Chromosome alignment-maintaining phosphoprotein 1 OS=Mus musculus OX=10090 GN=Champ1 PE=1 SV=1	0.491329	0.954625	4	8	24	1554	2050.5	2055.1	1419.7	1570.2	2060.1	1453.7	1896.1	1519.4	1529.4	1702.6	1692.2	1693.9	1949.4	1908.2	1519.5	1800.3	1854.2
Q3V4B5	COMM domain-containing protein 6 OS=Mus musculus OX=10090 GN=Commd6 PE=1 SV=1	0.491329	0.954625	8	8	24	142.6	125.8	158.8	156.7	137.7	141.2	158.4	150.1	129.2	129.3	126	140.2	145.4	126.5	131.1	139.1	160.9	137.5
Q3UMU9-2	Isoform 2 of Hepatoma-derived growth factor-related protein 2 OS=Mus musculus OX=10090 GN=Hdgfl2	0.495366	0.954625	20	4	24	3324.9	3475.1	3587.1	3081.6	3606.9	4134.7	3340.8	4503.4	2887.2	3977.9	4118	3437.6	3716.2	4156.1	3757.6	3453.7	3268.3	3529.8
Q8K4Q6	Endonuclease 8-like 1 OS=Mus musculus OX=10090 GN=Neil1 PE=2 SV=3	0.497301	0.954625	16	20	24	19.7	26.1	29.9	15.9	20.7	33.9	26.1	18.4	22.1	34.8	27	22.8	21.5	32.3	28.3	28.3	23.3	27.9
Q0VGU5	Vitamin K epoxide reductase complex subunit 1-like protein 1 OS=Mus musculus OX=10090 GN=Vkorc1l1 PE=1 SV=1	0.498099	0.954625	8	16	24	1434.4	1437.4	2197.2	2034.1	2093.5	1519	1825.9	2515.8	1149.2	1742.8	1930.5	1525.3	1662.1	1705.5	1402	1399.7	2013.8	1357.2
Q9QZQ8	Core histone macro-H2A.1 OS=Mus musculus OX=10090 GN=H2afy PE=1 SV=3	0.499509	0.954625	16	8	24	3208.7	2817.8	2946.9	2972.4	3259.5	3177.7	3326.4	3369.4	2503	3238.4	3413.7	2610.1	3201.7	3084.1	2878.2	3171.6	2753.2	2944.6
Q8VE80	THO complex subunit 3 OS=Mus musculus OX=10090 GN=Thoc3 PE=2 SV=1	0.499509	0.954625	8	16	24	2628.4	2204.6	2549.8	2582.7	2835.4	2645.2	2826.2	2649.4	1935.8	2479.4	2675.6	1883.7	2869.9	2552.9	2105.1	2483.2	2078.6	2040.5
A0A140LJJ5	A-kinase anchor protein 13 OS=Mus musculus OX=10090 GN=Akap13 PE=1 SV=1	0.502623	0.954625	16	20	24	126.5	129.9	131.8	129.4	116.8	127.9	103.6	114.9	136	138.3	118.9	138.7	115	127.5	134.4	128.4	136.8	133.4
P32233	Developmentally-regulated GTP-binding protein 1 OS=Mus musculus OX=10090 GN=Drg1 PE=1 SV=1	0.502623	0.954625	24	20	24	2086.3	1812	1723.2	1861	1947.7	2033.8	1853.6	1694.8	2102.2	1921.4	1785.8	1949.5	1766.9	1902	1907	2257.2	2554	1998.2
Q9D0E1	Heterogeneous nuclear ribonucleoprotein M OS=Mus musculus OX=10090 GN=Hnrnpm PE=1 SV=3	0.502623	0.954625	20	16	24	14196.4	15198.9	16129	13072	14412.4	15147.6	14832.7	14881.3	12505.4	14931.4	16024.5	13826.4	15999	16993.5	14513.1	14430.9	16036.2	14020.1
P15864	Histone H1.2 OS=Mus musculus OX=10090 GN=Hist1h1c PE=1 SV=2	0.502623	0.954625	4	20	24	2339.9	3095.3	3332.8	2261.2	2795.2	3121.9	2250.1	2827.6	2329	2176.5	2642.9	2323.5	2757.7	2872.9	2128.4	2553.2	2542	1922.3
Q80V26	Inositol monophosphatase 3 OS=Mus musculus OX=10090 GN=Impad1 PE=1 SV=1	0.502623	0.954625	24	16	24	80.9	78.5	53	76.2	74.5	50.1	76.5	62.1	73.4	54.4	66.7	70.8	72.6	71.5	62.4	77.7	78.6	56.1
Q8K144	Polypyrimidine tract binding protein 1 OS=Mus musculus OX=10090 GN=Ptbp1 PE=2 SV=1	0.502623	0.954625	4	8	24	2139.9	3150.1	3298.2	2403.4	2429.1	2988.1	2375.1	2186.1	2563.2	2376.8	2713.8	2756.4	2445.6	2963.1	2524.6	2400.4	3415.3	2696.8
H3BLH0	Probable global transcription activator SNF2L2 OS=Mus musculus OX=10090 GN=Smarca2 PE=1 SV=1	0.502623	0.954625	20	16	24	4819.5	5734.4	5517.1	4104.7	4623.2	5391.8	4484.3	6183.1	4083	5083.8	5450.1	5348.7	5304.5	5759	5618.5	4605.4	5362.9	5513.9
Q8CGC4	Protein LSM14 homolog B OS=Mus musculus OX=10090 GN=Lsm14b PE=1 SV=3	0.502623	0.954625	20	16	24	311.4	300.3	283.6	295.9	329	299.3	298.1	272.7	272.6	312.9	296.9	291.3	314.8	314.8	294.2	342.6	301.9	264.8
Q9ERA6	Tuftelin-interacting protein 11 OS=Mus musculus OX=10090 GN=Tfip11 PE=1 SV=1	0.502623	0.954625	20	16	24	3027.5	3355.2	3689.8	2972.5	3303.1	3542.4	3199.8	3631.2	2698.1	3396.1	3633.7	3157.4	3489.7	3784.5	3410.4	3205.7	3289.1	3388.4
Q9CRC0	Vitamin K epoxide reductase complex subunit 1 OS=Mus musculus OX=10090 GN=Vkorc1 PE=1 SV=1	0.502623	0.954625	8	8	24	504.2	362.7	499.1	404.2	394.3	428.6	388.3	504.6	360.3	347.5	377.9	397.3	387.8	401.1	386.3	379.4	454.1	381.1
Q9CQ91	NADH dehydrogenase [ubiquinone] 1 alpha subcomplex subunit 3 OS=Mus musculus OX=10090 GN=Ndufa3 PE=1 SV=1	0.504038	0.954625	12	16	24	59.6	15.7	16	52.8	36.7	22.2	51.7	40.4	49.6	55.1	36.4	35.9	27.8	32.4	41.3	47.1	28.9	33.1
Q80WQ2	Protein VAC14 homolog OS=Mus musculus OX=10090 GN=Vac14 PE=1 SV=1	0.504038	0.954625	24	4	24	1064.3	385	271.2	781.1	708.2	643.1	1197.8	868.1	532.5	1183.9	1119.7	545.5	922.4	748.4	845.5	1336.4	940.7	837.7
P60867	40S ribosomal protein S20 OS=Mus musculus OX=10090 GN=Rps20 PE=1 SV=1	0.504062	0.954625	8	8	24	2553	2036.7	1746.6	2616.8	2442.4	2179.7	2143.6	1814.9	2289.7	2070	1873	2152.7	2118.5	1968.8	2106.4	2595.6	2519.4	2057.5
P97384	Annexin A11 OS=Mus musculus OX=10090 GN=Anxa11 PE=1 SV=2	0.504062	0.954625	4	16	24	153.7	211.2	150.6	159.9	138.7	156.3	162.5	134.5	203.6	149.1	116.1	163.8	99.8	122	151.6	114.1	168	171.1
P98203	Armadillo repeat protein deleted in velo-cardio-facial syndrome homolog OS=Mus musculus OX=10090 GN=Arvcf PE=1 SV=2	0.504062	0.954625	24	8	24	163	181.2	109.5	115.1	127.4	136.8	131.8	118	172.6	139.9	141.7	206.9	135.3	132.6	143.7	130.9	171.3	210.1
Q9CRB2	H/ACA ribonucleoprotein complex subunit 2 OS=Mus musculus OX=10090 GN=Nhp2 PE=1 SV=1	0.504062	0.954625	8	4	24	1668.8	1092.1	1520.1	1569.6	1411.5	1330	1471.7	1286.4	904.3	1218	1472.8	995.2	1447.9	1325.6	1304.1	1318.5	1342.7	1020.6
Q3UDG8	Uncharacterized protein OS=Mus musculus OX=10090 GN=Capn1 PE=2 SV=1	0.504062	0.954625	12	16	24	177.7	157.5	168.9	198.3	172	194.6	187.2	196.8	204.2	172	207.9	191.2	162.5	166.5	183.3	165.6	272.6	214.5
O35465-2	Isoform 2 of Peptidyl-prolyl cis-trans isomerase FKBP8 OS=Mus musculus OX=10090 GN=Fkbp8	0.506523	0.954625	24	8	24	106.4	119.5	97.1	92.9	101	116.2	110.6	109.4	113.6	109.2	89.2	120.6	110.9	97.4	115.8	118.8	114.5	122.8
P62908	40S ribosomal protein S3 OS=Mus musculus OX=10090 GN=Rps3 PE=1 SV=1	0.507497	0.954625	24	16	24	6358.9	5373.3	4586.8	6016	6259.3	5506.4	5463.7	4993.3	5776.5	5423.1	4656	5323.1	5610.1	5012.3	5283	6434.7	6392.1	4881.4
A0JNU3	60 kDa lysophospholipase OS=Mus musculus OX=10090 GN=Aspg PE=1 SV=1	0.507497	0.954625	12	12	24	69.6	91.3	65.8	87.8	71.6	79.3	84.8	71.3	95.7	88.5	68.2	65.5	70.8	68.2	88.7	60.7	68.4	78.7
Q9CXW3	Calcyclin-binding protein OS=Mus musculus OX=10090 GN=Cacybp PE=1 SV=1	0.507497	0.954625	20	12	24	415.9	304.4	368.4	404.4	356.7	334.8	407.1	370.1	338.2	386.3	402.3	311.9	391.4	416.6	403.4	401.3	384.6	389.4
Q61216	Double-strand break repair protein MRE11 OS=Mus musculus OX=10090 GN=Mre11 PE=1 SV=1	0.507497	0.954625	8	20	24	789.2	891.6	792.9	925.3	1030.1	1042.8	978.4	987.9	784.2	941.8	944.8	714.7	980.9	1056	984.3	973.8	766.1	815.1
Q5UAK0-1	Isoform 1 of Mesoderm induction early response protein 1 OS=Mus musculus OX=10090 GN=Mier1	0.507497	0.954625	8	20	24	451.8	434.1	552.4	639.1	672.4	626.2	657.2	634.4	445.9	648	663.2	407.4	626.6	627.3	588.1	608.8	670.8	544.7
Q91WP0	Mannan-binding lectin serine protease 2 OS=Mus musculus OX=10090 GN=Masp2 PE=1 SV=1	0.507497	0.954625	24	20	24	243.3	232.9	178.3	230	221.3	221	200	193.4	249.4	217.8	187.4	222	213.9	187.5	201.4	262	238	202.6
Q62383	Transcription elongation factor SPT6 OS=Mus musculus OX=10090 GN=Supt6h PE=1 SV=2	0.507501	0.954625	20	16	24	4544.9	5267.4	5271.2	4423.9	4637.6	5619.9	4524.2	4896.1	3962.7	4500.9	4781.5	4873.9	4707.2	5294.9	5411.6	4539.9	4648.5	5655.2
Q8BFP9	[Pyruvate dehydrogenase (acetyl-transferring)] kinase isozyme 1, mitochondrial OS=Mus musculus OX=10090 GN=Pdk1 PE=1 SV=2	0.509011	0.954625	24	4	24	62.9	35.9	25.1	72	49.6	46.5	82	53	56.7	82.5	53.3	43.7	63.3	45.4	75.3	93.1	61.3	65.8
B2RY19	Cgnl1 protein OS=Mus musculus OX=10090 GN=Cgnl1 PE=2 SV=1	0.509011	0.954625	12	20	24	107.3	183.8	59.1	88.4	52.3	93.6	120.2	118.2	248.7	103.5	64.3	227.4	109.3	59.5	102.3	82.4	104.4	195.1
O08582	GTP-binding protein 1 OS=Mus musculus OX=10090 GN=Gtpbp1 PE=1 SV=2	0.509011	0.954625	16	20	24	253.7	288.6	261.8	223.8	281	291.1	253.2	278.8	230.7	330.9	323.4	284.3	254.9	327.7	285.3	239.9	347.9	260.5
Q3V3R4	Integrin alpha-1 OS=Mus musculus OX=10090 GN=Itga1 PE=1 SV=2	0.51214	0.954625	12	20	24	345.5	449.8	243.1	292.8	244.6	275.2	307.8	377.5	460.6	289.9	297.5	543.2	318.8	293.4	367.9	269.6	247.8	506.3
A2A6M1	Vacuolar-sorting protein SNF8 OS=Mus musculus OX=10090 GN=Snf8 PE=1 SV=1	0.514325	0.954625	8	20	24	840.1	695.4	678.8	897.2	932.4	728.6	934.4	800.5	659.7	849.2	927.1	753.9	825.8	853.1	853.9	719.8	595.7	855.9
Q9DC48	Pre-mRNA-processing factor 17 OS=Mus musculus OX=10090 GN=Cdc40 PE=2 SV=1	0.514599	0.954625	16	12	24	2143.6	1964.7	2277.2	1958.2	2283	2464.7	2278.5	2772.6	1605.5	2433.7	2582.5	1787.4	2248	2388.8	2254.9	2158	2052.4	2170.2
B8JJN0	Uncharacterized protein OS=Mus musculus OX=10090 GN=Gm20547 PE=3 SV=1	0.518296	0.954625	16	20	24	1014.4	1122.1	1136.7	946.9	1047.5	939	901.2	1035.2	1032.6	1114.5	1088.2	1179.7	978.8	1015.2	1035.1	1094	1324.4	955.4
E9Q4Z2	Acetyl-CoA carboxylase 2 OS=Mus musculus OX=10090 GN=Acacb PE=1 SV=1	0.518541	0.954625	24	20	24	130.2	150.1	67.1	143.4	83.9	153.9	121	110.9	108.9	129.9	117.8	99.4	100.1	109.6	120.1	116.2	133.5	181.6
E9QMN5	Transcriptional repressor p66 alpha OS=Mus musculus OX=10090 GN=Gatad2a PE=1 SV=1	0.518541	0.954625	4	4	24	122.6	144.3	117.5	94.2	98.7	140.1	110.5	107.2	98.9	96.9	119.2	104.3	104.1	123.7	124.6	91.9	156.8	111.5
E9QAE4	Histone-lysine N-methyltransferase, H3 lysine-36 and H4 lysine-20-specific OS=Mus musculus OX=10090 GN=Nsd1 PE=1 SV=1	0.521217	0.954625	4	8	24	188.8	208	219.2	166.5	195.8	229	170.1	174.4	169	187.8	197.1	163.2	210.3	217.8	216.9	156.5	228.2	169.6
Q4FK66	Pre-mRNA-splicing factor 38A OS=Mus musculus OX=10090 GN=Prpf38a PE=1 SV=1	0.521444	0.954625	8	16	24	608.6	561.3	618.5	597.6	655.1	621.2	607.9	578	507.6	571.8	650.6	505.1	632.8	590.1	513.9	564.6	598	494.7
Q3ULS5	Uncharacterized protein OS=Mus musculus OX=10090 GN=Esco1 PE=2 SV=1	0.521444	0.954625	4	8	24	555.1	706.1	815.9	581.9	642	758.9	615.8	570.9	579.2	644.6	661.5	650.9	643.5	718.4	630.9	581.7	651	677.8
A0A0A0MQ89	Actin-related protein 5 OS=Mus musculus OX=10090 GN=Actr5 PE=1 SV=1	0.522819	0.954625	20	12	24	477.1	524	540.5	499.5	495.1	543.5	573.6	521	464.8	530.9	573.7	521.3	534.2	586.6	507.8	522.4	611.7	520.5
Q9DCT8	Cysteine-rich protein 2 OS=Mus musculus OX=10090 GN=Crip2 PE=1 SV=1	0.522819	0.954625	16	4	24	359.8	356.2	402.1	456.3	439.4	328.2	408.9	298.8	526.5	371	398.2	475.7	376	286.3	358.5	354.2	360.9	431.8
O35309	N-myc-interactor OS=Mus musculus OX=10090 GN=Nmi PE=1 SV=1	0.526424	0.954625	8	8	24	949	921.1	642	957.8	989.2	898.9	947.6	759.3	839.7	895.7	834.3	766	933.7	855.4	737.3	1164.6	912.9	761.7
O88983	Syntaxin-8 OS=Mus musculus OX=10090 GN=Stx8 PE=1 SV=1	0.526424	0.954625	24	20	24	143.1	115.7	82.6	124.4	112.2	78.6	122.9	112.6	115.7	114.2	88.6	111	110.4	98.3	109.7	129.7	110.7	119.1
Q80TN4	DnaJ homolog subfamily C member 16 OS=Mus musculus OX=10090 GN=Dnajc16 PE=1 SV=2	0.532059	0.954625	16	4	24	105.5	100	97.8	95	109.4	105.4	83.7	126.2	110.2	102.1	101.3	119.2	88.3	107.5	98.9	93.6	100.6	101.9
Q80Z37	E3 ubiquitin-protein ligase Topors OS=Mus musculus OX=10090 GN=Topors PE=1 SV=1	0.532694	0.954625	4	20	24	60.5	76.2	63.3	54.7	65.4	63.6	54.7	69	51	63	72.5	64.1	49	60.2	62.4	56.3	50.7	61.9
G3X9B1	HEAT repeat-containing 1 OS=Mus musculus OX=10090 GN=Heatr1 PE=1 SV=1	0.532694	0.954625	4	12	24	10453.8	10149.2	11178.7	10070.6	10569.9	10048.6	9267.8	11722.5	7518	9155.3	10055.3	8814	11099.8	10463.9	9956.9	9720.5	10764.3	8930.7
Q8VCZ9	Hydroxyproline dehydrogenase OS=Mus musculus OX=10090 GN=Prodh2 PE=1 SV=1	0.532694	0.954625	16	16	24	2771.1	2166	1513.3	2336.6	1891	1652.7	2546.2	1907.7	3309.8	2806.5	1941.8	2731.7	2295	2209.2	2552	2694	2098.9	2624.8
E9QLG3	MAX gene-associated protein OS=Mus musculus OX=10090 GN=Mga PE=1 SV=1	0.532694	0.954625	8	12	24	163.2	165.7	196.7	150.7	182.7	178.4	163.5	201.9	150.8	164.1	176.9	170.9	120.5	163.1	168.3	147.8	179	158.6
Q5DTT3	Protein FAM208B OS=Mus musculus OX=10090 GN=Fam208b PE=1 SV=2	0.532694	0.954625	12	4	24	627.8	699.5	869.1	637	680.1	817.8	742.3	705.7	681.9	617.1	664.7	604.8	654.3	780.7	672.5	628.2	557.2	724.1
Q9EP97	Sentrin-specific protease 3 OS=Mus musculus OX=10090 GN=Senp3 PE=1 SV=1	0.532694	0.954625	20	4	24	1815.6	2240.5	2445.9	1758.7	1950.5	2293.7	1969.4	1984.6	1701.7	2414.4	2272.1	1921.8	2285.2	2367.2	2111.8	1828.3	1915.7	1855.2
Q61153	Type I iodothyronine deiodinase OS=Mus musculus OX=10090 GN=Dio1 PE=1 SV=3	0.532694	0.954625	8	20	24	104.1	59	56.1	112.3	124.1	67.5	81	97.7	71.7	101.3	96.1	92.9	75.9	72.3	75.6	77.3	108.1	54.7
Q9JJB4	Uncharacterized protein OS=Mus musculus OX=10090 GN=Mphosph8 PE=2 SV=1	0.532694	0.954625	20	4	24	1203.1	1427	1551	1200	1256.9	1442.2	1312.1	1270.3	1159.7	1312.4	1371.6	1337.3	1320.7	1450.2	1304.4	1222.5	1067.8	1281.9
Q8CD63	Uncharacterized protein OS=Mus musculus OX=10090 PE=2 SV=1	0.532694	0.954625	20	16	24	181.8	161.1	195	187.2	180.5	180.6	192.7	167.6	144.6	195.7	186.8	173.8	186.9	187.4	190.9	163.3	181.5	182.1
Q8R1N0	Zinc finger protein 830 OS=Mus musculus OX=10090 GN=Znf830 PE=1 SV=1	0.532694	0.954625	4	12	24	1140	1259.5	1498.4	1057.9	1229.2	1386.9	1091.4	1264.9	1054	1119.4	1161.6	1003.8	1120.6	1344.7	1259.8	1021.7	1315.5	1146.8
D3Z7P0	BRISC and BRCA1-A complex member 2 OS=Mus musculus OX=10090 GN=Babam2 PE=1 SV=3	0.53281	0.954625	20	20	24	383.2	262.5	394.5	396.8	360.4	350.1	449.6	311.6	257.5	401	352.1	245.8	408	408.9	348.6	402.3	362.7	402.8
A7UKX1	Claudin OS=Mus musculus OX=10090 GN=Cldn1 PE=2 SV=1	0.53281	0.954625	12	4	24	312.1	348.1	182.8	349.7	164.7	201.9	293.9	234.1	432.2	179.2	130.5	337.9	265.8	140	194.9	219	266.7	311.8
Q8CGK3	Lon protease homolog, mitochondrial OS=Mus musculus OX=10090 GN=Lonp1 PE=1 SV=2	0.53281	0.954625	16	16	24	1297.2	1278.2	947.7	1188.5	1123.4	1010.4	1207.1	1249.8	1936.6	1551.2	919.2	1788.8	1092.1	1068.6	1642.1	1327.4	1434.6	1471.2
Q8K339	DNA/RNA-binding protein KIN17 OS=Mus musculus OX=10090 GN=Kin PE=1 SV=1	0.534138	0.954625	8	4	24	1720.6	1673.3	1997.8	1989.3	2251.7	2104	1977.4	1763.7	1470.5	1851.7	2003.3	1542.6	1984.3	1916.7	1760.6	1777.9	1975.2	1878.1
Z4YLX5	DnaJ homolog subfamily C member 25 (Fragment) OS=Mus musculus OX=10090 GN=Dnajc25 PE=1 SV=1	0.534138	0.954625	4	12	24	261.3	236.8	205.5	237.8	234.2	210.5	226.1	239	229.2	226.5	207.3	221.9	230.4	231.2	193	245.6	240.6	188.5
Q63844	Mitogen-activated protein kinase 3 OS=Mus musculus OX=10090 GN=Mapk3 PE=1 SV=5	0.534138	0.954625	20	8	24	652.4	767.9	963.4	842	835.6	820.4	844	722.4	856.6	847.5	868.5	839	837.8	851.5	877.8	750.7	1009.8	813.5
Q3THE2	Myosin regulatory light chain 12B OS=Mus musculus OX=10090 GN=Myl12b PE=1 SV=2	0.534138	0.954625	8	8	24	615.9	369.3	470.7	640.4	568.7	412.6	627.5	464.4	557.8	429.9	427.5	499.1	526.9	348.5	464.7	469.5	821.4	567.7
Q8R0H0	Polr2e protein OS=Mus musculus OX=10090 GN=Polr2e PE=2 SV=1	0.534138	0.954625	8	8	24	1245.5	1157.2	1294.4	1321.2	1240.7	1188.8	1354.3	1166.6	945.9	1104.9	1165.7	961.3	1460.1	1230.3	1088.6	1194.8	1100.3	977.1
Q8CFB8	Poly [ADP-ribose] polymerase OS=Mus musculus OX=10090 GN=Parp3 PE=1 SV=1	0.534138	0.954625	12	8	24	2742.1	2862.1	2368.3	2412.2	2278	2376.5	2688.6	3386.1	2092.5	2761.3	2920	2002.3	2217.6	2515.8	1820.1	2546.2	2107	1873.7
A0A0R4J243	Sin3 histone deacetylase corepressor complex component SDS3 OS=Mus musculus OX=10090 GN=Suds3 PE=1 SV=1	0.534138	0.954625	4	12	24	479.2	605	652.3	495.4	553.5	590.3	518	528.3	425.8	473.4	542.1	438.3	621.8	637.4	473.6	459.5	461.1	483.1
Q3UU22	Uncharacterized protein (Fragment) OS=Mus musculus OX=10090 GN=Atrx PE=2 SV=1	0.534138	0.954625	12	4	24	205.6	193.1	210	212.9	224.1	204.4	235.9	226.7	205.2	183	210.3	202.9	179.3	203.3	212.8	215.7	237	211.1
Q64318	Zinc finger E-box-binding homeobox 1 OS=Mus musculus OX=10090 GN=Zeb1 PE=1 SV=1	0.534138	0.954625	20	12	24	75.6	126	113.9	79.7	86.4	111.7	100.9	102.7	103.5	89.4	140.7	103.8	82.1	122.2	131.6	79.9	117.9	143.8
Q8R123	FAD synthase OS=Mus musculus OX=10090 GN=Flad1 PE=1 SV=1	0.536168	0.954625	12	16	24	483.8	422.2	313.5	530.7	483.3	365.7	476.2	504.3	643.5	525.5	361.6	563.7	426.5	399.5	470	476.9	510.1	454.8
Q922E6	FAST kinase domain-containing protein 2, mitochondrial OS=Mus musculus OX=10090 GN=Fastkd2 PE=2 SV=2	0.536168	0.954625	24	8	24	75	61	69.4	57.3	58.4	62.7	89.6	72.3	77.1	81.7	91.8	54	40.3	58.5	81.5	86.4	75.2	100.3
Q91VJ4	Serine/threonine-protein kinase 38 OS=Mus musculus OX=10090 GN=Stk38 PE=1 SV=1	0.536168	0.954625	16	12	24	385.4	357.2	335.2	378.6	384.1	386.1	366.9	391.3	361.2	435.8	375.2	389.4	357.6	361.1	374.2	377.4	506.5	352.3
Q921Y2	U3 small nucleolar ribonucleoprotein protein IMP3 OS=Mus musculus OX=10090 GN=Imp3 PE=2 SV=1	0.536168	0.954625	8	8	24	1488.3	1057.3	1446.3	1503.7	1432.8	1304.3	1342.8	1346.4	957.5	1132.1	1271	1034.2	1508.4	1293.4	1240	1206	1368.9	1113.9
Q8CC88	von Willebrand factor A domain-containing protein 8 OS=Mus musculus OX=10090 GN=Vwa8 PE=1 SV=2	0.536168	0.954625	16	12	24	3321.3	2834.5	2147.6	3003.8	2840.1	2364.1	2871.1	3147.1	3758.4	3624.1	2459.5	4000.2	2787.5	2694.8	3489.2	3309.9	2940.4	3379.7
E9QJT5	Acylphosphatase OS=Mus musculus OX=10090 GN=Acyp1 PE=1 SV=1	0.537167	0.954625	12	12	24	217.7	207.3	225.1	252.5	222.6	199.7	228.3	204.2	253.3	218.6	194.9	231.1	228.6	188.9	203	181	223.8	216.5
E9Q035	Uncharacterized protein OS=Mus musculus OX=10090 GN=Gm20425 PE=4 SV=1	0.537167	0.954625	20	16	24	9844.2	8607	8276.7	8796.6	8881.9	8425.9	7854.7	7689	9994.1	9909.9	7236.4	10091.5	9564.8	9167.1	10231.6	11535.7	9178.8	7698.3
V9GWW1	Zinc finger protein 280D OS=Mus musculus OX=10090 GN=Zfp280d PE=1 SV=1	0.537167	0.954625	20	20	24	254.4	361.1	412.4	273.2	294.5	438	318.7	302.1	284.5	264.5	343.1	292.5	345.2	358.1	360.1	287.6	303.2	383.4
Q9QYC0	Alpha-adducin OS=Mus musculus OX=10090 GN=Add1 PE=1 SV=2	0.537747	0.954625	16	4	24	40.8	66.3	51.4	43.8	52	45.5	48.3	57.1	70.1	44.3	63	70.7	35.9	50	56.7	37.9	48.2	69.1
A0A140LHY5	Bromodomain PHD finger transcription factor (Fragment) OS=Mus musculus OX=10090 GN=Bptf PE=1 SV=1	0.537747	0.954625	8	20	24	25.4	40.2	30.1	33.5	34.5	49.9	34.5	49.1	30.7	29.8	40.1	37.6	33.2	44.7	39.4	29.4	34.7	31.6
Q8R3Q6	Coiled-coil domain-containing protein 58 OS=Mus musculus OX=10090 GN=Ccdc58 PE=1 SV=1	0.541043	0.954625	12	16	24	600.4	476.6	425.4	632.1	548.5	453.5	684	494.1	733.4	630.9	457	695.5	525.5	483.9	651	629.1	591.3	633.1
Q00422	GA-binding protein alpha chain OS=Mus musculus OX=10090 GN=Gabpa PE=1 SV=2	0.541043	0.954625	16	8	24	543.8	364.3	538	574.9	685.6	504.4	658.7	693.9	383.9	740.3	805.7	408.5	496	526.6	582.9	518.8	630.3	499.3
Q8BVA5	Lipid droplet-associated hydrolase OS=Mus musculus OX=10090 GN=Ldah PE=1 SV=1	0.541043	0.954625	24	16	24	226.4	375.3	245.6	234.4	229.6	232.4	212.2	176.2	315.5	206.9	165	306.8	239.4	262.6	232.7	214.5	270.1	246.4
Q8JZZ5	Phosphatidylinositol transfer protein beta isoform OS=Mus musculus OX=10090 GN=Pitpnb PE=1 SV=1	0.541043	0.954625	8	16	24	221.4	192.4	168.3	253.5	266.6	242.8	171.6	200.3	181	212.1	242.2	186.4	194.6	170.3	230.1	175.5	296.7	178.7
O35074	Prostacyclin synthase OS=Mus musculus OX=10090 GN=Ptgis PE=1 SV=1	0.541043	0.954625	8	16	24	67.3	87.5	81	93.9	109.2	85.6	97.7	73.9	72.1	75.8	91.9	83.9	72.9	93.8	74.2	69.6	84.2	84
E9QMA2	Protein FAM172A OS=Mus musculus OX=10090 GN=Fam172a PE=1 SV=1	0.541043	0.954625	8	16	24	1060.3	1188	1132.8	1115	1162.1	1263.3	1255.9	1079.6	1030.4	1075.5	1232.3	963.1	1227.1	1128.2	1017.6	1021.9	1086.2	1099.2
Q3TKT4	Transcription activator BRG1 OS=Mus musculus OX=10090 GN=Smarca4 PE=1 SV=1	0.541043	0.954625	4	8	24	5929.7	6297.9	6502.6	5360.8	6225.4	6359.1	5478.5	7448.9	5006.8	5530	5872.1	5606.7	5823	6067.3	6165.3	5444.5	5947.7	6045.8
Q8VHN8	Tudor-interacting repair regulator protein OS=Mus musculus OX=10090 GN=Nudt16l1 PE=1 SV=2	0.541043	0.954625	12	4	24	601.2	520.4	441.6	675.8	566.4	713.2	794.2	599.8	528.4	495.5	626	477.2	577.7	517.9	522.4	568.5	589.6	720.7
Q3UEL5	Urocanate hydratase OS=Mus musculus OX=10090 GN=Uroc1 PE=1 SV=1	0.541043	0.954625	4	16	24	1781.4	1805.2	1772.9	1627.6	1539.8	1704.6	1600.7	1479	2037.2	1691.1	1346.7	1642.1	1441.3	1357.1	1934.1	1519.6	1330.2	1970.2
Q8BIF9	Zinc finger protein 787 OS=Mus musculus OX=10090 GN=Znf787 PE=2 SV=3	0.541043	0.954625	20	16	24	193.9	243.8	279	243.1	261.8	384.7	211.3	259.9	179.5	226.4	347.5	279.4	243.1	325.7	327.5	214.4	393.5	269.9
P70700	DNA-directed RNA polymerase I subunit RPA2 OS=Mus musculus OX=10090 GN=Polr1b PE=1 SV=2	0.545094	0.954625	20	16	24	1091.8	1170.2	1249	1185.1	1174.3	1171.6	1151.6	1416.6	919	1164	1190.7	1045.4	1314.9	1325	1259.6	1171.1	1232.4	1067.2
Q7TMY4	THO complex subunit 7 homolog OS=Mus musculus OX=10090 GN=Thoc7 PE=1 SV=2	0.545094	0.954625	8	8	24	2873.5	2274.5	2633.5	2916	2744.5	2546.8	2839.4	2482.1	1953.4	2323.5	2631.9	1983.4	2863.8	2522.9	2358.8	2365.6	2506.1	2233.3
Q8C0D7	Inhibitor of growth protein 4 OS=Mus musculus OX=10090 GN=Ing4 PE=1 SV=2	0.550406	0.954625	8	16	24	806.6	655.1	862.7	865.5	857.1	892.7	912.3	804.8	581.4	762.9	848.2	636	880.8	856.4	708	725.6	733.7	679.8
O08810	116 kDa U5 small nuclear ribonucleoprotein component OS=Mus musculus OX=10090 GN=Eftud2 PE=1 SV=1	0.551063	0.954625	4	12	24	9459.4	10925.5	11007.2	8910.5	9916.3	10956.7	9384.1	10670.9	8465.1	9308.5	10149.8	8921.4	9710.9	10575.2	9372.4	8844.7	9942.5	9408.3
P55264	Adenosine kinase OS=Mus musculus OX=10090 GN=Adk PE=1 SV=2	0.551063	0.954625	8	12	24	954.5	579.1	644.8	893.8	795.2	642.6	847.3	685.8	717.5	837.2	659	581	626.2	506.6	711.6	760.6	680.2	779.6
E9PXB0	Calcium-independent phospholipase A2-gamma OS=Mus musculus OX=10090 GN=Pnpla8 PE=1 SV=1	0.551063	0.954625	24	4	24	255.8	249.4	195.6	256.9	254.6	217.7	277.9	231.8	358.6	289.7	207	289.9	229.2	251.1	294.2	289.4	264.7	308.8
Q6PEB6	MOB-like protein phocein OS=Mus musculus OX=10090 GN=Mob4 PE=1 SV=1	0.551063	0.954625	4	12	24	329.7	312.5	320.9	316.9	281.9	297.8	340.2	249.6	314.5	281.6	304.2	300.9	287.3	308.8	310.9	329.7	266.9	337.1
D3Z723	Nuclear transcription factor Y subunit beta (Fragment) OS=Mus musculus OX=10090 GN=Nfyb PE=1 SV=1	0.551063	0.954625	8	20	24	293.8	313.9	351.2	418.3	376.3	439.1	398.8	351.5	277.7	374.1	449.7	371.8	324.1	421.1	383.6	325.9	260.6	419.5
Q9JMD1	Scm-like with four MBT domains protein 1 OS=Mus musculus OX=10090 GN=Sfmbt1 PE=1 SV=1	0.551063	0.954625	20	12	24	539.2	692.4	655.6	558.8	583.4	785.8	646.3	624.4	587.1	616.7	596.4	636.8	640.3	807	664	577.2	683.3	651
F8VQL9	Nuclear receptor corepressor 2 OS=Mus musculus OX=10090 GN=Ncor2 PE=1 SV=1	0.552556	0.954625	20	12	24	281.7	426.1	419	299.4	389.6	393	302.6	447.5	340.2	402	419.5	385.5	372.3	461.5	432.8	328.2	414.1	365.5
Q3UTE4	Uncharacterized protein (Fragment) OS=Mus musculus OX=10090 GN=Rad21 PE=2 SV=1	0.552556	0.954625	16	16	24	2537.2	2839	2850.5	2423.7	2743.2	3020.6	2762.8	3471.2	2222.5	2942.6	3112.3	2699.5	2615.3	3175.7	3001.6	2588.6	2909.3	2927.1
P62843	40S ribosomal protein S15 OS=Mus musculus OX=10090 GN=Rps15 PE=1 SV=2	0.552718	0.954625	24	20	24	2055.5	1648.1	1586.7	2055.1	2143.2	1934	1773.4	1604.1	1956.9	1847.6	1567.9	1838.9	1814.3	1596	1674.5	2152.7	2316.9	1640.5
D3Z3N4	Heterogeneous nuclear ribonucleoprotein H3 OS=Mus musculus OX=10090 GN=Hnrnph3 PE=1 SV=1	0.552718	0.954625	8	16	24	2795.5	2879.7	2593.2	2913.9	3074.7	3185	2974.7	2803.8	2360.7	2730.2	3037.3	2475	3026.4	2917.5	2248.3	2680.3	3015	2537.3
Q9CZX5	PIN2/TERF1-interacting telomerase inhibitor 1 OS=Mus musculus OX=10090 GN=Pinx1 PE=1 SV=2	0.552718	0.954625	4	20	24	76.1	102.2	107.9	65.4	93.4	108.2	61	70.6	84.9	72.3	84.6	61.5	82.7	104.5	80.7	73.2	39.6	72.5
P28574	Protein max OS=Mus musculus OX=10090 GN=Max PE=1 SV=2	0.552718	0.954625	8	4	24	635.4	653.9	880.2	708.5	703.6	862.5	633.4	605.1	594.6	503.2	777.8	601.4	718.4	753.6	683.3	595	839.6	535
B9EKS2	Jumonji domain containing 1B OS=Mus musculus OX=10090 GN=Kdm3b PE=1 SV=1	0.558447	0.954625	16	16	24	435.9	529.2	584.4	448.1	471.1	548.2	513.3	549.4	558.5	579.6	628.5	499.6	493.2	539.3	531.1	436.5	527.2	578.5
A6P3E3	Nuclear receptor coactivator OS=Mus musculus OX=10090 GN=Ncoa2 PE=2 SV=1	0.558447	0.954625	16	12	24	86.4	89.1	129.7	110	138.5	138.1	109.7	161.1	74.8	192.5	190.8	99.2	88.7	106.2	130.1	85.4	164.5	97
A0JLQ7	Pcid2 protein (Fragment) OS=Mus musculus OX=10090 GN=Pcid2 PE=2 SV=2	0.558447	0.954625	8	8	24	2168.5	2196.1	2345.7	2545.4	2416.8	2516.5	2452.6	2381.7	1918.6	2124.3	2393.4	1961.5	2602.2	2409.2	2079.5	2216.5	2362.1	2139.2
B2M0S2	Secretory carrier-associated membrane protein OS=Mus musculus OX=10090 GN=Gm45927 PE=2 SV=1	0.558447	0.954625	8	8	24	142.3	129.7	164.8	126.8	156.3	164.1	140.5	142.2	114.2	124.5	128.4	134.3	144.8	143.9	125.3	114.8	133.9	136
Q8C4J7	Transducin beta-like protein 3 OS=Mus musculus OX=10090 GN=Tbl3 PE=2 SV=1	0.558447	0.954625	4	8	24	2395.9	2605.3	2916	2415.7	2646.3	2418.4	2121.5	3200.1	1840.9	2177.4	2396	2252.3	2517.4	2738.1	2517.1	2166.3	2648.6	2291
Q3TYS4	Uncharacterized protein OS=Mus musculus OX=10090 GN=Sec23b PE=2 SV=1	0.558447	0.954625	8	12	24	1719	1672.1	1527.2	1753.5	2004.2	1773.8	1645.4	1879.8	1668.6	1786.6	1641.6	1607.7	1591.8	1803.5	1654	1541.7	2038	1660
B1AQF4	Dual-specificity protein phosphatase 3 OS=Mus musculus OX=10090 GN=Dusp3 PE=1 SV=1	0.560163	0.954625	12	8	24	456.5	371.9	329.9	541.5	431.9	307.4	514.1	441.7	377.7	463.4	421.3	347.6	413.6	351.9	321.7	402.5	416.8	368.7
A0A1S6GWI6	Uncharacterized protein OS=Mus musculus OX=10090 GN=Exosc3 PE=2 SV=1	0.561745	0.954625	8	8	24	2542.8	1600.5	2234.7	2546	2426.8	2127.1	2545.4	2190	1567.6	1855.3	2066.7	1484	2565.8	2158.9	2060.9	2297.5	2501.8	2025.9
Q5XFZ0	UPF0711 protein C18orf21 homolog OS=Mus musculus OX=10090 PE=2 SV=2	0.561745	0.954625	24	16	24	197.4	150.9	262.9	198.5	196.9	250.8	224.3	213.5	159	174.1	231.9	142.7	255.9	204.5	220.8	221.7	274.3	215.3
P12970	60S ribosomal protein L7a OS=Mus musculus OX=10090 GN=Rpl7a PE=1 SV=2	0.56389	0.954625	8	16	24	5548.6	4159.2	4395.2	4958.8	5351	4964.4	5109.6	4916.7	4877.3	5439.9	4837.6	4761.2	5144.6	4581	4604.8	5945.6	3690.2	4020.5
P09813	Apolipoprotein A-II OS=Mus musculus OX=10090 GN=Apoa2 PE=1 SV=2	0.56389	0.954625	20	8	24	339.3	283.4	181.3	526	307	297.1	604.1	301.7	344.2	368.9	343	306.6	455.6	352.7	343.5	500	172.1	454.7
Q4VA36	Coiled-coil domain-containing protein 84 OS=Mus musculus OX=10090 GN=Ccdc84 PE=2 SV=1	0.56389	0.954625	20	16	24	93.8	131.4	141.4	124.9	124.3	103.4	126.3	103.7	91.3	116.2	110	109	138.3	139.1	124.8	117.1	116.7	105.2
Q3TF74	Coronin OS=Mus musculus OX=10090 GN=Coro1c PE=2 SV=1	0.56389	0.954625	12	8	24	991.4	816.6	739.4	943.5	798.2	714	924.4	927.8	1077.2	788.7	735.4	894.6	889.8	663.3	788.1	878.8	829.1	922.6
Q8K0J4	Epidermal growth factor-containing fibulin-like extracellular matrix protein 1 OS=Mus musculus OX=10090 GN=Efemp1 PE=2 SV=1	0.56389	0.954625	4	16	24	54.2	81.9	109.2	67.7	79.5	74	55	86.8	60.8	67	78.6	62.2	54.9	70.9	56.3	63.4	106.8	75.4
Q60631	Growth factor receptor-bound protein 2 OS=Mus musculus OX=10090 GN=Grb2 PE=1 SV=1	0.56389	0.954625	8	8	24	846.2	842.8	985.9	1075.4	880.4	1086.5	1018.9	689.3	881.1	806.9	801.8	881.9	945.9	960.3	1008.2	981.4	804.2	1032.2
Q8K4F6	Probable 28S rRNA (cytosine-C(5))-methyltransferase OS=Mus musculus OX=10090 GN=Nsun5 PE=2 SV=2	0.56389	0.954625	20	16	24	588.3	980.1	949.7	1198.4	994	938.2	925.1	784.3	917.1	959.4	945.3	854.8	1040.7	1113.2	938.3	933.6	1106.8	934.7
Q5D098	Proteasome subunit beta type (Fragment) OS=Mus musculus OX=10090 GN=Psmb7 PE=2 SV=1	0.56389	0.954625	8	8	24	973.7	953.4	835.5	1023	1093	1207.8	1161.1	884.3	845.2	898.2	972.2	773.3	1037.7	904.5	1071.3	931.9	1000.7	1014.2
Q4FJU1	Serpine2 protein OS=Mus musculus OX=10090 GN=Serpine2 PE=2 SV=1	0.56389	0.954625	16	16	24	34.1	33.1	30.4	34	29.6	26.8	27.2	26.4	40.8	31.4	54	44.6	27	33.6	34.3	26	40.8	39.9
A0A0M3HEQ0	Thioredoxin reductase 2, mitochondrial OS=Mus musculus OX=10090 GN=Txnrd2 PE=1 SV=1	0.56389	0.954625	16	16	24	291	282	220	275	245.4	228.6	276.5	249.9	383.1	369.6	242.2	368.2	281.2	230	316.1	309.2	256.9	268.9
Q5SSI6	U3 small nucleolar RNA-associated protein 18 homolog OS=Mus musculus OX=10090 GN=Utp18 PE=1 SV=1	0.56389	0.954625	4	8	24	1919.8	2188.2	2482.2	1676.9	1921.9	2052.4	1792.2	1931.9	1768.1	1889.6	1981.9	1922.2	2163	2316.1	1849.9	1916.3	1984.6	1828.8
P62984	Ubiquitin-60S ribosomal protein L40 OS=Mus musculus OX=10090 GN=Uba52 PE=1 SV=2	0.56389	0.954625	24	16	24	159.8	249.2	275.2	331.8	320.1	338.7	320.4	291.6	365.1	235.7	302.9	256.5	310.3	336.7	273.9	381.2	343.7	324.2
P59708	Splicing factor 3B subunit 6 OS=Mus musculus OX=10090 GN=Sf3b6 PE=1 SV=1	0.564356	0.954625	8	8	24	2656.6	2366.9	2696.8	2929.8	2632.3	2534	2745.3	2533.3	1998.1	2133.7	2538.3	2019.4	2815.4	2529.6	2380.8	2297.5	2897	2210.8
Q80UU1	Ankyrin repeat and zinc finger domain-containing protein 1 OS=Mus musculus OX=10090 GN=Ankzf1 PE=1 SV=2	0.569169	0.954625	24	8	24	109.3	120.1	91.8	106.4	106.4	84.5	101.4	94.9	109.5	120	89	123.2	92.8	117.9	110.9	117.7	136.6	97.2
Q8CC13	AP complex subunit beta OS=Mus musculus OX=10090 GN=Ap1b1 PE=2 SV=1	0.570868	0.954625	12	8	24	3185.2	2593.2	1839.2	2651	2228.8	2075.5	2542.9	2574.5	2663.1	2222.3	2219.2	2591.2	2445.8	2169.9	2092.3	2422.5	2187	2466.7
Q9DCC5	Cbx3 protein OS=Mus musculus OX=10090 GN=Cbx3 PE=1 SV=1	0.570868	0.954625	8	8	24	5483.9	4440.6	5850.8	5777.3	5842.9	5275.2	6034.2	5181	4089.2	4536.3	5403.6	3919.5	5678.3	5140.3	4665	4899.1	5526.9	4569.1
P49586	Choline-phosphate cytidylyltransferase A OS=Mus musculus OX=10090 GN=Pcyt1a PE=1 SV=1	0.570868	0.954625	16	12	24	958.1	1142.7	1830.2	1396.7	1657.9	1228.1	1944.5	1657.6	1206.2	1599.2	2132.4	1434.7	1232.2	1359.3	1304.7	1269.7	1953	1340.9
A0A2R8VHX0	Cysteine sulfinic acid decarboxylase OS=Mus musculus OX=10090 GN=Csad PE=4 SV=1	0.570868	0.954625	24	8	24	996	1021.2	734.6	860.6	670.2	920.5	1194.4	730.2	1058.6	1085.4	629.9	894.5	839.7	948.3	1275.7	1076.9	930.6	1287.5
Q9D1A2	Cytosolic non-specific dipeptidase OS=Mus musculus OX=10090 GN=Cndp2 PE=1 SV=1	0.570868	0.954625	8	12	24	293.4	186	196.2	285.9	267.1	250.5	269.7	238.5	236.9	255.7	188.6	218.9	209.1	198.1	251.7	256.1	237.3	283.7
Q91W18	Tudor domain-containing protein 3 OS=Mus musculus OX=10090 GN=Tdrd3 PE=1 SV=4	0.570868	0.954625	4	8	24	501.1	633.8	519.7	549.4	476.3	500.2	496.1	420.7	547.3	458.7	482.4	603	516.7	540.5	457.3	492.5	505.1	609.1
Q66JV3	Xylb protein (Fragment) OS=Mus musculus OX=10090 GN=Xylb PE=2 SV=1	0.570868	0.954625	24	4	24	461.6	463.3	450.9	586.1	431.3	460.5	539.2	499.4	589.7	542.6	519.6	490.5	465	446.4	488.6	544.4	597.3	561
Q9Z103	Activity-dependent neuroprotector homeobox protein OS=Mus musculus OX=10090 GN=Adnp PE=1 SV=2	0.571777	0.954625	8	8	24	2557.9	2001.9	2572.3	2577.1	2437.6	2686.6	2827.3	2362.8	1896.7	2355.7	2549.2	1747.7	2651.3	2256.6	2393.2	2429.8	2289.4	2364.8
E9Q6J5	Biorientation of chromosomes in cell division protein 1-like 1 OS=Mus musculus OX=10090 GN=Bod1l PE=1 SV=1	0.571777	0.954625	4	12	24	126.9	170.1	173.5	154.1	153.5	193.3	160.2	168.5	135.4	128.2	127.3	141.5	146.9	161.9	200.1	121.8	171.7	165.7
P30999	Catenin delta-1 OS=Mus musculus OX=10090 GN=Ctnnd1 PE=1 SV=2	0.571777	0.954625	20	12	24	1725.4	2103.4	1207.8	1435.1	1105.2	1288.6	1742.7	1636.9	2886.4	1523.9	1117.1	3037.7	1783.7	1317.1	1750.8	1644.3	1464.6	2553.5
P40201	Chromodomain-helicase-DNA-binding protein 1 OS=Mus musculus OX=10090 GN=Chd1 PE=1 SV=3	0.571777	0.954625	20	12	24	2276.8	2943.4	3416.1	2268.6	2683.9	2915.5	2367	3255	2306.7	2781.4	2961.4	2902.9	2742.4	3150	2969.4	2445.6	2728.8	2748.5
E9QMC1	Cingulin OS=Mus musculus OX=10090 GN=Cgn PE=1 SV=1	0.571777	0.954625	12	20	24	857.4	1222.3	481.6	804.5	504.2	760.3	893.8	858.6	1621.5	798.9	497	1383.9	817.8	542.3	790.8	714.9	594.9	1337.4
F6R9G0	E1A-binding protein p400 (Fragment) OS=Mus musculus OX=10090 GN=Ep400 PE=1 SV=1	0.571777	0.954625	8	8	24	29.9	36	26.5	34.2	37.7	26.6	28.7	30.9	26.7	27.7	29	24.7	29.3	24.2	27.6	21	33.8	37.9
Q8BHE8	m-AAA protease-interacting protein 1, mitochondrial OS=Mus musculus OX=10090 GN=Maip1 PE=1 SV=1	0.571777	0.954625	12	8	24	122.8	105.2	77.1	136.7	84.4	81.2	112.9	78.6	128.3	97.3	64.3	97.6	92.7	72.6	91.3	99.5	78.1	96
Q6DI81	Nuclear factor 1 OS=Mus musculus OX=10090 GN=Nfia PE=2 SV=1	0.571777	0.954625	12	16	24	3208.7	3383.2	3401.9	3136.8	3451.4	3927.3	3840.6	3921.5	3021.3	3744.3	3716.8	3005.2	3636.3	3568.7	3332.1	3627.9	3221	3127.1
Q9JKF1	Ras GTPase-activating-like protein IQGAP1 OS=Mus musculus OX=10090 GN=Iqgap1 PE=1 SV=2	0.571777	0.954625	24	20	24	350	470.4	421.6	387.9	374.8	371.8	361.8	375.2	448.2	326.6	373.6	417.2	336.3	362.9	396.4	373.9	415.1	451.2
P38647	Stress-70 protein, mitochondrial OS=Mus musculus OX=10090 GN=Hspa9 PE=1 SV=3	0.571777	0.954625	12	20	24	8537.3	6958.2	7187	7408.6	6640.9	5811	7883.6	7713.3	9325.9	8716.3	6440.4	8153.3	6894.6	6631.9	7709.9	7974.3	6453.7	6977.7
Q91YJ3	Thymocyte nuclear protein 1 OS=Mus musculus OX=10090 GN=Thyn1 PE=1 SV=1	0.571777	0.954625	24	12	24	2992.6	2788.8	3479.6	3176.7	2887.4	3625.8	3674.4	2742.6	2884.8	3277	3642.7	2874.4	3490.6	3438.8	3398.5	3349.8	3519.7	3749.9
P23881	Transcription elongation factor A protein 3 OS=Mus musculus OX=10090 GN=Tcea3 PE=1 SV=3	0.571777	0.954625	20	16	24	717.1	814.2	1281	787.7	699.5	1038	869.9	588.7	618.1	863.8	861.6	650.9	891.5	914.9	875.7	838.1	543.4	942
Q31125	Zinc transporter SLC39A7 OS=Mus musculus OX=10090 GN=Slc39a7 PE=1 SV=2	0.571777	0.954625	4	12	24	389.5	352.9	380.2	316.2	365.4	420.1	349.4	357.1	404.5	328.9	324.2	374.6	347.9	362.2	356.1	389.7	390.6	332.6
H7BWX9	Small ubiquitin-related modifier 2 OS=Mus musculus OX=10090 GN=Sumo2 PE=1 SV=1	0.573217	0.954625	16	8	24	588	649	717.9	540.8	563.4	786.8	677	653.3	781.8	654.1	862.9	662.5	698.2	632.9	762.5	524.9	437.7	815.5
P43135	COUP transcription factor 2 OS=Mus musculus OX=10090 GN=Nr2f2 PE=1 SV=2	0.576157	0.954625	4	8	24	1508.4	1798.5	1959.4	1479.3	1598	1900	1884.5	1476	1448.1	1746.5	1847.5	1571.1	1731.7	2091.7	1768	1782	1785.1	1771.8
Q9QUJ7	Long-chain-fatty-acid--CoA ligase 4 OS=Mus musculus OX=10090 GN=Acsl4 PE=1 SV=2	0.576157	0.954625	24	12	24	556.9	431.6	481.1	549.1	511.2	412.7	447.3	524.3	430	564.5	450.5	456.8	499.4	449.5	602.8	556.5	666.8	455
Q99JF8	PC4 and SFRS1-interacting protein OS=Mus musculus OX=10090 GN=Psip1 PE=1 SV=1	0.576157	0.954625	20	20	24	1890.9	2706.7	3986.8	2141	2097.2	3444.1	2179.1	2382.8	2611.7	1976	2501	2432.4	2617.6	2920.6	2889.4	2002.9	2708	2792.8
Q9CQD1	Ras-related protein Rab-5A OS=Mus musculus OX=10090 GN=Rab5a PE=1 SV=1	0.576157	0.954625	12	4	24	143.5	57.9	89.4	124.2	124.1	99.5	160.6	134.3	94.5	114	116.1	66.2	121.2	84.3	116.3	122.6	97.8	86.5
Q7TT50	Serine/threonine-protein kinase MRCK beta OS=Mus musculus OX=10090 GN=Cdc42bpb PE=1 SV=2	0.576157	0.954625	12	20	24	313	242	161.4	204.2	183.9	195.6	254.5	299.9	294.3	263.7	222.7	306.4	228.6	199.8	213.8	278.6	178.2	299.4
Q60960	Importin subunit alpha-5 OS=Mus musculus OX=10090 GN=Kpna1 PE=1 SV=2	0.581115	0.954625	20	16	24	1764.1	1972.9	2337.1	1938.2	2118.7	2095.6	1884.5	1848.4	1578	2017.5	2116.1	1803.8	2217.5	2308.8	1991.8	1869.5	2906.5	1725.1
Q6YIY0	Gag protein OS=Mus musculus OX=10090 PE=2 SV=1	0.581277	0.954625	16	12	24	590.3	707	664.3	552	957.3	905.2	450.3	809.3	741.6	740.6	954.5	949.2	958.5	882.8	641.9	764.6	801.8	686.7
Q6ZWU9	40S ribosomal protein S27 OS=Mus musculus OX=10090 GN=Rps27 PE=1 SV=3	0.584684	0.954625	24	16	24	1827.1	1127.3	1288.8	1826.3	1837.9	1446.6	1629.2	1310.4	1197.8	1550.2	1285.1	1173.8	1552.8	1398.9	1493.7	1755.6	1874.1	1326.7
Q8R344	Coiled-coil domain-containing protein 12 OS=Mus musculus OX=10090 GN=Ccdc12 PE=1 SV=2	0.584684	0.954625	8	8	24	488.5	577.5	698.1	563.3	619.4	639.3	514.8	521.4	516.4	357.6	620.6	487.6	574.1	658.7	507.9	499.4	590.3	406.4
Q9JJA7	Cyclin-L2 OS=Mus musculus OX=10090 GN=Ccnl2 PE=1 SV=1	0.584684	0.954625	8	4	24	303	370.4	404.3	315.6	353.6	413.2	328	289.2	287.1	309.8	362.9	277.1	365.3	389.6	305	353.2	356.8	284.2
A2AN08	E3 ubiquitin-protein ligase UBR4 OS=Mus musculus OX=10090 GN=Ubr4 PE=1 SV=1	0.584684	0.954625	24	4	24	53.5	46.4	66.1	64.3	63.6	54	61.3	57.7	68.5	59.2	48.1	65.1	48.3	60.6	65.3	65.3	71.5	72.5
Q8BK03	Mitoguardin 2 OS=Mus musculus OX=10090 GN=Miga2 PE=1 SV=1	0.584684	0.954625	12	16	24	419.7	290.8	171.1	374	336.4	246.1	380	387.4	373.8	396.4	309	366.9	307.1	280.8	353.9	411.3	305.7	327.1
Q9CX86	Heterogeneous nuclear ribonucleoprotein A0 OS=Mus musculus OX=10090 GN=Hnrnpa0 PE=1 SV=1	0.5871	0.954625	4	4	24	844.6	1079.9	1173.8	882.6	883.9	1164.6	991	926.2	941.4	912.8	974.6	914.7	1047	1039.1	934.3	919.1	1170.1	1011.9
Q8BPZ8	BRCA1-A complex subunit Abraxas 1 OS=Mus musculus OX=10090 GN=Abraxas1 PE=1 SV=1	0.590017	0.954625	4	8	24	365	473.4	471.2	406.4	396.6	447.4	400.3	333.9	380.5	399.1	434.2	357.4	418.7	451.2	413.2	388.6	378	420.5
A0A0N4SW64	Inhibitor of growth protein 3 (Fragment) OS=Mus musculus OX=10090 GN=Ing3 PE=1 SV=1	0.590017	0.954625	24	16	24	261.2	246.4	281.8	272	283.8	253.6	244.3	284	233.2	232.8	289.9	232.6	248	304.5	238.7	263.9	1572.3	251.7
Q9CQW9	Interferon-induced transmembrane protein 3 OS=Mus musculus OX=10090 GN=Ifitm3 PE=1 SV=1	0.590017	0.954625	8	20	24	297.1	211.4	202	317	335.6	179.9	265.4	262.2	309.7	193.7	224.2	264.6	263.6	238.2	230.8	261	223.9	238.4
Q8BLN5	Lanosterol synthase OS=Mus musculus OX=10090 GN=Lss PE=1 SV=2	0.590017	0.954625	24	8	24	1320.5	1439.7	858.5	1272.7	1021.6	1451.4	1311.8	1149.7	1554.1	1291	1060.1	1371.6	1176.3	1282.8	1370	1786.2	1353.4	1600.5
Q69ZX3	MKIAA0866 protein (Fragment) OS=Mus musculus OX=10090 GN=Myh11 PE=2 SV=1	0.590017	0.954625	4	16	24	103.6	227.1	478.4	137.4	177.8	276.4	77.7	206.9	118.6	92.4	337.9	123.9	55.3	168	192.2	92.2	200.2	198.4
B2RUP0	RNA binding motif protein 34, isoform CRA_a OS=Mus musculus OX=10090 GN=Rbm34 PE=1 SV=1	0.590017	0.954625	16	20	24	789.1	945.7	892.7	723.6	731.9	897.9	742	728.8	842.9	846.1	806	909.7	837	917.8	782.6	793	797.5	783.9
G3UZM9	Serine/threonine-protein kinase N2 OS=Mus musculus OX=10090 GN=Pkn2 PE=1 SV=1	0.590017	0.954625	24	20	24	741.1	657.3	492.9	575.4	751	685.3	572.1	713.6	832.9	763.3	568.7	709	557.3	639.2	722.3	791	853.6	765.6
Q9CQR4	Acyl-coenzyme A thioesterase 13 OS=Mus musculus OX=10090 GN=Acot13 PE=1 SV=1	0.592179	0.954625	12	16	24	1220	758.5	791.1	1219.2	937.4	827.9	1325.3	945.2	1341.9	1272.5	867.4	1033.8	1077.3	868.8	1168.9	1177.6	815.4	1188.3
Q9JLM4	Zinc finger MYM-type protein 3 OS=Mus musculus OX=10090 GN=Zmym3 PE=1 SV=1	0.592179	0.954625	24	16	24	164.5	175.1	169.1	145.9	159.3	174.8	171.2	208.8	137.6	164.5	156.4	131	147.8	172.4	161.5	153.2	175.6	175.3
Q8VBZ0	Dehydrogenase/reductase SDR family member on chromosome X homolog OS=Mus musculus OX=10090 GN=Dhrsx PE=1 SV=2	0.592188	0.954625	24	12	24	25.2	33	27.8	34.2	34.1	31.7	30.8	30.1	24.7	35.5	22.7	34.2	39.2	23	27.2	40.8	41.7	32.2
Q3U1J1-2	Isoform 2 of TCF3 fusion partner homolog OS=Mus musculus OX=10090 GN=Tfpt	0.592188	0.954625	16	12	24	338.2	229.1	351.7	344	372.7	326.6	391.4	353.4	246.5	392	402.1	273.2	356.3	353.6	323.1	355.1	340.3	281.2
Q9D1J3	SAP domain-containing ribonucleoprotein OS=Mus musculus OX=10090 GN=Sarnp PE=1 SV=3	0.592188	0.954625	4	12	24	2765.8	2804.3	3015.9	2696.9	2589.1	3162.6	2876.5	2500.7	2846.3	2141.4	2353.4	2714.6	2826.8	3007.1	2638.1	2326.2	2719.3	2812.2
Q8BTW9	Serine/threonine-protein kinase PAK 4 OS=Mus musculus OX=10090 GN=Pak4 PE=1 SV=1	0.592188	0.954625	24	12	24	48.2	62.4	56.3	58.3	56.8	52.9	47.2	56.9	44.9	54.8	60.1	65.6	48.2	49.7	48	56.7	70.4	61.5
Q3TQI7	Telomere length and silencing protein 1 homolog OS=Mus musculus OX=10090 PE=1 SV=2	0.592188	0.954625	20	12	24	602.6	618	770	577.6	558.7	686.1	678.3	614.5	608.4	606.6	649.6	612.6	692.7	719.6	673.2	559.1	674.7	606.6
Q3TPX4	Exocyst complex component 5 OS=Mus musculus OX=10090 GN=Exoc5 PE=1 SV=2	0.59369	0.954625	24	4	24	331.6	299.1	313.1	355.1	299.3	268	367.5	337.1	352.3	325.1	333.1	343.3	366.6	356.3	318.2	410.8	290.7	379
Q9EPE9	Manganese-transporting ATPase 13A1 OS=Mus musculus OX=10090 GN=Atp13a1 PE=1 SV=2	0.59369	0.954625	4	8	24	219	202.3	224	199.2	229.5	201	190.1	285.1	184.8	207	194.2	215.4	198.8	199	212.9	253.5	197	227.4
Q8VDD5	Myosin-9 OS=Mus musculus OX=10090 GN=Myh9 PE=1 SV=4	0.59369	0.954625	12	8	24	14539.1	17904.6	14759.7	14564	14815.7	13495.2	13521.6	15908.8	20647.6	13338.2	12023.4	18844.4	12674.1	11940.6	15214.8	13570.4	12005.7	18600.6
Q3TDN8	Uncharacterized protein OS=Mus musculus OX=10090 GN=Bphl PE=2 SV=1	0.59369	0.954625	12	16	24	3679	2707.4	1676.4	3471.3	2762.2	2090.3	3496.4	2389.6	4496.1	3945.1	2150.6	4001.7	3297.3	2494.9	3271.9	3638.2	1870.1	3266.9
P97300	Neuroplastin OS=Mus musculus OX=10090 GN=Nptn PE=1 SV=3	0.59409	0.954625	20	12	24	245.9	301.8	288.6	254.6	261.6	299.7	267	266.4	283.5	282.7	285	319	234.9	319.3	302.2	279.5	415.3	260.5
P48036	Annexin A5 OS=Mus musculus OX=10090 GN=Anxa5 PE=1 SV=1	0.595909	0.954625	12	8	24	3943.4	3593.3	2958.3	4574.9	3236.2	2761.4	4521.5	3100.7	4029.2	2991.8	3958.4	3337.8	2596.8	2599.2	3359.2	3494.9	3267.2	3354.8
Q9JJ89	Coiled-coil domain-containing protein 86 OS=Mus musculus OX=10090 GN=Ccdc86 PE=1 SV=2	0.595909	0.954625	20	16	24	1951.4	2382.7	2741.9	2008.8	1913.1	2536.8	1689.9	2334.7	1905.4	2185.7	2535.2	2287.5	2337.1	2667.4	2406.7	1846.4	2502.1	1994.9
Q6P4S8	Integrator complex subunit 1 OS=Mus musculus OX=10090 GN=Ints1 PE=1 SV=2	0.595909	0.954625	20	8	24	3447.2	3540.5	3822.9	3760.9	3798.6	3894.7	4117.2	4155.2	3033.8	3885.2	3853	3279	4054.6	4176.5	3832	3963.1	3461	4035
Q91V01	Lysophospholipid acyltransferase 5 OS=Mus musculus OX=10090 GN=Lpcat3 PE=1 SV=1	0.595909	0.954625	24	8	24	390.9	392.5	379.5	359.5	342.3	363.2	354.7	551.9	374.1	397	342.7	406	357.4	367.4	444.9	364.7	407.7	416.6
Q3THA3	Phosphomevalonate kinase OS=Mus musculus OX=10090 GN=Pmvk PE=2 SV=1	0.595909	0.954625	24	16	24	66.3	63.7	54.1	85.5	58.8	50.9	78.9	59.4	71.6	56.9	43.9	56.6	71.2	43.7	63.6	67.5	80.3	69.3
Q9D287	Pre-mRNA-splicing factor SPF27 OS=Mus musculus OX=10090 GN=Bcas2 PE=1 SV=1	0.595909	0.954625	8	8	24	4220.5	4313.7	4687.8	5061	4742	4743.4	4945.5	4241.9	3506.9	3846.7	4580.3	3738.5	4775.8	4773.8	4203.8	4236.1	5895.5	3988.5
P99026	Proteasome subunit beta type-4 OS=Mus musculus OX=10090 GN=Psmb4 PE=1 SV=1	0.595909	0.954625	8	8	24	1590.1	1692	1359.9	1818.8	1831.6	2024.8	1901.6	1455.3	1495.7	1485.1	1517.9	1375.7	1810.2	1533.2	1948.2	1707.4	1142.4	1723.8
Q8BK48	Pyrethroid hydrolase Ces2e OS=Mus musculus OX=10090 GN=Ces2e PE=1 SV=1	0.595909	0.954625	24	8	24	4344.9	3707.3	1503.7	3413.3	3176.8	3293.5	3650.3	3402.9	3804.7	3920.5	2824.1	3997.2	4246.7	3654.8	3338.3	4534.2	4233.5	3232.8
H7BX95	Serine/arginine-rich-splicing factor 1 OS=Mus musculus OX=10090 GN=Srsf1 PE=1 SV=1	0.595909	0.954625	8	8	24	3093	3190.1	3278.7	3217.1	3279.8	3280.3	3383.9	2970.4	2529	2927.7	3151.8	2577.2	3256.7	3241.1	2651.1	2901.3	3340.2	2549.9
E9PX68	Solute carrier family 4 (anion exchanger), member 1, adaptor protein OS=Mus musculus OX=10090 GN=Slc4a1ap PE=1 SV=1	0.595909	0.954625	20	16	24	1154.1	1558.8	1619.4	1118.8	1675.7	1772	1237.5	1488.6	1130.7	1510.7	1467.1	1270.6	1454	1852.9	1793.9	1429.5	1498.3	1658.2
Q3U6X7	Cyclin-dependent kinase 2, isoform CRA_b OS=Mus musculus OX=10090 GN=Cdk2 PE=2 SV=1	0.596852	0.954625	24	4	24	367.2	280.6	367.4	412	382.2	348.6	418.1	353.2	302.3	396.9	433.5	297.4	416.6	371.2	384.9	404.5	472.2	373.2
Q5U458	DnaJ homolog subfamily C member 11 OS=Mus musculus OX=10090 GN=Dnajc11 PE=1 SV=2	0.60188	0.954625	12	16	24	238.8	196.6	177.7	250.7	201.9	168.7	198	228.4	268.5	245.4	189.5	240.1	191.9	178.4	220.1	210.7	228.7	189.2
A0A0R4J0Q5	Lamin-B2 OS=Mus musculus OX=10090 GN=Lmnb2 PE=1 SV=1	0.60188	0.954625	20	8	24	6669.3	8523.8	6857.8	6376.4	7406.5	8662.7	7444	8222.2	6845.2	7738.5	8599.5	7065.8	8010.8	8823	7334.3	7420.3	7626.2	7504.6
P51660	Peroxisomal multifunctional enzyme type 2 OS=Mus musculus OX=10090 GN=Hsd17b4 PE=1 SV=3	0.60188	0.954625	20	12	24	6111.3	5215.3	5268.6	5320.1	5359.5	5084.3	5625.6	4939	6145.5	5686.5	5262.8	6047.3	5914	5767.1	5689.5	6351.2	5064.6	5496.2
Q5FWB6	60S acidic ribosomal protein P0 OS=Mus musculus OX=10090 GN=Rplp0 PE=2 SV=1	0.604268	0.954625	24	20	24	7896.1	6263.6	5608.2	7488.8	7424.4	6821.1	6894.5	6142.9	7558.3	6606.2	5530.3	6582	6743	5991.1	6375.9	8353.5	7550.5	6318.6
Q9D7N9	Adipocyte plasma membrane-associated protein OS=Mus musculus OX=10090 GN=Apmap PE=1 SV=1	0.604846	0.954625	24	16	24	1426.2	1140.7	1268.5	1360.9	1443.2	1359	1485.4	1206.9	1201.7	1288.4	1342.2	1136.7	1404.7	1347.6	1305.4	1549.2	1528.7	1236.5
P20060	Beta-hexosaminidase subunit beta OS=Mus musculus OX=10090 GN=Hexb PE=1 SV=2	0.604846	0.954625	24	12	24	1016.9	1117.2	1145.5	1090.4	1156.2	1086.4	1125.7	1018	1143.2	1069.8	1306.1	1233	1045.8	1147.5	1055.4	1172.5	1401.4	1199.8
Q3TIZ0	Tubulin alpha chain OS=Mus musculus OX=10090 GN=Tuba1c PE=2 SV=1	0.604846	0.954625	8	8	24	2190.9	2198.6	2237.6	2551	2519.1	2300	2417	2217.8	2462.8	2259.1	2076.6	2161.3	2208.5	2327.1	2538.5	2267.6	2367.9	2684.2
Q3TS64	Uncharacterized protein OS=Mus musculus OX=10090 GN=Rsl1d1 PE=2 SV=1	0.604846	0.954625	20	16	24	1512.6	2041	2310.7	1436.9	1746.8	2039.6	1449.3	1978.2	1608.1	1722.9	1880.9	1879.8	1967.7	2219.1	1891.7	1653.6	2056.2	1566.6
Q3UHX9	Putative methyltransferase C9orf114 homolog OS=Mus musculus OX=10090 GN=Spout1 PE=1 SV=1	0.610363	0.954625	4	8	24	1311.2	1536.1	1898.2	1276.9	1432.3	1537.5	1202.4	1341.6	1194.4	1331.8	1369.1	1242.1	1760.8	1626.4	1316.1	1402.1	1304.4	1168
Q8CH02	SURP and G-patch domain-containing protein 1 OS=Mus musculus OX=10090 GN=Sugp1 PE=1 SV=1	0.610363	0.954625	20	16	24	3457.7	4309.5	4582.6	3516.1	4200.5	4843.1	3469.3	4084.7	3379.1	4004.8	4170.2	3760.7	3969.2	4600	4209.5	3630.8	4391.4	3917.1
P62270	40S ribosomal protein S18 OS=Mus musculus OX=10090 GN=Rps18 PE=1 SV=3	0.611807	0.954625	8	12	24	612.4	491.1	474.2	608.6	650	544.8	562.5	455.5	583.8	512.5	475.9	496.3	592.4	443.5	479.5	677.9	564.4	446.8
Q8BGA8	Acyl-coenzyme A synthetase ACSM5, mitochondrial OS=Mus musculus OX=10090 GN=Acsm5 PE=1 SV=1	0.611807	0.954625	12	20	24	614.8	592.8	293.3	549.5	502.2	427	555.3	538.2	987.8	734.9	394.6	853.8	490.2	506.3	646.7	636.5	536.8	617.3
Q8K1E6	Alpha-ketoglutarate-dependent dioxygenase alkB homolog 3 OS=Mus musculus OX=10090 GN=Alkbh3 PE=1 SV=1	0.611807	0.954625	8	12	24	90.3	64.1	94.9	99.3	109.5	86.4	83.6	91.6	88.5	87.5	84.8	84.7	82.7	98.7	77	84.7	109.7	74.3
O35639	Annexin A3 OS=Mus musculus OX=10090 GN=Anxa3 PE=1 SV=4	0.611807	0.954625	4	20	24	30	41.8	32.3	36.8	25.2	27.3	31.2	27.3	36.1	31.9	26.3	34.4	24.5	29.6	27.5	30.3	29.3	23.4
Q3UD01	Ataxin-7-like protein 3B OS=Mus musculus OX=10090 GN=Atxn7l3b PE=1 SV=1	0.611807	0.954625	8	12	24	601.7	344.9	527.5	712.3	568.7	598.6	640.2	493	419.6	506.8	607.4	377.2	567.8	439.9	497	470.8	507	575.5
A0A0R4J131	Biotinidase, isoform CRA_b OS=Mus musculus OX=10090 GN=Btd PE=1 SV=1	0.611807	0.954625	24	4	24	227	208.5	177.9	219.3	202.6	213.1	223.4	195.9	305.5	237.5	180.8	287.3	188.4	223.5	225.6	290.9	260.8	231.8
Q8R2M2	Deoxynucleotidyltransferase terminal-interacting protein 2 OS=Mus musculus OX=10090 GN=Dnttip2 PE=1 SV=1	0.611807	0.954625	4	8	24	2948.4	3108.2	3563.2	2765.6	3207	3233.9	2588.6	3202	2468.5	2937.5	3221.5	2774.8	3233.8	3429.2	2984.8	2778.2	3501.4	2579.9
Q6PCN7	Helicase-like transcription factor OS=Mus musculus OX=10090 GN=Hltf PE=1 SV=1	0.611807	0.954625	8	20	24	784.1	885.6	805.3	990.7	1190.6	985.8	997.4	940.3	672.8	1070.7	982.8	791.3	755.1	995.5	936.8	988.2	875	756.4
F6RJV6	LanC-like protein 2 (Fragment) OS=Mus musculus OX=10090 GN=Lancl2 PE=1 SV=1	0.611807	0.954625	24	4	24	2423.2	1540.3	1601.8	2386.7	1871.5	1839.3	2130.9	1886	1670.2	2019.6	1919.4	1898.4	2104.2	1942.5	1935.1	2214.1	2310.2	1930
Q8R1E1	Lpgat1 protein (Fragment) OS=Mus musculus OX=10090 GN=Lpgat1 PE=2 SV=1	0.611807	0.954625	20	4	24	169.2	150.2	137	171.5	182.1	145.7	142.4	144.6	138.2	155.7	150.3	154.7	168.8	155.5	176.8	141	141.4	146.9
E0CYJ7	MPN domain-containing protein OS=Mus musculus OX=10090 GN=Mpnd PE=1 SV=1	0.611807	0.954625	16	4	24	62.2	59.9	49.1	55.3	60.3	63.1	60	50.7	59.5	64.9	57.9	76.7	57.4	59.1	51.1	59.8	48.7	58.4
E9Q264	Myosin, heavy chain 15 OS=Mus musculus OX=10090 GN=Myh15 PE=1 SV=1	0.611807	0.954625	24	20	24	139.4	105.2	113.8	146.3	119.1	108.6	137.5	124.4	143.2	135.6	100.7	128.6	116.3	107.3	129.4	141.3	160.7	148.9
Q99KR7	Peptidyl-prolyl cis-trans isomerase F, mitochondrial OS=Mus musculus OX=10090 GN=Ppif PE=1 SV=1	0.611807	0.954625	24	4	24	348.8	347.3	477.4	476	343.9	373.5	511.1	347.7	504.1	397.9	371.3	456.8	389.8	382.7	447.3	403.6	527.7	526.2
Q80Y44	Probable ATP-dependent RNA helicase DDX10 OS=Mus musculus OX=10090 GN=Ddx10 PE=1 SV=2	0.611807	0.954625	20	16	24	1769.7	2176.1	2429.1	1570.3	2043.3	2094.5	1565.5	2064.9	1549.2	1867.9	1946.8	2119.5	1976.8	2402.8	2050.7	1744.7	2107.9	1848.2
Q9R1P1	Proteasome subunit beta type-3 OS=Mus musculus OX=10090 GN=Psmb3 PE=1 SV=1	0.611807	0.954625	8	20	24	2244.4	2122.6	1944.6	2674.5	2700.1	2871.1	2800.4	2048.9	2042.9	2303.4	2263.9	1851.6	2467.1	2220.5	2642.8	2469	1846.2	2612.5
O55234	Proteasome subunit beta type-5 OS=Mus musculus OX=10090 GN=Psmb5 PE=1 SV=3	0.611807	0.954625	8	4	24	460.7	435.8	381.8	478.8	454.5	560.8	519.6	355.2	357.8	450.2	408	351.5	457.5	442.6	521.7	446.6	411.4	552.3
Q9CYI4	Putative RNA-binding protein Luc7-like 1 OS=Mus musculus OX=10090 GN=Luc7l PE=1 SV=2	0.611807	0.954625	20	20	24	1149.5	1330.1	1587.7	1310.6	1415.8	1516.6	1431	1225.1	1172.4	1250.4	1315	1205.3	1512.4	1672	1367.3	1347.4	1273.5	1315.5
Q3U8B9	Uncharacterized protein (Fragment) OS=Mus musculus OX=10090 GN=Rpl7l1 PE=2 SV=1	0.611807	0.954625	16	20	24	674.9	639.6	707.7	697.3	623.4	644.5	672.5	612	572.6	726.8	728.9	638.2	778.6	797.2	610.3	582.3	722.1	540
Q3U645	Uncharacterized protein OS=Mus musculus OX=10090 GN=Abcd3 PE=2 SV=1	0.611807	0.954625	24	4	24	3293.9	2539.6	1720.3	2840.8	2381.1	2388.9	2800.7	2470.7	3431.8	3423.1	1994.8	3414.5	2705.8	2560.5	3114.3	3499.8	2910.5	3259.3
Q3UC74	Uncharacterized protein OS=Mus musculus OX=10090 GN=Cyp4v3 PE=2 SV=1	0.611807	0.954625	4	20	24	3600.3	3179.1	3141	3166.6	3082.2	2898.5	2511.6	3259.2	3137.5	2867.4	2446.9	3307.9	3232.8	2915.4	2381	3047.6	3141	2172.9
Q8R5C8	Zinc finger MYND domain-containing protein 11 OS=Mus musculus OX=10090 GN=Zmynd11 PE=1 SV=2	0.611807	0.954625	4	8	24	1367	1672.2	1597.6	1241.5	1477.3	1706.7	1362	1473.7	1232.9	1498.4	1555.7	1399.3	1499.1	1663.9	1423.7	1391.3	1627.4	1429.9
A0A0R4IZY9	tRNA-dihydrouridine(47) synthase [NAD(P)(+)] OS=Mus musculus OX=10090 GN=Dus3l PE=1 SV=1	0.612775	0.954625	16	12	24	838.4	1014.2	889	858.2	962.9	1094.3	1037.2	1039.2	860.5	1031	1148.1	958.2	1007.2	1063.1	972.8	985.4	1058.1	1025.1
I7HLV2	60S ribosomal protein L10 (Fragment) OS=Mus musculus OX=10090 GN=Rpl10 PE=1 SV=1	0.614162	0.954625	24	20	24	1529.9	1724.5	1285.7	1515.6	1518.1	1553.7	1364.4	1229.5	1923.8	1377.2	1138.3	1696.1	1443.5	1361.5	1321.5	1698.3	1687.4	1362.1
Q9D0M5	Dynein light chain 2, cytoplasmic OS=Mus musculus OX=10090 GN=Dynll2 PE=1 SV=1	0.614162	0.954625	8	4	24	41.2	38	28.9	37.1	46.6	36.8	34.7	29.9	34.2	34.1	37.4	34.2	39	34.7	30.7	41.3	17.3	39.1
P26450	Phosphatidylinositol 3-kinase regulatory subunit alpha OS=Mus musculus OX=10090 GN=Pik3r1 PE=1 SV=2	0.614162	0.954625	16	4	24	157.6	139.1	104	155.7	150.8	97	145.7	139.8	171.2	163.7	136.3	159.5	148.2	122.4	118.5	146.7	145.7	130
Q2TAX8	Interferon regulatory factor OS=Mus musculus OX=10090 GN=Irf2 PE=2 SV=1	0.624335	0.954625	8	20	24	1113.8	1109.8	1343.1	1342.1	1346.6	1625.4	1664.3	1249.8	1177.4	1528.6	1493.1	1033.1	1389.3	1305.9	1155	1409.2	1070.2	1242.1
P35979	60S ribosomal protein L12 OS=Mus musculus OX=10090 GN=Rpl12 PE=1 SV=2	0.625087	0.954625	24	4	24	87.1	117.3	104.5	110.4	121.7	127.3	141.9	97.3	130.8	125.3	125.6	90.9	128.1	112.5	130.7	129.7	131.3	108.2
Q8BMB0	BRCA2-interacting transcriptional repressor EMSY OS=Mus musculus OX=10090 GN=Emsy PE=1 SV=2	0.625087	0.954625	16	20	24	309.1	454	517.2	369.7	502	493.6	405.9	571.9	354	572.7	544.7	492.8	421.7	531.6	494.5	441	573.2	457.2
Q99P27	Group XIIB secretory phospholipase A2-like protein OS=Mus musculus OX=10090 GN=Pla2g12b PE=1 SV=1	0.625087	0.954625	24	20	24	286.1	246.7	200.7	302.2	269.8	230.8	290.4	199.4	273.1	233.7	197.1	239.7	256	214.5	228.8	286.2	315.4	224.5
Q61081	Hsp90 co-chaperone Cdc37 OS=Mus musculus OX=10090 GN=Cdc37 PE=1 SV=1	0.625087	0.954625	12	4	24	167.3	159.9	148.8	158.1	152.1	161.9	163	161.1	161.1	148.8	143.6	149.7	144.7	167.3	156.6	152.9	163.6	156.1
Q922S5	Os9 protein (Fragment) OS=Mus musculus OX=10090 GN=Os9 PE=2 SV=1	0.625087	0.954625	8	12	24	71.4	91.6	94.7	77.5	90.8	104.4	74.3	81.7	108.4	78.7	48.8	96	60	78.6	74	76.3	104.8	93.5
A2ADY9	Protein DDI1 homolog 2 OS=Mus musculus OX=10090 GN=Ddi2 PE=1 SV=1	0.625087	0.954625	8	4	24	1163.3	1303.4	1176.2	1419.2	1711.6	1532.7	1289.9	1303.2	1182.1	1292.5	1332.4	1221.2	1320	1365.2	1343.2	1123.8	1340.9	1363.9
P51150	Ras-related protein Rab-7a OS=Mus musculus OX=10090 GN=Rab7a PE=1 SV=2	0.625087	0.954625	8	4	24	2813.5	2285.2	2447.6	2693.1	2600.4	2308.2	2398.1	2168.6	2332.8	2333.2	2194.2	2208.4	2611.9	2460	2411.2	2700.5	2155	2157
P97364	Selenide, water dikinase 2 OS=Mus musculus OX=10090 GN=Sephs2 PE=1 SV=3	0.625087	0.954625	24	4	24	371.5	373.2	376.8	413.2	341.9	414.9	435.9	362.4	428.8	397.9	393.8	430.4	383.3	377.5	387.6	396.7	455.8	455.6
O88908	Sterol O-acyltransferase 2 OS=Mus musculus OX=10090 GN=Soat2 PE=1 SV=2	0.625087	0.954625	4	20	24	166	187.1	157.9	142.8	178.1	137.9	141.3	196.9	164.4	155.2	144.7	163.9	115.4	125.6	166.2	140.1	113.8	167.9
P08228	Superoxide dismutase [Cu-Zn] OS=Mus musculus OX=10090 GN=Sod1 PE=1 SV=2	0.625087	0.954625	12	8	24	3734.6	3407.1	1793.7	3388.6	2854.2	2838.3	3498.1	2457.7	3773.5	2781.3	2073	3101.9	2862.8	2423.4	2492.6	3034.6	2442.9	2925.2
E9Q634	Unconventional myosin-Ie OS=Mus musculus OX=10090 GN=Myo1e PE=1 SV=1	0.625087	0.954625	8	20	24	986.3	760.4	659	976.9	1082.2	873.5	1046.8	924.8	849.1	1053.1	993.6	866.2	924.9	924.5	786.7	1022	910.2	811.9
Q8CE64	Zinc finger protein 276 OS=Mus musculus OX=10090 GN=Znf276 PE=1 SV=3	0.625087	0.954625	16	20	24	529.4	690.3	645.8	493.2	580.7	692.5	565.8	610.9	521.4	664.7	730.4	631.9	633.1	678.6	608.6	556.3	617.6	695.5
[truncated: 2,176 more rows]
