# Supplementary material for: O-GlcNAcylation of nuclear proteins in the mouse liver exhibit daily oscillations that are influenced by meal timing
Source: PLoS Biol. 2025 Sep 25;23(9):e3003400. doi: 10.1371/journal.pbio.3003400 (PMC12500093; doi:10.1371/journal.pbio.3003400)
Supplement: S6 File — (Table 1) Normalized peptide counts and rhythmicity analysis of nuclear phosphoproteome. (Table 2) Peptide-Spectrum Match (PSM) of TMT phosphoproteome for evaluating the quality of data. (XLSX) [file pbio.3003400.s018.xlsx]

## Sheet: RAIN test for phosphoproteome
S6 File. Nuclear phosphoproteome of NRF mouse liver
Master Protein Accessions	Description	sequence	Modifications	Normalized	RAIN_pVal	RAIN_FDR	RAIN_phase	RAIN_peak.shape	RAIN_period	ZT3_1	ZT3_2	ZT3_3	ZT7_1	ZT7_2	ZT7_3	ZT11_1	ZT11_2	ZT11_3	ZT15_1	ZT15_2	ZT15_3	ZT19_1	ZT19_2	ZT19_3	ZT23_1	ZT23_2	ZT23_3	JTK_pvalue	JTK_BH.Q	JTK_period	JTK_adjphase	JTK_amplitude	LS_pvalue	LS_BH.Q	LS_period	LS_adjphase	LS_amplitude	meta2d_pvalue	meta2d_BH.Q	meta2d_period	meta2d_phase	meta2d_Base	meta2d_AMP	meta2d_rAMP
A0A0R4J0U3	Period circadian protein homolog 2 OS=Mus musculus OX=10090 GN=Per2 PE=1 SV=1	DSQGSDCDDNGKELR	N-Term(TMTpro); S5(Phospho); C7(Carbamidomethyl); K12(TMTpro)	N	1.49809e-08	5.87041e-05	20	12	24	114.618	178.532	166.035	116.616	114.158	145.387	171.646	222.794	206.919	572.113	589.384	622.016	766.839	1165.02	1004.95	257.556	373.63	242.676	1.45892e-08	0.000285846	24	19	301.741	0.0171955	1	21.5618	18.4094	855.274	5.79659e-09	0.000113573	22.7809	18.7426	390.279	469.382	1.20268
Z4YJJ0	CLOCK-interacting pacemaker OS=Mus musculus OX=10090 GN=Cipc PE=4 SV=1	SPDIFSEQR	N-Term(TMTpro); S1(Phospho)	N	1.9343e-07	0.000226671	12	12	24	287.972	261.14	248.335	550.191	481.844	480.538	731.551	1026.17	548.01	401.8	460.708	358.315	206.281	234.031	240.079	188.066	229.303	235.096	4.40881e-08	0.00043191	24	11	184.592	0.0210703	1	20.6653	10.7563	770.036	2.02483e-08	0.000132241	22.3326	10.93	413.846	256.342	0.619415
Q99JJ1	Cry2 protein (Fragment) OS=Mus musculus OX=10090 GN=Cry2 PE=1 SV=1	ALSSGPASPKR	N-Term(TMTpro); S4(Phospho); S8(Phospho); K10(TMTpro)	N	2.94411e-09	1.4421e-05	20	12	24	222.939	283.493	317.516	197.454	206.258	225.9	287.385	309.761	247.161	553.344	658.052	554.569	670.704	849.694	719.338	463.66	439.114	412.871	1.19439e-07	0.000780055	24	19	233.631	0.00655127	1	22.2371	18.3449	712.602	1.71899e-08	0.000132241	23.1186	18.6871	423.581	301.106	0.710857
A0A0R4J0U3	Period circadian protein homolog 2 OS=Mus musculus OX=10090 GN=Per2 PE=1 SV=1	ASPPLFQSR	N-Term(TMTpro); S2(Phospho)	N	4.00559e-10	3.92407e-06	20	12	24	132.721	159.483	209.388	109.811	77.1561	100.165	138.738	183.017	148.076	540.335	540.481	401.845	649.687	966.105	822.371	455.578	414.914	300.308	6.89058e-07	0.00192867	24	19	269.303	0.010732	1	22.4379	18.6464	722.621	1.45847e-07	0.000476265	23.219	18.8386	352.67	375.914	1.06591
Q9WTL8-4	Isoform 4 of Aryl hydrocarbon receptor nuclear translocator-like protein 1 OS=Mus musculus OX=10090 GN=Arntl	EAHSQIEK	N-Term(TMTpro); S4(Phospho); K8(TMTpro)	Y	5.55174e-08	0.000120193	20	12	24	72.3256	88.8793	96.2526	62.8947	63.7594	77.8349	65.3533	80.7404	69.5094	118.938	115.595	157.131	174.484	211.258	158.408	146.68	127	145.299	6.89058e-07	0.00192867	24	21	51.5999	0.00967856	1	23.6105	19.0345	170.371	1.3222e-07	0.000476265	23.8052	20.0106	112.785	52.4961	0.465454
Q3TVH3	Uncharacterized protein OS=Mus musculus OX=10090 GN=Rorc PE=2 SV=1	QLQQQQQQEQVAKTPPAGSR	N-Term(TMTpro); K13(TMTpro); T14(Phospho)	Y	5.81611e-08	0.000120193	8	12	24	64.8437	68.7166	59.0352	126.549	99.3599	82.9348	76.1601	123.517	92.1386	43.8006	53.5142	55.6659	41.2206	42.6402	40.7366	42.7604	48.7207	57.8827	6.89058e-07	0.00192867	24	9	25.6473	0.0198062	1	21.3763	8.49398	105.545	2.60802e-07	0.000638736	22.6882	8.76165	68.5806	35.7775	0.521685
O08785	Circadian locomoter output cycles protein kaput OS=Mus musculus OX=10090 GN=Clock PE=1 SV=1	ELGIEESLPETAADKSQDSGSDNRINTVSLK	N-Term(TMTpro); K15(TMTpro); S16(Phospho); S19(Phospho); S21(Phospho); K31(TMTpro)	Y	1.9343e-07	0.000226671	24	12	24	74.4576	126.792	130.314	42.5917	48.6343	61.8419	31.7245	28.7029	42.9081	86.5288	86.0774	113.931	181.668	198.834	159.997	202.578	154.717	278.209	6.89058e-07	0.00192867	24	23	75.383	0.0101493	1	25.6848	22.9999	214.47	1.38319e-07	0.000476265	24.8424	23.0264	116.081	71.9674	0.619976
Q60925	D site-binding protein OS=Mus musculus OX=10090 GN=Dbp PE=1 SV=2	TPAPSPGPGSCSSSSPRSSPGHAPAR	N-Term(TMTpro); C11(Carbamidomethyl); S15(Phospho); S18(Phospho)	Y	2.01222e-08	6.57091e-05	4	8	24	138.689	251.112	247.54	50.4646	94.9861	99.3029	26.0094	36.9605	39.8826	47.3923	43.2164	60.0863	86.8351	126.631	78.4229	143.43	149.651	185.487	1.50573e-06	0.00327798	20	3	50.6314	0.0226795	1	24.9123	22.9999	160.071	6.21262e-07	0.00121724	22.4561	0.822304	100.485	83.3151	0.829128
Q60925	D site-binding protein OS=Mus musculus OX=10090 GN=Dbp PE=1 SV=2	TPAPSPGPGSCSSSSPRSSPGHAPAR	N-Term(TMTpro); T1(Phospho); C11(Carbamidomethyl); S18(Phospho); S19(Phospho)	Y	7.36138e-08	0.000120193	4	8	24	90.1311	91.596	109.62	41.9774	76.3121	52.7547	30.6341	36.4723	32.4254	40.1518	43.3462	37.8219	57.5495	76.2352	62.2736	109.324	88.4692	96.9663	1.50573e-06	0.00327798	20	3	26.4273	0.00804563	1	24.4226	22.9999	98.585	2.32949e-07	0.000638736	22.2113	1.01892	62.6297	34.4057	0.549351
Q99JJ1	Cry2 protein (Fragment) OS=Mus musculus OX=10090 GN=Cry2 PE=1 SV=1	ALSSGPASPKR	N-Term(TMTpro); S8(Phospho); K10(TMTpro)	N	3.80531e-10	3.92407e-06	20	12	24	101.631	132.076	136.825	77.8474	76.6478	77.6596	92.4606	114.216	105.808	209.838	240.644	185.346	260.186	366.239	291.911	194.769	203.35	156.073	3.12721e-06	0.00471319	24	21	87.2296	0.00920285	1	22.0399	18.6712	280.796	5.28491e-07	0.00115053	23.02	19.8219	166.743	100.126	0.600483
O08785	Circadian locomoter output cycles protein kaput OS=Mus musculus OX=10090 GN=Clock PE=1 SV=1	ETTAQSDASEIR	N-Term(TMTpro); S6(Phospho); S9(Phospho)	Y	1.84637e-07	0.000226671	20	12	24	7.69367	12.1916	9.93547	6.1075	5.41133	9.78112	7.13625	10.242	10.463	20.6174	17.1972	18.172	25.9041	24.1975	39.2164	18.8612	28.9529	22.1896	3.12721e-06	0.00471319	24	21	9.68888	0.014322	1	25.1646	19.6665	27.3838	8.02658e-07	0.00128695	24.5823	20.3605	16.4209	9.37668	0.571021
Z4YJJ0	CLOCK-interacting pacemaker OS=Mus musculus OX=10090 GN=Cipc PE=4 SV=1	VLSSPSTPAPPSSK	N-Term(TMTpro); S4(Phospho); K14(TMTpro)	N	5.47183e-07	0.000424702	12	12	24	175.616	232.276	201.087	286.025	310.251	319.197	420.887	516.268	385.016	267.436	289.852	290.239	173.976	196.702	198.866	138.783	206.526	168.741	3.12721e-06	0.00471319	24	11	89.7102	0.012133	1	21.194	10.8836	440.887	6.86275e-07	0.00122238	22.597	10.9805	271.816	123.291	0.453581
A0A0R4J0U3	Period circadian protein homolog 2 OS=Mus musculus OX=10090 GN=Per2 PE=1 SV=1	KPQPELETVEDMASGPESLDGAAGGLSQEK	N-Term(TMTpro); K1(TMTpro); M12(Oxidation); S14(Phospho); S18(Phospho); K30(TMTpro)	N	5.47183e-07	0.000424702	20	12	24	60.9	90.4807	101.568	52.5857	62.8227	78.6105	64.4139	85.2964	56.8177	125.426	128.574	110.138	164.927	239.263	203.366	138.881	151.555	121.39	3.12721e-06	0.00471319	24	21	51.5059	0.0162915	1	23.1702	18.99	179.763	9.06474e-07	0.00128695	23.5851	19.9835	112.848	61.756	0.54725
Q99JJ1	Cry2 protein (Fragment) OS=Mus musculus OX=10090 GN=Cry2 PE=1 SV=1	ALSSGPASPK	N-Term(TMTpro); S8(Phospho); K10(TMTpro)	N	2.66371e-09	1.4421e-05	20	12	24	280.494	385.636	400.431	219.829	215.508	247.454	281.963	329.284	243.57	557.813	611.696	476.214	704.76	866.195	798.885	537.093	512.811	402.487	6.21274e-06	0.00716037	24	21	211.703	0.00832608	1	21.7505	18.6831	723.929	9.19579e-07	0.00128695	22.8753	19.8326	444.739	250.962	0.56429
Q8BGD9	Eukaryotic translation initiation factor 4B OS=Mus musculus OX=10090 GN=Eif4b PE=1 SV=1	SRTGSESSQTGASATSGR	N-Term(TMTpro); S1(Phospho); S5(Phospho)	Y	7.02677e-08	0.000120193	16	16	24	204.287	194.413	248.653	185.102	179.79	197.824	249.778	287.813	225.583	453.649	407.275	468.059	318.326	331.987	355.831	202.858	266.427	221.437	6.21274e-06	0.00716037	20	17	108.289	0.0110203	1	20	15.4476	445.2	1.19795e-06	0.00146696	20	16.2238	288.671	124.007	0.429579
O08750	Nuclear factor interleukin-3-regulated protein OS=Mus musculus OX=10090 GN=Nfil3 PE=1 SV=1	FIATQPISASDSR	N-Term(TMTpro); S12(Phospho)	Y	2.08242e-07	0.000226671	12	16	24	57.8183	68.2157	49.5099	90.7762	84.9553	139.701	117.106	150.526	118.104	90.335	92.4215	118.647	81.6367	80.8712	87.8067	65.067	72.8367	69.75	6.21274e-06	0.00716037	20	13	22.2738	0.0511935	1	21.7505	10.843	128.624	5.07644e-06	0.00473632	20.8753	11.9878	94.7485	30.3014	0.319808
Q60925	D site-binding protein OS=Mus musculus OX=10090 GN=Dbp PE=1 SV=2	TPAPSPGPGSCSSSSPR	N-Term(TMTpro); S5(Phospho); C11(Carbamidomethyl)	Y	5.36745e-07	0.000424702	4	8	24	760.96	707.896	897.454	327.332	492.348	503.396	215.327	309.746	192.327	242.813	255.729	259.844	465.164	531.399	439.052	689.743	525.485	833.598	6.21274e-06	0.00716037	20	3	212.186	0.0103167	1	24.4226	22.9999	690.974	1.12569e-06	0.00146696	22.2113	1.01892	459.524	278.47	0.605998
O08785	Circadian locomoter output cycles protein kaput OS=Mus musculus OX=10090 GN=Clock PE=1 SV=1	ELGIEESLPETAADKSQDSGSDNRINTVSLK	N-Term(TMTpro); K15(TMTpro); S16(Phospho); S19(Phospho); K31(TMTpro)	Y	7.05183e-07	0.000460555	20	16	24	39.8361	60.8603	67.7741	21.778	25.4332	33.1296	21.6914	19.9782	29.4693	59.1814	51.2256	77.2705	103.109	112.553	112.339	107.552	109.026	188.891	1.1868e-05	0.0122385	24	23	43.365	0.012577	1	27.0845	22.9999	136.15	2.49533e-06	0.00287594	25.5422	23.0841	71.1177	41.2808	0.580457
Q3TVH3	Uncharacterized protein OS=Mus musculus OX=10090 GN=Rorc PE=2 SV=1	TEVQGASCHLEYSPERGK	N-Term(TMTpro); C8(Carbamidomethyl); S13(Phospho); K18(TMTpro)	Y	1.48183e-06	0.000844351	12	8	24	47.064	46.8113	47.2752	76.3505	93.3924	70.2699	62.0487	109.473	79.8352	29.5399	33.8924	46.7383	22.8676	24.7748	28.9363	20.5323	30.8649	34.1178	1.1868e-05	0.0122385	24	9	26.7061	0.0149569	1	21.9426	9.25175	88.2539	2.93675e-06	0.00319665	22.9713	9.14986	50.9967	32.8736	0.644622
P62754	40S ribosomal protein S6 OS=Mus musculus OX=10090 GN=Rps6 PE=1 SV=1	ASTSKSESSQK	N-Term(TMTpro); S2(Phospho); S4(Phospho); K5(TMTpro); K11(TMTpro)	Y	5.36745e-07	0.000424702	16	16	24	99.4074	104.604	162.245	110.428	69.3154	111.398	182.216	217.897	160.198	248.415	311.091	303.785	248.541	219.062	268.549	168.287	210.457	168.235	2.18921e-05	0.0186492	24	17	75.1682	0.0102624	1	22.4379	15.7184	290.293	3.66399e-06	0.00368807	23.219	16.3562	188.754	88.5003	0.468866
O08785	Circadian locomoter output cycles protein kaput OS=Mus musculus OX=10090 GN=Clock PE=1 SV=1	ELGIEESLPETAADKSQDSGSDNR	N-Term(TMTpro); K15(TMTpro); S16(Phospho); S19(Phospho)	Y	1.41037e-06	0.000844351	24	12	24	60.0106	53.4478	69.2822	33.5109	32.4003	53.6384	33.1376	32.5595	29.7573	61.5316	60.6475	62.5749	112.251	90.9827	105.939	119.79	87.3109	149.547	2.18921e-05	0.0186492	24	23	32.0257	0.0105631	1	26.5067	22.9999	120.168	3.76469e-06	0.00368807	25.2533	23.0568	70.7873	33.0101	0.466327
Q9JJZ6	Krueppel-like factor 13 OS=Mus musculus OX=10090 GN=Klf13 PE=1 SV=2	ADLESPQR	N-Term(TMTpro); S5(Phospho)	N	1.48088e-06	0.000844351	16	12	24	77.2319	87.1763	92.2416	112.389	98.9102	107.139	145.843	171.532	128.738	188.387	205.087	128.809	130.288	121.04	121.479	95.8074	130.092	101.972	2.18921e-05	0.0186492	24	15	29.8895	0.0415716	1	23.2787	14.6082	174.679	1.35692e-05	0.0100637	23.6393	14.8046	125.229	39.564	0.315934
Q6ZPR6	Inhibitor of Bruton tyrosine kinase OS=Mus musculus OX=10090 GN=Ibtk PE=1 SV=3	SDSSGGYTLSDVIQSPPSAGLLK	N-Term(TMTpro); S3(Phospho); K23(TMTpro)	N	1.5514e-06	0.000844351	20	12	24	29.7121	33.5293	32.387	25.2618	30.3948	31.9091	30.6644	37.5847	36.006	37.6377	39.7337	44.16	40.6723	42.0571	41.663	38.3427	38.7647	35.9289	2.18921e-05	0.0186492	24	19	5.65234	0.0170196	1	23.7232	17.805	41.684	5.88803e-06	0.00524383	23.8616	18.3997	35.9174	6.45446	0.179703
P35486	Pyruvate dehydrogenase E1 component subunit alpha, somatic form, mitochondrial OS=Mus musculus OX=10090 GN=Pdha1 PE=1 SV=1	YGMGTSVER	N-Term(TMTpro); M3(Oxidation); S6(Phospho)	Y	7.02677e-08	0.000120193	8	8	24	3377.53	3063.28	3586.5	3654.63	4371.73	4998.53	1813.01	2652.7	2262.03	1222.46	1739.61	1593.57	2097.98	2485.43	1693.32	2455.06	2714.28	3572.33	3.91291e-05	0.0273806	20	7	1057.06	0.026522	1	21.2848	5.72297	3815.35	1.53368e-05	0.0100637	20.6424	6.38754	2666.13	1242.83	0.466156
O08750	Nuclear factor interleukin-3-regulated protein OS=Mus musculus OX=10090 GN=Nfil3 PE=1 SV=1	SSDGEDEQQVPK	N-Term(TMTpro); S1(Phospho); K12(TMTpro)	Y	6.17256e-07	0.000431925	12	16	24	87.3535	80.6185	68.8987	143.51	151.5	169.352	148.897	207.203	166.551	114.391	123.413	162.236	99.0247	91.3227	111.085	88.0147	106.804	88.9352	3.91291e-05	0.0273806	20	13	29.9233	0.0228831	1	20.3272	10.2964	175.157	1.33647e-05	0.0100637	20.1636	11.6599	129.145	43.683	0.338247
O88273	Gremlin-2 OS=Mus musculus OX=10090 GN=Grem2 PE=1 SV=1	EVLASSQEALVVTER	N-Term(TMTpro); S6(Phospho)	N	3.4902e-06	0.00169334	12	16	24	70.3449	85.8157	95.3163	104.553	89.253	113.584	135.839	164.224	147.431	113.807	134.891	115.907	79.7879	105.143	99.5232	73.4326	101.949	95.6374	3.91291e-05	0.0273806	20	13	25.9623	0.0374646	1	20	11.2686	149.48	2.11581e-05	0.0129547	20	12.1343	111.675	28.9657	0.259376
A0A0R4J0U3	Period circadian protein homolog 2 OS=Mus musculus OX=10090 GN=Per2 PE=1 SV=1	NTSGLESSWK	N-Term(TMTpro); T2(Phospho); K10(TMTpro)	N	4.06765e-06	0.00181131	20	12	24	13.8722	16.7161	21.6255	19.5907	13.6218	13.5244	11.9666	19.3144	14.3656	24.5291	24.3496	20.8737	31.8178	42.862	38.0636	27.9931	24.2006	26.2717	3.91291e-05	0.0273806	24	21	7.97406	0.0256554	1	23.2787	18.9894	33.4131	1.4869e-05	0.0100637	23.6393	19.984	22.4877	9.75917	0.433977
Q60925	D site-binding protein OS=Mus musculus OX=10090 GN=Dbp PE=1 SV=2	ATLPSAPVPGPGLETAGPADAPSGAVSGGGSPR	N-Term(TMTpro); S31(Phospho)	Y	4.58371e-06	0.00199575	4	8	24	199.885	198.02	253.395	105.632	145.083	148.145	93.7893	139.835	91.1919	119.797	116.347	120.034	149.493	164.347	144.53	174.187	201.027	256.179	3.91291e-05	0.0273806	24	1	48.1008	0.0253823	1	24.788	22.9999	210.463	1.47214e-05	0.0100637	24.394	24.0224	157.721	61.2678	0.388456
Q8K0G8	Epithelial splicing regulatory protein 2 OS=Mus musculus OX=10090 GN=Esrp2 PE=1 SV=1	VLMGGSLSR	N-Term(TMTpro); M3(Oxidation); S8(Phospho)	Y	5.36745e-07	0.000424702	8	16	24	96.8711	90.276	88.9313	146.465	159.173	161.858	146.948	157.348	123.598	85.9631	79.7164	108.879	76.0941	82.7801	73.4183	68.1781	80.9544	69.0284	6.79668e-05	0.0391669	24	9	37.94	0.010534	1	22.0399	8.32752	155.055	1.08465e-05	0.00885484	23.02	8.66515	106.182	50.7912	0.478341
P62754	40S ribosomal protein S6 OS=Mus musculus OX=10090 GN=Rps6 PE=1 SV=1	ASTSKSESSQK	N-Term(TMTpro); T3(Phospho); K5(TMTpro); S9(Phospho); K11(TMTpro)	Y	5.63582e-07	0.000424702	16	16	24	300.123	398.79	669.621	394.446	200.061	403.573	664.462	841.982	747.888	861.129	1211.88	1282.23	860.408	756.407	992.313	566.032	774.722	737.115	6.79668e-05	0.0391669	24	17	308.25	0.0245245	1	22.4379	15.2998	1120.59	2.38436e-05	0.0133477	23.219	16.1396	711.108	337.212	0.474207
Q9WTL8-4	Isoform 4 of Aryl hydrocarbon receptor nuclear translocator-like protein 1 OS=Mus musculus OX=10090 GN=Arntl	GSSPSSCGSSPLNITSTPPPDASSPGGK	N-Term(TMTpro); S3(Phospho); C7(Carbamidomethyl); K28(TMTpro)	Y	7.89095e-06	0.00297322	24	12	24	64.6043	46.7209	60.8463	51.4026	47.1265	43.4761	18.0816	25.8882	16.3125	21.7506	25.5762	26.1885	54.2805	45.7201	37.8665	59.089	64.7008	57.7405	6.79668e-05	0.0391669	24	1	17.8223	0.00910731	1	22.746	0.253931	61.3338	9.46763e-06	0.00806518	23.373	0.617403	42.0666	20.9972	0.499143
Q9WTL8-4	Isoform 4 of Aryl hydrocarbon receptor nuclear translocator-like protein 1 OS=Mus musculus OX=10090 GN=Arntl	GSSPSSCGSSPLNITSTPPPDASSPGGKK	N-Term(TMTpro); S3(Phospho); S5(Phospho); C7(Carbamidomethyl); K28(TMTpro); K29(TMTpro)	Y	1.68282e-05	0.00505468	24	12	24	143.478	138.977	134.019	117.504	114.49	137.812	69.3263	93.3	84.1906	91.7767	107.219	118.194	122.406	131.511	126.853	120.843	151.146	155.28	6.79668e-05	0.0391669	24	1	22.7114	0.0291799	1	22.2371	0.76279	142.541	2.80251e-05	0.0148404	23.1186	0.878149	118.879	27.0069	0.227179
A2AVJ7	Ribosome-binding protein 1 OS=Mus musculus OX=10090 GN=Rrbp1 PE=1 SV=1	LASSPK	N-Term(TMTpro); S4(Phospho); K6(TMTpro)	Y	6.23632e-05	0.0120578	8	12	24	1808.28	1333.13	1619.23	2077.48	1968.54	2075.92	1785.9	2047.5	1705.36	1070.42	1425.7	1276.51	1418.14	1070.09	1295.67	1698.56	1725.82	1452.76	6.79668e-05	0.0391669	20	9	420.171	0.018661	1	20	7.80091	2021.56	1.84895e-05	0.0116859	20	8.40045	1612.08	431.577	0.267714
Q9WTL8-4	Isoform 4 of Aryl hydrocarbon receptor nuclear translocator-like protein 1 OS=Mus musculus OX=10090 GN=Arntl	GSSPSSCGSSPLNITSTPPPDASSPGGK	N-Term(TMTpro); C7(Carbamidomethyl); T17(Phospho); K28(TMTpro)	Y	6.89264e-05	0.0120578	4	8	24	58.0559	51.1923	58.923	35.0108	44.0079	40.3868	24.4061	28.1951	27.0969	20.9018	38.1967	38.9363	56.3258	53.6029	45.4398	49.2408	53.0947	54.9608	6.79668e-05	0.0391669	20	3	13.6901	0.0153462	1	20.5797	2.42024	53.5155	1.54091e-05	0.0100637	20.2899	2.71482	41.0642	13.8365	0.336947
B7ZWF1; Q62095	NA	VGSTSENITQK	N-Term(TMTpro); S5(Phospho); K11(TMTpro)	N	1.54919e-06	0.000844351	16	16	24	82.1511	87.2735	96.2387	65.5774	78.4776	80.7237	90.4038	114.32	79.8394	146.976	162.297	143.599	130.969	116.915	123.549	89.7948	102.715	77.5691	0.000115015	0.0577817	20	17	34.5861	0.0139934	1	20	15.5928	151.994	2.30789e-05	0.0132995	20	16.2964	107.022	37.262	0.34817
O08785	Circadian locomoter output cycles protein kaput OS=Mus musculus OX=10090 GN=Clock PE=1 SV=1	SQDSGSDNRINTVSLK	N-Term(TMTpro); S6(Phospho); K16(TMTpro)	Y	3.17291e-06	0.00167372	20	16	24	227.562	327.709	310.395	152.687	155.305	214.002	108.245	133.083	164.433	235.978	233.077	329.782	377.557	333.926	386.581	354.907	301.441	446.03	0.000115015	0.0577817	24	23	107.236	0.0135184	1	22.8506	21.7118	373.687	2.23493e-05	0.0132694	23.4253	22.3535	264.146	104.48	0.395538
F6U5V1	La ribonucleoprotein domain family, member 1B OS=Mus musculus OX=10090 GN=Larp1b PE=1 SV=1	SNSESKENR	N-Term(TMTpro); S3(Phospho); K6(TMTpro)	Y	3.33155e-06	0.00167372	16	16	24	298.993	248.047	390.4	345.805	172.068	323.827	563.729	511.803	332.599	782.603	1006.91	872.837	529.951	593.302	582.964	532.282	472.989	343.564	0.000115015	0.0577817	24	17	181.652	0.0282716	1	21.2848	15.2001	888.675	4.43407e-05	0.0209788	22.6424	16.104	505.06	268.432	0.531484
Q9WTL8-4	Isoform 4 of Aryl hydrocarbon receptor nuclear translocator-like protein 1 OS=Mus musculus OX=10090 GN=Arntl	GSSPSSCGSSPLNITSTPPPDASSPGGKK	N-Term(TMTpro); C7(Carbamidomethyl); T15(Phospho); S24(Phospho); K28(TMTpro); K29(TMTpro)	Y	7.42789e-06	0.00291069	4	8	24	96.4667	111.236	113.912	82.4936	83.1645	102.926	55.6232	54.5959	64.1625	57.4002	70.3624	80.6438	89.8381	93.6736	83.5166	82.2612	109.925	119.271	0.000115015	0.0577817	20	3	21.0059	0.0272429	1	23.0626	22.9999	104.264	4.28434e-05	0.0209788	21.5313	1.58557	83.7281	23.5421	0.281173
Q9WTL8-4	Isoform 4 of Aryl hydrocarbon receptor nuclear translocator-like protein 1 OS=Mus musculus OX=10090 GN=Arntl	GSSPSSCGSSPLNITSTPPPDASSPGGK	N-Term(TMTpro); C7(Carbamidomethyl); S16(Phospho); K28(TMTpro)	Y	9.16742e-06	0.00326577	24	12	24	47.4026	44.5309	45.5473	30.022	30.4243	39.784	20.6763	31.869	23.5625	24.5092	33.5059	35.8879	47.2004	42.9611	39.4443	42.6368	48.0253	50.1597	0.000115015	0.0577817	24	1	10.6936	0.0158803	1	22.6424	0.357557	47.427	2.59599e-05	0.0141287	23.3212	0.669996	37.3625	10.7102	0.286658
P35486	Pyruvate dehydrogenase E1 component subunit alpha, somatic form, mitochondrial OS=Mus musculus OX=10090 GN=Pdha1 PE=1 SV=1	YGMGTSVER	N-Term(TMTpro); S6(Phospho)	Y	7.02677e-08	0.000120193	8	8	24	793.715	704.064	834.235	820.114	1004.06	1162.43	452.008	614.142	512.19	288.999	408.188	355.394	493.836	557.485	374.212	548.087	604.722	791.405	0.000190019	0.0676915	20	7	245.003	0.0263864	1	21.6558	5.68586	881.22	6.62e-05	0.0288235	20.8279	6.37912	613.191	279.844	0.456374
Q9CXS4	Centromere protein V OS=Mus musculus OX=10090 GN=Cenpv PE=1 SV=2	SGATGGLSGGESR	N-Term(TMTpro); S1(Phospho)	Y	1.75845e-07	0.000226671	16	12	24	189.394	161.421	198.268	218.479	201.671	247.56	298.99	310.611	282.338	338.679	375.349	364.266	217.574	283.497	271.352	208.348	262.542	305.936	0.000190019	0.0676915	24	15	60.2658	0.0417442	1	24.3032	14.7348	360.081	0.000101092	0.0366796	24.1516	14.8688	262.737	66.5961	0.25347
Q8K3A9	7SK snRNA methylphosphate capping enzyme OS=Mus musculus OX=10090 GN=Mepce PE=1 SV=2	TSSKSEAGAR	N-Term(TMTpro); S2(Phospho); S3(Phospho); K4(TMTpro)	Y	2.28075e-07	0.000235193	16	16	24	192.379	192.421	278.027	189.888	122.659	208.902	349.193	380.616	331.578	414.706	431.214	439.267	294.616	428.435	320.065	281.044	246.436	238.239	0.000190019	0.0676915	24	17	112.627	0.0164423	1	21.2848	14.9403	428.418	4.27295e-05	0.0209788	22.6424	15.9658	301.756	126.795	0.42019
B7ZWF1; Q62095	NA	VGSTSENITQK	N-Term(TMTpro); S3(Phospho); K11(TMTpro)	N	3.64884e-06	0.00169334	16	16	24	51.4551	57.826	69.3862	50.4204	40.5603	55.8938	67.3121	82.7908	47.9773	150.948	153.637	131.955	101.097	98.0997	92.5944	66.73	61.5417	55.0356	0.000190019	0.0676915	20	17	35.6378	0.0178218	1	20	15.3899	146.256	4.60415e-05	0.0209788	20	16.1949	83.8814	46.2952	0.551913
Q8BGD9	Eukaryotic translation initiation factor 4B OS=Mus musculus OX=10090 GN=Eif4b PE=1 SV=1	SRTGSESSQTGASATSGR	N-Term(TMTpro); S1(Phospho); S5(Phospho); S7(Phospho)	Y	7.78159e-06	0.00297322	16	16	24	60.9506	68.4539	66.6112	54.0621	47.0135	51.5855	64.4588	65.1594	59.3734	94.4911	106.368	114.035	84.9874	97.4935	94.9556	54.2482	91.4952	59.2613	0.000190019	0.0676915	20	17	26.0815	0.017719	1	20	16.0043	106.717	4.57955e-05	0.0209788	20	16.5021	76.1451	26.1795	0.343811
Q9JJZ6	Krueppel-like factor 13 OS=Mus musculus OX=10090 GN=Klf13 PE=1 SV=2	TGSLSDYSR	N-Term(TMTpro); S5(Phospho)	N	9.16742e-06	0.00326577	16	12	24	71.8207	85.6213	97.1611	74.7542	72.3783	102.384	121.068	119.749	116.95	165.149	201.929	145.382	112.773	140.559	124.899	87.8234	80.1575	122.74	0.000190019	0.0676915	24	17	31.9115	0.0281867	1	20.9263	15.1056	170.865	7.03634e-05	0.0289723	22.4632	16.0632	115.488	44.9343	0.389084
Q61624	Zinc finger protein 148 OS=Mus musculus OX=10090 GN=Znf148 PE=1 SV=2	GGLLTSEEDSGFSTSPKDNSLPK	N-Term(TMTpro); S10(Phospho); S13(Phospho); K17(TMTpro); K23(TMTpro)	Y	1.57819e-05	0.00505468	20	16	24	182.386	203.845	206.837	161.962	109.444	177.73	152.125	132.984	167.121	202.278	192.103	174.617	222.284	204.344	212.802	210.494	203.153	187.846	0.000190019	0.0676915	20	1	29.2046	0.0384842	1	20.5797	19.6706	210.826	9.37921e-05	0.0353398	20.2899	0.059101	180.324	32.1555	0.17832
Q8C7E7	Starch-binding domain-containing protein 1 OS=Mus musculus OX=10090 GN=Stbd1 PE=1 SV=1	LPSSSLLVDR	N-Term(TMTpro); S3(Phospho)	Y	3.36564e-05	0.00856403	8	8	24	780.414	892.259	1045.77	953.649	912.17	1074.05	770.828	1006.15	974.638	539.168	660.507	638.822	582.09	744.422	554.165	755.462	769.907	700.723	0.000190019	0.0676915	24	7	195.065	0.0291961	1	22.6424	7.01832	993.621	7.26878e-05	0.0290647	23.3212	7.01537	797.244	216.729	0.271848
Q5RIM6	Nuclear receptor co-repressor 1, isoform CRA_a OS=Mus musculus OX=10090 GN=Ncor1 PE=1 SV=1	EPAPLLSAQYETLSDSDD	N-Term(TMTpro); S14(Phospho)	Y	3.51862e-05	0.00872663	24	16	24	165.41	144.285	138.611	139.404	143.906	171.08	133.852	131.237	134.569	114.838	128.992	128.745	136.918	143.95	133.258	140.227	165.747	174.171	0.000190019	0.0676915	20	5	8.79926	0.15066	1	20	3.72103	150.627	0.000328112	0.0896002	20	4.36051	140.203	16.6864	0.119016
P49586	Choline-phosphate cytidylyltransferase A OS=Mus musculus OX=10090 GN=Pcyt1a PE=1 SV=1	QSPSSSPTHER	N-Term(TMTpro); S2(Phospho); S4(Phospho)	Y	4.13966e-05	0.00965577	24	12	24	131.937	111.184	131.411	96.6927	77.545	118.158	90.7349	98.6814	89.2858	107.39	139.809	112.581	132.428	146.655	134.876	139.737	158.135	142.369	0.000190019	0.0676915	24	23	24.5498	0.0236492	1	24.0678	22.9999	146.758	5.9825e-05	0.0266398	24.0339	23	120.006	21.9692	0.183067
F6XZS9	Sterol regulatory element-binding protein 1 (Fragment) OS=Mus musculus OX=10090 GN=Srebf1 PE=1 SV=1	ASSSGGSDSEPDSPAFEDSQVK	N-Term(TMTpro); S9(Phospho); K22(TMTpro)	N	4.40868e-05	0.00981582	16	16	24	206.804	257.836	225.069	150.849	180.641	243.016	225.963	233.86	214.194	413.518	322.353	484.396	352.623	430.733	459.012	229.169	284.603	280.266	0.000190019	0.0676915	24	19	97.8842	0.0163447	1	20.8386	17.2049	432.43	4.24943e-05	0.0209788	22.4193	18.1293	289.999	152.188	0.524787
A2AJT5	Arginine/serine-rich protein PNISR OS=Mus musculus OX=10090 GN=Pnisr PE=1 SV=1	SKFDSDEEDEDAENLEAVSSGK	N-Term(TMTpro); K2(TMTpro); S5(Phospho); S19(Phospho); K22(TMTpro)	Y	6.89264e-05	0.0120578	24	16	24	197.754	220.561	186.879	189.48	205.918	253.586	170.944	182.369	187.711	143.556	154.635	171.368	191.232	185.257	186.178	205.549	230.261	259.14	0.000190019	0.0676915	20	5	20.4002	0.105515	1	20	5.60449	209.545	0.000236934	0.0729977	20	5.30224	191.134	36.4506	0.190707
O55003	BCL2/adenovirus E1B 19 kDa protein-interacting protein 3 OS=Mus musculus OX=10090 GN=Bnip3 PE=1 SV=1	ILLDAQHESGR	N-Term(TMTpro); S9(Phospho)	Y	8.22972e-05	0.0140213	4	16	24	38.2038	42.7174	45.4437	37.2589	35.7862	60.6804	24.5572	38.7869	24.1814	15.0157	27.1149	20.1514	20.6819	21.8558	19.5238	28.4861	36.8008	33.4922	0.000190019	0.0676915	24	5	11.1574	0.0414548	1	23.3882	4.14627	43.3691	0.000100446	0.0366796	23.6941	4.56839	31.6033	12.6672	0.400821
Q9JJZ6	Krueppel-like factor 13 OS=Mus musculus OX=10090 GN=Klf13 PE=1 SV=2	ADLESPQRK	N-Term(TMTpro); S5(Phospho); K9(TMTpro)	N	8.62161e-05	0.0140454	12	16	24	254.718	290.588	342.524	328.197	319.705	387.77	496.146	560.117	410.432	558.707	610.779	394.503	404.68	391.594	371.547	316.401	395.641	293.454	0.000190019	0.0676915	24	15	95.2938	0.0496329	1	22.6424	13.9916	527.395	0.000118564	0.0407548	23.3212	14.4934	399.066	113.365	0.284076
A2AVJ7	Ribosome-binding protein 1 OS=Mus musculus OX=10090 GN=Rrbp1 PE=1 SV=1	LASSPKDR	N-Term(TMTpro); S4(Phospho); K6(TMTpro)	Y	0.000172432	0.0212482	8	12	24	1612.7	1748.99	1732.94	2089.41	1951.17	2228.31	1717.79	1717.66	1844.38	1240.86	1515.39	1591.96	1417.82	1312.36	1397.2	1676.77	2188.15	1771.33	0.000190019	0.0676915	20	9	270.266	0.0284533	1	20	7.27155	1995.59	7.0978e-05	0.0289723	20	8.13578	1711.32	379.944	0.222018
D3YYT1	Putative oxidoreductase GLYR1 OS=Mus musculus OX=10090 GN=Glyr1 PE=1 SV=1	VTSGSADR	N-Term(TMTpro); S3(Phospho)	Y	0.000425281	0.0341498	12	16	24	405.839	484.998	442.285	568.122	552.605	513.039	649.219	747.575	537.451	620.5	619.917	714.457	482.852	465.452	460.237	418.702	519.334	443.85	0.000190019	0.0676915	20	13	107.723	0.0345295	1	21.3763	13.4763	666.99	8.48654e-05	0.0326033	20.6882	13.2449	551.114	108.306	0.196521
Q8R1Q8	Cytoplasmic dynein 1 light intermediate chain 1 OS=Mus musculus OX=10090 GN=Dync1li1 PE=1 SV=1	KPASVSPTTPTSPTEGEAS	N-Term(TMTpro); K1(TMTpro); T8(Phospho); S19(Phospho)	Y	5.63582e-07	0.000424702	24	8	24	108.023	124.605	91.0478	88.2434	64.2786	82.7982	81.5359	90.6109	85.6362	96.2411	126.615	119.136	116.971	127.721	123.268	128.204	169.662	159.965	0.000307062	0.094004	24	23	25.1981	0.0271857	1	27.3829	22.9999	151.208	0.000105962	0.0370734	25.6915	23.1001	111.653	24.5436	0.21982
O08785	Circadian locomoter output cycles protein kaput OS=Mus musculus OX=10090 GN=Clock PE=1 SV=1	ELGIEESLPETAADKSQDSGSDNRINTVSLK	N-Term(TMTpro); K15(TMTpro); S19(Phospho); S21(Phospho); K31(TMTpro)	Y	3.7163e-06	0.00169334	24	12	24	33.0828	77.0507	65.1128	27.9659	26.3126	40.2288	21.5501	18.5873	29.8533	32.1545	27.4423	42.8227	49.0994	55.3086	55.5565	59.7511	70.7234	99.2006	0.000307062	0.094004	24	1	22.4733	0.0340696	1	25.1646	22.9999	76.7065	0.000130432	0.0440611	24.5823	24.0371	46.7902	24.0842	0.514727
Q9JIZ8	Heat shock factor 4 OS=Mus musculus OX=10090 PE=3 SV=1	GSYSPEGPR	N-Term(TMTpro); S4(Phospho)	N	2.04286e-05	0.00563744	16	12	24	46.4375	50.0511	60.162	51.6577	48.2861	64.5578	72.08	80.2851	62.2508	121.056	119.303	86.9563	82.8042	88.9437	70.998	54.1134	87.7133	62.4083	0.000307062	0.094004	24	17	18.9464	0.0498495	1	22.2371	15.2138	109.229	0.000185017	0.0614414	23.1186	16.0963	73.4416	25.7322	0.350376
Q61624	Zinc finger protein 148 OS=Mus musculus OX=10090 GN=Znf148 PE=1 SV=2	GGLLTSEEDSGFSTSPK	N-Term(TMTpro); S10(Phospho); S13(Phospho); K17(TMTpro)	Y	2.04286e-05	0.00563744	24	12	24	120.064	99.9402	95.0073	84.0227	86.563	93.6282	66.513	85.5488	80.2293	91.7336	84.9581	91.6665	104.512	88.3142	94.9153	114.999	115.419	96.3742	0.000307062	0.094004	24	1	11.3075	0.0679989	1	24.1849	22.9999	108.513	0.000245896	0.0729977	24.0925	24.0042	94.1898	14.4008	0.152892
F6RDI8; Q3UIX4	NA	KSESDKDVK	N-Term(TMTpro); K1(TMTpro); S2(Phospho); K6(TMTpro); K9(TMTpro)	N	2.1684e-05	0.00590075	16	16	24	118.75	116.818	172.287	120.741	123.002	137.357	160.427	194.71	125.699	252.441	262.752	225.94	175.728	214.712	191.128	141.444	207.621	148.908	0.000307062	0.094004	24	17	41.6554	0.0508339	1	21.4687	15.3754	247.812	0.000188366	0.0615108	22.7343	16.1927	173.533	52.4567	0.302286
Q61624	Zinc finger protein 148 OS=Mus musculus OX=10090 GN=Znf148 PE=1 SV=2	GGLLTSEEDSGFSTSPK	N-Term(TMTpro); S10(Phospho); K17(TMTpro)	Y	4.13966e-05	0.00965577	20	12	24	203.623	194.769	217.829	154.992	100.201	180.803	184.293	161.038	168.232	209.944	181.46	207.327	245.76	222.466	218.608	247.699	221.61	187.623	0.000307062	0.094004	24	21	26.7323	0.066256	1	21.8462	20.4749	225.162	0.000240122	0.0729977	22.9231	20.771	193.925	39.2455	0.202375
D3YYY8	Rho guanine nucleotide exchange factor (GEF) 26 OS=Mus musculus OX=10090 GN=Arhgef26 PE=1 SV=1	ALDIDSDEEPEAK	N-Term(TMTpro); S6(Phospho); K13(TMTpro)	N	4.33679e-05	0.00981582	16	12	24	307.648	309.15	303.987	344.591	358.232	362.623	402.377	531.302	354.074	532.39	560.144	403.943	419.275	409.805	453.433	366.375	457.949	401.137	0.000307062	0.094004	24	17	66.9829	0.0997376	1	25.6848	14.9874	498.827	0.000348938	0.0923079	24.8424	16.0463	402.358	76.2015	0.189387
Q60925	D site-binding protein OS=Mus musculus OX=10090 GN=Dbp PE=1 SV=2	TPAPSPGPGSCSSSSPR	N-Term(TMTpro); C11(Carbamidomethyl); S15(Phospho)	Y	8.62161e-05	0.0140454	24	16	24	192.568	248.481	285.923	148.871	214.751	225.995	126.051	160.488	114.083	114.385	118.813	132.549	145.747	178.792	154.057	207.075	251.551	253.989	0.000307062	0.094004	20	5	52.0191	0.0205547	1	24.0678	3.00007	244.684	8.18805e-05	0.0320857	22.0339	4.12751	177.12	68.3333	0.385803
Q61687; A0A0G2JFR8	NA	SASSSSDAEGSSEDNKK	N-Term(TMTpro); S11(Phospho); K16(TMTpro); K17(TMTpro)	N	0.00763083	0.172248	16	16	24	382.224	419.554	428.718	297.779	326.516	397.49	364.14	414.058	340.906	426.031	440.739	477.997	425.405	580.046	439.126	369.627	379.982	378.5	0.000307062	0.094004	20	19	54.8883	0.101119	1	20	17.9607	473.993	0.000353345	0.0923079	20	18.4803	403.047	75.3816	0.18703
O55003	BCL2/adenovirus E1B 19 kDa protein-interacting protein 3 OS=Mus musculus OX=10090 GN=Bnip3 PE=1 SV=1	AEIDSHSFGEK	N-Term(TMTpro); S7(Phospho); K11(TMTpro)	Y	1.41448e-06	0.000844351	8	8	24	596.244	465.245	582.338	683.209	519.972	788.395	426.031	571.185	386.903	323.472	377.339	309.553	413.553	410.831	343.714	460.138	567.028	467	0.00048612	0.136065	20	7	134.088	0.050571	1	21.194	6.26612	614.566	0.000285499	0.0822616	20.597	6.64928	475.202	148.806	0.313141
Q505F5	Leucine-rich repeat-containing protein 47 OS=Mus musculus OX=10090 GN=Lrrc47 PE=1 SV=1	KQHRESGEGEEEVADSAR	N-Term(TMTpro); K1(TMTpro); S6(Phospho)	Y	3.33155e-06	0.00167372	16	16	24	284.126	396.631	517.691	320.322	294.843	374.95	375.106	399.755	391.077	752.553	762.285	826.415	685.516	628.766	577.134	376.153	514.161	394.437	0.00048612	0.136065	20	17	224.793	0.0169884	1	20	15.7887	791.796	0.000104917	0.0370734	20	16.3943	510.648	220.525	0.431852
P62754	40S ribosomal protein S6 OS=Mus musculus OX=10090 GN=Rps6 PE=1 SV=1	ASTSKSESSQK	N-Term(TMTpro); K5(TMTpro); S6(Phospho); S8(Phospho); K11(TMTpro)	Y	1.57819e-05	0.00505468	16	16	24	396.634	529.122	1001.88	575.398	240.754	633.803	1004.37	1257.45	1015.99	1384.95	1876.35	1974.6	1110.86	1157.71	1482.39	855.253	1277.74	1191.64	0.00048612	0.136065	24	17	429.734	0.0361257	1	22.9561	15.2025	1747.27	0.000209856	0.0663178	23.4781	16.0892	1061.36	494.883	0.466273
F6XZS9	Sterol regulatory element-binding protein 1 (Fragment) OS=Mus musculus OX=10090 GN=Srebf1 PE=1 SV=1	VTPAPLSPPPSAPAALK	N-Term(TMTpro); S7(Phospho); K17(TMTpro)	N	1.65334e-05	0.00505468	16	16	24	126.818	221.099	199.754	115.07	105.416	206.458	193.335	124.03	143.84	484.226	401.311	509.99	415.773	451.258	507.784	207.78	256.46	222.531	0.00048612	0.136065	24	19	162.747	0.010936	1	20.5797	16.9797	501.18	6.98802e-05	0.0289723	22.2899	18.0184	274.513	231.724	0.844129
Q8C5X2	DCN1-like protein OS=Mus musculus OX=10090 GN=Dcun1d4 PE=1 SV=1	RPASGDDLSAK	N-Term(TMTpro); S4(Phospho); K11(TMTpro)	Y	8.81735e-05	0.0140454	12	12	24	373.507	346.443	412.458	567.316	426.18	425.149	688.352	862.726	513.951	581.566	572.841	534.566	467.279	464.848	356.612	358.029	371.645	376.278	0.00048612	0.136065	24	13	122.223	0.052877	1	21.4687	11.2823	689.904	0.000297372	0.0844407	22.7343	12.1309	491.309	148.911	0.303091
E9Q4Y5	Protein polybromo-1 OS=Mus musculus OX=10090 GN=Pbrm1 PE=1 SV=1	RDDIEDGDSMISSATSDTGSAK	N-Term(TMTpro); S9(Phospho); M10(Oxidation); K22(TMTpro)	Y	0.00135554	0.0635387	20	12	24	332.6	330.665	366.673	267.215	207.568	281.005	279.331	315.767	273.734	369.896	361.739	408.76	376.754	349.3	376.185	326.952	382.993	290.031	0.00048612	0.136065	20	19	62.2807	0.0427437	1	20	16.5224	386.883	0.000244804	0.0729977	20	17.7612	328.471	68.0949	0.207308
Q4FK66	Pre-mRNA-splicing factor 38A OS=Mus musculus OX=10090 GN=Prpf38a PE=1 SV=1	SYRDLDKPR	N-Term(TMTpro); S1(Phospho); K7(TMTpro)	Y	6.17256e-07	0.000431925	24	8	24	437.9	521.798	341.277	396.73	293.772	383.191	467.757	409.891	497.917	446.46	529.362	534.553	551.633	577.479	533.536	560.81	610.672	714.03	0.000755029	0.17611	24	21	97.4552	0.0479957	1	28	22.9999	627.893	0.000406788	0.103509	26	22.0535	492.242	57.7094	0.117238
Q3KR45	DNA (cytosine-5)-methyltransferase 3B OS=Mus musculus OX=10090 GN=Dnmt3b PE=1 SV=1	TRSESPAVR	N-Term(TMTpro); S5(Phospho)	N	7.42789e-06	0.00291069	8	8	24	346.609	514.02	500.154	358.614	368.702	545.836	247.652	291.49	282.523	237.346	264.076	244.611	304.167	330.319	292.991	347.45	301.576	354.097	0.000755029	0.17611	24	3	72.1236	0.0761788	1	25.6848	3.00007	462.082	0.000619082	0.137837	24.8424	3.00349	343.335	88.799	0.258636
Q8BTV2	Cleavage and polyadenylation specificity factor subunit 7 OS=Mus musculus OX=10090 GN=Cpsf7 PE=1 SV=2	AHSRDSSDSADGR	N-Term(TMTpro); S7(Phospho); S9(Phospho)	Y	1.72849e-05	0.00505468	24	8	24	159.735	177.258	156.736	159.007	129.062	163.314	172.797	180.907	131.389	182.251	187.384	172.894	211.402	256.585	187.091	253.823	197.527	303.096	0.000755029	0.17611	24	21	31.4913	0.066189	1	28	22.9999	252.265	0.000544923	0.131811	26	22.0535	189.408	30.297	0.159956
Q9JJZ6	Krueppel-like factor 13 OS=Mus musculus OX=10090 GN=Klf13 PE=1 SV=2	TGSLSDYSR	N-Term(TMTpro); S3(Phospho)	N	3.36564e-05	0.00856403	16	16	24	235.828	285.048	254.484	267.981	225.166	258.443	343.946	305.48	347.905	395.941	455.613	380.027	313.119	387.871	342.842	281.804	263.578	382.342	0.000755029	0.17611	24	17	67.1605	0.038642	1	22.6424	15.1659	410.686	0.000333834	0.0896002	23.3212	16.0699	319.68	74.1869	0.232067
Q8BGD9	Eukaryotic translation initiation factor 4B OS=Mus musculus OX=10090 GN=Eif4b PE=1 SV=1	TGSESSQTGASATSGR	N-Term(TMTpro); S6(Phospho)	Y	4.40868e-05	0.00981582	16	16	24	43.6289	31.9947	48.82	39.3786	22.0376	49.0015	69.1036	77.9237	52.1739	90.0662	82.9183	104.293	63.0413	77.2217	87.5477	64.0029	27.4384	72.6744	0.000755029	0.17611	24	17	24.25	0.0376656	1	22.0399	15.3707	92.6425	0.000326127	0.0896002	23.02	16.18	62.0699	28.0912	0.452574
Q8BJS4	SUN domain-containing protein 2 OS=Mus musculus OX=10090 GN=Sun2 PE=1 SV=3	DASQHFQAEQR	N-Term(TMTpro); S3(Phospho)	Y	6.59296e-05	0.0120578	8	8	24	272.724	316.507	222.452	322.126	312.885	303.02	205.512	233.977	151.89	182.129	175.509	160.448	222.692	238.774	211.243	290.836	280.438	248.584	0.000755029	0.17611	20	7	48.0773	0.0381042	1	20	4.94628	287.19	0.000329592	0.0896002	20	5.97314	235.133	66.9082	0.284554
Q8VBT0	Thioredoxin-related transmembrane protein 1 OS=Mus musculus OX=10090 GN=Tmx1 PE=1 SV=1	ATSQSSIR	N-Term(TMTpro); S6(Phospho)	Y	6.89264e-05	0.0120578	8	8	24	588.492	463.02	508.656	728.292	571.807	536.007	447.282	515.251	352.632	345.819	416.812	324.036	477.07	452.188	368.488	491.73	588.246	515.674	0.000755029	0.17611	20	7	84.4331	0.0856123	1	20	6.03326	567.701	0.000688199	0.149821	20	6.51663	473.945	119.065	0.251221
E9QMN5; Q8CHY6; A0A1I7Q4G8	NA	GVLHTFSQSPK	N-Term(TMTpro); S9(Phospho); K11(TMTpro)	N	8.81735e-05	0.0140454	20	12	24	283.839	386.511	327.048	246.637	248.241	370.019	328.988	272.698	322.396	323.943	379.814	333.56	438.055	485.467	421.039	344.985	416.447	434.47	0.000755029	0.17611	24	21	64.6169	0.0724457	1	23.9518	20.2216	422.543	0.000591492	0.133916	23.9759	20.6104	353.535	68.1642	0.192808
P54841	Transcription factor MafB OS=Mus musculus OX=10090 GN=Mafb PE=1 SV=1	EAGSTSDSPSSPEFFL	N-Term(TMTpro); S11(Phospho)	Y	0.000130396	0.0173799	24	16	24	67.2014	122.327	86.0306	61.1619	86.2856	84.7845	37.5345	56.0897	78.6426	30.0088	37.2193	64.0894	53.9048	63.9662	50.3311	91.0962	156.297	116.265	0.000755029	0.17611	20	5	19.654	0.14898	1	24.1849	3.00007	92.262	0.00113527	0.222433	22.0925	4.13181	72.0639	37.9285	0.526318
Q8BWL9	Uncharacterized protein (Fragment) OS=Mus musculus OX=10090 GN=Krcc1 PE=2 SV=1	KRSSEEMDLNK	N-Term(TMTpro); K1(TMTpro); S3(Phospho); M7(Oxidation); K11(TMTpro)	N	0.00018027	0.0220752	24	12	24	158.301	177.56	134.878	152.911	128.593	158.912	160.427	122.464	120.358	130.987	173.402	130.067	183.512	203.242	172.681	193.192	232.26	204.67	0.000755029	0.17611	24	23	30.275	0.0575782	1	27.2329	22.9999	211.739	0.000480091	0.119069	25.6164	23.0919	164.884	29.909	0.181395
O35185	Class E basic helix-loop-helix protein 40 OS=Mus musculus OX=10090 GN=Bhlhe40 PE=1 SV=1	TFAPSGGEQSGSDTDTDSGYGGELEK	N-Term(TMTpro); S12(Phospho); S18(Phospho); K26(TMTpro)	Y	0.000218179	0.0246416	4	8	24	83.7957	104.651	76.0397	43.2357	60.4787	45.7102	31.307	42.4205	48.2016	33.8171	42.0069	68.7062	54.9701	60.863	57.9068	62.9927	82.9529	116.105	0.000755029	0.17611	20	3	13.1974	0.0718754	1	25.1646	22.9999	86.7473	0.000587265	0.133916	22.5823	0.722418	60.5296	24.8551	0.410627
Q9ERU9	E3 SUMO-protein ligase RanBP2 OS=Mus musculus OX=10090 GN=Ranbp2 PE=1 SV=2	TDLTQGDEVIDTTSEAGETSSTSETTPK	N-Term(TMTpro); T25(Phospho); T26(Phospho); K28(TMTpro)	Y	0.000351702	0.031959	4	8	24	132.275	131.14	136.779	93.5606	94.4967	88.0102	75.6515	88.6456	98.9743	78.4375	89.331	100.591	106.009	139.459	106.39	109.488	114.905	177.897	0.000755029	0.17611	20	3	18.9888	0.0906652	1	24.1849	22.9999	135.375	0.000724892	0.154378	22.0925	1.1157	106.903	26.0584	0.243758
Q9ERU9	E3 SUMO-protein ligase RanBP2 OS=Mus musculus OX=10090 GN=Ranbp2 PE=1 SV=2	ERTDLTQGDEVIDTTSEAGETSSTSETTPK	N-Term(TMTpro); T28(Phospho); K30(TMTpro)	Y	0.00098201	0.0567567	24	12	24	101.102	99.5441	92.4836	78.3852	74.1436	76.9577	55.1899	60.9221	85.9819	61.4031	63.8473	77.5346	82.7677	99.5458	84.0122	82.2818	131.356	142.861	0.000755029	0.17611	24	1	18.2024	0.0726292	1	25.5527	22.9999	119.248	0.000592852	0.133916	24.7763	24.0549	86.9081	24.4939	0.281837
Q9DBU6	Serine/Arginine-related protein 53 OS=Mus musculus OX=10090 GN=Rsrc1 PE=1 SV=1	SDSRSWSRDR	N-Term(TMTpro); S5(Phospho); S7(Phospho)	Y	0.00214257	0.0816891	16	16	24	284.969	286.87	287.296	247.85	181.094	238.849	264.932	261.319	258.659	327.343	301.254	357.788	277.221	317.359	276.906	281.852	252.8	274.302	0.000755029	0.17611	20	19	34.3874	0.096634	1	20	15.4345	329.556	0.000767962	0.158386	20	17.2172	278.559	48.474	0.174017
O08750	Nuclear factor interleukin-3-regulated protein OS=Mus musculus OX=10090 GN=Nfil3 PE=1 SV=1	SSDGEDEQQVPK	N-Term(TMTpro); S2(Phospho); K12(TMTpro)	Y	6.89822e-07	0.000460555	8	20	24	328.643	243.541	254.307	421.56	486.748	496.049	392.365	632.622	377.085	355.075	375.773	375.489	342.544	298.041	320.22	298.102	279.136	264.864	0.00115194	0.214953	24	11	86.8169	0.0875294	1	21.6558	9.12943	480.381	0.00102867	0.205644	22.8279	10.0432	367.71	121.117	0.329382
Q99LH1	Nucleolar GTP-binding protein 2 OS=Mus musculus OX=10090 GN=Gnl2 PE=1 SV=2	SDSITEKEPEGDCSQDRNSEMQQILAR	N-Term(TMTpro); K7(TMTpro); C13(Carbamidomethyl); S19(Phospho); M21(Oxidation)	Y	7.42789e-06	0.00291069	16	16	24	77.719	80.5119	96.7846	78.8657	76.7458	102.642	92.1066	109.264	94.8787	117.744	132.144	145.296	109.214	117.4	104.635	96.5867	96.9227	103.098	0.00115194	0.214953	24	17	15.1171	0.0446872	1	22.2371	15.3335	131.966	0.000559782	0.132142	23.1186	16.1585	102.342	21.1859	0.207011
Q6NS46	Protein RRP5 homolog OS=Mus musculus OX=10090 GN=Pdcd11 PE=1 SV=2	ERQESESEQELVNK	N-Term(TMTpro); S7(Phospho); K14(TMTpro)	Y	8.1353e-06	0.00300745	16	16	24	208.93	158.169	211.546	159.407	162.875	187.647	169.922	177.605	182.606	255.884	262.743	268.893	256.616	262.198	247.556	218.389	250.933	223.371	0.00115194	0.214953	24	19	52.333	0.0145375	1	22.1381	16.8037	270.388	0.000200912	0.0645322	23.069	17.8867	215.233	51.2659	0.238187
P62754	40S ribosomal protein S6 OS=Mus musculus OX=10090 GN=Rps6 PE=1 SV=1	ASTSKSESSQK	N-Term(TMTpro); T3(Phospho); K5(TMTpro); S8(Phospho); S9(Phospho); K11(TMTpro)	Y	1.65334e-05	0.00505468	16	16	24	185.325	146.201	371.196	236.22	134.542	257.279	330.097	514.07	338.448	427.789	681.207	537.109	401.182	344.587	477.735	260.968	400.049	381.367	0.00115194	0.214953	24	17	125.068	0.0816925	1	22.746	15.0666	548.758	0.000966564	0.195236	23.373	16.0189	359.787	149.67	0.415996
Z4YJT3	La-related protein 1 OS=Mus musculus OX=10090 GN=Larp1 PE=1 SV=1	TASISSSPSEGTPAVGSYGCTPQSLPK	N-Term(TMTpro); S17(Phospho); C20(Carbamidomethyl); S24(Phospho); K27(TMTpro)	Y	3.21266e-05	0.00856403	16	16	24	113.271	117.194	165.359	97.6126	69.6175	123.843	165.784	130.453	151.71	169.745	159.727	183.176	182.423	169.467	155.233	144.718	130.515	137.698	0.00115194	0.214953	20	17	32.3587	0.0627078	1	20.7516	16.6662	173.001	0.000761046	0.158386	20.3758	16.8419	144.654	34.9912	0.241895
Q3UEW2	Uncharacterized protein OS=Mus musculus OX=10090 GN=Dmtn PE=2 SV=1	HLSAEDFSR	N-Term(TMTpro); S3(Phospho)	N	4.33679e-05	0.00981582	20	12	24	52.9309	70.363	63.4417	56.0914	56.5201	57.5843	65.5358	59.4047	65.0134	80.936	76.6148	67.656	85.9179	79.184	75.4073	62.7874	76.5438	63.6544	0.00115194	0.214953	24	19	9.65077	0.0352634	1	21.7505	18.1592	79.175	0.000451354	0.113377	22.8753	18.6039	67.5528	13.0092	0.192579
E9PYW4	E3 ubiquitin-protein ligase RNF168 OS=Mus musculus OX=10090 GN=Rnf168 PE=1 SV=1	RLSEPGELRR	N-Term(TMTpro); S3(Phospho)	N	6.29328e-05	0.0120578	20	16	24	195.097	263.084	195.757	138.579	163.969	190.398	151.172	166.939	153.417	197.921	241.764	199.926	230.704	271.359	273.374	190.925	259.964	229.177	0.00115194	0.214953	20	19	48.973	0.0383677	1	20.6653	19.3129	249.993	0.000487359	0.11936	20.3326	19.159	203.636	53.0088	0.260312
Q8BTI8	Serine/arginine repetitive matrix protein 2 OS=Mus musculus OX=10090 GN=Srrm2 PE=1 SV=3	SSSELSPEVVEK	N-Term(TMTpro); S6(Phospho); K12(TMTpro)	Y	8.81735e-05	0.0140454	16	12	24	379.5	322.111	340.724	387.479	391.706	381.672	446.966	510.292	333.282	476.025	459.562	521.584	414.471	450.451	404.752	445.029	435.519	389.217	0.00115194	0.214953	24	17	45.8978	0.215927	1	25.953	14.9434	485.748	0.00231303	0.331688	24.9765	16.0364	414.598	50.0807	0.120793
E9Q1A8	HMG box-containing protein 1 OS=Mus musculus OX=10090 GN=Hbp1 PE=1 SV=1	ASLSCGGGPGTGQEFSGSEFSK	N-Term(TMTpro); S2(Phospho); C5(Carbamidomethyl); K22(TMTpro)	Y	9.21814e-05	0.0143342	20	12	24	78.9205	66.0439	63.4954	71.638	60.915	58.5629	62.8635	64.6356	73.6438	74.421	77.7601	90.1212	78.3425	90.1767	92.7437	74.1894	79.9136	93.7799	0.00115194	0.214953	24	21	11.731	0.0623185	1	24.3032	19.3349	86.6801	0.000756769	0.158386	24.1516	20.1735	75.1408	10.636	0.141547
Q9JI57	General transcription factor II-I repeat domain-containing protein 1 OS=Mus musculus OX=10090 GN=Gtf2ird1 PE=2 SV=2	LIRDSPDAVEVK	N-Term(TMTpro); S5(Phospho); K12(TMTpro)	Y	0.000124726	0.0170893	16	16	24	57.8972	62.1347	62.7665	59.0272	54.4583	65.672	67.2797	97.0448	72.0222	79.9791	97.4295	96.0754	83.1796	75.5601	71.1254	62.959	96.667	65.7578	0.00115194	0.214953	24	17	12.6179	0.216579	1	23.9518	14.9069	91.1738	0.00231926	0.331688	23.9759	15.9524	73.734	13.0333	0.176761
Q3TVH3	Uncharacterized protein OS=Mus musculus OX=10090 GN=Rorc PE=2 SV=1	ELFSTDVESPEGLSK	N-Term(TMTpro); S9(Phospho); K15(TMTpro)	Y	0.00030533	0.030062	12	4	24	282.832	291.27	304.702	397.383	372.674	282.509	303.81	410.126	316.88	206.779	232.15	221.613	223.033	220.505	206.145	251.96	294.195	290.276	0.00115194	0.214953	20	9	71.8021	0.0299865	1	20.2444	8.50673	362.187	0.000389412	0.100391	20.1222	8.75519	286.638	71.3947	0.249076
Q8CA90; Q9QZQ8	NA	AKSPSQK	N-Term(TMTpro); K2(TMTpro); S3(Phospho); K7(TMTpro)	N	0.000340288	0.0313017	20	12	24	554.003	564.362	645.076	475.54	529.622	515.512	506.804	542.89	477.839	606.474	700.74	543.765	893.235	761.756	644.021	574.746	582.346	485.871	0.00115194	0.214953	20	19	91.6355	0.100609	1	20	18.5625	715.981	0.00116624	0.226239	20	18.7813	584.011	126.759	0.217049
Q8BTI8	Serine/arginine repetitive matrix protein 2 OS=Mus musculus OX=10090 GN=Srrm2 PE=1 SV=3	SGSSPGLR	N-Term(TMTpro); S4(Phospho)	Y	0.000352327	0.031959	8	12	24	376.03	233.51	337.394	445.02	491.643	371.38	348.897	552.018	314.354	302.195	314.793	330.882	277.914	277.947	260.378	295.274	272.789	292.754	0.00115194	0.214953	24	9	53.8151	0.150315	1	21.5618	8.18713	430.865	0.0016729	0.277773	22.7809	8.59643	340.456	98.8946	0.290477
O08785	Circadian locomoter output cycles protein kaput OS=Mus musculus OX=10090 GN=Clock PE=1 SV=1	SSHTAVSDPSSTPTK	N-Term(TMTpro); S2(Phospho); S7(Phospho); K15(TMTpro)	Y	0.000378735	0.0334259	24	8	24	188.751	230.469	184.25	145.857	148.879	182.528	128.664	186	168.945	170.601	162.093	267.049	269.031	248.889	267.706	224.031	482.095	301.891	0.00115194	0.214953	24	23	57.693	0.121721	1	28	22.9999	336.385	0.00138426	0.248824	26	23.1369	224.116	64.1839	0.286387
Q9R0L7; Q3TLG2	NA	GALTAQDESSQAKR	N-Term(TMTpro); S10(Phospho); K13(TMTpro)	N	0.000621881	0.0435161	20	12	24	107.633	155.79	180.896	103.315	119.851	154.263	119.946	161.405	105.163	175.378	174.93	166.465	188.377	198.01	191.848	136.319	149.693	121.701	0.00115194	0.214953	20	19	33.2922	0.112612	1	20	18.0624	188.01	0.00129076	0.239395	20	18.5312	149.598	36.5815	0.244533
A0A087WNL7	Snf2-related CREBBP activator protein OS=Mus musculus OX=10090 GN=Srcap PE=1 SV=1	SEVDGGSGPPTPGPTTTLGPK	N-Term(TMTpro); S7(Phospho); T11(Phospho); K21(TMTpro)	Y	0.000736684	0.0461145	8	8	24	149.402	143.363	140.062	155.722	144.403	148.321	120.716	137.919	126.004	116.902	130.77	118.743	126.767	119.338	101.772	132.161	140.558	158.017	0.00115194	0.214953	20	7	15.1643	0.0568233	1	21.3763	4.26577	146.331	0.00069608	0.149871	20.6882	5.68465	132.468	17.2794	0.130442
A0A0N4SV80	Zinc finger protein 638 OS=Mus musculus OX=10090 GN=Zfp638 PE=1 SV=1	ATVVSSPK	N-Term(TMTpro); S6(Phospho); K8(TMTpro)	Y	0.000765166	0.0467745	24	16	24	1255.48	1247.71	1107.93	1114.56	1027.57	1003.42	871.519	1004.13	984.411	874.644	995.526	973.157	1247.68	1162.55	1060.99	1047.59	1154.16	1257.1	0.00115194	0.214953	20	3	117.074	0.0666918	1	20.9263	2.07363	1167.7	0.000804666	0.164227	20.4632	2.54861	1058.07	128.474	0.121423
A0A0N4SUH4	Pumilio homolog 3 OS=Mus musculus OX=10090 GN=Pum3 PE=1 SV=1	FQPDGESDESGAK	N-Term(TMTpro); S10(Phospho); K13(TMTpro)	Y	0.000768713	0.0467745	24	16	24	23.1357	27.6276	24.9822	22.6066	27.3246	29.5451	20.0811	21.3518	14.8884	14.503	21.073	20.0342	24.6656	24.9463	22.0995	22.4491	42.6847	29.918	0.00115194	0.214953	20	5	3.56093	0.309996	1	20	3.04604	25.8149	0.00319156	0.365686	20	4.02302	23.1697	5.92396	0.255677
Q9DBM2	Peroxisomal bifunctional enzyme OS=Mus musculus OX=10090 GN=Ehhadh PE=1 SV=4	TASAQPVSSVGVLGLGTMGR	N-Term(TMTpro); T17(Phospho)	Y	0.00110306	0.0600343	8	12	24	17.1246	18.0593	18.9237	25.7789	36.1781	27.6875	14.8276	24.8447	16.8571	13.3476	16.0132	19.5401	14.1305	16.4662	14.7209	17.7176	25.4458	21.1939	0.00115194	0.214953	20	7	4.02096	0.165551	1	20	7.22439	25.8539	0.00182406	0.28383	20	7.1122	19.6165	6.97348	0.35549
Q3UMN7	Uncharacterized protein OS=Mus musculus OX=10090 GN=Smn1 PE=2 SV=1	GTGQSDDSDIWDDTALIK	N-Term(TMTpro); S5(Phospho); K18(TMTpro)	Y	0.00129852	0.0617521	8	8	24	168.038	131.869	168.533	204.148	150.714	195.976	147.085	120.86	149.005	107.263	110.757	104.529	108.192	131.144	90.2546	119.289	184.611	228.014	0.00115194	0.214953	20	7	33.6516	0.110247	1	20	6.43486	172.843	0.00126634	0.238571	20	6.71743	142.415	48.2999	0.33915
G5E8B9	MCG130893 OS=Mus musculus OX=10090 GN=Zbtb11 PE=1 SV=1	ENVTNASQEDSDTGNDTSPEDIGAK	N-Term(TMTpro); S11(Phospho); S18(Phospho); K25(TMTpro)	Y	0.00331417	0.108044	8	8	24	91.2355	83.5186	100.335	116.95	91.3328	118.47	72.8257	75.2789	81.8832	57.1643	69.8348	84.3798	87.1406	68.9073	74.4958	87.4971	134.161	94.1164	0.00115194	0.214953	20	7	11.6115	0.172716	1	20	5.92948	99.6339	0.00189457	0.287754	20	6.46474	86.542	22.8324	0.26383
E9PYW4	E3 ubiquitin-protein ligase RNF168 OS=Mus musculus OX=10090 GN=Rnf168 PE=1 SV=1	RLSEPGELR	N-Term(TMTpro); S3(Phospho)	N	7.42789e-06	0.00291069	20	16	24	44.0763	27.3094	23.6753	21.1374	22.7707	26.5205	18.1369	25.7873	18.8778	41.4114	39.8356	23.3911	46.1213	45.1761	43.3727	27.5988	42.4878	34.0598	0.00172835	0.275314	20	1	10.7833	0.070793	1	20.6653	18.8683	42.791	0.0012246	0.235232	20.3326	19.9569	30.9401	9.74704	0.315029
Q505F5	Leucine-rich repeat-containing protein 47 OS=Mus musculus OX=10090 GN=Lrrc47 PE=1 SV=1	QHRESGEGEEEVADSAR	N-Term(TMTpro); S5(Phospho)	Y	1.57819e-05	0.00505468	16	16	24	90.5954	132.467	151.597	128.852	106.549	132.861	121.75	172.756	126.39	267.381	274.697	262.566	247.674	220.208	215.044	140.441	155.222	145.837	0.00172835	0.275314	24	17	58.3906	0.0134997	1	20.8386	15.9566	273.183	0.000272187	0.0795964	22.4193	16.5237	174.906	81.1539	0.463987
E9QNT5	Transcription initiation factor TFIID subunit 12 OS=Mus musculus OX=10090 GN=Taf12 PE=1 SV=1	IAGTPGTGGRLSPENNQVLTK	N-Term(TMTpro); S12(Phospho); K21(TMTpro)	Y	2.04286e-05	0.00563744	4	12	24	1502.15	1684.49	1646.94	1615.6	1484.19	1449.93	1555.2	1442.45	1391.38	1308.62	1074.46	548.623	1378.37	1562.19	1406.77	1443.32	1417.84	1514	0.00172835	0.275314	24	5	95.9048	0.366371	1	21.3763	4.63239	1605.27	0.00529668	0.49697	22.6882	4.82169	1403.71	242.435	0.172711
Q9D1F4	Proline-rich AKT1 substrate 1 OS=Mus musculus OX=10090 GN=Akt1s1 PE=1 SV=1	SSDEENGPPSSPDLDR	N-Term(TMTpro); S10(Phospho)	N	3.36564e-05	0.00856403	20	16	24	13.0851	11.2736	15.6811	10.0016	13.3168	14.0527	13.2754	7.62135	9.2087	14.499	13.4483	11.0138	17.8063	17.0039	16.7372	14.6865	14.6736	14.8492	0.00172835	0.275314	20	1	2.38048	0.1324	1	21.194	19.6777	16.1993	0.00214703	0.316292	20.597	20.3752	13.2216	2.60309	0.196882
P14733; A0A0R4J0Q5; P21619	NA	LKLSPSPSSR	N-Term(TMTpro); K2(TMTpro); S6(Phospho); S8(Phospho)	N	4.13966e-05	0.00965577	20	12	24	194.211	239.954	223.43	138.991	182.471	231.922	228.861	224.255	205.262	225.826	310.229	239.995	272.738	315.73	314.497	248.39	226.127	257.837	0.00172835	0.275314	24	21	38.3099	0.0589935	1	21.9426	18.6327	288.241	0.00103908	0.205644	22.9713	19.8031	237.224	46.2715	0.195054
Q8C9B9	Death-inducer obliterator 1 OS=Mus musculus OX=10090 GN=Dido1 PE=1 SV=4	YLSVPPSPSISESRSPPEGDTTLFLSR	N-Term(TMTpro); S7(Phospho); S9(Phospho); S11(Phospho)	Y	4.53392e-05	0.00987034	8	12	24	54.144	43.7118	45.9103	62.5429	57.0593	58.7155	54.2933	52.5512	49.2786	46.6284	46.3643	53.6265	43.7656	45.418	41.8418	54.0311	50.8673	46.5767	0.00172835	0.275314	20	9	6.26309	0.087111	1	20	7.48882	56.6176	0.00147565	0.258146	20	8.24441	50.4995	7.23351	0.143239
A0A087WPF5	AN1-type zinc finger protein 2B (Fragment) OS=Mus musculus OX=10090 GN=Zfand2b PE=1 SV=1	TLPSSSSPSR	N-Term(TMTpro); S7(Phospho)	Y	6.29328e-05	0.0120578	16	8	24	246.565	274.362	282.809	290.063	290.007	265.762	292.009	444.804	318.019	328.948	339.431	346.56	284.482	331.518	261.894	250.053	221.652	283.663	0.00172835	0.275314	20	15	33.1323	0.174172	1	22.6424	11.9808	354.88	0.00274188	0.346233	21.3212	13.6363	302.799	47.9556	0.158374
Q8CH25	SAFB-like transcription modulator OS=Mus musculus OX=10090 GN=Sltm PE=1 SV=1	TSSKDDKGSTGSAGGSSGSSTK	N-Term(TMTpro); K4(TMTpro); K7(TMTpro); S9(Phospho); S12(Phospho); K22(TMTpro)	Y	8.81735e-05	0.0140454	8	12	24	219.005	230.028	213.867	244.929	229.9	294.616	221.597	217.5	215.578	195.796	206.061	206.69	181.849	213.221	173.267	210.749	186.861	271.037	0.00172835	0.275314	24	7	16.9468	0.265093	1	20.2444	7.11939	243.961	0.00398073	0.419325	22.1222	7.11603	218.185	35.4153	0.162317
Q8CHT1	Ephexin-1 OS=Mus musculus OX=10090 GN=Ngef PE=1 SV=1	FVSFTSR	N-Term(TMTpro); S3(Phospho)	N	9.21814e-05	0.0143342	20	12	24	198.245	174.741	268.218	163.325	146.79	211.53	226.243	192.204	174.781	261.081	312.572	245.45	298.037	286.149	306.758	209.751	250.437	254.721	0.00172835	0.275314	24	19	55.7931	0.0318332	1	21.2848	18.1596	294.855	0.000594636	0.133916	22.6424	18.6216	232.326	71.8192	0.309132
E9Q4F8	Ankyrin repeat domain-containing protein 11 OS=Mus musculus OX=10090 GN=Ankrd11 PE=1 SV=2	RRESAEGGR	N-Term(TMTpro); S4(Phospho)	Y	0.000203395	0.0245996	20	12	24	414.576	518.982	229.062	377.189	268.812	344.509	388.5	420.123	406.049	382.092	443.232	485.839	543	535.776	425.311	496.489	519.836	531.073	0.00172835	0.275314	24	21	77.1074	0.183445	1	28	22.9999	518.623	0.00287141	0.352488	26	22.0535	431.803	46.9822	0.108805
Q61624	Zinc finger protein 148 OS=Mus musculus OX=10090 GN=Znf148 PE=1 SV=2	AGMTSSPDATTGQTFG	N-Term(TMTpro); M3(Oxidation); S6(Phospho)	Y	0.000228569	0.0246416	4	8	24	311.333	334.038	302.513	255.363	256.533	301.167	205.654	252.401	250.682	236.956	285.539	283.422	263.735	291.757	291.562	257.621	357.578	320.207	0.00172835	0.275314	24	1	32.513	0.18654	1	23.7232	22.9999	310.617	0.00291446	0.352488	23.8616	0.133394	280.785	37.2181	0.13255
Q8QZR1; Q3UEH2	NA	IQEFCEQHYHCAEGSQEECDK	N-Term(TMTpro); C5(Carbamidomethyl); C11(Carbamidomethyl); S15(Phospho); C19(Carbamidomethyl); K21(TMTpro)	N	0.000238958	0.0246416	16	16	24	14.3641	25.7544	62.2118	18.5597	27.3452	25.4639	34.1235	33.7218	39.7816	100.897	83.4408	55.8031	34.8342	36.0202	62.6294	23.2619	33.9465	33.0214	0.00172835	0.275314	20	17	19.8173	0.171794	1	20	15.1593	80.1318	0.00270852	0.346051	20	16.0797	43.8118	25.5176	0.582435
P48678	Prelamin-A/C OS=Mus musculus OX=10090 GN=Lmna PE=1 SV=2	SSFSQHAR	N-Term(TMTpro); S1(Phospho)	Y	0.000310698	0.0301361	16	12	24	173.24	120.746	168.006	197.133	160.061	185.926	207.579	211.331	152.425	309.252	295.688	230.076	220.222	251.168	252.044	219.31	262.597	191.964	0.00172835	0.275314	24	17	33.5999	0.0769221	1	25.6848	15.6763	280.38	0.00131959	0.239395	24.8424	16.3794	210.567	42.9345	0.203899
O08785	Circadian locomoter output cycles protein kaput OS=Mus musculus OX=10090 GN=Clock PE=1 SV=1	FDHSPTPSASSR	N-Term(TMTpro); S4(Phospho); S8(Phospho); S10(Phospho)	Y	0.000352327	0.031959	20	12	24	49.0685	66.6147	52.3387	39.7791	37.4734	55.216	35.3986	43.3705	62.1063	57.1518	51.3171	91.8081	94.9819	76.6024	78.8413	67.094	74.7949	119.526	0.00172835	0.275314	24	21	20.0586	0.0986864	1	26.6488	22.9999	87.4813	0.00165045	0.276387	25.3244	22.0079	64.6683	16.6028	0.256737
E9QAQ7	AT-rich interactive domain-containing protein 1A OS=Mus musculus OX=10090 GN=Arid1a PE=1 SV=1	SSTLTDEGAKSAEATK	N-Term(TMTpro); K10(TMTpro); S11(Phospho); K16(TMTpro)	Y	0.000368342	0.0326558	4	12	24	261.609	250.126	240.759	237.336	244.744	249.988	197.455	232.121	224.974	199.053	218.348	213.035	224.658	213.508	183.642	215.936	232.414	279.28	0.00172835	0.275314	24	5	22.6984	0.148096	1	23.6105	3.00007	252.099	0.00237288	0.334474	23.8052	3.99212	228.673	25.9893	0.113653
P62754	40S ribosomal protein S6 OS=Mus musculus OX=10090 GN=Rps6 PE=1 SV=1	ASTSKSESSQK	N-Term(TMTpro); S4(Phospho); K5(TMTpro); K11(TMTpro)	Y	0.000621881	0.0435161	20	12	24	461.728	485.647	531.739	525.786	348.135	383.544	529.299	703.115	581.376	673.477	760.824	855.978	710.031	677.599	832.502	615.057	857.506	787.955	0.00172835	0.275314	24	19	181.172	0.0344003	1	27.2329	16.501	774.463	0.000637977	0.140448	25.6164	17.9006	625.676	130.802	0.209057
A2ADB0	Msx2-interacting protein OS=Mus musculus OX=10090 GN=Spen PE=1 SV=1	DLEPGEVPSDSDEDAEHR	N-Term(TMTpro); S9(Phospho)	Y	0.00129852	0.0617521	8	8	24	50.4319	59.9018	57.2166	60.2433	62.0977	68.1641	56.8044	60.0247	53.0626	49.1943	51.7033	39.9148	53.8743	57.054	46.2088	62.2831	65.1315	57.0465	0.00172835	0.275314	20	7	5.80602	0.114379	1	20	7.20334	62.0042	0.00188372	0.287754	20	7.10167	55.7026	9.22987	0.165699
A2AJT5	Arginine/serine-rich protein PNISR OS=Mus musculus OX=10090 GN=Pnisr PE=1 SV=1	SKFDSDEEDEDAENLEAVSSGKVTR	N-Term(TMTpro); K2(TMTpro); S5(Phospho); S19(Phospho); S20(Phospho); K22(TMTpro)	Y	0.00794878	0.177243	24	16	24	477.112	445.692	357.934	492.872	496.45	520.568	512.931	531.637	431.877	254.471	270.731	274.394	308.725	343.901	276.766	554.132	599.104	729.335	0.00172835	0.275314	20	7	135.554	0.0984073	1	20	8.42672	525.353	0.00164627	0.276387	20	7.71336	434.783	194.758	0.447943
Q9JI44	DNA methyltransferase 1-associated protein 1 OS=Mus musculus OX=10090 GN=Dmap1 PE=1 SV=1	RESASSSSSVKK	N-Term(TMTpro); S6(Phospho); S7(Phospho); S8(Phospho); K11(TMTpro); K12(TMTpro)	Y	2.08242e-07	0.000226671	24	8	24	125.419	141.01	116.52	105.089	72.2661	113.99	130.655	120.106	115.284	115.967	141.533	122.966	149.545	148.218	129.426	160.173	162.595	176.789	0.00255268	0.316549	24	23	20.0034	0.055776	1	28	22.9999	166.595	0.00140343	0.249976	26	23.1369	131.652	18.641	0.141593
E9Q5K9; E9Q5K9-3	NA	IRLSSSSSR	N-Term(TMTpro); S4(Phospho)	N	1.65334e-05	0.00505468	24	8	24	200.114	185.043	164.293	145.281	116.7	135.455	204.647	202.749	139.051	166.937	211.913	156.605	211.535	264.215	227.482	256.965	213.863	262.821	0.00255268	0.316549	24	21	38.3366	0.0648792	1	27.5346	22.9999	248.177	0.00160744	0.27451	25.7673	22.035	194.193	36.8473	0.189746
A0A087WNL7	Snf2-related CREBBP activator protein OS=Mus musculus OX=10090 GN=Srcap PE=1 SV=1	DDERSEVDGGSGPPTPGPTTTLGPK	N-Term(TMTpro); S11(Phospho); K25(TMTpro)	Y	2.04286e-05	0.00563744	8	12	24	74.2106	92.8223	100.942	97.6361	112.624	134.33	69.1542	93.746	84.4135	66.5844	77.7892	79.8521	68.7969	67.8352	66.9023	73.6115	97.4362	91.6478	0.00255268	0.316549	24	7	13.5732	0.107592	1	20.7516	7.02489	104.111	0.00252678	0.338516	22.3758	7.0505	85.9624	23.7292	0.276041
P14733	Lamin-B1 OS=Mus musculus OX=10090 GN=Lmnb1 PE=1 SV=3	ASAPATPLSPTR	N-Term(TMTpro); T6(Phospho)	Y	6.29328e-05	0.0120578	24	8	24	667.346	682.705	626.899	618.829	538.581	618.966	565.388	624.794	610.623	661.676	731.364	748.941	654.569	830.035	692.406	701.47	917.072	928.726	0.00255268	0.316549	24	23	58.4357	0.084636	1	28	22.9999	841.727	0.0020395	0.305038	26	23.1369	695.094	76.7568	0.110426
Q99LH1	Nucleolar GTP-binding protein 2 OS=Mus musculus OX=10090 GN=Gnl2 PE=1 SV=2	SDSITEKEPEGDCSQDRNSEMQQILAR	N-Term(TMTpro); K7(TMTpro); C13(Carbamidomethyl); S14(Phospho)	Y	6.29328e-05	0.0120578	16	16	24	50.6297	58.9018	73.5417	51.9503	56.3301	67.1286	72.1739	77.2118	64.7137	93.5154	99.4443	104.638	79.7691	70.3406	81.5837	63.0627	85.7199	74.3715	0.00255268	0.316549	24	17	13.0039	0.0727338	1	22.2371	15.1697	99.2607	0.00178083	0.281386	23.1186	16.0733	74.0233	15.8935	0.214709
A4FUW1	4932417H02Rik protein (Fragment) OS=Mus musculus OX=10090 GN=Rptor PE=2 SV=1	ILDTSSLTQSAPASPTNK	N-Term(TMTpro); S14(Phospho); K18(TMTpro)	N	6.59296e-05	0.0120578	24	8	24	163.023	164.828	165.83	138.682	132.965	151.832	156.033	155.246	141.906	147.472	156.49	160.591	151.889	186.943	180.959	174.07	172.908	194.598	0.00255268	0.316549	24	23	16.6893	0.0650492	1	25.5527	22.9999	181.412	0.00161122	0.27451	24.7763	23.0226	161.322	15.0484	0.0932814
O09106	Histone deacetylase 1 OS=Mus musculus OX=10090 GN=Hdac1 PE=1 SV=1	ISICSSDKR	N-Term(TMTpro); C4(Carbamidomethyl); S5(Phospho); K8(TMTpro)	Y	6.59296e-05	0.0120578	16	16	24	348.488	315.734	334.798	340.436	246.707	337.894	383.473	374.957	297.545	623.4	527.877	454.89	432.54	385.775	349.931	382.667	373.353	316.327	0.00255268	0.316549	24	17	47.8985	0.123025	1	20	15.1648	535.77	0.00284711	0.352488	22	16.1323	384.481	95.9449	0.249544
Q3UV08; Q5RIM6	NA	SSEDSSENAASR	N-Term(TMTpro); S5(Phospho)	N	6.59296e-05	0.0120578	16	16	24	29.417	43.0536	43.456	35.2633	27.2435	48.3919	45.2487	60.5532	35.9139	63.3585	70.7057	52.5514	56.2407	59.5641	51.7413	44.0596	46.649	43.8208	0.00255268	0.316549	24	17	11.1947	0.0816496	1	21.9426	15.7169	62.5771	0.00197503	0.297667	22.9713	16.3625	47.9792	13.0437	0.271862
Q7JJ13	Bromodomain-containing protein 2 OS=Mus musculus OX=10090 GN=Brd2 PE=1 SV=1	RESGRPIKPPR	N-Term(TMTpro); S3(Phospho); K8(TMTpro)	Y	6.89264e-05	0.0120578	24	8	24	356.79	354.868	170.385	300.116	273.845	311.876	316.533	329.726	285.135	384.188	367.918	386.711	400.734	439.16	342.122	448.996	375.536	445.482	0.00255268	0.316549	24	21	62.8322	0.125684	1	28	22.9999	420.939	0.0029018	0.352488	26	22.0535	350.557	22.2739	0.0635384
Q8K2W9	Uncharacterized protein C14orf93 homolog OS=Mus musculus OX=10090 PE=1 SV=1	DVTEELMSDEEDSLNEPGVWVAR	N-Term(TMTpro); M7(Oxidation); S13(Phospho)	Y	8.01578e-05	0.0137766	20	12	24	9.97835	9.49863	11.3102	7.89162	9.32318	7.25629	10.2181	11.2708	10.4379	11.3503	13.5423	11.7398	11.8798	13.5341	11.9417	12.3478	9.42627	15.2921	0.00255268	0.316549	24	19	1.68371	0.135036	1	24.4226	19.5952	12.5895	0.00309297	0.364153	24.2113	19.2965	11.0144	1.96716	0.178598
A3KN90	Mineralocorticoid receptor OS=Mus musculus OX=10090 GN=Nr3c2 PE=1 SV=1	IGAQGTISLSRSPR	N-Term(TMTpro); S10(Phospho)	N	0.000119057	0.0170893	12	16	24	69.6563	91.8413	90.3967	77.435	100.333	117.493	102.744	128.519	115.017	112.119	107.485	100.802	95.4535	107.658	97.6335	73.6297	97.3497	90.9645	0.00255268	0.316549	20	13	10.5174	0.210833	1	24.1849	11.3363	115.599	0.00458931	0.456438	22.0925	12.3578	99.8668	14.3582	0.143774
O08785	Circadian locomoter output cycles protein kaput OS=Mus musculus OX=10090 GN=Clock PE=1 SV=1	IPTDTSTPPR	N-Term(TMTpro); T7(Phospho)	Y	0.000124726	0.0170893	24	8	24	372.545	447.869	380.564	358.172	352.074	378.545	346.497	423.589	369.566	402.199	409.622	584.19	551.098	470.123	565.37	480.024	584.938	665.875	0.00255268	0.316549	24	21	104.273	0.0484815	1	28	22.9999	576.722	0.00123723	0.23535	26	22.0535	455.864	70.1311	0.153842
Q6P2L6-2; D3Z197; Q6P2L6-4	NA	TRSESEK	N-Term(TMTpro); S3(Phospho); K7(TMTpro)	N	0.000162746	0.0209409	20	8	24	141.969	146.363	123.399	148.787	87.8298	137.991	217.268	169.131	156.179	180.145	206.819	172.549	183.804	220.146	210.294	194.867	166.338	213.185	0.00255268	0.316549	24	19	33.6559	0.0754266	1	27.8431	19.1345	199.015	0.00183976	0.28383	25.9216	19.1676	170.762	29.7025	0.173941
Q9CXS4	Centromere protein V OS=Mus musculus OX=10090 GN=Cenpv PE=1 SV=2	SGATGGLSGGESR	N-Term(TMTpro); S8(Phospho)	Y	0.000164594	0.0209409	16	12	24	413.274	325.636	421.369	406.005	360.554	418.171	450.248	505.849	423.252	538.329	535.775	575.398	426.161	482.222	462.065	408.947	331.521	504.842	0.00255268	0.316549	24	17	63.4233	0.101202	1	21.3763	14.9848	549.837	0.00239253	0.334835	22.6882	15.9876	446.967	80.0072	0.179
O35344	Importin subunit alpha-4 OS=Mus musculus OX=10090 GN=Kpna3 PE=1 SV=1	NVPQEESLEDSDVDADFK	N-Term(TMTpro); S7(Phospho); S11(Phospho); K18(TMTpro)	Y	0.000164594	0.0209409	16	12	24	406.117	393.795	396.168	385.11	418.46	456.017	429.499	459.885	432.484	503.124	600.479	536.033	457.208	490.108	510.934	449.074	464.106	590.134	0.00255268	0.316549	24	17	38.8326	0.149682	1	27.3829	15.4104	547.674	0.00338908	0.377286	25.6915	16.3283	463.449	40.7096	0.0878405
Q3UDK1	TRAF-type zinc finger domain-containing protein 1 OS=Mus musculus OX=10090 GN=Trafd1 PE=1 SV=1	AGPTSLGDIK	N-Term(TMTpro); S5(Phospho); K10(TMTpro)	Y	0.000172432	0.0212482	4	12	24	203.981	165.904	142.726	127.558	122.102	189.865	115.193	108.128	127.338	64.0502	74.6683	120.908	123.742	100.81	112.736	121.732	103.904	164.8	0.00255268	0.316549	24	5	29.5512	0.124582	1	25.5527	3.00007	171.026	0.00287915	0.352488	24.7763	4.03533	128.032	36.7988	0.287418
O08750	Nuclear factor interleukin-3-regulated protein OS=Mus musculus OX=10090 GN=Nfil3 PE=1 SV=1	GPIHSPVELQR	N-Term(TMTpro); S5(Phospho)	Y	0.000243537	0.0249823	12	16	24	710.981	844.27	763.362	950.289	1107.19	1361	1020.55	1569.97	1120.54	906.733	907.391	1204.85	895.482	895.665	850.412	743.332	941.632	899.76	0.00255268	0.316549	20	13	120.342	0.174075	1	20	10.2093	1243.53	0.00387431	0.411394	20	11.6047	1013.86	204.743	0.201943
F6XZS9	Sterol regulatory element-binding protein 1 (Fragment) OS=Mus musculus OX=10090 GN=Srebf1 PE=1 SV=1	ASSSGGSDSEPDSPAFEDSQVK	N-Term(TMTpro); S9(Phospho); S13(Phospho); K22(TMTpro)	N	0.000297421	0.029884	16	16	24	195.195	290.685	310.649	167.037	170.882	306.623	258.591	216.739	274.788	455.426	408.646	578.59	422.973	511.426	528.841	241.983	300.262	322.633	0.00255268	0.316549	20	19	133.554	0.0199032	1	20.4107	17.1475	512.398	0.000553157	0.132142	20.2053	18.085	330.961	155.487	0.469805
E9PUK6	Serine/arginine repetitive matrix protein 1 OS=Mus musculus OX=10090 GN=Srrm1 PE=1 SV=1	SVSGSPEPAAK	N-Term(TMTpro); S3(Phospho); K11(TMTpro)	Y	0.000325493	0.0305138	20	12	24	269.595	275.724	259.156	227.25	224.788	269.055	275.096	292.26	269.723	282.615	286.609	344.609	281.517	354.07	342.154	259.951	331.934	325.017	0.00255268	0.316549	24	19	37.0161	0.119499	1	24.1849	18.9076	321.078	0.00277438	0.346233	24.0925	18.9543	287.282	39.2333	0.136567
Q924W7	Suppression of tumorigenicity 5 protein OS=Mus musculus OX=10090 GN=St5 PE=1 SV=1	INSIYNAK	N-Term(TMTpro); S3(Phospho); K8(TMTpro)	N	0.0003883	0.0338132	20	8	24	51.16	53.3554	55.14	50.8328	56.2152	52.6183	67.686	61.4928	60.2249	65.9405	72.0301	69.649	60.2301	73.8514	89.4449	62.6888	54.8619	81.7227	0.00255268	0.316549	24	19	9.28149	0.13302	1	26.0892	18.538	72.9809	0.00305189	0.364153	25.0446	18.8114	63.2349	9.99011	0.157984
Q3U772	Uncharacterized protein OS=Mus musculus OX=10090 GN=Csnk1a1 PE=2 SV=1	AAQQAASSSGQGQQAQTPTGK	N-Term(TMTpro); T17(Phospho); K21(TMTpro)	N	0.0003883	0.0338132	20	16	24	80.7737	87.3707	81.3776	63.6184	68.1088	80.618	67.0316	66.9217	72.7487	75.772	99.0287	87.6906	84.653	116.11	83.4159	81.5151	114.104	108.721	0.00255268	0.316549	24	21	12.6549	0.1168	1	25.2926	22.9999	101.073	0.00271854	0.346051	24.6463	21.9889	84.6755	13.7165	0.161989
Q3UYV9	Nuclear cap-binding protein subunit 1 OS=Mus musculus OX=10090 GN=Ncbp1 PE=1 SV=2	RKTSDANETEDHLESLICK	N-Term(TMTpro); K2(TMTpro); S4(Phospho); C18(Carbamidomethyl); K19(TMTpro)	Y	0.000425281	0.0341498	24	16	24	670.134	790.437	755.772	515.397	400.277	379.023	339.857	313.911	629.081	252.53	331.499	395.812	461.993	693.769	563.197	443.703	962.686	946.37	0.00255268	0.316549	24	1	224.357	0.109457	1	24.9123	3.00007	724.992	0.00256578	0.338516	24.4561	1.98207	551.264	227.19	0.412126
Q3UMN7	Uncharacterized protein OS=Mus musculus OX=10090 GN=Smn1 PE=2 SV=1	GTGQSDDSDIWDDTALIK	N-Term(TMTpro); S5(Phospho); S8(Phospho); K18(TMTpro)	Y	0.000503573	0.038998	8	8	24	250.766	218.915	250.036	283.159	219.691	271.106	233.016	207.342	219.199	147.145	170.216	176.469	164.841	178.666	134.519	188.196	245.276	362.525	0.00255268	0.316549	20	7	51.3959	0.13461	1	20	6.14092	253.779	0.00308429	0.364153	20	6.57046	213.044	66.2463	0.310951
O35185	Class E basic helix-loop-helix protein 40 OS=Mus musculus OX=10090 GN=Bhlhe40 PE=1 SV=1	TFAPSGGEQSGSDTDTDSGYGGELEK	N-Term(TMTpro); S18(Phospho); K26(TMTpro)	Y	0.000649259	0.0443238	4	4	24	105.737	96.5526	91.0512	39.7001	51.3522	42.9776	32.2853	48.8409	48.9519	42.7429	42.4802	67.4147	61.3516	76.0245	51.6126	53.1086	72.9365	109.784	0.00255268	0.316549	20	3	14.7052	0.142965	1	24.665	22.9999	78.6472	0.00325375	0.368501	22.3325	0.921126	61.3388	24.3664	0.397243
D3YYT1	Putative oxidoreductase GLYR1 OS=Mus musculus OX=10090 GN=Glyr1 PE=1 SV=1	AQEQSPR	N-Term(TMTpro); S5(Phospho)	Y	0.000675957	0.0456691	20	12	24	576.51	625.137	655.01	574.116	550.984	517.981	535.202	621.627	634.659	603.854	666.993	750.619	833.504	761.263	715.203	555.349	713.056	541.896	0.00255268	0.316549	20	19	79.6791	0.0994932	1	20	18.433	736.636	0.00235645	0.334474	20	18.7165	631.666	94.0601	0.148908
O35185	Class E basic helix-loop-helix protein 40 OS=Mus musculus OX=10090 GN=Bhlhe40 PE=1 SV=1	TFAPSGGEQSGSDTDTDSGYGGELEK	N-Term(TMTpro); S12(Phospho); K26(TMTpro)	Y	0.000704654	0.0461145	4	8	24	136.781	199.542	152.079	67.9852	88.7102	64.5906	51.3342	70.2423	77.0851	59.5886	65.7319	114.295	96.3936	109.813	78.7676	109.905	85.2101	151.506	0.00255268	0.316549	20	3	24.1311	0.197343	1	25.5527	22.9999	115.404	0.00432897	0.441758	22.7763	0.570522	96.7951	40.3985	0.417361
O08785	Circadian locomoter output cycles protein kaput OS=Mus musculus OX=10090 GN=Clock PE=1 SV=1	SQDSGSDNR	N-Term(TMTpro); S4(Phospho)	Y	0.000736684	0.0461145	8	8	24	285.008	163.66	216.895	243.737	220.241	235.378	187.803	200.667	127.284	129.9	108.123	127.836	117.161	117.531	144.066	214.24	180.654	283.617	0.00255268	0.316549	20	7	63.1032	0.0519225	1	20.7516	4.68355	228.549	0.00131596	0.239395	20.3758	5.86513	177.334	69.0584	0.389425
Q91ZX6	Sentrin-specific protease 2 OS=Mus musculus OX=10090 GN=Senp2 PE=1 SV=2	LGSGSNGLLR	N-Term(TMTpro); S3(Phospho)	N	0.000937373	0.0549879	20	12	24	192.932	236.163	220.355	165.696	148.01	229.069	189.97	195.232	184.266	217.683	241.866	242.513	240.434	271.962	266.445	205.316	204.117	248.906	0.00255268	0.316549	20	19	35.8054	0.0645566	1	20.2444	18.5237	254.04	0.00160027	0.27451	20.1222	18.764	215.298	38.5747	0.179169
Q3UMU9-2; Q3UMU9	NA	KRSEGLSLER	N-Term(TMTpro); K1(TMTpro); S3(Phospho)	N	0.00104792	0.0588965	20	12	24	373.566	581.953	508.764	424.707	277.315	521.006	932.366	719.852	533.184	929.026	1092.78	967.638	554.039	980.091	1127.33	943.486	887.098	1229.37	0.00255268	0.316549	24	19	318.342	0.0702279	1	28	15.6529	1002.57	0.00172576	0.278172	26	17.5591	748.423	160.324	0.214216
Q9Z2D8	Methyl-CpG-binding domain protein 3 OS=Mus musculus OX=10090 GN=Mbd3 PE=1 SV=1	VRYDSSNQVK	N-Term(TMTpro); S5(Phospho); K10(TMTpro)	Y	0.00105511	0.0588965	16	12	24	370.179	405.159	402.695	446.678	461.649	390.192	543.019	565.956	441.795	549.379	520.005	602.1	471.373	577.087	490.268	533.779	511.386	488.839	0.00255268	0.316549	24	17	60.1812	0.0719769	1	27.3829	14.9353	557.177	0.00176422	0.281027	25.6915	16.1054	484.125	60.2378	0.124426
Q61624	Zinc finger protein 148 OS=Mus musculus OX=10090 GN=Znf148 PE=1 SV=2	QPLEQSQTISPLSSYEDSK	N-Term(TMTpro); S10(Phospho); K19(TMTpro)	Y	0.0011362	0.0609908	24	16	24	201.68	183.815	188.868	166.398	169.632	196.271	142.576	167.037	149.077	130.513	178.665	140.829	163.545	176.464	173.422	176.445	201.799	242.774	0.00255268	0.316549	20	5	17.8678	0.108218	1	24.1849	3.00007	192.561	0.00253986	0.338516	22.0925	4.13181	172.997	29.5108	0.170585
Q9CW46	Ribonucleoprotein PTB-binding 1 OS=Mus musculus OX=10090 GN=Raver1 PE=1 SV=2	LLSPIASNR	N-Term(TMTpro); S3(Phospho)	Y	0.00182038	0.0792593	24	12	24	567.797	532.533	489.637	518.896	470.398	473.876	391.296	516.801	414.003	430.962	488.49	458.017	519.938	556.118	483.366	511.601	676.11	560.453	0.00255268	0.316549	24	1	50.8861	0.146156	1	25.0378	22.9999	584.095	0.00331814	0.373634	24.5189	24.0319	504.72	63.8099	0.126426
Q91XU0	ATPase WRNIP1 OS=Mus musculus OX=10090 GN=Wrnip1 PE=1 SV=2	SGQTYSPSR	N-Term(TMTpro); S6(Phospho)	Y	0.00546741	0.13747	16	16	24	414.322	390.336	465.507	380.524	326.945	375.37	338.927	452.089	415.391	474.559	461.53	538.318	476.195	447.623	444.538	354.669	311.074	412.608	0.00255268	0.316549	20	17	49.6252	0.137251	1	20	15.8076	494.119	0.00313801	0.364956	20	16.4038	421.864	78.3805	0.185795
F6RDI8; Q3UIX4	NA	KSESDKDVK	N-Term(TMTpro); K1(TMTpro); S2(Phospho); S4(Phospho); K6(TMTpro); K9(TMTpro)	N	0.0257284	0.306747	20	4	24	219.496	231.693	263.196	182.709	229.435	243.756	189.315	260.587	190.62	258.399	276.404	274.19	311.951	325.59	264.015	230.647	206.964	217.65	0.00255268	0.316549	20	19	33.5199	0.131073	1	20	18.0951	292.353	0.00301217	0.36207	20	18.5476	241.822	46.3888	0.19183
Q3UV55	Nuclear receptor subfamily 1 group D member 1 OS=Mus musculus OX=10090 GN=Nr1d1 PE=1 SV=1	SPSPEPTMEDVISQVAR	N-Term(TMTpro); S3(Phospho)	Y	0.033661	0.351744	4	4	24	97.5995	41.2373	134.39	23.6773	15.6887	26.6572	19.0046	21.401	26.613	22.8771	33.085	54.8717	52.3433	99.083	82.7273	456.948	66.5542	NA	0.00222663	0.316549	24	23	41.8838	0.522767	1	26.9377	22.9999	255.897	0.00902792	0.664371	25.4688	23.0767	84.3492	83.5796	0.990876
P23116	Eukaryotic translation initiation factor 3 subunit A OS=Mus musculus OX=10090 GN=Eif3a PE=1 SV=5	LESLNIQR	N-Term(TMTpro); S3(Phospho)	Y	3.64884e-06	0.00169334	16	16	24	153.497	251.387	270.182	150.106	115.43	248.005	223.287	228.1	239.883	418.613	366.603	412.174	282.392	326.75	292.638	175.638	277.185	264.503	0.00371463	0.389202	20	17	94.963	0.0474617	1	20	15.4175	400.911	0.00170014	0.278172	20	16.2087	269.644	98.2305	0.364297
P62754	40S ribosomal protein S6 OS=Mus musculus OX=10090 GN=Rps6 PE=1 SV=1	ASTSKSESSQK	N-Term(TMTpro); K5(TMTpro); S8(Phospho); S9(Phospho); K11(TMTpro)	Y	1.57819e-05	0.00505468	16	16	24	137.16	213.151	279.062	164.842	97.9372	200.806	252.25	376.834	266.565	340.313	486.513	525.506	272.386	314.074	381.34	216.872	321.889	315.341	0.00371463	0.389202	24	17	96.3793	0.0724239	1	21.6558	15.124	450.962	0.00248063	0.338516	22.8279	16.0562	290.837	117.642	0.404496
Q91XU0	ATPase WRNIP1 OS=Mus musculus OX=10090 GN=Wrnip1 PE=1 SV=2	KSGQTYSPSR	N-Term(TMTpro); K1(TMTpro); S7(Phospho)	Y	1.72849e-05	0.00505468	16	16	24	223.452	242.383	227.649	212.287	190.553	210.917	186.47	233.324	230.621	279.871	299.177	319.44	283.881	260.898	261.317	197.426	240.024	251.944	0.00371463	0.389202	20	17	44.4571	0.0354675	1	20	15.808	301.991	0.00130887	0.239395	20	16.404	245.374	45.1506	0.184007
H3BKM2	Nuclear-interacting partner of ALK OS=Mus musculus OX=10090 GN=Zc3hc1 PE=1 SV=1	LCSSSSSDTSPR	N-Term(TMTpro); C2(Carbamidomethyl); S3(Phospho)	Y	6.59296e-05	0.0120578	24	16	24	894.057	958.922	841.272	899.783	774.19	880.263	862.17	820.407	793.325	742.609	795.709	789.858	829.242	916.227	787.899	983.203	1049.59	979.368	0.00371463	0.389202	20	5	44.5288	0.119977	1	25.6848	3.00007	896.579	0.00388444	0.411394	22.8424	4.18933	862.54	105.651	0.122488
Q9JJF3	Ribosomal oxygenase 1 OS=Mus musculus OX=10090 GN=Riox1 PE=1 SV=2	SASATLPSR	N-Term(TMTpro); S3(Phospho)	Y	8.81735e-05	0.0140454	16	12	24	131.618	109.576	116.267	182.77	130.82	140.068	185.93	159.787	133.202	269.292	286.801	210.439	145.403	213.256	257.612	177.002	175.349	257.312	0.00371463	0.389202	24	17	35.9474	0.149965	1	26.6488	15.4902	256.862	0.00473107	0.461472	25.3244	16.3292	180.745	41.6513	0.230443
E9Q3G8	Nucleoporin 153 OS=Mus musculus OX=10090 GN=Nup153 PE=1 SV=1	IPSAVSSPLNSPLDR	N-Term(TMTpro); S7(Phospho); S11(Phospho)	Y	0.000119057	0.0170893	24	16	24	337.839	319.838	293.237	328.42	273.878	281.062	254.684	250.301	267.368	230.728	293.209	237.009	289.957	331.653	247.903	307.375	399.301	366.168	0.00371463	0.389202	20	5	30.1432	0.11414	1	24.788	3.00007	318.613	0.0037166	0.404552	22.394	4.15442	292.132	51.8189	0.177382
Q9CWY8	Ribonuclease H2 subunit A OS=Mus musculus OX=10090 GN=Rnaseh2a PE=1 SV=2	GLEAASSL	N-Term(TMTpro); S7(Phospho)	N	0.000119057	0.0170893	20	16	24	239.763	263.181	323.46	229.212	245.192	263.726	223.719	246.493	226.074	273.593	298.105	269.89	329.076	312.41	341.762	259.429	321.944	306.019	0.00371463	0.389202	20	1	34.4835	0.051548	1	21.4687	19.3698	317.79	0.00183071	0.28383	20.7343	20.2392	273.17	38.3788	0.140494
Q148V8	Protein FAM83H OS=Mus musculus OX=10090 GN=Fam83h PE=1 SV=1	LEYVPSSASREVR	N-Term(TMTpro); S6(Phospho); S7(Phospho)	N	0.000124726	0.0170893	16	16	24	61.4903	81.4423	56.0624	60.3189	55.1986	59.0635	62.7311	83.7304	63.3558	98.7121	107.892	82.9704	93.7021	87.2332	77.2969	79.5438	94.7216	76.5307	0.00371463	0.389202	24	19	17.2146	0.0769468	1	23.2787	15.7306	97.2223	0.00261823	0.341993	23.6393	17.3444	76.878	15.7759	0.205207
Q3UYV9	Nuclear cap-binding protein subunit 1 OS=Mus musculus OX=10090 GN=Ncbp1 PE=1 SV=2	KTSDANETEDHLESLICK	N-Term(TMTpro); K1(TMTpro); S3(Phospho); C17(Carbamidomethyl); K18(TMTpro)	Y	0.000130396	0.0173799	24	16	24	480.38	406.794	448.42	341.429	270.973	214.538	235.188	254.553	342.759	168.815	226.662	203.771	300.457	442.927	383.815	309.519	608.799	639.159	0.00371463	0.389202	20	5	52.0249	0.0818451	1	25.1646	3.00007	436.553	0.00276614	0.346233	22.5823	4.16889	342.071	141.103	0.412497
D3YYT1	Putative oxidoreductase GLYR1 OS=Mus musculus OX=10090 GN=Glyr1 PE=1 SV=1	RAQEQSPR	N-Term(TMTpro); S6(Phospho)	Y	0.000172432	0.0212482	20	12	24	287.461	343.403	365.357	323.86	310.144	304.231	309.929	346.437	341.03	360.628	397.019	478.894	445.226	426.043	422.899	337.237	381.363	332.065	0.00371463	0.389202	20	19	51.304	0.0402894	1	21.0148	17.7601	431.134	0.00146774	0.258146	20.5074	18.4066	361.109	58.2287	0.161249
G3UWX1	Replication factor C subunit 1 OS=Mus musculus OX=10090 GN=Rfc1 PE=1 SV=2	KDSEEGEESFSSVQDDLSK	N-Term(TMTpro); K1(TMTpro); S3(Phospho); K19(TMTpro)	Y	0.000238958	0.0246416	20	16	24	180.207	184.869	193.602	165.953	161.136	177.867	142.346	166.324	149.701	184.795	194.878	176.375	203.534	194.317	190.04	167.092	181.162	204.06	0.00371463	0.389202	20	1	15.7718	0.0636441	1	20	18.8857	195.904	0.00221046	0.320811	20	19.9428	176.886	19.9554	0.112815
Q91VY9	Zinc finger protein 622 OS=Mus musculus OX=10090 GN=Znf622 PE=1 SV=1	AQPSTSPK	N-Term(TMTpro); S6(Phospho); K8(TMTpro)	Y	0.000238958	0.0246416	16	16	24	192.898	213.586	333.365	218.856	170.616	230.218	227.98	370.934	241.933	347.479	472.572	375.56	267.694	293.428	346.485	212.695	262.312	239.217	0.00371463	0.389202	20	17	80.1102	0.116793	1	20	15.1568	398.753	0.00379303	0.408334	20	16.0784	287.308	90.2588	0.314153
Q8R0F5	RNA-binding motif protein, X-linked 2 OS=Mus musculus OX=10090 GN=Rbmx2 PE=1 SV=1	GCGVKTPPSSPPEVSEDEDAK	N-Term(TMTpro); C2(Carbamidomethyl); K5(TMTpro); S9(Phospho); S10(Phospho); K21(TMTpro)	Y	0.000310698	0.0301361	16	12	24	71.7113	68.5108	61.9456	68.4397	76.1849	70.0653	69.7763	77.4604	73.315	105.846	77.7002	94.0625	86.0126	82.2913	76.277	74.7998	75.7709	91.5912	0.00371463	0.389202	24	17	5.53714	0.232524	1	25.1646	15.4085	92.7344	0.00695678	0.582497	24.5823	16.2322	77.7348	8.19907	0.105475
Q08BU3	OTTMUSG00000016588 protein OS=Mus musculus OX=10090 GN=Zfp970 PE=2 SV=1	RSSAEQHSEFIQCGK	N-Term(TMTpro); S3(Phospho); C13(Carbamidomethyl); K15(TMTpro)	Y	0.00039677	0.0341498	4	12	24	98.0952	85.6712	56.0062	65.3084	64.3638	76.6044	61.7177	66.6598	55.3106	35.9016	48.209	51.4594	51.0975	49.3393	54.3989	56.9175	123.561	87.1417	0.00371463	0.389202	24	5	15.7345	0.298448	1	22.4379	3.00007	79.5059	0.00865241	0.652026	23.219	3.97089	65.3682	23.6689	0.362086
Q8BTV2	Cleavage and polyadenylation specificity factor subunit 7 OS=Mus musculus OX=10090 GN=Cpsf7 PE=1 SV=2	AHSRDSSDSADGR	N-Term(TMTpro); S6(Phospho); S7(Phospho); S9(Phospho)	Y	0.000406791	0.0341498	16	16	24	5.6903	5.89136	5.96791	2.68933	4.03319	3.95852	5.8265	5.21315	4.50156	11.0816	6.00163	7.39517	5.49207	6.46929	7.44978	6.90064	4.227	5.81246	0.00371463	0.389202	20	19	1.36407	0.19104	1	20	15.4375	8.19368	0.0058551	0.528658	20	17.2187	5.89273	2.0136	0.341709
P48678	Prelamin-A/C OS=Mus musculus OX=10090 GN=Lmna PE=1 SV=2	SSFSQHAR	N-Term(TMTpro); S2(Phospho)	Y	0.000594843	0.043029	16	12	24	94.0639	68.5256	94.5689	111.76	87.5415	102.473	120.783	103.678	82.5093	186.039	180.941	129.128	125.155	131.168	167.916	128.942	165.464	123.209	0.00371463	0.389202	24	17	18.8936	0.101402	1	26.6488	15.7537	167.106	0.0033464	0.374662	25.3244	16.4545	121.569	23.1541	0.190461
E9Q4Y5	Protein polybromo-1 OS=Mus musculus OX=10090 GN=Pbrm1 PE=1 SV=1	RDDIEDGDSMISSATSDTGSAK	N-Term(TMTpro); S9(Phospho); M10(Oxidation); S12(Phospho); K22(TMTpro)	Y	0.000594843	0.043029	20	12	24	141.364	157.902	145.276	120.392	119.856	145.39	126.268	156.33	127.52	162.65	168.215	177.306	169.554	160.404	180.442	143.33	173.341	154.823	0.00371463	0.389202	20	19	20.9327	0.0483535	1	21.0148	17.35	173.767	0.00172874	0.278172	20.5074	18.2066	151.607	22.1119	0.14585
P48678	Prelamin-A/C OS=Mus musculus OX=10090 GN=Lmna PE=1 SV=2	SGAQASSTPLSPTR	N-Term(TMTpro); S7(Phospho)	Y	0.000595154	0.043029	16	16	24	45.2274	35.0893	27.8555	41.0047	34.7058	38.9378	44.4537	39.4416	40.9306	49.4761	47.1318	55.5669	45.3709	53.815	50.0174	45.834	40.3457	49.7641	0.00371463	0.389202	24	19	6.49069	0.0755003	1	25.5527	16.6524	51.4962	0.00257433	0.338516	24.7763	17.8805	43.5281	7.37217	0.169366
Q8BGD9	Eukaryotic translation initiation factor 4B OS=Mus musculus OX=10090 GN=Eif4b PE=1 SV=1	TGSESSQTGASATSGR	N-Term(TMTpro); S5(Phospho); S6(Phospho)	Y	0.000621881	0.0435161	16	12	24	51.3154	35.5025	65.8699	57.0656	32.5972	67.377	82.8485	101.702	53.1516	93.7536	117.155	103.262	74.337	87.7819	97.3126	64.3016	33.9664	81.6977	0.00371463	0.389202	24	17	25.9423	0.0740804	1	21.9426	15.274	104.846	0.00253114	0.338516	22.9713	16.1307	73.1724	30.3958	0.4154
O08750	Nuclear factor interleukin-3-regulated protein OS=Mus musculus OX=10090 GN=Nfil3 PE=1 SV=1	TSEADEGVVGKSSDGEDEQQVPK	N-Term(TMTpro); K11(TMTpro); S13(Phospho); K23(TMTpro)	Y	0.000621881	0.0435161	12	12	24	111.586	136.701	130.51	132.53	154.388	224.65	168.616	197.565	179.5	134.062	144	190.579	145.538	151.205	147.214	127.955	100.527	129.713	0.00371463	0.389202	24	13	24.0153	0.236311	1	24.4226	10.2406	182.569	0.00705591	0.583318	24.2113	11.6332	150.124	29.6212	0.197312
P70255-4; A0A1Y7VK55	NA	TLPSTSSSGSKR	N-Term(TMTpro); S7(Phospho); S8(Phospho); S10(Phospho); K11(TMTpro)	N	0.00110306	0.0600343	24	12	24	107.534	116.915	116.634	88.4677	76.0379	81.252	78.9982	71.8286	91.6265	62.9613	92.2026	91.8863	96.4265	158.167	115.9	108.523	115.199	179.645	0.00371463	0.389202	24	23	24.1629	0.119507	1	24.788	22.9999	136.858	0.00387096	0.411394	24.394	23.006	103.211	29.1146	0.282087
Q8K019; F8WI22	NA	SSSSSASPSSPSSR	N-Term(TMTpro); S9(Phospho); S10(Phospho)	N	0.0011362	0.0609908	16	8	24	74.969	71.7237	118.479	79.4972	84.4752	98.6858	111.813	139.585	100.191	126.816	137.845	113.389	79.3986	91.1572	99.6132	78.9524	73.4777	85.0456	0.00371463	0.389202	24	15	19.7209	0.129803	1	20	14.1059	127.467	0.0041646	0.429458	22	14.6332	99.8567	23.1362	0.231694
Q6ZQ88	Lysine-specific histone demethylase 1A OS=Mus musculus OX=10090 GN=Kdm1a PE=1 SV=2	EMDESLANLSEDEYYSEEER	N-Term(TMTpro); M2(Oxidation); Y14(Phospho)	Y	0.00124441	0.0613853	24	8	24	29.434	38.3795	37.5406	28.7995	35.2191	36.9336	35.642	36.1042	30.6062	42.5362	40.4405	39.2183	36.2268	44.168	41.1509	39.2905	43.1018	43.437	0.00371463	0.389202	24	21	4.70972	0.151769	1	27.0845	20.9198	41.8464	0.00478124	0.461472	25.5422	21.039	37.7602	3.07105	0.0813303
D3YYT1	Putative oxidoreductase GLYR1 OS=Mus musculus OX=10090 GN=Glyr1 PE=1 SV=1	RVTSGSADR	N-Term(TMTpro); S4(Phospho)	Y	0.00158504	0.0728993	12	16	24	250.45	307.858	271.084	282.431	301.025	316.016	343.389	427.592	345.139	335.072	347.108	427.579	293.15	299.307	273.28	248.522	343.857	267.601	0.00371463	0.389202	24	13	42.9612	0.131579	1	20	12.9212	380.592	0.00421494	0.432373	22	13.065	319.97	50.5448	0.157967
Q8CH25	SAFB-like transcription modulator OS=Mus musculus OX=10090 GN=Sltm PE=1 SV=1	DDKGSTGSAGGSSGSSTK	N-Term(TMTpro); K3(TMTpro); S8(Phospho); K18(TMTpro)	Y	0.00198587	0.0807377	8	12	24	224.103	158.829	182.683	243.112	240.25	279.903	217.321	256.885	186.738	175.944	177.192	171.26	171.196	190.754	161.879	219.464	200.753	219.104	0.00371463	0.389202	20	9	40.6727	0.0803114	1	20	7.65022	244.488	0.00271995	0.346051	20	8.32511	205.086	46.3389	0.225949
Q9JJZ6	Krueppel-like factor 13 OS=Mus musculus OX=10090 GN=Klf13 PE=1 SV=2	SDASSPTISPASSP	N-Term(TMTpro); S13(Phospho)	N	0.00205329	0.0807377	16	16	24	157.514	213.13	244.338	185.081	183.589	210.368	225.776	233.756	211.616	239.928	268.05	237.688	217.179	255.16	214.614	187.968	188.239	202.905	0.00371463	0.389202	20	17	20.5708	0.184569	1	20	15.2024	248.621	0.00568039	0.522516	20	16.1012	218.364	31.8364	0.145795
A0A1B0GRZ5	Deformed epidermal autoregulatory factor 1 (Drosophila), isoform CRA_d OS=Mus musculus OX=10090 GN=Deaf1 PE=1 SV=1	IVLTSLPALAVPPSTPTK	N-Term(TMTpro); T15(Phospho); K18(TMTpro)	N	0.00317007	0.106803	20	16	24	26.1703	33.6265	31.5671	26.1897	26.9386	25.0412	21.035	26.9357	20.7196	27.6076	27.2023	31.5728	30.8448	37.1269	34.2842	23.1633	27.9237	29.5946	0.00371463	0.389202	20	1	4.08419	0.148854	1	20	18.6286	32.6104	0.00470012	0.461472	20	19.8143	27.7386	5.09579	0.183708
Q64127	Transcription intermediary factor 1-alpha OS=Mus musculus OX=10090 GN=Trim24 PE=1 SV=1	YLMLTAPALGSAETPPPAPAPAPAPGSPAGGPSPFATQVGVIR	N-Term(TMTpro); M3(Oxidation); T5(Phospho); T14(Phospho)	Y	0.0119007	0.213929	24	20	24	14.8111	13.4815	14.1496	18.3186	13.7528	20.9666	7.87757	12.2802	15.7185	9.99542	8.99822	13.5943	10.4822	11.2589	8.70136	16.039	17.1731	19.904	0.00371463	0.389202	20	7	2.81819	0.156015	1	20	6.36714	15.9088	0.00489899	0.468224	20	6.68357	13.4285	4.80288	0.357664
F8WJA0	ATP-dependent RNA helicase DDX24 OS=Mus musculus OX=10090 GN=Ddx24 PE=1 SV=1	APPQPGSSTS	N-Term(TMTpro); S10(Phospho)	Y	0.0141816	0.225535	24	20	24	205.194	222.345	201.268	221.043	232.625	237.964	200.356	239.641	191.299	173.012	203.389	178.724	180.147	191.941	166.589	227.298	298.965	216.878	0.00371463	0.389202	20	7	24.2419	0.31255	1	20	7.15751	225.934	0.00900764	0.664371	20	7.07876	208.595	39.6779	0.190215
Q8BMI0	F-box only protein 38 OS=Mus musculus OX=10090 GN=Fbxo38 PE=1 SV=1	RYSEREEK	N-Term(TMTpro); S3(Phospho); K8(TMTpro)	Y	1.72849e-05	0.00505468	24	8	24	777.547	801.352	528.02	637.312	410.529	589.039	627.096	669.319	729.525	559.327	754.807	703.751	810.562	835.338	783.396	814.488	974.434	1031.37	0.00533015	0.47255	24	23	122.506	0.10341	1	28	22.9999	945.143	0.00468699	0.461472	26	23.1369	731.838	114.217	0.156069
Q3UXZ9	Lysine-specific demethylase 5A OS=Mus musculus OX=10090 GN=Kdm5a PE=1 SV=2	VKSQSDSGEVNR	N-Term(TMTpro); K2(TMTpro); S7(Phospho)	Y	6.59296e-05	0.0120578	24	16	24	45.2729	48.4217	37.4418	42.6045	42.4961	43.7895	45.7916	37.4052	36.2205	34.2687	35.5288	37.9961	42.3564	47.3387	47.0113	54.0464	47.9677	49.3455	0.00533015	0.47255	20	5	2.04939	0.175278	1	25.0378	3.00007	43.7704	0.00745143	0.603288	22.5189	4.16399	42.7668	6.06843	0.141896
Q6PR54	Telomere-associated protein RIF1 OS=Mus musculus OX=10090 GN=Rif1 PE=1 SV=2	LKLESSSPK	N-Term(TMTpro); K2(TMTpro); S7(Phospho); K9(TMTpro)	Y	6.59296e-05	0.0120578	24	8	24	266.079	275.72	236.355	223.42	232.09	237.659	207.086	240.197	254.399	267.834	295.229	263.23	275.921	317.688	258.385	269.078	379.583	332.36	0.00533015	0.47255	24	21	34.5884	0.105347	1	28	22.9999	324.686	0.00476437	0.461472	26	22.0535	270.218	35.3621	0.130865
A0A0R4J124	SRSF protein kinase 2 OS=Mus musculus OX=10090 GN=Srpk2 PE=1 SV=1	TVSASSTGDLPK	N-Term(TMTpro); S6(Phospho); K12(TMTpro)	Y	9.0135e-05	0.0142421	16	16	24	186.042	162.419	246.836	214.773	155.999	245.319	299.056	324.932	189.188	444.563	363.131	370.93	292.583	276.094	243.402	265.492	269.044	209.086	0.00533015	0.47255	24	17	63.6763	0.0895949	1	21.6558	14.9987	392.875	0.00412933	0.428074	22.8279	15.9901	267.349	85.2275	0.318788
Q571F4	MKIAA4227 protein (Fragment) OS=Mus musculus OX=10090 GN=Ikzf1 PE=2 SV=1	EASPSNSCQDSTDTESNAEEQR	N-Term(TMTpro); C8(Carbamidomethyl); T12(Phospho); S16(Phospho)	Y	0.000172432	0.0212482	20	12	24	12.7425	10.924	13.6501	4.91667	10.3499	9.35193	12.9553	13.124	6.42922	13.2934	15.7546	11.2263	13.8987	15.8906	14.1736	13.4879	16.5891	11.4532	0.00533015	0.47255	24	21	2.08136	0.225411	1	21.9426	19.4115	14.5748	0.00928043	0.670964	22.9713	20.2107	12.1828	2.9125	0.239066
Q8BHB4	WD repeat-containing protein 3 OS=Mus musculus OX=10090 GN=Wdr3 PE=1 SV=1	ECPGIQDTPESEDSTLEADDEKSEDR	N-Term(TMTpro); C2(Carbamidomethyl); S11(Phospho); S14(Phospho); K22(TMTpro)	Y	0.000172432	0.0212482	24	12	24	136.04	121.903	132.256	100.586	115.504	135.35	104.891	112.325	96.6393	120.101	132.371	115.26	138.458	123.811	129.246	127.561	142.07	174.475	0.00533015	0.47255	24	23	13.3167	0.140492	1	25.422	22.9999	147.359	0.00613824	0.546666	24.711	23.019	125.937	17.383	0.13803
P70399	TP53-binding protein 1 OS=Mus musculus OX=10090 GN=Tp53bp1 PE=1 SV=3	ETVVSGPLGVEDISPSMSPDDKSFTR	N-Term(TMTpro); M17(Oxidation); S18(Phospho); K22(TMTpro)	Y	0.000212641	0.0246416	16	12	24	41.1019	35.3677	34.4584	38.9692	39.4705	37.7835	48.4867	52.1928	37.4453	53.5681	56.2326	51.4832	48.0206	48.3722	43.6542	54.2013	42.4915	41.7668	0.00533015	0.47255	24	17	6.85985	0.0993724	1	25.2926	15.0602	53.7637	0.0045251	0.452349	24.6463	16.0666	44.5977	6.43138	0.144209
Z4YJT3	La-related protein 1 OS=Mus musculus OX=10090 GN=Larp1 PE=1 SV=1	TASISSSPSEGTPAVGSYGCTPQSLPK	N-Term(TMTpro); T1(Phospho); T12(Phospho); C20(Carbamidomethyl); S24(Phospho); K27(TMTpro)	Y	0.000218179	0.0246416	16	16	24	39.9321	54.4863	54.7523	44.6353	30.9896	53.841	79.5191	49.3806	58.1158	70.7351	62.2761	68.1318	63.2509	75.2551	62.9659	45.6578	57.2087	59.7138	0.00533015	0.47255	24	19	8.10184	0.171713	1	22.0399	16.8293	67.7155	0.00731867	0.597478	23.02	17.9009	57.4109	14.3153	0.249349
Q08943	FACT complex subunit SSRP1 OS=Mus musculus OX=10090 GN=Ssrp1 PE=1 SV=2	SKEFVSSDESSSGENK	N-Term(TMTpro); K2(TMTpro); S11(Phospho); K16(TMTpro)	Y	0.000238958	0.0246416	24	8	24	258.8	212.509	205.946	172.867	187.233	233.562	204.132	216.646	213.749	249.952	237.601	293.181	243.205	305.539	264.353	253.085	279.616	309.049	0.00533015	0.47255	24	21	42.4346	0.0664054	1	25.953	21.8619	279.866	0.00316657	0.364956	24.9765	21.4469	241.829	29.6716	0.122697
Q9DC28	Casein kinase I isoform delta OS=Mus musculus OX=10090 GN=Csnk1d PE=1 SV=2	GLPSTASGR	N-Term(TMTpro); S7(Phospho)	Y	0.000318606	0.0305138	24	4	24	544.98	440.994	523.815	587.37	438.763	608.56	670.51	673.068	556.359	969.367	1096.71	795.77	964.735	887.244	877.688	833.926	1286.67	893.238	0.00533015	0.47255	24	19	256.983	0.033771	1	28	16.5625	976.632	0.0017321	0.278172	26	17.9814	754.918	110.503	0.146378
B7ZC24	Nuclear receptor coactivator 5 OS=Mus musculus OX=10090 GN=Ncoa5 PE=1 SV=1	LLRSSADSLPGELR	N-Term(TMTpro); S5(Phospho); S8(Phospho)	N	0.000325493	0.0305138	4	12	24	895.103	1000.54	1023.98	844.052	952.71	1143.87	813.074	857.14	789.646	663.675	768.695	748.097	798.365	919.621	721.948	791.199	926.958	771.537	0.00533015	0.47255	24	5	97.0943	0.151837	1	25.1646	3.40712	981.767	0.00657107	0.568402	24.5823	4.2248	858.955	109.177	0.127104
P19091	Androgen receptor OS=Mus musculus OX=10090 GN=Ar PE=1 SV=1	LQEEGENSNAGSPTEDPSQK	N-Term(TMTpro); S12(Phospho); K20(TMTpro)	N	0.000568102	0.043029	16	12	24	57.6533	73.0843	67.7463	58.7722	82.3405	94.4594	69.1818	115.677	59.0277	224.535	271.718	114.543	161.327	146.093	122.919	97.483	131.953	80.9958	0.00533015	0.47255	24	17	35.2854	0.136484	1	21.7505	15.5596	205.692	0.00598419	0.53538	22.8753	16.2838	114.568	59.6831	0.52094
Q8CBD1	Nuclear receptor-interacting protein 1 OS=Mus musculus OX=10090 GN=Nrip1 PE=1 SV=1	LNSPLLSNK	N-Term(TMTpro); S3(Phospho); K9(TMTpro)	N	0.000595154	0.043029	24	12	24	345.428	426.552	439.48	311.184	370.126	382.17	299.071	386.601	254.989	368.731	397.745	334.189	422.584	469.872	439.306	433.4	430.354	448.696	0.00533015	0.47255	24	23	58.7594	0.0663233	1	22.4379	22.0933	442.418	0.00316309	0.364956	23.219	22.5569	384.999	58.415	0.151728
Q6NS46	Protein RRP5 homolog OS=Mus musculus OX=10090 GN=Pdcd11 PE=1 SV=2	ERQESESEQELVNK	N-Term(TMTpro); S5(Phospho); S7(Phospho); K14(TMTpro)	Y	0.000729689	0.0461145	16	20	24	820.879	759.523	1281.71	756.466	658.709	953.194	744.865	750.053	945.079	1100.9	1353.02	1208.19	1289.61	1230.69	1172.67	972.68	1081.17	946.103	0.00533015	0.47255	20	19	271.477	0.0675527	1	20.2444	17.2549	1275.54	0.00321511	0.366242	20.1222	18.1334	1000.08	256.573	0.256552
P70255-4; A0A1Y7VK55	NA	TLPSTSSSGSKR	N-Term(TMTpro); S4(Phospho); S6(Phospho); K11(TMTpro)	N	0.000736684	0.0461145	24	16	24	357.234	445.697	399.918	294.171	240.922	270.276	275.232	212.562	324.054	196.828	269.171	222.478	313.508	477.318	355.71	336.016	371.55	628.964	0.00533015	0.47255	20	3	70.1052	0.152979	1	24.788	3.00005	394.822	0.00661438	0.568402	22.394	3.0347	326.668	94.1724	0.288282
O08750	Nuclear factor interleukin-3-regulated protein OS=Mus musculus OX=10090 GN=Nfil3 PE=1 SV=1	TSEADEGVVGK	N-Term(TMTpro); S2(Phospho); K11(TMTpro)	Y	0.000845565	0.0505096	12	16	24	118.214	116.816	76.8485	124.643	132.728	188.633	134.812	215.463	186.421	122.911	110.02	179.437	121.281	118.908	121.235	102.829	82.812	123.733	0.00533015	0.47255	20	13	12.2815	0.196342	1	21.9426	10.741	179.078	0.00822813	0.629742	20.9713	11.9485	136.18	33.1572	0.24348
O55003	BCL2/adenovirus E1B 19 kDa protein-interacting protein 3 OS=Mus musculus OX=10090 GN=Bnip3 PE=1 SV=1	AEIDSHSFGEKNSTLSEEDYIER	N-Term(TMTpro); S7(Phospho); K11(TMTpro); S13(Phospho); S16(Phospho)	Y	0.00091019	0.0535536	8	8	24	199.293	220.427	359.848	205.053	200.7	371.274	123.307	192.902	167.722	83.5541	150.961	126.497	125.532	167.048	129.368	125.128	206.651	170.432	0.00533015	0.47255	24	5	49.4447	0.163183	1	25.953	3.00007	265.143	0.00699941	0.583318	24.9765	4.04531	186.483	64.5154	0.345959
Q3TWJ1	Retinoic acid receptor RXR-beta OS=Mus musculus OX=10090 GN=Rxrb PE=1 SV=1	SDQGVEGPGATGGGGSSPNDPVTNICQAADK	N-Term(TMTpro); S17(Phospho); C26(Carbamidomethyl); K31(TMTpro)	Y	0.00098201	0.0567567	20	12	24	81.3602	106.207	93.3605	84.306	82.3149	91.8433	91.5244	89.1465	79.6558	107.706	104.867	95.0628	110.766	135.788	115.111	102.478	82.1241	104.28	0.00533015	0.47255	20	19	13.4167	0.0963174	1	20.6653	18.6299	115.006	0.00440202	0.443394	20.3326	18.823	97.1183	15.5144	0.159748
Q3UR33; Q61029-3	NA	IDGAVISESTPIAETIK	N-Term(TMTpro); T10(Phospho); K17(TMTpro)	N	0.00102665	0.0586446	20	12	24	81.9543	89.8003	79.0203	77.435	61.2979	91.7122	78.5307	81.6424	79.4711	88.2848	114.82	76.3621	114.427	112.387	124.899	96.2017	92.422	120.767	0.00533015	0.47255	24	21	17.0151	0.0787006	1	24.3032	19.6964	111.097	0.00368161	0.402982	24.1516	20.3531	92.3401	17.1872	0.18613
P06537	Glucocorticoid receptor OS=Mus musculus OX=10090 GN=Nr3c1 PE=1 SV=1	IQDTGDTILSSPSSVALPQVK	N-Term(TMTpro); T7(Phospho); K21(TMTpro)	Y	0.00105511	0.0588965	24	12	24	24.7476	32.5892	39.1731	28.6667	28.9851	30.9664	22.0454	25.9265	22.8813	21.3184	32.5502	30.7396	37.7646	37.3885	34.0201	44.5455	29.5043	44.1652	0.00533015	0.47255	24	23	6.16731	0.13385	1	24.9123	22.9999	39.7071	0.00588262	0.528707	24.4561	23.008	31.6645	6.59401	0.208246
Q9Z2D8	Methyl-CpG-binding domain protein 3 OS=Mus musculus OX=10090 GN=Mbd3 PE=1 SV=1	VRYDSSNQVK	N-Term(TMTpro); Y3(Phospho); K10(TMTpro)	Y	0.00105511	0.0588965	16	12	24	68.2717	86.8956	75.3287	86.7905	81.8854	77.135	112.097	104.543	99.4822	123.552	98.9752	136.859	84.0096	123.014	118.613	108.714	102.817	105.845	0.00533015	0.47255	24	17	16.6616	0.0747283	1	26.6488	15.1804	119.831	0.00351642	0.389249	25.3244	16.182	99.0398	16.6865	0.168483
F7BJB9	MORC family CW-type zinc finger protein 3 OS=Mus musculus OX=10090 GN=Morc3 PE=1 SV=1	STGQQAAADGSTASNAEEPVSYVDGESLK	N-Term(TMTpro); S14(Phospho); K29(TMTpro)	Y	0.00105511	0.0588965	8	12	24	47.0651	54.4608	55.1482	52.6835	61.8954	76.124	48.6791	58.9665	50.4479	47.6941	45.9881	52.1035	45.5207	44.1065	37.9477	48.6686	86.8987	54.5178	0.00533015	0.47255	20	9	5.56219	0.641849	1	20	7.19946	59.8393	0.0228457	1	20	8.09973	53.8884	11.444	0.212365
Q8CHI8	E1A-binding protein p400 OS=Mus musculus OX=10090 GN=Ep400 PE=1 SV=3	SSPVNRPSSATNK	N-Term(TMTpro); S2(Phospho); S8(Phospho); K13(TMTpro)	Y	0.00110306	0.0600343	20	12	24	286.615	356.593	282.158	250.229	272.62	328.356	253.206	329.606	282.248	353.542	382.129	377.565	400.798	399.325	319.705	333.348	357.48	357.961	0.00533015	0.47255	24	19	52.9868	0.0963368	1	22.4379	17.4778	382.356	0.0044028	0.443394	23.219	18.2339	329.36	52.8473	0.160455
F8WJD4	Symplekin OS=Mus musculus OX=10090 GN=Sympk PE=1 SV=1	LSVQGQAISVVGSQSTMSPLEEEVPQAK	N-Term(TMTpro); T16(Phospho); K28(TMTpro)	Y	0.00115102	0.0613853	24	12	24	32.4032	39.653	41.2721	39.4101	36.4257	37.6071	32.5176	36.1087	36.486	43.3812	45.2705	46.6012	47.4237	43.1024	42.966	46.4285	49.5579	49.0238	0.00533015	0.47255	24	23	3.42695	0.0437167	1	28	22.9999	47.8182	0.00218206	0.319053	26	23.1369	41.6113	2.82811	0.067965
Q8C9B9	Death-inducer obliterator 1 OS=Mus musculus OX=10090 GN=Dido1 PE=1 SV=4	YLSVPPSPSISESRSPPEGDTTLFLSR	N-Term(TMTpro); S7(Phospho); S9(Phospho)	Y	0.00124694	0.0613853	8	12	24	32.234	23.8428	33.2549	37.7863	42.6226	38.0328	30.5137	34.7098	34.4058	28.4241	33.0458	36.7336	28.2045	28.0221	22.1846	33.8235	35.453	34.8846	0.00533015	0.47255	20	9	4.55696	0.267255	1	20	7.48905	36.8133	0.0107606	0.724512	20	8.24452	32.7567	6.26521	0.191265
Q8BGA3	Leucine-rich repeat transmembrane neuronal protein 2 OS=Mus musculus OX=10090 GN=Lrrtm2 PE=2 SV=1	LNSLDSK	N-Term(TMTpro); S3(Phospho); K7(TMTpro)	N	0.00158504	0.0728993	20	12	24	121.013	163.759	88.6544	133.011	105.213	110.097	123.405	138.333	86.3776	140.918	193.473	139.613	165.025	177.787	191.668	151.596	176.631	201.97	0.00533015	0.47255	24	21	38.4534	0.0878661	1	26.6488	20.7297	180.215	0.00405878	0.422998	25.3244	20.9291	145.536	27.8853	0.191604
Q3UH06	Ras-responsive element-binding protein 1 OS=Mus musculus OX=10090 GN=Rreb1 PE=1 SV=2	AAATPTDTTSSK	N-Term(TMTpro); T4(Phospho); K12(TMTpro)	Y	0.00159989	0.0728993	24	8	24	275.083	298.623	254.223	238.171	186.046	225.613	187.479	230.853	234.618	209.232	272.54	252.283	287.905	293.798	270.289	236.653	319.579	303.58	0.00533015	0.47255	24	23	39.3437	0.0965869	1	22.3371	0.662863	288.291	0.0044129	0.443394	23.1685	23.0296	253.095	34.9598	0.138129
Q3UW40	Uncharacterized protein OS=Mus musculus OX=10090 GN=Rpl24 PE=2 SV=1	AITGASLADIMAK	N-Term(TMTpro); S6(Phospho); M11(Oxidation); K13(TMTpro)	Y	0.00165708	0.0746373	20	12	24	277.479	321.756	271.243	282.875	213.905	296.274	294.786	321.184	240.239	282.126	338.835	305.205	348.866	343.719	327.802	324.116	433.552	342.199	0.00533015	0.47255	24	21	37.1877	0.158771	1	28	22.9999	367.069	0.00683337	0.577096	26	22.0535	310.781	31.2152	0.100441
A2AJK6; A0A1Y7VIV0	NA	TFDEESNASLSTAR	N-Term(TMTpro); S6(Phospho)	N	0.00190312	0.079675	20	12	24	167.549	179.795	199.959	143.837	144.553	210.473	181.93	216.008	147.984	212.916	223.731	208.632	214.941	232.119	237.38	189.939	170.937	205.812	0.00533015	0.47255	24	19	23.4203	0.152898	1	20.8386	18.0003	225.714	0.00661133	0.568402	22.4193	18.5572	193.839	36.0666	0.186065
Q8BZR9	Nuclear cap-binding protein subunit 3 OS=Mus musculus OX=10090 GN=Ncbp3 PE=1 SV=1	VDHRASGAEEDDSELQR	N-Term(TMTpro); S6(Phospho)	Y	0.00216502	0.0818904	12	4	24	358.387	397.839	373.677	398.039	402.495	467.653	398.947	427.778	411.262	297.959	344.569	348.218	367.472	378.124	337.288	376.213	397.595	493.016	0.00533015	0.47255	20	9	37.8841	0.284798	1	20	8.27769	427.661	0.0113705	0.74509	20	8.63885	389.186	48.1928	0.12383
Q80WC3	Trinucleotide repeat-containing gene 18 protein OS=Mus musculus OX=10090 GN=Tnrc18 PE=1 SV=2	LGAGEQALSPSLEESGLGLLAR	N-Term(TMTpro); S9(Phospho)	Y	0.0025059	0.0926715	24	16	24	30.6181	29.2796	35.4095	33.2891	32.4282	34.8119	27.7024	29.7358	32.1957	26.441	28.9464	26.5968	28.0577	31.0119	31.7796	32.0919	40.6393	32.6719	0.00533015	0.47255	20	7	2.1216	0.266301	1	20	5.93433	32.7565	0.0107273	0.724512	20	6.46717	31.007	4.01698	0.129551
E9Q3G8	Nucleoporin 153 OS=Mus musculus OX=10090 GN=Nup153 PE=1 SV=1	RIPSAVSSPLNSPLDR	N-Term(TMTpro); S4(Phospho); S7(Phospho)	Y	0.00294667	0.103466	24	16	24	456.46	515.121	466.285	423.802	542.546	614.259	365.666	365.85	419.155	372.184	411.102	363.651	460.429	452.18	383.239	425.154	558.914	555.379	0.00533015	0.47255	20	5	64.9014	0.185727	1	20	4.38982	495.401	0.00783829	0.626766	20	4.69491	441.797	77.0014	0.174291
Q9WTL8-4	Isoform 4 of Aryl hydrocarbon receptor nuclear translocator-like protein 1 OS=Mus musculus OX=10090 GN=Arntl	GSSPSSCGSSPLNITSTPPPDASSPGGKK	N-Term(TMTpro); C7(Carbamidomethyl); S23(Phospho); S24(Phospho); K28(TMTpro); K29(TMTpro)	Y	0.00412076	0.120865	20	16	24	52.3872	69.6251	69.5012	41.5141	42.6218	53.8741	38.7579	41.0964	46.3094	36.9229	49.8121	61.9378	63.8779	70.4195	60.7968	58.1621	68.5695	66.4584	0.00533015	0.47255	20	1	13.7786	0.0505505	1	21.4687	1.36219	65.2336	0.00248403	0.338516	20.7343	1.17616	53.6247	12.1178	0.225975
A0A087WP92; G5E870	NA	TESSCVKSGSGSESTGAEER	N-Term(TMTpro); C5(Carbamidomethyl); K7(TMTpro); S8(Phospho); S10(Phospho)	N	0.00983258	0.187764	16	20	24	37.1894	48.4961	58.4197	30.0048	34.0544	45.5391	25.5225	34.1395	33.2434	50.4485	55.831	55.8031	69.4738	55.5395	54.4408	38.2441	30.5518	43.5093	0.00533015	0.47255	20	19	15.1671	0.0865754	1	20	17.8194	59.6619	0.00400598	0.419729	20	18.4097	44.1018	17.1891	0.389761
E9QP00	Transformer-2 protein homolog alpha OS=Mus musculus OX=10090 GN=Tra2a PE=1 SV=1	RDSYYDR	N-Term(TMTpro); S3(Phospho)	Y	7.42789e-06	0.00291069	24	8	24	702.091	683.865	300.429	537.175	264.231	314.282	575.944	459.038	545.542	438.309	584.519	694.109	694.324	738.714	684.295	718.249	815.149	812.824	0.00754717	0.56012	24	23	145.968	0.132991	1	27.3829	22.9999	787.07	0.00793334	0.626766	25.6915	23.1001	593.149	110.661	0.186565
Q91YE7	RNA-binding protein 5 OS=Mus musculus OX=10090 GN=Rbm5 PE=1 SV=1	RDSDYKR	N-Term(TMTpro); S3(Phospho); K6(TMTpro)	Y	1.72849e-05	0.00505468	24	8	24	987.779	857.98	357.037	773.833	461.347	501.904	804.28	649.936	649.595	708.563	775.813	772.29	957.01	983.727	828.803	1014.45	1166.3	1068.91	0.00754717	0.56012	24	23	187.97	0.137503	1	28	22.9999	1087.72	0.00816786	0.62758	26	23.1369	804.947	142.472	0.176996
Q8CJF7	Protein ELYS OS=Mus musculus OX=10090 GN=Ahctf1 PE=1 SV=1	EVSVSSVTEEPK	N-Term(TMTpro); S3(Phospho); K12(TMTpro)	Y	6.59296e-05	0.0120578	16	16	24	225.893	235.962	261.076	240.025	173.289	247.825	283.637	326.377	230.778	343.815	340.046	345.827	297.181	315.643	309.949	290.693	363.418	288.726	0.00754717	0.56012	24	17	40.4159	0.0751631	1	25.5527	15.4189	343.921	0.00480742	0.461724	24.7763	16.2502	283.627	36.0745	0.12719
Q4FK66	Pre-mRNA-splicing factor 38A OS=Mus musculus OX=10090 GN=Prpf38a PE=1 SV=1	SYRDLDKPR	N-Term(TMTpro); Y2(Phospho); K7(TMTpro)	Y	9.38452e-05	0.0143649	24	8	24	227.456	257.966	179.022	229.392	163.462	192.327	264.831	214.658	261.924	271.37	326.803	310.831	302.868	325.312	291.745	315.806	324.449	410.171	0.00754717	0.56012	24	21	67.394	0.0355974	1	28	22.9999	346.971	0.0024776	0.338516	26	22.0535	271.673	22.0613	0.0812053
Q497V5	S1 RNA-binding domain-containing protein 1 OS=Mus musculus OX=10090 GN=Srbd1 PE=2 SV=2	SLGLGPGEK	N-Term(TMTpro); S1(Phospho); K9(TMTpro)	Y	0.000119057	0.0170893	24	8	24	171.184	105.764	105.123	145.4	105.434	106.907	147.593	119.001	104.982	149.348	169.653	141.492	191.367	167.867	175.837	213.078	204.706	184.205	0.00754717	0.56012	24	23	30.1305	0.0381582	1	28	22.9999	200.586	0.00263583	0.342011	26	23.1369	151.869	20.7625	0.136713
E9Q6J5	Biorientation of chromosomes in cell division protein 1-like 1 OS=Mus musculus OX=10090 GN=Bod1l PE=1 SV=1	RSSDSK	N-Term(TMTpro); S3(Phospho); K6(TMTpro)	Y	0.000124726	0.0170893	24	8	24	533.206	491.136	326.454	339.12	305.318	338.465	364.721	390.27	437.751	348.472	491.945	402.287	523.086	595.205	403.444	550.773	507.848	534.275	0.00754717	0.56012	24	21	68.7161	0.15898	1	25.422	22.9999	535.979	0.00926951	0.670964	24.711	21.9894	439.644	81.7897	0.186036
Z4YJT3	La-related protein 1 OS=Mus musculus OX=10090 GN=Larp1 PE=1 SV=1	SLPTTVPESPNYR	N-Term(TMTpro); S1(Phospho); S9(Phospho)	Y	0.000124726	0.0170893	16	16	24	197.051	224.155	260.652	208.226	133.197	205.74	330.919	291.769	284.302	302.348	323.029	383.786	295.565	325.573	300.58	254.945	310.711	306.144	0.00754717	0.56012	24	17	54.0408	0.056693	1	23.8369	15.1151	336.423	0.00374674	0.405579	23.9185	16.0545	274.509	55.7231	0.202991
Q9JI44	DNA methyltransferase 1-associated protein 1 OS=Mus musculus OX=10090 GN=Dmap1 PE=1 SV=1	RESASSSSSVKK	N-Term(TMTpro); S5(Phospho); S6(Phospho); S7(Phospho); K11(TMTpro); K12(TMTpro)	Y	0.000130396	0.0173799	24	8	24	350.628	361.935	344.498	265.133	212.35	307.137	359.015	359.58	347.669	309.244	374.874	375.637	390.1	421.526	354.868	414.13	361.46	488.015	0.00754717	0.56012	24	21	36.6834	0.19295	1	27.5346	22.9999	422.611	0.0109682	0.730949	25.7673	22.035	357.321	41.9938	0.117524
Q8BWN8; Q9QYR7	NA	ADSHGELDLAR	N-Term(TMTpro); S3(Phospho)	N	0.000232949	0.0246416	24	8	24	230.318	209.729	161.525	198.691	180.539	226.111	226.243	232.712	190.712	272.203	241.255	218.597	287.236	239.061	309.908	324.582	242.553	299.165	0.00754717	0.56012	24	21	43.2222	0.0743264	1	28	22.9999	289.866	0.00476018	0.461472	26	22.0535	239.275	17.6801	0.0738903
O35130	Ribosomal RNA small subunit methyltransferase NEP1 OS=Mus musculus OX=10090 GN=Emg1 PE=1 SV=1	RFSVQEQDWETTPPKK	N-Term(TMTpro); S3(Phospho); K15(TMTpro); K16(TMTpro)	Y	0.000238958	0.0246416	24	8	24	465.424	521.198	302.169	441.546	333.493	406.772	395.5	414.155	425.034	376.003	445.247	486.336	498.74	466.608	478.996	530.135	629.39	556.786	0.00754717	0.56012	24	23	60.8411	0.188145	1	28	22.9999	571.283	0.0107308	0.724512	26	23.1369	457.575	52.8124	0.115418
Q6ZQH8	Nucleoporin NUP188 homolog OS=Mus musculus OX=10090 GN=Nup188 PE=1 SV=2	GAPSSPAAGVLPSPQGK	N-Term(TMTpro); S13(Phospho); K17(TMTpro)	Y	0.000249348	0.0253133	24	8	24	33.4634	33.5492	30.3058	22.9998	21.7505	26.0058	24.6345	24.4467	29.0276	34.3857	32.4542	36.2456	27.883	41.7331	26.8438	34.7486	36.8362	37.7838	0.00754717	0.56012	24	21	5.2877	0.205158	1	23.3882	15.9985	34.7054	0.0115671	0.747625	23.6941	18.4701	30.8461	4.58522	0.148648
G3UWX1	Replication factor C subunit 1 OS=Mus musculus OX=10090 GN=Rfc1 PE=1 SV=2	IINDSDSESEETVQVK	N-Term(TMTpro); T12(Phospho); K16(TMTpro)	Y	0.000325493	0.0305138	24	12	24	17.8781	15.2812	17.7515	16.7267	17.1163	23.6663	11.937	12.293	13.3326	16.4841	13.1506	16.2093	16.6751	15.0827	17.7983	17.2594	25.0761	19.1969	0.00754717	0.56012	24	1	1.62078	0.492001	1	20	2.99993	20.3634	0.0244918	1	22	2.10829	16.5899	2.75003	0.165766
E9Q1A8	HMG box-containing protein 1 OS=Mus musculus OX=10090 GN=Hbp1 PE=1 SV=1	AASCDNEEEIQMGTHK	N-Term(TMTpro); S3(Phospho); C4(Carbamidomethyl); K16(TMTpro)	Y	0.000364845	0.0326558	16	16	24	94.9681	86.5615	85.9392	100.495	82.1482	91.6788	87.7524	100.608	82.029	110.733	131.757	145.521	106.062	113.59	116.481	98.4306	100.552	112.086	0.00754717	0.56012	24	17	10.3727	0.110148	1	22.1381	15.6434	130.179	0.00672737	0.575587	23.069	16.3209	103.031	15.8366	0.153707
Q91YR7	Pre-mRNA-processing factor 6 OS=Mus musculus OX=10090 GN=Prpf6 PE=1 SV=1	LSQVSDSVSGQTVVDPK	N-Term(TMTpro); T12(Phospho); K17(TMTpro)	Y	0.000425281	0.0341498	24	8	24	23.6955	24.1567	26.0275	19.0184	19.0341	20.8217	21.783	20.8363	20.624	29.8091	20.6056	32.2389	25.2249	30.426	26.0144	27.9275	30.2442	38.1953	0.00754717	0.56012	24	21	5.10809	0.104888	1	27.2329	22.9999	31.7081	0.00644482	0.566248	25.6164	22.0246	25.5537	4.36788	0.170929
Q8CCI5	RING1 and YY1-binding protein OS=Mus musculus OX=10090 GN=Rybp PE=1 SV=1	SSSTSSSTVTSSAGSEQQNQSSSGSESTDK	N-Term(TMTpro); S3(Phospho); K30(TMTpro)	Y	0.000425281	0.0341498	24	8	24	25.3724	33.3611	33.305	22.2256	16.9694	24.9612	18.0627	30.3647	22.9259	22.355	26.0139	32.156	31.0716	29.3231	36.708	31.0436	44.9376	47.8898	0.00754717	0.56012	24	23	6.79181	0.0886538	1	26.9377	22.9999	41.2582	0.00555983	0.513839	25.4688	23.0767	29.7815	7.7607	0.260587
Q8K019; F8WI22	NA	SGSGSVGNGSSRYSPSQNSPIHHIPSR	N-Term(TMTpro); S11(Phospho); S14(Phospho); S16(Phospho)	N	0.000425281	0.0341498	24	8	24	13.6755	19.1457	19.7807	12.8886	15.9598	15.0036	16.2671	15.0339	15.839	16.5844	17.0142	20.559	21.3092	21.8335	16.3772	16.855	21.1344	23.9872	0.00754717	0.56012	24	21	2.4668	0.219051	1	25.2926	22.9999	20.6732	0.0122421	0.76904	24.6463	21.9889	17.7793	2.33245	0.13119
Q9JJA7	Cyclin-L2 OS=Mus musculus OX=10090 GN=Ccnl2 PE=1 SV=1	SREQSYSRSPSR	N-Term(TMTpro); S5(Phospho); S7(Phospho)	Y	0.000443772	0.0347793	16	16	24	52.8067	55.0144	62.2222	49.2078	42.0608	50.0105	46.4408	67.8376	54.0847	72.5311	62.0385	77.389	62.8895	71.5752	61.337	52.4764	53.9604	64.6236	0.00754717	0.56012	20	17	10.4728	0.0940159	1	20	15.8206	71.1007	0.00585444	0.528658	20	16.4103	59.6434	10.4924	0.175919
Q8CGF7	Transcription elongation regulator 1 OS=Mus musculus OX=10090 GN=Tcerg1 PE=1 SV=2	AVDSSSMREDLFK	N-Term(TMTpro); S5(Phospho); K13(TMTpro)	Y	0.000487075	0.0378701	16	20	24	92.9859	106.026	104.9	100.6	86.2499	103.157	91.57	102.341	99.5411	118.961	125.038	114.397	122.205	122.505	108.183	108.906	139.917	109.725	0.00754717	0.56012	24	21	13.4434	0.122738	1	25.5527	16.8878	121.391	0.00739604	0.601289	24.7763	19.027	108.717	11.9598	0.110009
Q6DI81	Nuclear factor 1 OS=Mus musculus OX=10090 GN=Nfia PE=2 SV=1	LKSVEDEMDSPGEEPFYTGQGR	N-Term(TMTpro); K2(TMTpro); S3(Phospho)	Y	0.000621881	0.0435161	24	12	24	199.083	212.442	155.046	182.624	178.156	181.492	155.513	161.003	164.8	177.189	191.892	186.266	181.756	220.962	184.853	191.412	240.851	263.301	0.00754717	0.56012	24	23	18.5094	0.190366	1	27.0845	22.9999	230.505	0.0108407	0.727401	25.5422	23.0841	191.783	24.8028	0.129328
Q3U3C9	Genetic suppressor element 1 OS=Mus musculus OX=10090 GN=Gse1 PE=1 SV=2	KGPPMQEADQDSEEDSEEDSEEEAEEAPR	N-Term(TMTpro); K1(TMTpro); M5(Oxidation); S16(Phospho); S20(Phospho)	Y	0.000672624	0.0456011	24	8	24	21.1339	18.9568	14.1027	18.6584	14.8614	11.6753	18.2285	17.1688	12.9078	17.0932	18.4037	20.291	19.0146	26.5057	20.8226	20.3379	21.8755	22.2659	0.00754717	0.56012	24	23	2.63712	0.155218	1	24.4226	21.4975	21.837	0.00907822	0.664371	24.2113	22.257	18.5895	2.50386	0.134693
E9Q3G8	Nucleoporin 153 OS=Mus musculus OX=10090 GN=Nup153 PE=1 SV=1	RIPSAVSSPLNSPLDR	N-Term(TMTpro); S7(Phospho); S8(Phospho); S12(Phospho)	Y	0.000684431	0.0460827	8	4	24	57.1258	58.7185	65.7745	74.7731	55.2533	61.1748	46.2596	46.2029	44.5291	40.5873	48.7698	45.0622	51.3977	52.164	41.1794	51.154	75.4998	52.1785	0.00754717	0.56012	24	3	9.46052	0.152734	1	21.4687	3.22462	61.8794	0.00895151	0.664344	22.7343	3.12826	53.275	9.72468	0.182538
B2RUG7	Zinc finger RNA binding protein OS=Mus musculus OX=10090 GN=Zfr PE=2 SV=1	RDSDGVDGFEAEGKK	N-Term(TMTpro); S3(Phospho); K14(TMTpro); K15(TMTpro)	Y	0.000736684	0.0461145	24	8	24	1742.01	1729.16	1537.19	1673.49	1574.14	1638.13	1630.08	1730.67	1598.29	1768.93	1900.59	1874.27	1888.99	1884.27	1749.31	1805.94	2477.97	2090.35	0.00754717	0.56012	24	21	166.974	0.170816	1	28	22.9999	2107.78	0.00986706	0.690447	26	22.0535	1799.45	107.79	0.0599015
P48678	Prelamin-A/C OS=Mus musculus OX=10090 GN=Lmna PE=1 SV=2	GRASSHSSQSQGGGSVTK	N-Term(TMTpro); S5(Phospho); S7(Phospho); S8(Phospho); K18(TMTpro)	Y	0.000829193	0.0498976	24	4	24	197.038	181.758	202.411	213.043	182.231	255.336	282.852	248.471	248.547	345.061	337.414	297.413	258.96	290.952	298.488	264.819	324.865	351.209	0.00754717	0.56012	24	17	39.1723	0.0539185	1	28	15.29	327.033	0.0035838	0.394479	26	16.3073	263.766	30.7053	0.116411
Q8BJ05-2; Q8BJ05	NA	STNVRHSYDDGASTR	N-Term(TMTpro); S7(Phospho)	N	0.000868818	0.0514282	24	8	24	230.121	316.148	150.149	188.793	131.948	185.538	224.28	177.066	183.99	194.743	224.343	191.64	269.722	363.925	279.223	275.791	262.592	312.353	0.00754717	0.56012	24	21	55.5805	0.116016	1	24.3032	22.4448	291.457	0.00704031	0.583318	24.1516	21.7187	231.489	58.1808	0.251332
Q8BIX3	ARL14 effector protein OS=Mus musculus OX=10090 GN=Arl14ep PE=1 SV=1	ATSAASDRQIIPAK	N-Term(TMTpro); S3(Phospho); S6(Phospho); K14(TMTpro)	N	0.00098201	0.0567567	16	12	24	70.0498	83.5804	86.6046	73.0013	65.4658	97.6292	96.8546	81.538	93.5604	97.1232	114.209	111.501	97.0104	94.88	118.24	77.671	94.1741	89.5108	0.00754717	0.56012	24	17	13.5648	0.101618	1	22.0399	16.1685	108.508	0.00626819	0.55321	23.02	16.5966	91.6512	16.626	0.181405
Q9D2D7	Zinc finger protein 687 OS=Mus musculus OX=10090 GN=Znf687 PE=1 SV=1	SSGSAEQSLVGLR	N-Term(TMTpro); S4(Phospho)	Y	0.00098201	0.0567567	24	12	24	158.042	153.845	102.947	153.939	127.691	137.642	133.553	132.891	133.503	137.679	153.827	156.417	146.077	189.617	154.061	172.861	167.018	212.592	0.00754717	0.56012	24	23	14.4249	0.249823	1	28	22.9999	183.846	0.0137141	0.826767	26	23.1369	152.239	13.5298	0.0888725
Q3UXZ9	Lysine-specific demethylase 5A OS=Mus musculus OX=10090 GN=Kdm5a PE=1 SV=2	RVKSQSDSGEVNR	N-Term(TMTpro); K3(TMTpro); S4(Phospho)	Y	0.00110306	0.0600343	24	12	24	233.051	238.551	175.496	212.457	173.838	223.687	182.358	185.952	188.311	190.026	196.528	200.294	233.114	232.855	224.688	206.704	286.903	249.274	0.00754717	0.56012	24	1	27.3906	0.204303	1	25.5527	22.9999	249.063	0.0115253	0.747625	24.7763	24.0549	213.81	25.308	0.118367
Q8BWL9	Uncharacterized protein (Fragment) OS=Mus musculus OX=10090 GN=Krcc1 PE=2 SV=1	KRSSEEMDLNK	N-Term(TMTpro); K1(TMTpro); S3(Phospho); K11(TMTpro)	N	0.00111297	0.0604056	20	16	24	181.028	207.785	133.75	156.107	116.7	163.878	153.415	117.661	117.687	129.2	177.579	115.697	223.309	200.224	189.958	196.642	212.33	192.313	0.00754717	0.56012	24	23	41.6587	0.0796864	1	23.4988	23	204.566	0.00506158	0.481416	23.7494	23.0025	165.507	35.4225	0.214024
A0A0N4SUH4	Pumilio homolog 3 OS=Mus musculus OX=10090 GN=Pum3 PE=1 SV=1	KFQPDGESDESGAK	N-Term(TMTpro); K1(TMTpro); S8(Phospho); K14(TMTpro)	Y	0.0011362	0.0609908	4	8	24	251.815	274.24	310.953	227.196	234	316.831	195.155	242.726	211.802	199.665	223.258	238.905	258.047	250.344	234.981	253.603	263.165	289.559	0.00754717	0.56012	20	3	27.3604	0.220017	1	23.3882	22.9999	269.785	0.0122888	0.769247	21.6941	1.44697	245.668	30.832	0.125503
O35185	Class E basic helix-loop-helix protein 40 OS=Mus musculus OX=10090 GN=Bhlhe40 PE=1 SV=1	IPSAQPPPTCLPK	N-Term(TMTpro); S3(Phospho); C10(Carbamidomethyl); K13(TMTpro)	Y	0.00119031	0.0613853	4	8	24	105.737	106.104	82.4933	47.1754	63.0342	51.7967	37.4072	58.3187	55.1412	49.5943	51.6507	74.3887	57.2092	61.7293	57.637	80.253	87.7495	125.798	0.00754717	0.56012	20	3	7.11133	0.0845004	1	25.6848	22.9999	96.3251	0.00532995	0.497285	22.8424	0.519329	68.4144	24.9687	0.364962
Q3UMU9-2; Q3UMU9	NA	RSEGLSLER	N-Term(TMTpro); S2(Phospho)	N	0.00119031	0.0613853	16	16	24	75.6577	90.9666	79.0203	73.2075	58.045	83.6821	120.601	127.892	75.143	134.96	165.659	129.753	87.3774	130.095	148.475	139.374	129.106	161.369	0.00754717	0.56012	24	19	38.4931	0.100027	1	28	15.3475	143.754	0.00618196	0.548068	26	17.4173	110.96	17.5753	0.158393
Q6IR21	Aptx protein (Fragment) OS=Mus musculus OX=10090 GN=Aptx PE=2 SV=1	KRSDCDSEEMEAESGTGLAPGSSPSQCSVSPK	N-Term(TMTpro); K1(TMTpro); S3(Phospho); C5(Carbamidomethyl); S7(Phospho); M10(Oxidation); C27(Carbamidomethyl); K32(TMTpro)	N	0.00182038	0.0792593	20	12	24	89.8251	109.14	108.128	82.4874	92.4043	119.501	94.9848	101.688	94.0208	123.043	124.193	112.97	125.033	135.931	121.389	99.5529	132.391	119.417	0.00754717	0.56012	24	21	17.1897	0.124756	1	23.0626	18.6586	127.268	0.0075023	0.604908	23.5313	19.8139	110.263	15.1168	0.137098
NA	NA	MLQALSPK	N-Term(TMTpro); S6(Phospho); K8(TMTpro)	N	0.00190312	0.079675	20	12	24	10.232	13.8977	10.9665	12.1669	7.2175	10.8829	12.0601	13.5723	8.84035	14.201	14.1615	15.2095	15.2765	17.7082	12.9578	14.7851	12.155	16.8222	0.00754717	0.56012	24	21	2.45917	0.137062	1	24.1849	19.1432	15.4098	0.00814499	0.62758	24.0925	20.0755	12.9532	2.2737	0.175532
Q9JJA7	Cyclin-L2 OS=Mus musculus OX=10090 GN=Ccnl2 PE=1 SV=1	SREQSYSR	N-Term(TMTpro); S5(Phospho)	Y	0.00205329	0.0807377	16	16	24	147.127	131.829	127.94	121.205	115.347	135.392	134.302	188.777	136.305	181.65	147.486	210.247	142.701	197.313	151.018	129.016	129.188	169.733	0.00754717	0.56012	20	17	21.2634	0.304794	1	20.9263	15.4103	180.059	0.0162741	0.9175	20.4632	16.2315	151.942	26.0952	0.171744
Q91ZX6	Sentrin-specific protease 2 OS=Mus musculus OX=10090 GN=Senp2 PE=1 SV=2	RRSSSTLFSTAVDTDEIPAK	N-Term(TMTpro); S3(Phospho); S4(Phospho); K20(TMTpro)	N	0.00205329	0.0807377	20	16	24	513.666	544.342	465.82	436.874	451.958	474.621	434.63	511.883	413.01	463.172	527.644	438.243	519.205	579.14	517.773	486.232	560.774	552.121	0.00754717	0.56012	24	23	50.6441	0.172085	1	23.0626	22.6994	536.832	0.00993073	0.69243	23.5313	22.8558	493.221	40.8197	0.0827615
B0G0Y1; Q91WL5; O35728	NA	ELSSPVTFPDGR	N-Term(TMTpro); S4(Phospho)	N	0.0025059	0.0926715	20	12	24	43.6827	51.1201	60.2645	53.1012	44.5248	47.441	46.3705	56.6903	47.5169	53.8249	59.4987	55.3835	55.1704	63.4881	72.4378	57.5633	60.3371	61.6814	0.00754717	0.56012	24	21	6.88487	0.12999	1	24.665	19.8955	62.1805	0.00777671	0.624463	24.3325	20.4591	55.0384	6.54846	0.11898
A0A0R4J1C0	Histone-lysine N-methyltransferase EZH1 OS=Mus musculus OX=10090 GN=Ezh1 PE=1 SV=1	EGDSDRDTGNDWASSSSEANSR	N-Term(TMTpro); S4(Phospho)	Y	0.00251154	0.0926715	16	16	24	198.356	126.239	223.439	174.482	141.704	155.682	177.623	234.109	152.5	248.003	248.827	194.276	211.74	243.555	259.454	188.105	190.231	179.03	0.00754717	0.56012	20	19	36.5853	0.150725	1	20.4948	17.4962	239.105	0.00884883	0.659221	20.2474	18.26	196.701	38.6433	0.196457
Q8BYH8; B7ZNF8	NA	VKSEPVSPK	N-Term(TMTpro); K2(TMTpro); S7(Phospho); K9(TMTpro)	N	0.0026257	0.0952691	24	8	24	54.3083	79.207	75.6381	52.0701	50.1159	67.0936	59.272	64.8336	58.3831	82.6242	87.3123	82.2361	64.706	92.1634	91.5145	70.6727	83.5521	96.4681	0.00754717	0.56012	24	21	15.8948	0.117727	1	23.1702	17.1182	86.3974	0.00713111	0.587058	23.5851	19.0308	72.888	16.0885	0.220729
A2AJT5	Arginine/serine-rich protein PNISR OS=Mus musculus OX=10090 GN=Pnisr PE=1 SV=1	SKFDSDEEDEDAENLEAVSSGK	N-Term(TMTpro); K2(TMTpro); S19(Phospho); S20(Phospho); K22(TMTpro)	Y	0.00459134	0.129997	12	4	24	33.0994	31.9105	30.1861	48.318	55.4107	39.0497	44.1305	52.5074	39.1418	29.9799	29.4315	27.112	31.4131	31.4438	30.9066	42.3602	51.8187	49.1311	0.00754717	0.56012	20	7	7.45265	0.161957	1	20	8.5007	48.3335	0.00942043	0.672366	20	7.75035	38.5496	14.7127	0.381656
P40645	Transcription factor SOX-6 OS=Mus musculus OX=10090 GN=Sox6 PE=1 SV=2	TSPVNLPNK	N-Term(TMTpro); S2(Phospho); K9(TMTpro)	N	0.00546741	0.13747	16	16	24	239.763	349.58	373.578	285.612	316.655	364.63	342.918	365.198	309.044	486.51	563.302	395.971	411.005	475.004	420.499	347.252	287.669	319.31	0.00754717	0.56012	20	17	79.3326	0.0811642	1	20	15.9531	487.442	0.00514419	0.486909	20	16.4766	376.916	94.8056	0.25153
Q80ZK9	WD and tetratricopeptide repeats protein 1 OS=Mus musculus OX=10090 GN=Wdtc1 PE=1 SV=1	KDSISEDEMVLR	N-Term(TMTpro); K1(TMTpro); S3(Phospho)	N	0.00613889	0.145174	16	20	24	130.458	166.966	164.702	130.021	144.35	155.213	132.661	144.179	146.879	187.295	175.338	163.843	180.885	171.146	170.881	140.951	157.577	151.504	0.00754717	0.56012	20	19	18.9311	0.0926369	1	20	16.9344	179.288	0.0057789	0.527305	20	17.9672	156.418	21.5315	0.137654
Q0VBD2	Protein MCM10 homolog OS=Mus musculus OX=10090 GN=Mcm10 PE=1 SV=1	QAAAQSPR	N-Term(TMTpro); S6(Phospho)	N	0.0123623	0.21596	16	8	24	142.362	194.47	348.776	202.506	218.965	188.39	281.402	419.8	286.114	644.012	778.272	254.156	255.224	270.755	223.432	155.243	261.826	164.588	0.00754717	0.56012	20	15	72.5857	0.298781	1	20	14.8618	559.491	0.015998	0.913846	20	14.9309	316.101	162.093	0.512788
A2AIV2	Protein virilizer homolog OS=Mus musculus OX=10090 GN=Virma PE=1 SV=1	SFLSEPSSPGR	N-Term(TMTpro); S7(Phospho); S8(Phospho)	Y	0.0180311	0.261497	12	8	24	46.344	45.2632	48.713	52.4039	48.5038	56.7569	46.6322	70.0921	54.1817	34.3236	42.5824	53.616	34.2897	37.0039	38.6647	55.3366	51.2038	47.3273	0.00754717	0.56012	20	9	7.96937	0.22189	1	20	10.0884	57.456	0.0123792	0.77244	20	9.54418	48.6334	8.69435	0.178773
E9Q7G0; F6ZQA3	NA	VSSETHQGPGTPESK	N-Term(TMTpro); T5(Phospho); T11(Phospho); K15(TMTpro)	N	3.36564e-05	0.00856403	24	8	24	245.371	347.053	297.633	262.928	183.284	257.175	379.378	293.578	238.229	321.857	396.828	290.344	339.293	403.667	395.753	397.029	443.494	496.463	0.0105521	0.646085	24	21	77.8447	0.066353	1	28	22.9999	445.239	0.00578628	0.527305	26	22.0535	335.307	51.6366	0.153998
Q8BMC4	Nucleolar protein 9 OS=Mus musculus OX=10090 GN=Nop9 PE=1 SV=1	ALSSILED	N-Term(TMTpro); S3(Phospho)	Y	6.29328e-05	0.0120578	24	8	24	28.0319	21.5633	8.3582	19.2105	10.7257	7.73257	23.2565	16.8344	17.7134	19.3049	23.3549	21.7696	24.7009	25.1439	24.8453	32.444	22.3961	33.0087	0.0105521	0.646085	24	21	5.0075	0.212604	1	28	22.9999	29.2913	0.0159277	0.912491	26	22.0535	21.357	4.50822	0.211089
B9EKS2	Jumonji domain containing 1B OS=Mus musculus OX=10090 GN=Kdm3b PE=1 SV=1	SASDSGCDPATKK	N-Term(TMTpro); S1(Phospho); C7(Carbamidomethyl); K12(TMTpro); K13(TMTpro)	Y	8.41657e-05	0.0140454	24	12	24	190.173	205.632	159.074	182.488	152.27	183.612	152.25	154.687	138.867	175.301	174.044	185.536	180.555	187.606	171.758	185.251	213.101	216.75	0.0105521	0.646085	24	1	15.8699	0.161972	1	25.1646	22.9999	203.264	0.0125994	0.783683	24.5823	24.0371	178.746	19.5672	0.10947
Q9DC28	Casein kinase I isoform delta OS=Mus musculus OX=10090 GN=Csnk1d PE=1 SV=2	GTQEVAPPTPLTPTSHTANTSPRPVSGMER	N-Term(TMTpro); T12(Phospho); T14(Phospho); M28(Oxidation)	Y	0.000108073	0.0164146	24	4	24	77.0397	83.5434	80.9677	103.068	68.1848	86.6238	86.0747	100.569	88.1116	99.3409	103.377	109.133	118.051	112.223	112.189	92.9327	151.336	131.535	0.0105521	0.646085	24	19	18.4898	0.114922	1	28	22.9999	125.162	0.00935568	0.67145	26	20.9702	100.38	4.71394	0.0469611
F6XZS9	Sterol regulatory element-binding protein 1 (Fragment) OS=Mus musculus OX=10090 GN=Srebf1 PE=1 SV=1	ASSSGGSDSEPDSPAFEDSQVK	N-Term(TMTpro); S7(Phospho); S9(Phospho); K22(TMTpro)	N	0.000124726	0.0170893	16	16	24	212.412	287.186	283.079	190.855	213.17	316.133	268.22	258.186	241.36	484.921	430.347	535.898	392.615	425.903	483.038	277.763	354.905	284.524	0.0105521	0.646085	20	19	113.331	0.0216163	1	20.8386	16.2381	496.637	0.00214086	0.316292	20.4193	17.6548	332.769	131.375	0.394792
Q3TSR4	Uncharacterized protein OS=Mus musculus OX=10090 GN=Ndrg1 PE=2 SV=1	SRTASGSSVTSLEGTR	N-Term(TMTpro); S1(Phospho); S5(Phospho)	N	0.000124726	0.0170893	16	16	24	435.745	541.815	485.498	467.703	401.13	484.342	608.613	500.503	503.439	595.55	575.324	667.329	489.917	586.686	608.207	578.984	517.52	574.343	0.0105521	0.646085	24	19	63.6405	0.176524	1	23.6105	15.2825	613.151	0.0135711	0.822482	23.8052	17.1272	534.845	64.3834	0.120378
Q1AJD0	Histone acetyltransferase OS=Mus musculus OX=10090 GN=Kat7 PE=2 SV=1	RNSGLSK	N-Term(TMTpro); S3(Phospho); K7(TMTpro)	Y	0.000212641	0.0246416	16	12	24	458.798	466.64	413.866	568.795	534.041	483.281	715.635	780.249	531.457	656.474	653.366	693.465	562.481	583.94	553.148	522.845	660.296	535.737	0.0105521	0.646085	24	15	84.6874	0.141764	1	25.0378	12.5335	688.237	0.0112268	0.741168	24.5189	13.799	574.299	93.3188	0.162492
H3BKM2	Nuclear-interacting partner of ALK OS=Mus musculus OX=10090 GN=Zc3hc1 PE=1 SV=1	LCSSSSSDTSPR	N-Term(TMTpro); C2(Carbamidomethyl); S4(Phospho); S5(Phospho)	Y	0.000218179	0.0246416	16	16	24	37.5596	45.5835	46.5439	35.7752	39.6753	47.4873	50.1863	43.0807	39.0608	91.5545	77.4387	82.5851	47.9696	62.7736	61.4746	46.6857	69.9293	42.8162	0.0105521	0.646085	24	17	10.809	0.120713	1	20.7516	15.3006	84.1038	0.0097645	0.686908	22.3758	16.1738	54.5358	16.8228	0.308472
F6XZS9	Sterol regulatory element-binding protein 1 (Fragment) OS=Mus musculus OX=10090 GN=Srebf1 PE=1 SV=1	ASSSGGSDSEPDSPAFEDSQVK	N-Term(TMTpro); S13(Phospho); K22(TMTpro)	N	0.000228569	0.0246416	16	16	24	131.245	219.836	188.07	122.906	130.83	228.858	162.39	153.68	137.117	358.204	312.572	371.111	280.425	354.668	349.501	155.835	225.361	200.205	0.0105521	0.646085	20	19	104.576	0.0257817	1	20.0808	16.682	364.845	0.00250546	0.338516	20.0404	17.8434	227.79	112.044	0.491872
E9Q7G0; F6ZQA3	NA	VSSETHQGPGTPESKK	N-Term(TMTpro); T5(Phospho); T11(Phospho); K15(TMTpro); K16(TMTpro)	N	0.000228569	0.0246416	24	8	24	157.317	261.626	188.788	157.345	126.56	179.938	180.901	165.373	176.254	178.754	224.445	215.24	198.497	285.445	247.188	224.142	261.388	353.993	0.0105521	0.646085	24	21	46.479	0.111969	1	27.3829	22.9999	280.082	0.00914597	0.66616	25.6915	22.0296	212.28	48.4937	0.228442
E9Q1A8	HMG box-containing protein 1 OS=Mus musculus OX=10090 GN=Hbp1 PE=1 SV=1	SCGSPGSSQLSSSSLYAK	N-Term(TMTpro); C2(Carbamidomethyl); S4(Phospho); K18(TMTpro)	Y	0.000238958	0.0246416	16	16	24	215.205	208.434	183.794	223.335	174.391	205.319	284.896	233.919	232.142	320.933	285.368	306.628	226.688	262.069	256.805	301.719	216.464	311.85	0.0105521	0.646085	24	17	34.2028	0.200496	1	27.3829	14.9839	304.312	0.0151447	0.877897	25.6915	16.1282	245.669	29.5221	0.12017
Q0VBL3	RNA-binding protein 15 OS=Mus musculus OX=10090 GN=Rbm15 PE=1 SV=1	KNSASAERDR	N-Term(TMTpro); K1(TMTpro); S3(Phospho)	Y	0.000238958	0.0246416	24	8	24	96.2492	131.162	93.3783	88.1316	60.7033	91.1559	93.7365	79.8965	113.368	97.4556	121.518	154.647	103.244	148.561	127.154	109.612	161.121	204.733	0.0105521	0.646085	24	21	25.9878	0.228333	1	28	22.9999	156.509	0.0169341	0.942585	26	22.0535	116.486	23.397	0.200857
D3Z5I1	Zinc finger CCCH-type antiviral protein 1 OS=Mus musculus OX=10090 GN=Zc3hav1 PE=1 SV=1	VAASGSPGK	N-Term(TMTpro); S6(Phospho); K9(TMTpro)	Y	0.000238958	0.0246416	16	16	24	446.593	488.321	602.384	465.912	419.922	513.206	512.659	681.487	495.38	695.625	772.255	776.713	611.831	598.905	614.913	448.448	633.381	519.246	0.0105521	0.646085	20	17	115.925	0.0767018	1	20	15.2109	748.788	0.00657144	0.568402	20	16.1054	583.711	124.626	0.213507
Q9WV02; Q91VM5	NA	DGYGGSRDSYSSSRSDLYSSGR	N-Term(TMTpro); S9(Phospho); S11(Phospho)	N	0.000238958	0.0246416	24	8	24	25.3832	36.0562	27.0575	18.4565	18.9078	24.4073	24.6811	23.4904	20.8117	22.1457	29.1381	24.8596	30.0664	24.6507	27.0854	28.3874	31.0994	30.1138	0.0105521	0.646085	24	23	4.00159	0.269031	1	23.2787	22.9999	29.825	0.0194868	1	23.6393	23.0053	25.8781	3.95263	0.152741
A0A087WNL7	Snf2-related CREBBP activator protein OS=Mus musculus OX=10090 GN=Srcap PE=1 SV=1	DDERSEVDGGSGPPTPGPTTTLGPK	N-Term(TMTpro); S5(Phospho); S11(Phospho); T15(Phospho); K25(TMTpro)	Y	0.00030533	0.030062	24	20	24	117.146	147.296	139.968	110.032	104.55	137.802	93.1102	115.257	109.573	86.0848	99.424	105.779	96.1582	102.913	81.0145	116.872	135.138	147.926	0.0105521	0.646085	24	3	20.9716	0.114494	1	24.4226	3.00007	134.691	0.00932531	0.67145	24.2113	3.00027	113.849	22.8675	0.200858
Q3UHX9	Putative methyltransferase C9orf114 homolog OS=Mus musculus OX=10090 GN=Spout1 PE=1 SV=1	TEEAILISLAALQPGLTQVGSRPASPLSGPR	N-Term(TMTpro); S8(Phospho)	Y	0.000310698	0.0301361	16	12	24	5.48425	6.63357	6.58778	6.18432	5.9746	8.14209	8.34838	8.77762	8.75547	9.76657	8.50433	13.4067	7.76394	10.4744	7.50704	5.63231	7.47066	8.92726	0.0105521	0.646085	24	15	1.58412	0.142434	1	22.8506	14.9885	10.5592	0.0112728	0.741168	23.4253	15.0031	8.05998	1.90138	0.235904
P49586	Choline-phosphate cytidylyltransferase A OS=Mus musculus OX=10090 GN=Pcyt1a PE=1 SV=1	QSPSSSPTHERSPSPSFR	N-Term(TMTpro); S5(Phospho); S6(Phospho)	Y	0.000325493	0.0305138	24	12	24	97.3501	98.5053	65.4095	72.4353	55.0735	89.9933	44.6715	70.6116	69.5828	70.8649	71.8444	79.5425	86.849	87.509	88.1459	86.9122	109.136	92.1836	0.0105521	0.646085	24	1	13.1261	0.154638	1	23.8369	22.9999	96.2768	0.0121045	0.765043	23.9185	0.0783678	79.7622	14.5426	0.182325
P49586	Choline-phosphate cytidylyltransferase A OS=Mus musculus OX=10090 GN=Pcyt1a PE=1 SV=1	TSPSSSPASLSR	N-Term(TMTpro); S6(Phospho)	Y	0.000594843	0.043029	20	12	24	421.155	376.222	279.916	266.045	165.589	331.138	300.174	280.601	235.607	393.856	454.919	369.312	483.339	515.38	426.802	443.591	203.963	496.036	0.0105521	0.646085	24	21	102.095	0.126051	1	20.5797	18.6499	463.124	0.0101387	0.701934	22.2899	19.8516	354.92	116.502	0.328248
Q8R4R6	Nucleoporin NUP35 OS=Mus musculus OX=10090 GN=Nup35 PE=1 SV=2	TGANAQFLPGFLMGDLPAPVTPQPR	N-Term(TMTpro); M13(Oxidation); T21(Phospho)	Y	0.000594843	0.043029	24	12	24	108.472	107.737	114.169	110.514	91.2327	108.375	95.8421	97.2064	95.3915	104.864	130.828	107.695	116.121	129.556	107.477	130.561	114.441	132.2	0.0105521	0.646085	24	23	10.9949	0.147216	1	25.5527	22.9999	125.051	0.0116	0.747625	24.7763	23.0226	111.53	9.71245	0.0870834
E9PYL2	Proline-rich protein 12 OS=Mus musculus OX=10090 GN=Prr12 PE=1 SV=1	SPSPQGTK	N-Term(TMTpro); S3(Phospho); K8(TMTpro)	Y	0.000672624	0.0456011	8	8	24	124.794	114.562	96.7186	122.2	120.911	111.992	101.762	116.796	104.493	94.6855	92.5973	99.3533	97.9584	104.305	85.6081	102.513	105.43	110.808	0.0105521	0.646085	24	5	8.98225	0.0981151	1	21.8462	6.41127	116.447	0.00815112	0.62758	22.9231	5.75148	105.734	12.5048	0.118267
P62754	40S ribosomal protein S6 OS=Mus musculus OX=10090 GN=Rps6 PE=1 SV=1	LSSLRASTSKSESSQK	N-Term(TMTpro); S7(Phospho); S9(Phospho); K10(TMTpro); S11(Phospho); K16(TMTpro)	Y	0.000704654	0.0461145	16	16	24	72.9712	100.66	254.805	106.8	62.2086	132.15	143.248	194.062	223.177	235.435	331.243	383.529	195.979	216.432	253.19	125.599	173.915	253.144	0.0105521	0.646085	24	17	67.7039	0.131307	1	20.9263	15.2337	317.239	0.0105048	0.71952	22.4632	16.1319	195.933	88.4113	0.451233
Q9CYX7	RRP15-like protein OS=Mus musculus OX=10090 GN=Rrp15 PE=1 SV=2	NSPAGKSPK	N-Term(TMTpro); K6(TMTpro); S7(Phospho); K9(TMTpro)	N	0.000762857	0.0467745	20	4	24	273.607	333.641	460.695	322.732	335.563	362.517	389.569	376.16	326.725	518.487	643.177	483.557	517.356	506.697	493.027	335.129	206.307	317.649	0.0105521	0.646085	20	17	115.813	0.0600671	1	20	16.2336	559.107	0.00530121	0.49697	20	16.6168	410.55	148.294	0.361209
P70255-4; A0A1Y7VK55	NA	TLPSTSSSGSKR	N-Term(TMTpro); S7(Phospho); K11(TMTpro)	N	0.000762857	0.0467745	20	20	24	538.163	708.587	655.428	512.453	475.948	530.938	509.889	485.156	501.966	451.851	538.851	463.208	627.989	775.943	639.432	613.778	595.596	702.898	0.0105521	0.646085	20	1	100.458	0.081801	1	21.5618	3.00007	629.681	0.00695276	0.582497	20.7809	1.96523	562.166	86.362	0.153624
P48678	Prelamin-A/C OS=Mus musculus OX=10090 GN=Lmna PE=1 SV=2	SGAQASSTPLSPTR	N-Term(TMTpro); T8(Phospho)	Y	0.00103431	0.0588965	24	4	24	485.771	421.898	463.239	530.862	488.782	539.652	495.807	610.455	514.41	656.962	666.958	618.705	544.163	612.088	598.253	572.87	660.807	740.627	0.0105521	0.646085	24	17	47.6522	0.141949	1	28	15.3678	648.533	0.0112395	0.741168	26	16.3434	566.577	22.405	0.0395445
Q9WTL8-4	Isoform 4 of Aryl hydrocarbon receptor nuclear translocator-like protein 1 OS=Mus musculus OX=10090 GN=Arntl	IRGSSPSSCGSSPLNITSTPPPDASSPGGK	N-Term(TMTpro); S4(Phospho); C9(Carbamidomethyl); K30(TMTpro)	Y	0.00105511	0.0588965	24	12	24	15.0515	28.4706	25.2652	21.1134	12.7519	22.6799	17.1897	17.3442	14.5906	16.7638	25.4645	25.7728	33.827	29.0349	20.6162	27.5749	30.5495	38.6621	0.0105521	0.646085	24	23	5.91315	0.120954	1	26.366	22.9999	32.2479	0.00978142	0.686908	25.183	23.0508	23.732	5.99601	0.252655
P84244; A1L0V4	NA	YRPGTVALR	N-Term(TMTpro); T5(Phospho)	N	0.0011362	0.0609908	16	16	24	193.03	185.723	199.447	189.308	159.802	231.922	250.27	217.887	167.598	286.603	281.396	227.513	267.776	272.969	255.017	234.984	198.204	231.15	0.0105521	0.646085	24	17	36.4998	0.0769392	1	22.746	17.0517	271.83	0.00658927	0.568402	23.373	17.0388	225.589	43.4975	0.192817
Q8BYH8; B7ZNF8	NA	RNESSDELSDAEQR	N-Term(TMTpro); S4(Phospho)	N	0.00124441	0.0613853	16	16	24	406.82	440.255	438.045	338.198	403.468	437.429	378.35	476.595	340.906	502.399	476.295	469.711	455.083	574.512	481.149	420.192	465.505	458.872	0.0105521	0.646085	24	19	45.5052	0.156733	1	20.8386	18.0918	503.935	0.0122462	0.76904	22.4193	18.6064	442.43	69.099	0.15618
Q3U9G9	Lamin-B receptor OS=Mus musculus OX=10090 GN=Lbr PE=1 SV=2	NATPYKDK	N-Term(TMTpro); T3(Phospho); K6(TMTpro); K8(TMTpro)	Y	0.00159989	0.0728993	16	16	24	101.533	88.7689	94.0477	100.503	91.8432	103.105	100.584	108.312	94.1141	149.479	167.737	110.426	112.095	106.154	130.657	137.404	104.476	128.219	0.0105521	0.646085	24	17	8.19629	0.350476	1	25.5527	15.3304	142.855	0.0244081	1	24.7763	16.2073	112.453	12.6964	0.112904
Q7M739	Nuclear pore complex-associated intranuclear coiled-coil protein TPR OS=Mus musculus OX=10090 GN=Tpr PE=1 SV=1	SSTSQTVSTPAPEPVIDSTEAIEAK	N-Term(TMTpro); T9(Phospho); K25(TMTpro)	Y	0.00159989	0.0728993	20	16	24	117.6	104.007	78.7256	93.0658	98.7097	99.3516	89.9022	97.1953	76.6449	118.255	130.647	106.429	123.15	121.523	110.072	132.475	109.362	127.81	0.0105521	0.646085	24	23	11.5233	0.152605	1	25.6848	20.4803	123.65	0.0119667	0.761244	24.8424	21.808	107.745	11.1407	0.103399
Q3UMU9-2; Q3UMU9	NA	KRSEGLSLER	N-Term(TMTpro); K1(TMTpro); S3(Phospho); S7(Phospho)	N	0.00159989	0.0728993	16	16	24	197.261	247.145	185.508	155.179	106.433	181.1	334.691	280.424	185.924	278.758	298.207	371.426	229.925	352.354	323.675	307.628	286.355	370.296	0.0105521	0.646085	24	19	79.3962	0.118672	1	27.0845	15.9427	318.008	0.00962073	0.682967	25.5422	17.6279	259.196	53.3484	0.205823
O55003	BCL2/adenovirus E1B 19 kDa protein-interacting protein 3 OS=Mus musculus OX=10090 GN=Bnip3 PE=1 SV=1	AEIDSHSFGEKNSTLSEEDYIER	N-Term(TMTpro); K11(TMTpro); T14(Phospho); S16(Phospho)	Y	0.00167436	0.0748989	8	8	24	300.727	392.329	492.273	304.928	322.076	515.109	224.364	313.245	279.856	157.832	248.07	247.575	233.942	278.83	239.33	244.488	364.316	313.494	0.0105521	0.646085	24	5	63.0304	0.150428	1	24.788	3.00007	400.183	0.0118188	0.756099	24.394	4.01724	305.051	86.8425	0.284682
P49586	Choline-phosphate cytidylyltransferase A OS=Mus musculus OX=10090 GN=Pcyt1a PE=1 SV=1	SPSPSFR	N-Term(TMTpro); S3(Phospho)	Y	0.00167436	0.0748989	20	16	24	923.41	803.404	698.943	643.158	441.509	734.297	636.868	671.345	618.364	714.57	843.022	818.167	877.901	872.122	813.471	846.547	782.25	910.684	0.0105521	0.646085	24	21	109.801	0.07983	1	21.4687	20.4382	861.69	0.00680578	0.577096	22.7343	20.7678	754.042	142.69	0.189234
P48678	Prelamin-A/C OS=Mus musculus OX=10090 GN=Lmna PE=1 SV=2	KLESSESR	N-Term(TMTpro); K1(TMTpro); S4(Phospho)	Y	0.00174653	0.0777707	16	16	24	239.897	182.359	147.835	230.506	176.533	200.465	260.097	244.077	208.357	274.502	282.411	251.918	278.954	247.014	253.83	306.752	244.406	264.608	0.0105521	0.646085	24	19	36.7027	0.104089	1	28	15.9073	270.775	0.00858249	0.649253	26	17.6772	237.794	21.5938	0.0908086
Q9CXS4	Centromere protein V OS=Mus musculus OX=10090 GN=Cenpv PE=1 SV=2	TRSAVATGPR	N-Term(TMTpro); S3(Phospho)	Y	0.00177841	0.0784783	24	4	24	270.723	290.338	234.571	275.189	225.372	321.304	303.337	324.745	263.42	381.411	498.889	346.374	322.066	405.149	436.23	390.931	330.53	613.689	0.0105521	0.646085	24	19	81.8421	0.227282	1	28	16.2864	415.167	0.0168672	0.941538	26	17.8532	345.689	19.8242	0.057347
Q569Z6	Thyroid hormone receptor-associated protein 3 OS=Mus musculus OX=10090 GN=Thrap3 PE=1 SV=1	SSSKDSRPSQAAGDNQGDEAK	N-Term(TMTpro); S2(Phospho); K4(TMTpro); K21(TMTpro)	Y	0.00177841	0.0784783	16	20	24	87.0884	64.0332	84.6455	90.4124	73.7215	83.0217	80.31	88.9861	70.337	114.262	111.758	95.0226	99.6993	120.211	94.4963	91.2655	101.381	110.043	0.0105521	0.646085	24	19	16.5383	0.116072	1	25.953	16.8389	109.491	0.00943707	0.672366	24.9765	17.9892	92.0989	12.3113	0.133675
Q9CZ91	Serum response factor-binding protein 1 OS=Mus musculus OX=10090 GN=Srfbp1 PE=1 SV=1	TPEDSVCEPANNGVSEEEESEGEKEYFDDSTEER	N-Term(TMTpro); C7(Carbamidomethyl); S15(Phospho); S20(Phospho); K24(TMTpro)	Y	0.00182038	0.0792593	4	12	24	63.0957	78.0689	85.0913	77.6164	58.901	84.3481	63.4724	77.6208	62.1662	48.2821	53.5785	55.2506	54.3756	62.8079	57.3283	54.7439	58.324	83.6992	0.0105521	0.646085	24	5	9.38257	0.28785	1	23.6105	4.44128	75.617	0.0206446	1	23.8052	4.71867	65.434	10.8581	0.16594
Q3UW40	Uncharacterized protein OS=Mus musculus OX=10090 GN=Rpl24 PE=2 SV=1	AITGASLADIMAK	N-Term(TMTpro); S6(Phospho); K13(TMTpro)	Y	0.00188259	0.079675	24	8	24	65.1538	80.8416	52.2849	71.4126	52.5128	65.1627	67.9285	62.4755	51.8823	74.5555	81.0577	78.0783	84.2022	84.6354	75.3496	87.9428	103.031	77.4926	0.0105521	0.646085	24	23	8.94483	0.096662	1	28	22.9999	88.8612	0.00804562	0.62758	26	23.1369	73.6095	7.54162	0.102454
Q8CJ61	CKLF-like MARVEL transmembrane domain-containing protein 4 OS=Mus musculus OX=10090 GN=Cmtm4 PE=1 SV=1	DVDSRPEIQRLDT	N-Term(TMTpro); T13(Phospho)	N	0.00196402	0.0807377	20	8	24	148.069	196.025	168.597	170.852	151.872	187.334	214.464	177.588	206.551	203.283	190.824	290.239	212.703	211.795	227.392	180.181	172.36	200.517	0.0105521	0.646085	24	17	24.5269	0.206989	1	22.2371	15.8521	229.037	0.0155655	0.894357	23.1186	16.4281	195.82	34.15	0.174395
Q02819	Nucleobindin-1 OS=Mus musculus OX=10090 GN=Nucb1 PE=1 SV=2	AQRLSQETEALGR	N-Term(TMTpro); S5(Phospho)	Y	0.00203078	0.0807377	16	16	24	252.84	231.924	246.04	225.955	220.805	272.036	247.659	245.07	254.385	322.083	276.263	286.461	298.687	274.804	279.44	260.403	323.13	290.196	0.0105521	0.646085	24	19	31.2231	0.10614	1	27.5346	16.1442	297.208	0.00872973	0.652831	25.7673	17.7535	266.576	17.9042	0.0671636
Q62481	Vacuolar protein sorting-associated protein 72 homolog OS=Mus musculus OX=10090 GN=Vps72 PE=2 SV=2	TLLPLELQDDGSDSRKSMR	N-Term(TMTpro); S14(Phospho); K16(TMTpro); S17(Phospho); M18(Oxidation)	Y	0.00203332	0.0807377	20	8	24	23.5299	27.0932	28.882	30.2604	23.0713	30.1908	27.1022	32.7009	29.1038	33.6378	38.405	30.2209	34.3671	32.1009	34.8914	33.4738	32.8383	34.508	0.0105521	0.646085	24	19	3.87856	0.0975139	1	28	16.9641	34.5142	0.0081075	0.62758	26	18.1679	30.836	2.71871	0.0881667
P27889	Hepatocyte nuclear factor 1-beta OS=Mus musculus OX=10090 GN=Hnf1b PE=1 SV=2	LSGDEGSEDGDDYDTPPILK	N-Term(TMTpro); S7(Phospho); K20(TMTpro)	N	0.00205329	0.0807377	24	16	24	164.794	182.225	167.982	148.477	159.903	188.813	144.44	138.855	134.907	129.299	145.996	128.914	151.5	193.483	159.633	151.794	186.487	173.518	0.0105521	0.646085	20	5	15.9122	0.169895	1	20	3.00007	173.115	0.0131301	0.808989	20	4.00004	155.302	19.4827	0.125451
Q6DI81	Nuclear factor 1 OS=Mus musculus OX=10090 GN=Nfia PE=2 SV=1	SLPSTSSTSSTKR	N-Term(TMTpro); S4(Phospho); S6(Phospho); K12(TMTpro)	Y	0.00205329	0.0807377	24	16	24	273.27	329.715	289.925	244.984	207.814	237.04	175.414	205.657	281.363	166.337	237.014	244.513	246.785	348.277	235.565	247.53	355.419	524.456	0.0105521	0.646085	24	1	53.0942	0.310842	1	26.2269	3.00007	295.766	0.0220415	1	25.1135	1.95955	272.814	73.8703	0.270772
Q8VHJ7	Peroxisome proliferator-activated receptor gamma coactivator 1-beta OS=Mus musculus OX=10090 GN=Ppargc1b PE=1 SV=1	LLLATSSPTASSDALK	N-Term(TMTpro); S7(Phospho); K16(TMTpro)	N	0.00214257	0.0816891	12	16	24	30.4992	31.4884	39.7664	45.4712	52.2506	56.5277	58.3371	80.9115	41.8996	50.3491	64.7965	42.6915	40.1858	42.3589	48.8617	33.71	53.4383	41.2248	0.0105521	0.646085	20	13	7.75526	0.374095	1	20	11.0748	60.3883	0.0257956	1	20	12.0374	49.2377	11.0025	0.223458
P48678	Prelamin-A/C OS=Mus musculus OX=10090 GN=Lmna PE=1 SV=2	AAGGAGAQVGGSISSGSSASSVTVTR	N-Term(TMTpro); S14(Phospho)	Y	0.00251154	0.0926715	20	8	24	101.057	99.7829	115.875	101.671	93.6539	126.872	137.97	118.848	119.273	142.601	139.119	136.484	125.347	157.384	137.633	133.276	122.32	175.147	0.0105521	0.646085	24	19	18.0764	0.131807	1	28	21.8466	143.137	0.0105396	0.71952	26	20.4347	126.979	3.77408	0.0297221
Q8BYH8; B7ZNF8	NA	RNESSDELSDAEQR	N-Term(TMTpro); S4(Phospho); S5(Phospho)	N	0.00258999	0.0952691	20	12	24	54.2099	67.739	68.0538	39.2846	56.2152	57.9013	50.7645	67.5481	49.5428	65.9405	71.1132	69.8587	68.1116	73.1471	69.2883	62.1959	71.3971	59.3969	0.0105521	0.646085	20	19	9.63726	0.13974	1	20.2444	17.7006	71.1622	0.0110877	0.736414	20.1222	18.3549	62.1509	10.1359	0.163086
E9Q3G8	Nucleoporin 153 OS=Mus musculus OX=10090 GN=Nup153 PE=1 SV=1	RIPSAVSSPLNSPLDR	N-Term(TMTpro); S4(Phospho); S7(Phospho); S8(Phospho)	Y	0.0038046	0.116839	8	8	24	93.28	102.935	81.2563	106.479	100.085	89.1002	71.0818	69.4301	78.0228	56.9822	74.4329	61.4392	81.3968	83.6455	63.1969	74.3031	111.029	96.4945	0.0105521	0.646085	20	7	12.1985	0.0799251	1	20.0808	4.28783	94.9628	0.00681288	0.577096	20.0404	5.64667	81.0073	18.2898	0.22578
E9Q4Y5	Protein polybromo-1 OS=Mus musculus OX=10090 GN=Pbrm1 PE=1 SV=1	TYSQDCSFK	N-Term(TMTpro); S3(Phospho); C6(Carbamidomethyl); K9(TMTpro)	Y	0.00402921	0.119457	24	8	24	758.436	752.635	503.093	634.334	566.324	594.011	541.546	641.14	650.341	650.6	729.637	698.754	766.248	761.174	695.685	737.844	743.532	719.67	0.0105521	0.646085	20	1	69.9396	0.229848	1	23.2787	20.6876	742.345	0.0170304	0.945262	21.6393	20.976	670.822	56.34	0.0839865
A0A087WP92; G5E870	NA	SASSPSPR	N-Term(TMTpro); S1(Phospho)	N	0.00421235	0.122115	20	8	24	347.002	383.401	336.477	306.544	340.341	429.716	402.564	425.647	370.005	472.11	471.303	437.509	352.04	507.502	480.969	398.803	461.125	474.864	0.0105521	0.646085	24	19	62.1564	0.190842	1	27.8431	16.195	463.52	0.0145148	0.852936	25.9216	17.7993	409.589	42.9885	0.104955
Q05915	GTP cyclohydrolase 1 OS=Mus musculus OX=10090 GN=Gch1 PE=1 SV=1	QVLGLSK	N-Term(TMTpro); S6(Phospho); K7(TMTpro)	Y	0.00508857	0.137188	24	16	24	79.5319	93.676	91.5498	79.2906	64.4062	83.1023	56.5535	75.6117	64.9871	53.2517	58.2611	78.6832	80.3084	84.5477	80.2759	59.501	95.3451	94.6611	0.0105521	0.646085	24	1	12.2687	0.337895	1	22.1381	3.00007	88.4173	0.0236623	1	23.069	2.04372	75.8331	11.8246	0.155929
Q8VCZ7	Zinc finger and BTB domain-containing protein 7C OS=Mus musculus OX=10090 GN=Zbtb7c PE=2 SV=1	HFLASPK	N-Term(TMTpro); S5(Phospho); K7(TMTpro)	N	0.0052396	0.137188	4	8	24	30.696	28.3785	29.9273	31.8607	20.7376	22.0828	11.4991	20.4628	14.826	22.8408	23.5346	18.7758	32.499	33.203	23.576	20.6006	34.3845	25.6487	0.0105521	0.646085	20	1	6.54666	0.171829	1	20	0.534752	28.476	0.013259	0.811826	20	0.767376	23.8571	7.02773	0.294576
Q8BGD9	Eukaryotic translation initiation factor 4B OS=Mus musculus OX=10090 GN=Eif4b PE=1 SV=1	ERSRTGSESSQTGASATSGR	N-Term(TMTpro); S7(Phospho); S9(Phospho); S10(Phospho)	Y	0.00546741	0.13747	16	16	24	30.9625	26.3611	39.2889	26.9198	28.4652	35.4112	32.7981	42.1014	28.1757	45.6323	48.2127	54.7826	36.8996	41.1095	36.4502	23.7896	36.6185	28.7771	0.0105521	0.646085	20	17	7.49162	0.111147	1	20	15.2198	49.5939	0.0090875	0.664371	20	16.1099	36.6401	9.98829	0.272605
P59178	Lethal(3)malignant brain tumor-like protein 2 OS=Mus musculus OX=10090 GN=L3mbtl2 PE=1 SV=2	SPSPQLPLPIESIK	N-Term(TMTpro); S3(Phospho); K14(TMTpro)	Y	0.00619829	0.145441	24	12	24	113.386	80.1163	101.156	104.059	111.621	109.048	78.7295	93.2377	95.1468	89.3778	96.838	84.5233	96.1133	98.956	99.475	110.436	110.552	109.538	0.0105521	0.646085	20	5	8.26244	0.43907	1	20	2.99993	110.267	0.0295339	1	20	3.99996	97.5053	9.5382	0.0978223
Q6GSP7; A2BG77	NA	KPEKPLFSSTSPQDSSPR	N-Term(TMTpro); K1(TMTpro); K4(TMTpro); S11(Phospho); S15(Phospho)	N	0.0132287	0.220399	20	12	24	239.074	388.455	372.246	244.781	240.007	363.045	306.644	259.126	289.706	359.793	421.687	353.804	419.762	412.019	377.486	311.275	340.231	364.793	0.0105521	0.646085	20	19	72.8468	0.150418	1	20.0808	18.1092	402.725	0.0118181	0.756099	20.0404	18.5556	335.044	65.4883	0.195462
Q8BRG6	Kelch-like protein 24 OS=Mus musculus OX=10090 GN=Klhl24 PE=2 SV=2	EDLGVRDSPATK	N-Term(TMTpro); S8(Phospho); K12(TMTpro)	N	0.0208964	0.275335	12	8	24	171.386	179.795	155.683	253.442	202.192	243.756	347.218	389.211	158.482	259.095	259.39	123.669	139.726	134.12	126.519	200.19	225.689	181.825	0.0105521	0.646085	20	11	70.461	0.29404	1	20	10.7998	298.54	0.0210225	1	20	10.8999	217.2	66.7427	0.307287
P48678	Prelamin-A/C OS=Mus musculus OX=10090 GN=Lmna PE=1 SV=2	SYLLGNSSPR	N-Term(TMTpro); S8(Phospho)	Y	0.0236882	0.292782	20	16	24	416.182	360.511	443.592	423.241	398.547	374.341	314.248	415.235	312.535	426.956	478.336	433.897	521.285	522.643	479.589	377.399	355.299	393.308	0.0105521	0.646085	20	19	53.4161	0.198025	1	20	18.2619	491.345	0.014984	0.871159	20	18.631	411.391	71.2727	0.173248
Q9Z2D6	Methyl-CpG-binding protein 2 OS=Mus musculus OX=10090 GN=Mecp2 PE=1 SV=1	KSKESSPK	N-Term(TMTpro); K1(TMTpro); K3(TMTpro); S5(Phospho); S6(Phospho); K8(TMTpro)	Y	0.0577618	0.465731	8	8	24	418.407	352.711	405.984	528.263	537.443	519.873	457.942	441.321	372.48	370.145	435.11	334.796	339.741	430.925	402.906	517.887	523.227	716.609	0.0105521	0.646085	20	7	47.2015	0.579672	1	20	7.35526	490.639	0.0372922	1	20	7.17763	444.977	125.497	0.28203
Q8BTI8	Serine/arginine repetitive matrix protein 2 OS=Mus musculus OX=10090 GN=Srrm2 PE=1 SV=3	DRSGSSQSTSR	N-Term(TMTpro); S5(Phospho); S6(Phospho); S8(Phospho)	Y	4.53392e-05	0.00987034	16	12	24	7.53735	8.2052	9.30801	12.0276	10.4243	13.6919	14.5374	14.6246	9.1711	17.7476	20.6814	18.7042	13.7404	12.71	11.8387	15.9473	10.0619	13.7805	0.0145769	0.726731	24	15	2.62944	0.163887	1	25.422	14.999	19.0444	0.0168109	0.941076	24.711	15.012	12.953	3.26808	0.252303
E9PYH6	SET domain-containing 1A OS=Mus musculus OX=10090 GN=Setd1a PE=1 SV=1	RKTVSFSAAEEAPVPEPSTAAPLQAK	N-Term(TMTpro); K2(TMTpro); S5(Phospho); S7(Phospho); K26(TMTpro)	Y	6.59296e-05	0.0120578	24	8	24	255.953	288.808	270.835	290.595	215.644	236.674	312.158	317.01	253.427	325.744	383.321	353.1	318.588	362.476	325.695	380.731	414.683	401.086	0.0145769	0.726731	24	21	64.7994	0.0445525	1	28	15.8235	355.984	0.00541592	0.502911	26	18.7216	316.812	13.542	0.0427446
Q6NS46	Protein RRP5 homolog OS=Mus musculus OX=10090 GN=Pdcd11 PE=1 SV=2	QESESEQELVNK	N-Term(TMTpro); S5(Phospho); K12(TMTpro)	Y	9.38452e-05	0.0143649	16	16	24	96.0686	89.8864	82.4965	89.6066	83.5698	84.9141	83.9568	98.4965	80.5244	111.19	117.807	102.395	101.793	101.987	104.72	98.2243	102.421	93.8228	0.0145769	0.726731	24	19	10.9334	0.0683236	1	21.8462	15.8747	111.243	0.00787975	0.626766	22.9231	17.4024	95.9675	11.7298	0.122227
Q9WTL8-4	Isoform 4 of Aryl hydrocarbon receptor nuclear translocator-like protein 1 OS=Mus musculus OX=10090 GN=Arntl	GSSPSSCGSSPLNITSTPPPDASSPGGK	N-Term(TMTpro); S3(Phospho); S5(Phospho); C7(Carbamidomethyl); K28(TMTpro)	Y	0.000124726	0.0170893	20	16	24	59.2288	49.0935	62.6822	53.0062	51.0076	62.0871	45.8932	52.2036	40.2375	43.5011	54.2796	55.4253	77.4087	83.6888	63.4264	53.4118	74.1725	68.48	0.0145769	0.726731	24	23	9.59349	0.203665	1	22.4379	20.8399	69.2121	0.0202461	1	23.219	21.9084	58.0305	10.2435	0.176519
Q8BZR9	Nuclear cap-binding protein subunit 3 OS=Mus musculus OX=10090 GN=Ncbp3 PE=1 SV=1	MISTPSPK	N-Term(TMTpro); S6(Phospho); K8(TMTpro)	Y	0.000124726	0.0170893	16	16	24	96.8188	84.2	123.452	88.7979	91.7889	92.5081	102.496	124.801	101.427	131.221	147.862	136.224	109.477	109.277	115.401	124.476	113.761	104.778	0.0145769	0.726731	24	17	12.3465	0.212523	1	21.3763	15.044	138.441	0.0209948	1	22.6882	16.019	111.638	15.5205	0.139025
Q9JJF3	Ribosomal oxygenase 1 OS=Mus musculus OX=10090 GN=Riox1 PE=1 SV=2	ALRSEDSDSKVAVASVR	N-Term(TMTpro); S4(Phospho); S7(Phospho); K10(TMTpro)	Y	0.000124726	0.0170893	24	8	24	135.889	160.908	101.582	142.861	89.2162	117.941	154.689	160.723	137.144	147.56	273.289	172.22	166.501	190.751	187.34	188.588	204.94	306.645	0.0145769	0.726731	24	21	37.9061	0.256143	1	28	15.7328	198.979	0.0246068	1	26	18.6795	168.693	7.59415	0.0450175
Q8CJF7	Protein ELYS OS=Mus musculus OX=10090 GN=Ahctf1 PE=1 SV=1	EREVSVSSVTEEPK	N-Term(TMTpro); S5(Phospho); K14(TMTpro)	Y	0.000130396	0.0173799	16	16	24	379.827	430.752	436.086	417.018	314.531	411.679	522.438	547.84	393.211	658.272	696.678	624.639	503.612	575.422	564.406	534.394	672.365	590.91	0.0145769	0.726731	24	19	126.736	0.0623524	1	26.5067	15.3025	660.969	0.00727422	0.596334	25.2533	17.2856	512.936	87.3954	0.170383
Q6Q783	Histone-lysine N-methyltransferase KMT5C OS=Mus musculus OX=10090 GN=Kmt5c PE=1 SV=1	QASLPPVLR	N-Term(TMTpro); S3(Phospho)	Y	0.000195851	0.0238342	16	20	24	191.941	186.148	175.566	195.445	155.133	171.608	147.787	180.267	173.907	238.198	321.91	238.998	231.987	235.928	237.031	183.917	163.553	197.319	0.0145769	0.726731	20	19	41.9055	0.0686642	1	20	15.9496	270.175	0.00791405	0.626766	20	17.4748	202.927	52.8416	0.260398
Q3U6Q1	Uncharacterized protein OS=Mus musculus OX=10090 GN=Wbp11 PE=2 SV=1	GATAVPQRRSEDDSAVPVAK	N-Term(TMTpro); S10(Phospho); K20(TMTpro)	Y	0.000238958	0.0246416	24	8	24	228.013	256.398	96.0717	172.171	98.103	130.164	150.302	135.642	155.859	141.608	165.373	185.17	220.356	258.485	188.808	233.138	232.751	262.338	0.0145769	0.726731	24	23	58.3003	0.139684	1	25.422	22.9999	245.497	0.0146536	0.85704	24.711	23.019	185.124	46.6029	0.251739
Q3ULL6	UPF3 regulator of nonsense transcripts homolog B (yeast) OS=Mus musculus OX=10090 GN=Upf3b PE=1 SV=1	FLESYATDNEK	N-Term(TMTpro); T7(Phospho); K11(TMTpro)	N	0.000325493	0.0305138	16	12	24	37.6813	36.8337	32.592	42.6872	42.1868	43.6373	47.2119	56.0639	38.8607	53.3284	49.6162	48.985	33.0828	44.2706	46.5221	44.2567	48.7296	38.7326	0.0145769	0.726731	24	15	4.37287	0.466195	1	24.9123	14.4352	50.8501	0.0407161	1	24.4561	14.728	43.5344	5.1405	0.118079
E9Q1A8	HMG box-containing protein 1 OS=Mus musculus OX=10090 GN=Hbp1 PE=1 SV=1	SSPVHIIATSK	N-Term(TMTpro); S2(Phospho); K11(TMTpro)	Y	0.000340288	0.0313017	16	12	24	222.391	200.245	240.679	245.231	222.862	237.18	247.691	253.156	247.91	297.205	327.696	293.666	216.47	267.632	259.22	250.643	314.471	291.831	0.0145769	0.726731	24	17	15.8402	0.444656	1	28	14.9867	306.19	0.0391415	1	26	16.1664	256.538	16.5982	0.0647008
Q9CZB6	Mediator of RNA polymerase II transcription subunit 7 OS=Mus musculus OX=10090 GN=Med7 PE=1 SV=2	VKAEPMDTDDNSNCPGQNEQQR	N-Term(TMTpro); K2(TMTpro); M6(Oxidation); S12(Phospho); C14(Carbamidomethyl)	N	0.000355083	0.0320606	20	12	24	262.687	272.122	287.179	241.482	197.211	257.914	286.824	277.292	223.127	306.067	284.045	274.4	333.747	338.368	289.121	276.185	291.94	229.384	0.0145769	0.726731	20	19	30.3354	0.135248	1	20	18.4509	309.321	0.0142519	0.846171	20	18.7255	272.44	37.1525	0.13637
Q3UMU9-2; Q3UMU9	NA	RASSDLDQASVSPSEEDSESPSESEK	N-Term(TMTpro); S14(Phospho); S18(Phospho); K26(TMTpro)	N	0.0003883	0.0338132	16	16	24	140.69	120.608	106.59	81.6625	119.749	118.55	127.799	164.224	116.858	165.348	142.43	143.389	132.526	188.351	138.757	125.476	133.705	126.893	0.0145769	0.726731	20	17	17.0398	0.2719	1	21.3763	17.3548	153.352	0.025884	1	20.6882	17.1905	133.929	23.0133	0.171831
P62754	40S ribosomal protein S6 OS=Mus musculus OX=10090 GN=Rps6 PE=1 SV=1	ASTSKSESSQK	N-Term(TMTpro); S4(Phospho); K5(TMTpro); S6(Phospho); S8(Phospho); K11(TMTpro)	Y	0.000406791	0.0341498	16	16	24	76.9547	81.0351	166.501	80.8737	64.4477	97.0475	128.351	215.89	132.918	165.171	270.126	206.321	160.125	155.195	193.544	102.891	153.839	165.858	0.0145769	0.726731	20	17	54.7591	0.111227	1	21.8462	15.1609	213.978	0.0120377	0.763283	20.9231	16.1524	149.679	55.7868	0.372709
Q8VBW5	HMG box transcription factor BBX OS=Mus musculus OX=10090 GN=Bbx PE=1 SV=2	NALSIPNTPEPTTMQEPLVGSQK	N-Term(TMTpro); T12(Phospho); M14(Oxidation); K23(TMTpro)	Y	0.000425281	0.0341498	16	16	24	15.974	13.1529	19.5499	13.1985	17.5541	16.4695	18.7128	20.1387	19.6024	25.3248	27.7518	22.5018	18.3052	18.9871	20.3595	20.0452	20.0206	23.1636	0.0145769	0.726731	24	17	2.0202	0.18957	1	24.5432	14.9788	25.1932	0.0190431	1	24.2716	16.0027	19.4647	2.95405	0.151765
Q80TG1	KAT8 regulatory NSL complex subunit 1 OS=Mus musculus OX=10090 GN=Kansl1 PE=1 SV=1	SYRSSDGR	N-Term(TMTpro); S4(Phospho)	Y	0.000425281	0.0341498	24	8	24	447.633	460.957	254.119	444.61	358.382	380.842	408.08	468.561	416.256	442.666	440.634	438.649	540.726	503.985	472.888	510.767	497.784	513.775	0.0145769	0.726731	24	21	48.8472	0.221534	1	28	22.9999	511.545	0.0217508	1	26	22.0535	445.287	15.5039	0.0348178
Q8BJS4	SUN domain-containing protein 2 OS=Mus musculus OX=10090 GN=Sun2 PE=1 SV=3	LTRYSQDDNDGGSSSSGASSVAGSQGTVFK	N-Term(TMTpro); S5(Phospho); K30(TMTpro)	Y	0.000425281	0.0341498	24	8	24	474.267	493.367	282.686	365.708	286.257	388.774	390.38	400.628	421.057	344	443.639	418.315	515.156	499.855	503.805	428.865	581.093	592.295	0.0145769	0.726731	24	21	62.3637	0.176268	1	27.8431	22.9999	540.377	0.0178938	0.971173	25.9216	22.047	438.329	69.0341	0.157494
Q3TEF2	Uncharacterized protein (Fragment) OS=Mus musculus OX=10090 GN=Ldlrap1 PE=2 SV=1	RDSTPSLK	N-Term(TMTpro); S3(Phospho); S6(Phospho); K8(TMTpro)	N	0.000567804	0.043029	16	12	24	424.234	328.976	477.196	505.544	501.362	471.769	547.845	549.363	398.829	558.111	593.968	534.22	594.128	497.743	528.931	509.396	477.988	370.504	0.0145769	0.726731	24	15	54.5377	0.304492	1	25.422	15.9515	564.535	0.0284841	1	24.711	15.4749	491.032	70.1147	0.14279
Q6ZPI0	Protein Jade-1 OS=Mus musculus OX=10090 GN=Jade1 PE=1 SV=2	VPITPASPVK	N-Term(TMTpro); S7(Phospho); K10(TMTpro)	Y	0.000594843	0.043029	24	12	24	245.614	224.34	213.857	212.729	201.319	180.833	180.789	200.36	170.436	182.028	244.7	183.339	222.649	251.07	199.789	215.241	252.093	238.843	0.0145769	0.726731	24	1	27.2113	0.20921	1	23.0626	22.9999	235.802	0.0207154	1	23.5313	0.458239	211.762	23.0508	0.108852
Q8C660	RIKEN cDNA 1810008A18, isoform CRA_a OS=Mus musculus OX=10090 GN=Fam207a PE=2 SV=1	AVEPALPQSPAGGAGAK	N-Term(TMTpro); S9(Phospho); K17(TMTpro)	Y	0.000594843	0.043029	24	12	24	378.039	442.968	442.899	444.045	333.788	366.899	324.291	395.565	397.445	305.056	427.219	389.641	431.371	452.113	442.244	455.365	694.041	520.688	0.0145769	0.726731	24	1	50.0794	0.208024	1	27.8431	22.9999	557.369	0.0206152	1	25.9216	24.2071	430.019	71.4175	0.16608
Q3TVH3	Uncharacterized protein OS=Mus musculus OX=10090 GN=Rorc PE=2 SV=1	TEVQGASCHLEYSPER	N-Term(TMTpro); C8(Carbamidomethyl); S13(Phospho)	Y	0.000594843	0.043029	8	12	24	386.672	297.672	353.506	451.189	378.045	389.344	331.203	408.211	315.513	280.629	287.448	308.788	288.937	288.118	284.899	335.845	262.82	356.865	0.0145769	0.726731	24	7	50.8871	0.0899941	1	21.6558	7.21085	392.102	0.0100176	0.696011	22.8279	7.12963	333.5	65.2191	0.195559
A0A0R4IZY2; P24456; Q3UNW2	NA	FSVSTLR	N-Term(TMTpro); S4(Phospho)	N	0.000621881	0.0435161	20	12	24	48.7003	47.913	40.2788	41.1406	40.8653	40.6788	43.2854	45.7281	55.5284	49.8526	50.5332	43.7404	50.8891	55.6401	54.6208	43.3696	47.9631	43.0939	0.0145769	0.726731	20	19	3.90188	0.311083	1	20.6653	18.499	51.2217	0.0290035	1	20.3326	18.7586	46.7489	4.06388	0.0869299
P48678	Prelamin-A/C OS=Mus musculus OX=10090 GN=Lmna PE=1 SV=2	ASSHSSQSQGGGSVTK	N-Term(TMTpro); S3(Phospho); S5(Phospho); K16(TMTpro)	Y	0.000648919	0.0443238	16	12	24	327.532	319.26	347.888	411.729	331.311	433.494	437.528	426.743	392.822	552.819	558.374	539.712	379.309	502.335	521.695	436.344	750.827	530.474	0.0145769	0.726731	24	17	52.0162	0.294342	1	28	15.3106	551.221	0.0276801	1	26	16.3168	454.441	18.8556	0.0414919
P48678	Prelamin-A/C OS=Mus musculus OX=10090 GN=Lmna PE=1 SV=2	GSHCSGSGDPAEYNLR	N-Term(TMTpro); C4(Carbamidomethyl); S5(Phospho)	Y	0.000704654	0.0461145	12	16	24	156.773	163.5	175.778	246.287	215.383	235.22	302.631	303.501	251.51	290.606	288.576	258.709	206.764	247.752	222.101	218.443	322.183	248.134	0.0145769	0.726731	20	13	51.8398	0.364721	1	27.3829	12.4189	289.904	0.0331587	1	23.6915	13.0721	242.407	39.055	0.161113
H3BLH0	Probable global transcription activator SNF2L2 OS=Mus musculus OX=10090 GN=Smarca2 PE=1 SV=1	KAEENAEGGEPALGPDGEPIDESSQMSDLPVK	N-Term(TMTpro); K1(TMTpro); S24(Phospho); S27(Phospho); K32(TMTpro)	Y	0.000736684	0.0461145	16	16	24	113.411	98.1518	138.516	97.4997	74.6799	122.035	113.598	134.772	108.15	169.938	175.66	154.018	170.948	133.947	136.299	171.621	127.607	143.38	0.0145769	0.726731	24	19	28.5808	0.105164	1	23.2787	15.6905	167.692	0.0114674	0.747625	23.6393	17.324	132.622	25.611	0.193112
Q61823	Programmed cell death protein 4 OS=Mus musculus OX=10090 GN=Pdcd4 PE=1 SV=1	DSGRGDSVSDNGSEAVR	N-Term(TMTpro); S7(Phospho)	Y	0.000768713	0.0467745	16	16	24	210.013	231.211	229.666	203.835	125.285	156.193	234.592	248.431	253.902	234.8	273.088	374.065	227.488	284.903	237.242	255.447	234.589	331.5	0.0145769	0.726731	24	19	30.7034	0.444691	1	23.7232	15.06	294	0.0391442	1	23.8616	17.0191	241.568	37.0369	0.153319
Q8CHI8	E1A-binding protein p400 OS=Mus musculus OX=10090 GN=Ep400 PE=1 SV=3	HKTDPSAAGR	N-Term(TMTpro); K2(TMTpro); T3(Phospho)	Y	0.00091019	0.0535536	12	16	24	165.102	175.619	182.291	192.82	204.809	224.282	262.601	254.73	215.246	227.479	260.716	245.256	184.815	232.112	181.527	213.416	211.025	232.339	0.0145769	0.726731	20	13	36.874	0.2515	1	20	13.1332	249.479	0.0242278	1	20	13.0666	219.317	27.1807	0.123933
Q9CXS4	Centromere protein V OS=Mus musculus OX=10090 GN=Cenpv PE=1 SV=2	RSGATGGLSGGESR	N-Term(TMTpro); S2(Phospho)	Y	0.00098201	0.0567567	16	12	24	75.4879	75.4203	87.7645	81.4495	73.3063	89.0945	101.468	113.534	95.8172	120.048	112.79	126.111	85.1686	107.151	101.492	85.2376	105.636	121.938	0.0145769	0.726731	24	17	14.4782	0.157533	1	25.8182	14.8314	119.709	0.0162499	0.9175	24.9091	15.9765	97.3101	14.1251	0.145156
Q8BYH8; B7ZNF8	NA	LLDSPGAATER	N-Term(TMTpro); S4(Phospho)	N	0.00100715	0.0580383	20	12	24	664.588	763.692	781.389	617.315	650.286	753.139	695.558	771.844	576.28	843.323	867.825	723.972	850.616	874.948	807.254	728.412	824.352	772.264	0.0145769	0.726731	20	19	81.1015	0.131201	1	21.194	18.2789	845.431	0.0138835	0.829329	20.597	18.6656	751.721	88.5439	0.117788
A2AEM2	Chloride channel CLIC-like 1, isoform CRA_a OS=Mus musculus OX=10090 GN=Clcc1 PE=1 SV=1	FHSGNK	N-Term(TMTpro); S3(Phospho); K6(TMTpro)	Y	0.00119031	0.0613853	12	16	24	592.447	424.58	890.35	1248.67	909.059	1130.16	1928.37	1856.95	1058.84	1544.86	1477.7	969.64	1267.27	1165.86	825.577	1437.53	481.904	901.35	0.0145769	0.726731	20	13	382.855	0.265889	1	23.4988	11.3031	1619.08	0.0253984	1	21.7494	12.2994	1155.12	396.319	0.343097
Q7TSB3	IRFD2 (Fragment) OS=Mus musculus OX=10090 GN=Ifrd2 PE=2 SV=1	SSTQADSGSSEDEAASEAR	N-Term(TMTpro); S16(Phospho)	Y	0.00124441	0.0613853	8	8	24	25.8283	36.0297	20.6472	22.0285	51.3225	38.3858	13.9718	25.3009	12.7629	18.6859	10.9078	19.4907	19.3808	17.5641	14.722	20.6833	25.9147	21.1543	0.0145769	0.726731	20	7	5.58371	0.321757	1	22.3371	5.55354	31.4593	0.0298405	1	21.1685	6.336	22.6201	8.79376	0.388759
Q3THA6	MCG17902, isoform CRA_a OS=Mus musculus OX=10090 GN=Srsf7 PE=2 SV=1	SISRPRSSRSK	N-Term(TMTpro); S3(Phospho); S7(Phospho); S8(Phospho); K11(TMTpro)	Y	0.00124441	0.0613853	16	16	24	72.7092	60.2373	73.8923	51.5895	70.3542	76.9011	71.1326	81.8643	75.2267	90.9137	90.765	106.157	74.0677	103.504	87.5402	81.5497	139.886	85.9513	0.0145769	0.726731	24	19	13.793	0.354172	1	28	15.6892	96.4386	0.0323512	1	26	17.576	82.8743	3.6168	0.0436421
E9Q3G8	Nucleoporin 153 OS=Mus musculus OX=10090 GN=Nup153 PE=1 SV=1	IPSAVSSPLNSPLDR	N-Term(TMTpro); S11(Phospho)	Y	0.00124441	0.0613853	24	8	24	366.566	327.044	266.304	310.454	241.095	244.699	278.07	247.282	273.757	252.421	297.437	263.253	289.24	373.202	277.435	368.354	440.483	465.93	0.0145769	0.726731	24	23	58.2267	0.0863834	1	27.3829	22.9999	423.825	0.00966725	0.683792	25.6915	23.1001	313.942	66.1718	0.210777
Z4YJT3	La-related protein 1 OS=Mus musculus OX=10090 GN=Larp1 PE=1 SV=1	TASISSSPSEGTPAVGSYGCTPQSLPK	N-Term(TMTpro); S6(Phospho); S7(Phospho); S9(Phospho); C20(Carbamidomethyl); K27(TMTpro)	Y	0.001326	0.0625222	16	16	24	41.8461	59.7337	62.7944	49.6188	29.5347	49.1197	91.0642	66.0558	75.0465	69.0603	75.654	88.6631	65.9701	78.11	69.1111	51.6014	59.6407	86.117	0.0145769	0.726731	20	17	11.3733	0.290326	1	23.0626	12.531	80.3614	0.0273606	1	21.5313	15.0003	66.047	12.5567	0.190118
Q8BGD9	Eukaryotic translation initiation factor 4B OS=Mus musculus OX=10090 GN=Eif4b PE=1 SV=1	ERSRTGSESSQTGASATSGR	N-Term(TMTpro); S3(Phospho); S7(Phospho); S9(Phospho)	Y	0.00165708	0.0746373	16	12	24	36.9168	35.5025	55.4917	37.8213	34.5255	51.4898	43.6045	65.6741	38.486	72.6429	76.7276	61.5445	65.408	60.2499	62.1252	31.5536	49.0626	44.2631	0.0145769	0.726731	20	17	16.4621	0.0709146	1	20.0808	15.8672	71.0052	0.0081401	0.62758	20.0404	16.4348	52.6193	17.0664	0.324336
Q8VHR5	Transcriptional repressor p66-beta OS=Mus musculus OX=10090 GN=Gatad2b PE=1 SV=1	VSSPLPSPSAMSDAANSQAAAK	N-Term(TMTpro); S3(Phospho); S7(Phospho); K22(TMTpro)	Y	0.00165708	0.0746373	24	12	24	404.08	430.862	322.181	370.645	333.666	316.519	290.346	341.368	353.51	342.032	376.913	331.311	379.753	436.479	375.477	395.281	408.598	570.715	0.0145769	0.726731	24	23	45.2336	0.220991	1	26.5067	22.9999	458.598	0.0217054	1	25.2533	23.0568	379.09	56.0404	0.147829
E9Q7L6	Forkhead box N2 OS=Mus musculus OX=10090 GN=Foxn2 PE=1 SV=1	LQESPSPTAGIDPK	N-Term(TMTpro); S6(Phospho); K14(TMTpro)	N	0.00175047	0.0777707	16	20	24	83.0365	91.0638	111.305	81.6625	87.4232	104.814	92.2736	90.7253	76.9847	118.673	123.888	108.459	111.995	129.693	117.61	98.2716	120.236	94.599	0.0145769	0.726731	24	19	17.3748	0.109196	1	21.2848	17.6255	122.054	0.0118472	0.756099	22.6424	18.3375	102.476	19.3897	0.189213
P70255-4; A0A1Y7VK55	NA	TLPSTSSSGSKR	N-Term(TMTpro); S6(Phospho); S7(Phospho); K11(TMTpro)	N	0.00185573	0.079675	20	20	24	99.0732	122.261	112.842	90.3236	67.8038	77.1313	70.7712	70.1581	84.2596	60.7765	72.8452	62.9358	107.13	123.052	93.2243	88.8091	85.0852	126.893	0.0145769	0.726731	20	3	20.9549	0.126294	1	20.4948	3.00007	110.159	0.0134345	0.817459	20.2474	3.00048	86.6769	19.4706	0.224635
Q8BM55	Transmembrane protein 214 OS=Mus musculus OX=10090 GN=Tmem214 PE=1 SV=1	YDLSSPIQTTSTLYER	N-Term(TMTpro); S5(Phospho)	Y	0.00187475	0.079675	20	16	24	65.7478	78.1216	71.9672	69.4907	55.4495	72.9118	61.7422	73.0614	48.1428	67.7453	92.77	64.6828	93.1828	94.5074	73.4363	81.3352	100.21	88.898	0.0145769	0.726731	24	23	11.6798	0.12811	1	25.8182	22.9999	90.3805	0.013601	0.822482	24.9091	23.0306	75.5207	10.2692	0.135978
Q3TMM5; Q3UM20	NA	GAMPPAPVPPGTPAPPGPATMMPDGTLGLTPPTTER	N-Term(TMTpro); M21(Oxidation); T30(Phospho)	N	0.00190312	0.079675	24	12	24	16.9221	20.8951	18.2433	10.0016	13.2151	15.8489	10.4708	14.6163	12.1555	13.6052	19.1537	15.6291	16.1522	23.0408	14.5775	17.545	19.3823	21.0797	0.0145769	0.726731	24	23	3.37054	0.158055	1	22.2371	0.762801	19.2827	0.0162961	0.9175	23.1186	23.0334	16.1374	3.25006	0.2014
Q61686	Chromobox protein homolog 5 OS=Mus musculus OX=10090 GN=Cbx5 PE=1 SV=1	KSSFSNSADDIK	N-Term(TMTpro); K1(TMTpro); S3(Phospho); K12(TMTpro)	Y	0.00196402	0.0807377	20	16	24	464.832	542.19	494.216	472.834	423.504	485.632	462.027	438.292	455.499	473.461	524.629	555.54	519.702	510.118	546.242	573.317	544.864	503.732	0.0145769	0.726731	24	23	35.6605	0.119709	1	23.7232	21.9154	538.879	0.0128274	0.792829	23.8616	22.4553	499.325	32.2155	0.0645181
Q6PCL9	Poly(A) polymerase gamma OS=Mus musculus OX=10090 GN=Papolg PE=1 SV=1	RSSLDSTCLDSSR	N-Term(TMTpro); S3(Phospho); C8(Carbamidomethyl)	N	0.00196402	0.0807377	24	8	24	235.139	293.795	173.927	176.317	177.591	223.469	201.469	219.244	176.899	192.657	228.622	196.779	268.749	321.465	259.966	264.16	307.818	299.892	0.0145769	0.726731	24	23	52.0397	0.0706052	1	25.6848	22.9999	295.467	0.00810908	0.62758	24.8424	23.0264	235.657	44.0993	0.187133
Q3UAI4	Uncharacterized protein OS=Mus musculus OX=10090 GN=Sf3b2 PE=2 SV=1	AASSESSGDREKDSGR	N-Term(TMTpro); S4(Phospho); S6(Phospho); S7(Phospho); K12(TMTpro)	Y	0.00196402	0.0807377	24	8	24	34.983	38.7673	41.5154	33.7193	24.9574	33.5282	32.8724	31.6615	36.0162	38.5002	36.8596	37.4826	39.9157	47.8928	32.1965	38.3532	44.842	45.3613	0.0145769	0.726731	24	23	4.38156	0.201306	1	24.788	22.9999	42.7773	0.0200458	1	24.394	23.006	37.2494	4.08017	0.109536
P41183	B-cell lymphoma 6 protein homolog OS=Mus musculus OX=10090 GN=Bcl6 PE=1 SV=1	KGLVSPQSPQKSDCQPNSPTESCSSK	N-Term(TMTpro); K1(TMTpro); K11(TMTpro); S12(Phospho); C14(Carbamidomethyl); S18(Phospho); C23(Carbamidomethyl); K26(TMTpro)	N	0.00205329	0.0807377	20	16	24	168.729	172.215	110.792	87.1273	102.163	148.346	76.8479	88.7417	144.116	81.1346	98.0099	168.039	155.489	248.922	174.301	149.527	156.811	224.4	0.0145769	0.726731	20	1	48.3296	0.247195	1	23.0626	22.2565	183.081	0.0238753	1	21.5313	0.161991	138.525	39.4466	0.284762
Q9Z2D6	Methyl-CpG-binding protein 2 OS=Mus musculus OX=10090 GN=Mecp2 PE=1 SV=1	SSSASSPPKK	N-Term(TMTpro); S5(Phospho); S6(Phospho); K9(TMTpro); K10(TMTpro)	Y	0.00205329	0.0807377	4	8	24	241.013	225.758	278.262	254.84	231.581	222.454	200.771	214.724	189.55	200.262	227.022	214.237	210.404	216.387	217.144	215.637	225.32	255.118	0.0145769	0.726731	24	3	18.2042	0.252079	1	25.2926	22.9999	231.063	0.0242752	1	24.6463	0.423345	225.005	19.0288	0.0845704
Q9DBF7	Pre-mRNA-splicing factor CWC25 homolog OS=Mus musculus OX=10090 GN=Cwc25 PE=2 SV=2	KLSAEELER	N-Term(TMTpro); K1(TMTpro); S3(Phospho)	Y	0.00251154	0.0926715	24	8	24	415.612	612.475	332.074	402.242	295.502	322.101	311.693	301.887	404.036	293.503	612.328	404.838	490.834	484.731	443.847	418.348	619.656	691.779	0.0145769	0.726731	24	23	93.4472	0.367833	1	26.2269	22.9999	572.163	0.0333961	1	25.1135	23.0453	440.254	95.505	0.216932
Q9JIH2	Nuclear pore complex protein Nup50 OS=Mus musculus OX=10090 GN=Nup50 PE=1 SV=3	LQQESPFSFHGNK	N-Term(TMTpro); S5(Phospho); K13(TMTpro)	Y	0.0026257	0.0952691	24	8	24	235.106	164.736	161.508	188.593	149.177	139.587	146.966	163.571	166.179	149.69	176.214	137.348	195.382	238.882	190.074	210.413	235.391	320.935	0.0145769	0.726731	24	23	35.6998	0.13674	1	27.2329	3.00007	186.012	0.0143872	0.849063	25.6164	0.877325	189.926	39.5578	0.20828
A0A087WP92; G5E870	NA	TESSCVK	N-Term(TMTpro); S3(Phospho); C5(Carbamidomethyl); K7(TMTpro)	N	0.00306067	0.105763	20	12	24	108.223	111.57	88.8594	82.6936	49.9126	79.1388	193.148	111.397	72.8408	152.14	183.896	135.312	124.547	170.341	209.215	216.947	108.629	197.921	0.0145769	0.726731	24	21	51.6195	0.173528	1	27.8431	22.4599	174.036	0.0176553	0.960889	25.9216	21.7956	133.906	17.1802	0.1283
A2ADB0	Msx2-interacting protein OS=Mus musculus OX=10090 GN=Spen PE=1 SV=1	ASSNENSR	N-Term(TMTpro); S3(Phospho)	Y	0.00319979	0.106803	24	12	24	95.2833	118.211	76.6432	88.1788	77.1699	95.0385	72.7318	75.3084	77.5856	69.7646	82.598	86.7512	107.332	108.059	88.6185	81.0701	123.664	133.727	0.0145769	0.726731	24	1	15.9463	0.230799	1	25.0378	22.9999	113.759	0.0225226	1	24.5189	24.0319	92.4523	16.5784	0.179319
Q8K3Z9	Nuclear envelope pore membrane protein POM 121 OS=Mus musculus OX=10090 GN=Pom121 PE=1 SV=2	TSSVSSLASACTGGIPSSSR	N-Term(TMTpro); S5(Phospho); S6(Phospho); C11(Carbamidomethyl)	Y	0.00331417	0.108044	16	16	24	36.285	35.2523	45.8661	43.0762	33.7315	40.3136	47.4345	44.7987	39.6365	46.7475	56.2639	56.4541	48.5248	55.3304	45.1258	52.8824	53.2311	54.826	0.0145769	0.726731	24	19	8.12838	0.074258	1	28	15.7145	53.3933	0.00847401	0.646036	26	17.5877	46.2992	3.4759	0.0750747
P62996	Transformer-2 protein homolog beta OS=Mus musculus OX=10090 GN=Tra2b PE=1 SV=1	ESRSASRSGSAHGSGK	N-Term(TMTpro); S4(Phospho); S6(Phospho); S8(Phospho); K16(TMTpro)	Y	0.00331417	0.108044	20	16	24	966.621	1043.87	1452.46	897.606	950.822	983.457	752.486	752.568	955.397	1123.86	1033.81	1282.53	1047.2	1426.37	1069.66	975.835	1578.63	1177.74	0.0145769	0.726731	24	23	137.378	0.412065	1	21.8462	21.3203	1240.43	0.0367299	1	22.9231	22.1696	1075.02	175.984	0.163703
B1AQJ2	Ubiquitin carboxyl-terminal hydrolase 36 OS=Mus musculus OX=10090 GN=Usp36 PE=1 SV=1	HRSGDELQAR	N-Term(TMTpro); S3(Phospho)	Y	0.00360236	0.112211	12	16	24	247.782	300.433	267.769	352.35	291.303	343.843	400.961	448	367.633	356.475	353.047	375.291	263.335	343.226	276.722	311.464	364.922	380.321	0.0145769	0.726731	20	13	58.2496	0.321461	1	20	11.3151	406.158	0.0298173	1	20	12.1576	343.624	48.4724	0.141062
Q505F1	Nuclear receptor subfamily 2 group C member 1 OS=Mus musculus OX=10090 GN=Nr2c1 PE=1 SV=3	DLRSPLAATPTFVTDSETAR	N-Term(TMTpro); S4(Phospho); S16(Phospho)	Y	0.00380162	0.116839	20	16	24	50.9327	48.9277	46.3475	43.3762	41.8025	47.7026	38.9715	53.2082	41.1529	39.9894	47.0375	47.422	52.1088	61.149	50.9315	49.7117	58.2818	64.4784	0.0145769	0.726731	24	23	6.32035	0.147257	1	26.5067	22.9999	58.0653	0.0153347	0.886294	25.2533	23.0568	49.3469	6.01702	0.121933
Q6DI81	Nuclear factor 1 OS=Mus musculus OX=10090 GN=Nfia PE=2 SV=1	SLPSTSSTSSTKR	N-Term(TMTpro); S10(Phospho); K12(TMTpro)	Y	0.0039416	0.118812	24	12	24	425.713	610.879	656.359	470.744	474.219	513.997	356.806	436.239	517.692	459.615	565.819	601.596	532.568	746.519	612.083	543.307	727.058	849.647	0.0145769	0.726731	24	23	99.9416	0.173215	1	25.8182	22.9999	706.476	0.017628	0.960889	24.9091	23.0306	564.571	105.641	0.187118
F8VQL9	Nuclear receptor corepressor 2 OS=Mus musculus OX=10090 GN=Ncor2 PE=1 SV=1	GSSSGATQDSDSSATCSADEVDEPEGGDKGR	N-Term(TMTpro); C16(Carbamidomethyl); S17(Phospho); K29(TMTpro)	Y	0.0039416	0.118812	16	16	24	95.5761	113.501	135.704	118.673	105.411	125.999	115.175	125.364	115.313	143.237	144.263	162.818	134.157	156.611	149.592	122.077	134.691	123.678	0.0145769	0.726731	24	19	18.0952	0.0765019	1	22.0399	16.6539	152.833	0.00869687	0.652831	23.02	17.8093	129.236	22.3973	0.173306
Q9CYX7	RRP15-like protein OS=Mus musculus OX=10090 GN=Rrp15 PE=1 SV=2	NSPAGKSPK	N-Term(TMTpro); S2(Phospho); K6(TMTpro); S7(Phospho); K9(TMTpro)	N	0.0039416	0.118812	16	12	24	159.973	167.841	216.87	191.164	180.031	204.768	201.936	250.252	152.404	345.592	387.659	234.646	292.977	275.484	250.698	213.497	162.724	192.625	0.0145769	0.726731	24	17	49.6536	0.093876	1	20.4107	15.7451	325.835	0.0103919	0.716933	22.2053	16.4292	230.235	79.4394	0.345037
F6XZS9	Sterol regulatory element-binding protein 1 (Fragment) OS=Mus musculus OX=10090 GN=Srebf1 PE=1 SV=1	VTPAPLSPPPSAPAALK	N-Term(TMTpro); T2(Phospho); S11(Phospho); K17(TMTpro)	N	0.00406157	0.119457	16	16	24	13.4787	22.8388	19.7807	14.6415	19.3144	22.6111	18.6043	25.0565	17.1282	39.028	48.1899	32.6217	34.0558	41.0509	39.5033	19.2206	21.4629	22.1181	0.0145769	0.726731	24	19	10.1555	0.0237408	1	20.6653	16.6982	41.7856	0.00310384	0.364153	22.3326	17.8628	26.3781	15.5859	0.590865
G3X8Q1	Calcineurin binding protein 1, isoform CRA_a OS=Mus musculus OX=10090 GN=Cabin1 PE=1 SV=1	GKTEESLESTEAFR	N-Term(TMTpro); K2(TMTpro); S6(Phospho)	N	0.00423816	0.122115	20	12	24	333.327	412.557	428.821	335.002	299.679	440.071	353.108	441.62	325.804	418.186	456.836	443.802	461.115	462.225	485.288	361.84	437.91	331.771	0.0145769	0.726731	20	19	52.307	0.289269	1	20	17.9811	462.644	0.0272763	1	20	18.4905	400.154	56.8915	0.142174
Q9CQ20	Mid1-interacting protein 1 OS=Mus musculus OX=10090 GN=Mid1ip1 PE=1 SV=1	TTPAPSPGSANESFFAPSR	N-Term(TMTpro); S9(Phospho)	N	0.00460128	0.130091	20	8	24	78.2157	86.2044	80.1477	80.5283	73.2932	99.3197	92.8346	82.9996	76.8926	114.502	107.587	97.4456	94.1886	117.418	108.432	85.5564	85.5232	106.852	0.0145769	0.726731	24	19	13.5976	0.138426	1	22.8506	17.1428	109.341	0.0145399	0.852936	23.4253	18.0595	92.7464	15.5905	0.168099
Q9EPQ8	Transcription factor 20 OS=Mus musculus OX=10090 GN=Tcf20 PE=1 SV=3	GSQEDDPAASQRPPSNSGVK	N-Term(TMTpro); S15(Phospho); K20(TMTpro)	Y	0.00546741	0.13747	24	16	24	75.2071	51.9234	65.6271	69.3256	65.383	72.3026	59.4773	62.9111	50.2486	52.0331	61.5719	55.8485	65.1064	55.0442	66.1364	69.8769	117.368	71.1114	0.0145769	0.726731	20	5	5.99822	0.789401	1	26.2269	5.11378	66.0747	0.0628836	1	23.1135	5.14254	65.575	16.4785	0.251293
Q61687; A0A0G2JFR8	NA	EVKSASSSSDAEGSSEDNKK	N-Term(TMTpro); K3(TMTpro); S4(Phospho); S6(Phospho); S7(Phospho); K19(TMTpro); K20(TMTpro)	N	0.00763083	0.172248	16	16	24	322.701	374.46	303.987	207.662	306.591	343.287	296.08	364.989	271.657	376.774	386.334	378.349	325.184	503.276	389.274	308.516	347.24	338.209	0.0145769	0.726731	20	19	49.554	0.266079	1	20	18.0189	401.875	0.0254138	1	20	18.5094	339.809	58.5792	0.172389
Q8K1K3	TERF1-interacting nuclear factor 2 OS=Mus musculus OX=10090 GN=Tinf2 PE=1 SV=1	ALEETPPDSPAAEQENSVNCVDPLR	N-Term(TMTpro); S9(Phospho); C20(Carbamidomethyl)	N	0.0080138	0.177243	20	4	24	138.821	183.002	161.935	140.538	132.151	190.715	155.659	180.929	155.627	192.062	205.902	198.458	187.21	209.581	201.566	137.994	171.484	150.361	0.0145769	0.726731	20	17	27.8509	0.123845	1	20	16.991	203.436	0.0132093	0.811317	20	16.9955	173.487	30.9038	0.178133
P49586	Choline-phosphate cytidylyltransferase A OS=Mus musculus OX=10090 GN=Pcyt1a PE=1 SV=1	QSPSSSPTHERSPSPSFR	N-Term(TMTpro); S5(Phospho); S6(Phospho); S12(Phospho)	Y	0.00906045	0.182101	24	12	24	58.7381	53.3977	45.1013	38.0707	31.7732	60.2191	33.2717	48.3694	44.591	41.1709	42.3882	45.0326	59.5244	62.2237	55.4348	58.0167	62.7647	58.9643	0.0145769	0.726731	24	23	10.8457	0.131038	1	24.4226	22.9999	60.974	0.0138686	0.829329	24.2113	23.0017	50.0218	9.45146	0.188947
E9Q3R9; Q8BSP5	NA	ASPSASVK	N-Term(TMTpro); S2(Phospho); K8(TMTpro)	N	0.0134525	0.22112	4	8	24	502.056	580.689	610.024	432.44	487.842	553.021	456.039	489.123	367.795	473.5	514.501	423.034	580.311	622.103	511.654	557.201	544.458	501.239	0.0145769	0.726731	20	1	66.5992	0.183803	1	20	0.896963	550.077	0.0185466	1	20	0.948481	502.202	69.7976	0.138983
B2RRF6	Zinc finger protein 518A OS=Mus musculus OX=10090 GN=Znf518a PE=2 SV=1	AAPPACSSPVLAR	N-Term(TMTpro); C6(Carbamidomethyl); S8(Phospho)	N	0.0178081	0.260577	4	8	24	176.403	207.785	216.973	147.034	155.43	183.953	151.639	178.736	146.418	153.431	162.297	152.724	190.712	213.103	187.078	154.751	181.559	198.024	0.0145769	0.726731	20	1	26.882	0.29239	1	20	3.00007	199.194	0.0275249	1	20	2.00004	172.155	20.7717	0.120657
Q569Z6	Thyroid hormone receptor-associated protein 3 OS=Mus musculus OX=10090 GN=Thrap3 PE=1 SV=1	KSSSKDSRPSQAAGDNQGDEAK	N-Term(TMTpro); K1(TMTpro); S4(Phospho); K5(TMTpro); S7(Phospho); K22(TMTpro)	Y	0.0178721	0.26132	20	12	24	627.706	354.245	567.049	440.607	450.243	476.925	495.998	530.834	404.277	606.213	661.406	483.43	569.379	645.997	574.314	556.149	542.761	555.365	0.0145769	0.726731	20	19	84.0628	0.401591	1	21.2848	17.8889	603.322	0.0359471	1	20.6424	18.4796	529.159	72.5407	0.137087
P47941	Crk-like protein OS=Mus musculus OX=10090 GN=Crkl PE=1 SV=2	SSPHGK	N-Term(TMTpro); S1(Phospho); K6(TMTpro)	Y	0.0228108	0.287232	8	12	24	169.978	171.381	175.443	211.548	194.721	216.407	210.93	178.92	202.523	182.538	185.161	212.028	171.706	172.497	160.808	174.395	209.649	192.023	0.0145769	0.726731	20	11	21.7484	0.313626	1	20	8.11148	202.827	0.0292034	1	20	9.55574	190.094	20.6094	0.108417
Q99PV5	Class E basic helix-loop-helix protein 41 OS=Mus musculus OX=10090 GN=Bhlhe41 PE=1 SV=1	TQPGTEPEHDTDTDSGYGGEAEQGR	N-Term(TMTpro); T11(Phospho); T13(Phospho)	N	0.0233075	0.29013	12	16	24	0	0	0	5.25857	0	5.07165	7.19865	6.78613	3.59139	2.08547	4.89031	4.82508	0	2.11292	2.69954	0	2.62811	0	0.0125645	0.726731	20	13	2.27399	0.0870865	1	21.104	11.1211	5.86241	0.00855416	0.649253	20.552	12.0945	2.99084	2.6447	0.884265
E9PUK6	Serine/arginine repetitive matrix protein 1 OS=Mus musculus OX=10090 GN=Srrm1 PE=1 SV=1	SVSGSPEPAAK	N-Term(TMTpro); S5(Phospho); K11(TMTpro)	Y	0.0307267	0.335954	20	16	24	737.983	734.547	796.39	655.563	628.007	693.884	623.069	720.539	610.339	592.676	686.858	810.514	763.897	811.9	773.209	665.403	676.3	721.739	0.0145769	0.726731	20	1	77.7053	0.394786	1	20	18.7678	754.508	0.0354362	1	20	19.8839	698.983	72.3722	0.103539
Q8C0V0	Serine/threonine-protein kinase tousled-like 1 OS=Mus musculus OX=10090 GN=Tlk1 PE=1 SV=2	KAESQNESSQGK	N-Term(TMTpro); K1(TMTpro); S9(Phospho); K12(TMTpro)	Y	0.0333909	0.34948	20	12	24	486.67	631.326	711.095	532.714	292.872	668.418	540.892	607.421	587.495	638.454	674.645	716.367	831.207	696.964	660.693	610.557	605.658	541.188	0.0145769	0.726731	20	19	75.9026	0.324854	1	20	18.0818	715.615	0.0300824	1	20	18.5409	610.023	106.89	0.175224
A2AJT5	Arginine/serine-rich protein PNISR OS=Mus musculus OX=10090 GN=Pnisr PE=1 SV=1	SRSVDKDR	N-Term(TMTpro); S3(Phospho); K6(TMTpro)	Y	0.0534358	0.44704	8	12	24	334.484	306.974	295.641	415.9	369.69	385.842	354.414	409.464	303.16	320.877	329.115	320.433	326.472	280.935	300.376	342.762	422.123	337.959	0.0145769	0.726731	20	9	38.3439	0.381256	1	20	7.77096	377.965	0.0344156	1	20	8.38548	343.12	53.9291	0.157172
E9Q8D0	DnaJ homolog subfamily C member 21 OS=Mus musculus OX=10090 GN=Dnajc21 PE=1 SV=1	EFGDGSDENEVEDQEPR	N-Term(TMTpro); S6(Phospho)	Y	0.0556989	0.455091	8	8	24	14.2792	11.6437	12.4803	24.6284	17.4494	16.0611	14.9207	22.6916	13.4698	9.28809	13.8495	13.3668	13.5309	13.5151	13.1812	16.8616	14.3063	14.2225	0.0145769	0.726731	20	9	2.23621	0.442932	1	20	7.94376	18.8182	0.0390149	1	20	8.47188	15.0846	4.00744	0.265665
Q8CH25	SAFB-like transcription modulator OS=Mus musculus OX=10090 GN=Sltm PE=1 SV=1	DDKGSTGSAGGSSGSSTK	N-Term(TMTpro); K3(TMTpro); S5(Phospho); K18(TMTpro)	Y	0.0943674	0.597976	8	12	24	222.525	180.087	188.872	240.595	249.451	298.202	261.07	272.048	203.591	202.496	223.564	199.33	192.03	209.719	184.799	242.54	239.232	258.643	0.0145769	0.726731	20	9	35.6581	0.258731	1	20	8.17467	258.349	0.0248175	1	20	8.58733	227.458	46.2244	0.203222
P48678	Prelamin-A/C OS=Mus musculus OX=10090 GN=Lmna PE=1 SV=2	ASSHSSQSQGGGSVTK	N-Term(TMTpro); S6(Phospho); K16(TMTpro)	Y	3.65479e-05	0.00895103	24	4	24	24.813	19.6861	25.6724	29.2336	24.4495	29.0789	40.9012	30.1304	36.1152	55.7268	48.0801	45.721	36.3352	39.7843	65.9243	47.3509	103.779	48.9633	0.0199069	0.831635	24	19	14.6302	0.265701	1	28	22.9999	65.3732	0.0330162	1	26	20.9702	41.7775	0.462191	0.0110632
E9QN31	Probable 28S rRNA (cytosine-C(5))-methyltransferase OS=Mus musculus OX=10090 GN=Nop2 PE=1 SV=1	AGSVDVPKPNK	N-Term(TMTpro); S3(Phospho); K8(TMTpro); K11(TMTpro)	Y	3.82092e-05	0.00924237	24	4	24	144.187	149.985	145.041	208.417	132.024	188.745	216.145	199.578	153.941	251.705	368.7	200.016	252.011	255.53	313.687	283.069	288.373	368.832	0.0199069	0.831635	24	19	78.5944	0.0710748	1	28	22.9999	309.199	0.0106975	0.724512	26	20.9702	229.241	11.8148	0.0515389
Q9JI57	General transcription factor II-I repeat domain-containing protein 1 OS=Mus musculus OX=10090 GN=Gtf2ird1 PE=2 SV=2	LEPASPPEDTSTEVCR	N-Term(TMTpro); S5(Phospho); C15(Carbamidomethyl)	Y	7.492e-05	0.0129903	16	16	24	104.537	98.5198	115.137	94.6172	106.978	109.429	87.4636	153.36	98.3809	153.981	161.497	176.83	144.054	127.903	123.452	112.412	137.77	117.741	0.0199069	0.831635	24	17	20.1431	0.164649	1	21.4687	15.3433	164.495	0.0220279	1	22.7343	16.1756	124.431	24.7113	0.198595
E9QL25	Lysine-specific demethylase 2B OS=Mus musculus OX=10090 GN=Kdm2b PE=1 SV=1	RKSDDVHLR	N-Term(TMTpro); K2(TMTpro); S3(Phospho)	Y	0.000136065	0.0177728	24	8	24	712.81	622.477	257.717	664.84	430.877	444.576	683.166	559.944	532.507	616.128	746.881	575.225	775.604	750.479	642.137	927.862	876.921	789.12	0.0199069	0.831635	24	23	111.262	0.220138	1	28	22.9999	863.158	0.0281789	1	26	23.1369	648.571	54.6536	0.0842676
G3X8Q1	Calcineurin binding protein 1, isoform CRA_a OS=Mus musculus OX=10090 GN=Cabin1 PE=1 SV=1	GKTEESLESTEAFR	N-Term(TMTpro); K2(TMTpro); S6(Phospho); S9(Phospho)	N	0.000228569	0.0246416	16	16	24	82.5446	97.5753	96.0337	72.5889	72.6833	86.5349	76.1	108.787	71.3674	117.183	123.378	105.103	96.5238	113.393	115.091	103.397	113.775	97.9219	0.0199069	0.831635	24	19	17.9942	0.0952228	1	22.0399	16.1668	116.749	0.0137776	0.828051	23.02	17.5549	97.4503	16.6377	0.170731
Q62187	Transcription termination factor 1 OS=Mus musculus OX=10090 GN=Ttf1 PE=1 SV=2	RRESQTPAQENSESEQPR	N-Term(TMTpro); S4(Phospho)	Y	0.000228569	0.0246416	24	8	24	26.4854	32.9547	13.4928	16.5279	17.1119	28.6038	27.0357	25.4028	25.2341	26.0804	30.9659	31.7813	28.3222	34.2866	30.4805	34.7415	35.5763	42.2654	0.0199069	0.831635	24	23	4.14088	0.184474	1	28	23	37.2737	0.0242628	1	26	23.1369	28.3631	2.67822	0.0944263
Q8K019; F8WI22	NA	EKSIFREESPLR	N-Term(TMTpro); K2(TMTpro); S3(Phospho); S9(Phospho)	N	0.000259737	0.0262321	16	16	24	845.222	987.318	1019.68	773.525	830.927	961.077	861.501	1285.92	827.954	1117.12	1339.33	1212.04	1126.27	1148.32	1198.15	934.516	1058.69	972.78	0.0199069	0.831635	20	19	159.812	0.113804	1	20.5797	16.0587	1233.28	0.0160622	0.914847	20.2899	17.5539	1032.32	181.473	0.175791
A2CG76	Histone-lysine N-methyltransferase EHMT2 OS=Mus musculus OX=10090 GN=Ehmt2 PE=1 SV=1	LNSGSLSEDLGSAGGSGDIILEK	N-Term(TMTpro); S3(Phospho); K23(TMTpro)	Y	0.000340288	0.0313017	16	12	24	16.0239	19.0423	19.4119	21.4092	18.2753	21.1569	22.1712	25.3704	18.9762	25.6266	27.5143	25.9206	19.1573	25.4108	20.7591	20.898	24.8615	23.9457	0.0199069	0.831635	24	17	2.21245	0.309665	1	26.9377	14.9596	26.3548	0.0375353	1	25.4688	16.0922	21.8841	2.44506	0.111728
Z4YJT3	La-related protein 1 OS=Mus musculus OX=10090 GN=Larp1 PE=1 SV=1	EQEKGDGSDSKESPK	N-Term(TMTpro); K4(TMTpro); S8(Phospho); K11(TMTpro); K15(TMTpro)	Y	0.000406791	0.0341498	16	16	24	401.235	491.863	479.992	410.168	357.544	495.737	556.893	554.242	565.464	585.486	595.89	658.034	515.347	543.801	537.036	460.81	642.151	564.496	0.0199069	0.831635	24	15	61.5616	0.209305	1	24.9123	14.7046	613.626	0.0270024	1	24.4561	14.8602	522.164	54.3139	0.104017
E9Q3G8	Nucleoporin 153 OS=Mus musculus OX=10090 GN=Nup153 PE=1 SV=1	VQMTSLGSTGSPVFTFSSPIVK	N-Term(TMTpro); T15(Phospho); K22(TMTpro)	Y	0.000406791	0.0341498	24	16	24	20.8624	18.0604	19.2377	22.8547	16.3914	24.4096	22.3605	17.1898	15.1012	15.0953	17.0104	16.6822	18.839	23.4281	20.8903	24.6171	30.1461	29.7142	0.0199069	0.831635	20	5	1.40988	0.350701	1	27.5346	6.41098	20.4762	0.0416406	1	23.7673	5.73783	20.6945	6.21659	0.300398
Q9D0I8	mRNA turnover protein 4 homolog OS=Mus musculus OX=10090 GN=Mrto4 PE=1 SV=1	FQQMDDDLPESAPESEGESEEEDDS	N-Term(TMTpro); M4(Oxidation); S15(Phospho)	Y	0.000594843	0.043029	24	12	24	13.1321	17.0581	15.2188	12.1206	13.557	21.7665	9.88694	13.4004	9.96015	11.8675	11.3015	17.6651	14.2092	18.0053	15.6145	15.7996	23.6234	25.0026	0.0199069	0.831635	24	1	2.68422	0.398054	1	26.5067	22.9999	21.3581	0.0462594	1	25.2533	24.109	15.686	3.481	0.221918
Q569Z6	Thyroid hormone receptor-associated protein 3 OS=Mus musculus OX=10090 GN=Thrap3 PE=1 SV=1	KSSSKDSRPSQAAGDNQGDEAK	N-Term(TMTpro); K1(TMTpro); S4(Phospho); K5(TMTpro); S7(Phospho); S10(Phospho); K22(TMTpro)	Y	0.000648919	0.0443238	24	12	24	278.485	211.471	256.398	238.645	236.993	241.397	227.578	233.608	208.069	259.527	288.186	240.572	262.683	275.856	232.533	270.286	323.713	297.584	0.0199069	0.831635	24	23	20.4276	0.270742	1	28	22.9999	294.05	0.0335413	1	26	23.1369	256.089	21.8676	0.0853907
Q8BVZ1	Perilipin-5 OS=Mus musculus OX=10090 GN=Plin5 PE=1 SV=1	SHSEVELETLALSR	N-Term(TMTpro); S3(Phospho)	Y	0.000704654	0.0461145	8	8	24	112.15	133.321	109.567	119.585	110.632	164.311	99.9861	98.8752	126.084	54.5736	58.4812	97.6599	103.656	97.2537	99.397	82.3833	103.067	152.951	0.0199069	0.831635	20	7	17.9338	0.314823	1	20	6.39208	129.02	0.0380569	1	20	6.69604	105.149	26.1574	0.248765
Q04692	SWI/SNF-related matrix-associated actin-dependent regulator of chromatin subfamily A containing DEAD/H box 1 OS=Mus musculus OX=10090 GN=Smarcad1 PE=1 SV=2	ANTPDSDVTEKTEDSSVPEPPDNERK	N-Term(TMTpro); T3(Phospho); T9(Phospho); K11(TMTpro); K26(TMTpro)	N	0.000704654	0.0461145	20	8	24	49.2907	53.647	59.6496	49.4924	57.435	64.3465	63.5725	60.6576	50.7399	67.9267	67.1398	68.0756	60.9112	80.5926	85.6655	60.6189	58.366	71.6501	0.0199069	0.831635	24	19	7.8676	0.185486	1	24.4226	18.5407	73.4455	0.0243757	1	24.2113	18.7738	62.7588	9.92765	0.158187
P62754	40S ribosomal protein S6 OS=Mus musculus OX=10090 GN=Rps6 PE=1 SV=1	LSSLRASTSKSESSQK	N-Term(TMTpro); S3(Phospho); S7(Phospho); S9(Phospho); K10(TMTpro); K16(TMTpro)	Y	0.000736684	0.0461145	16	16	24	117.062	126.013	201.61	144.676	71.0678	131.117	170.498	253.899	217.51	204.959	296.115	324.565	183.36	217.379	292.577	159.837	277.79	265.953	0.0199069	0.831635	24	17	53.8676	0.173505	1	25.1646	15.2347	275.46	0.0230318	1	24.5823	16.1473	202.221	50.6478	0.250458
Q8K3A9	7SK snRNA methylphosphate capping enzyme OS=Mus musculus OX=10090 GN=Mepce PE=1 SV=2	TSSKSEAGAR	N-Term(TMTpro); S3(Phospho); K4(TMTpro)	Y	0.000736684	0.0461145	16	16	24	441.302	476.709	729.746	449.723	298.168	520.669	726.188	670.041	643.471	757.834	861.778	806.569	605.136	743.133	654.136	770.117	342.826	520.546	0.0199069	0.831635	20	17	122.014	0.156745	1	20	14.9392	808.774	0.0211239	1	20	15.9696	629.417	174.319	0.276953
Q9JI44	DNA methyltransferase 1-associated protein 1 OS=Mus musculus OX=10090 GN=Dmap1 PE=1 SV=1	RESASSSSSVKK	N-Term(TMTpro); S8(Phospho); S9(Phospho); K11(TMTpro); K12(TMTpro)	Y	0.000736684	0.0461145	24	8	24	89.8537	106.789	82.6217	72.6218	49.8251	76.3195	71.2023	91.8352	97.8687	83.0097	94.9386	111.521	110.176	98.4661	99.8039	102.356	109.263	106.24	0.0199069	0.831635	24	21	13.823	0.15962	1	23.8369	22.9999	105.953	0.0214537	1	23.9185	22.0036	91.9016	10.5421	0.114711
D3Z783	RAC-alpha serine/threonine-protein kinase OS=Mus musculus OX=10090 GN=Akt1 PE=1 SV=2	SGSPSDNSGAEEMEVSLAKPK	N-Term(TMTpro); S5(Phospho); S8(Phospho); K19(TMTpro); K21(TMTpro)	N	0.000736684	0.0461145	16	8	24	25.3832	29.8363	29.5173	26.1897	30.2932	34.6562	27.0183	37.4803	35.3614	31.282	39.0206	32.2022	27.2446	27.4679	30.5048	23.3604	27.3762	22.9488	0.0199069	0.831635	24	13	3.73222	0.212184	1	24.665	13.9702	34.4627	0.0273161	1	24.3325	13.481	29.7795	4.30118	0.144434
Q8K3A9	7SK snRNA methylphosphate capping enzyme OS=Mus musculus OX=10090 GN=Mepce PE=1 SV=2	RTSSKSEAGAR	N-Term(TMTpro); S3(Phospho); K5(TMTpro)	Y	0.000768713	0.0467745	16	16	24	160.599	194.614	241.659	166.84	123.507	224.491	235.598	217.685	245.441	284.066	320.299	307.187	190.279	308.292	250.434	293.467	257.452	229.752	0.0199069	0.831635	24	19	48.8557	0.203401	1	24.0678	15.1888	304.046	0.0263566	1	24.0339	17.0971	236.17	47.2159	0.199923
E9Q4Y5	Protein polybromo-1 OS=Mus musculus OX=10090 GN=Pbrm1 PE=1 SV=1	RDDIEDGDSMISSATSDTGSAK	N-Term(TMTpro); S9(Phospho); K22(TMTpro)	Y	0.00102665	0.0586446	16	20	24	319.231	313.853	334.433	266.852	248.737	307.14	270.818	295.614	295.666	333.987	354.233	344.705	324.834	339.382	330.123	323.279	400.186	286.681	0.0199069	0.831635	20	19	31.121	0.276287	1	21.194	16.1688	347.212	0.0341167	1	20.597	17.6403	316.777	30.4353	0.0960781
Q3TUQ5	Pinin OS=Mus musculus OX=10090 GN=Pnn PE=1 SV=1	ESRQESDPEDDDVKKPALQSSVVATSK	N-Term(TMTpro); S2(Phospho); S6(Phospho); K14(TMTpro); K15(TMTpro); K27(TMTpro)	Y	0.00105511	0.0588965	20	12	24	90.5142	89.1104	62.5779	82.784	55.2558	73.7999	95.4444	110.087	77.8802	87.0473	95.9108	103.196	99.8312	106.309	97.9443	96.5344	97.6239	113.018	0.0199069	0.831635	24	21	11.3983	0.240679	1	28	22.9999	102.737	0.0303808	1	26	22.0535	90.9126	1.74259	0.0191678
Q80X80	Phospholipid transfer protein C2CD2L OS=Mus musculus OX=10090 GN=C2cd2l PE=1 SV=3	SSSCGDAELLGQATLPVGSPSRPMSR	N-Term(TMTpro); S2(Phospho); C4(Carbamidomethyl); M24(Oxidation)	N	0.00107128	0.0594608	16	20	24	23.7107	25.3657	25.6227	20.4156	22.4657	23.9847	15.2387	20.4628	22.0088	28.5014	32.0926	23.9156	24.9094	26.3611	29.1551	23.1633	29.0188	24.0911	0.0199069	0.831635	20	19	3.48355	0.270607	1	20	16.4741	28.7933	0.0335272	1	20	17.7371	24.5226	3.72774	0.152013
Q8K3A9	7SK snRNA methylphosphate capping enzyme OS=Mus musculus OX=10090 GN=Mepce PE=1 SV=2	DEVVSPLPSALQGSSGSLSAPPAASVTSAPSTSSSSR	N-Term(TMTpro); S5(Phospho)	Y	0.00110306	0.0600343	24	12	24	29.7602	31.4455	31.1016	30.272	27.4145	29.3098	28.0883	28.3731	26.0574	30.9001	41.7688	32.8016	27.1142	33.9042	34.1825	34.5738	36.6567	33.8442	0.0199069	0.831635	24	23	2.17252	0.629595	1	25.422	15.5848	35.3033	0.0674213	1	24.711	19.4151	31.5367	2.76176	0.0875728
Q8R3B7	Bromodomain-containing protein 8 OS=Mus musculus OX=10090 GN=Brd8 PE=1 SV=2	ATPPPSPLLSELLK	N-Term(TMTpro); T2(Phospho); S10(Phospho); K14(TMTpro)	Y	0.00110306	0.0600343	24	12	24	273.413	210.304	211.633	221.056	219.324	220.384	223.325	208.266	208.978	224.912	212.228	209.93	236.479	242.912	232.369	238.269	292.081	289.843	0.0199069	0.831635	24	1	15.9299	0.17836	1	27.3829	22.9999	273.563	0.0235783	1	25.6915	24.1706	233.532	23.1665	0.0992009
A3KN90	Mineralocorticoid receptor OS=Mus musculus OX=10090 GN=Nr3c2 PE=1 SV=1	CSVSSPSNTNNR	N-Term(TMTpro); C1(Carbamidomethyl); S5(Phospho)	N	0.00115102	0.0613853	12	12	24	15.348	18.4654	20.3956	19.5907	18.0946	27.6827	27.0183	30.5898	21.6404	16.8824	24.6553	21.9226	19.2658	21.9341	17.547	12.3209	9.63642	17.5491	0.0199069	0.831635	24	13	4.06491	0.135706	1	25.422	10.9028	26.42	0.018678	1	24.711	11.9915	19.8814	4.96926	0.249945
E9Q9H3	DnaJ homolog subfamily C member 2 OS=Mus musculus OX=10090 GN=Dnajc2 PE=1 SV=1	NASTSFQELEDKK	N-Term(TMTpro); S3(Phospho); S5(Phospho); K12(TMTpro); K13(TMTpro)	N	0.00119031	0.0613853	16	16	24	77.9206	66.184	67.2339	59.8033	58.045	84.2104	82.7377	126.535	71.1832	99.1094	104.123	86.327	86.9882	98.3009	92.7743	92.6532	74.1347	76.323	0.0199069	0.831635	24	17	14.4111	0.331404	1	23.6105	13.3066	96.912	0.0397226	1	23.8052	15.1392	83.6869	13.7386	0.164166
G3X959	Periphilin 1, isoform CRA_a OS=Mus musculus OX=10090 GN=Pphln1 PE=1 SV=1	TSRDASPSSSSAVASSK	N-Term(TMTpro); S2(Phospho); K17(TMTpro)	Y	0.00119031	0.0613853	8	8	24	435.596	330.148	309.864	372.021	508.175	415.498	326.306	316.151	269.893	252.82	253.156	249.94	365.456	312.293	281.493	367.815	230.92	428.473	0.0199069	0.831635	20	7	52.9805	0.34867	1	20	6.21981	397.28	0.0414397	1	20	6.60991	329.881	69.4752	0.210607
Q3ULS5	Uncharacterized protein OS=Mus musculus OX=10090 GN=Esco1 PE=2 SV=1	LDSQVSPK	N-Term(TMTpro); S6(Phospho); K8(TMTpro)	Y	0.00119031	0.0613853	24	16	24	122.98	101.586	92.041	113.677	94.8731	106.394	86.8714	111.12	95.6493	75.83	99.99	87.7474	110.071	117.984	115.789	121.121	125.945	126.915	0.0199069	0.831635	24	1	13.2662	0.279257	1	25.6848	4.09252	105.86	0.034424	1	24.8424	2.4967	106.395	14.6473	0.137669
A0A0R4J1I6	Nuclear pore membrane glycoprotein 210 OS=Mus musculus OX=10090 GN=Nup210 PE=1 SV=1	ELASPLALTPR	N-Term(TMTpro); S4(Phospho)	Y	0.00124441	0.0613853	8	8	24	156.033	143.215	226.359	200.086	188.293	183.162	137.813	165.056	147.479	139.785	140.008	141.962	147.424	142.771	148.183	152.212	202.755	146.219	0.0199069	0.831635	20	7	17.5626	0.365143	1	21.6558	5.06983	181.423	0.043062	1	20.8279	6.08289	159.999	24.002	0.150013
D3YYT1	Putative oxidoreductase GLYR1 OS=Mus musculus OX=10090 GN=Glyr1 PE=1 SV=1	RNSSEER	N-Term(TMTpro); S3(Phospho)	Y	0.00124441	0.0613853	4	8	24	107.959	86.0449	77.9482	70.4501	55.1186	65.3891	52.4495	67.7698	53.8152	61.394	69.0058	79.5821	62.3095	69.8415	55.296	73.9122	143.039	73.3878	0.0199069	0.831635	20	3	4.04945	0.569918	1	26.0892	15.2513	70.062	0.0621605	1	23.0446	8.46408	73.4067	13.7762	0.187669
G5E866	Splicing factor 3B subunit 1 OS=Mus musculus OX=10090 GN=Sf3b1 PE=1 SV=1	LSSWDQAETPGHTPSLR	N-Term(TMTpro); T13(Phospho)	Y	0.00124441	0.0613853	20	8	24	43.7113	36.8986	40.7453	44.1902	41.6934	42.8851	39.5886	50.888	46.1613	51.8155	61.9933	46.4305	53.078	49.324	52.5232	49.5564	57.7704	48.6314	0.0199069	0.831635	24	19	6.31477	0.115135	1	28	16.1752	53.8178	0.0162235	0.9175	26	17.8016	47.5159	4.21525	0.0887124
Q9D6Z1	Nucleolar protein 56 OS=Mus musculus OX=10090 GN=Nop56 PE=1 SV=2	SSPKEEVASEPEEAASPTTPK	N-Term(TMTpro); S2(Phospho); K4(TMTpro); K21(TMTpro)	Y	0.001326	0.0625222	20	8	24	227.625	220.905	239.847	244.108	253.616	245.451	235.721	285.418	247.678	265.967	298.762	306.262	260.24	272.923	309.686	260.991	270.611	347.978	0.0199069	0.831635	24	17	18.9315	0.259657	1	28	15.9828	291.707	0.0323841	1	26	16.6289	265.761	10.2217	0.0384619
Q505F1	Nuclear receptor subfamily 2 group C member 1 OS=Mus musculus OX=10090 GN=Nr2c1 PE=1 SV=3	ALTPGESSACQSPEEGMEGSPHLIAGEPSFVEK	N-Term(TMTpro); C10(Carbamidomethyl); S12(Phospho); M17(Oxidation); S20(Phospho); K33(TMTpro)	Y	0.00158504	0.0728993	24	4	24	43.4319	34.3017	43.9399	43.0541	45.1946	43.4993	55.5258	45.2062	39.1218	57.0625	55.8625	66.7591	49.8099	59.0901	62.4784	54.5809	70.5634	58.5494	0.0199069	0.831635	24	19	10.6897	0.0725099	1	28	16.2167	60.6008	0.0108847	0.72786	26	17.8208	51.4172	4.13435	0.0804078
Q9WTL8-4	Isoform 4 of Aryl hydrocarbon receptor nuclear translocator-like protein 1 OS=Mus musculus OX=10090 GN=Arntl	GSSPSSCGSSPLNITSTPPPDASSPGGK	N-Term(TMTpro); C7(Carbamidomethyl); S10(Phospho); K28(TMTpro)	Y	0.00159989	0.0728993	24	8	24	11.533	9.76394	15.4738	11.9375	11.0886	8.28833	8.75701	12.5596	10.6031	7.00262	10.4985	12.3321	14.0028	14.0576	13.9896	15.7571	23.2122	20.7209	0.0199069	0.831635	24	23	2.81814	0.099442	1	28	3.00007	12.1564	0.0143023	0.846598	26	0.851225	13.1745	3.67802	0.279178
E9PV24	Fibrinogen alpha chain OS=Mus musculus OX=10090 GN=Fga PE=1 SV=1	GDSPGDSRGDSR	N-Term(TMTpro); S7(Phospho)	Y	0.00165708	0.0746373	20	12	24	180.498	202.791	171.478	161.791	188.508	236.397	195.942	263.922	139.284	283.22	277.567	210.129	291.128	329.406	255.307	228.198	294.89	236.995	0.0199069	0.831635	24	21	54.3977	0.135005	1	25.953	18.8147	285.377	0.0185954	1	24.9765	19.9806	230.721	39.4074	0.170801
P41183	B-cell lymphoma 6 protein homolog OS=Mus musculus OX=10090 GN=Bcl6 PE=1 SV=1	AYPAPPACQPPMEPANLDLQSPTK	N-Term(TMTpro); C8(Carbamidomethyl); M12(Oxidation); S21(Phospho); K24(TMTpro)	N	0.00182038	0.0792593	4	12	24	22.7268	24.2966	20.3956	15.8788	17.078	17.7508	16.4541	20.1496	14.2735	15.2934	13.2446	14.9997	18.5847	23.2421	18.7168	15.7708	29.6758	22.0142	0.0199069	0.831635	20	3	2.88891	0.254334	1	24.4226	3.00007	22.193	0.031825	1	22.2113	3.03006	18.6477	3.67695	0.19718
E9Q5K9	YTH domain-containing protein 1 OS=Mus musculus OX=10090 GN=Ythdc1 PE=1 SV=2	GISPIVFDRSGSSASESYAGSEK	N-Term(TMTpro); S10(Phospho); S12(Phospho); S13(Phospho); K23(TMTpro)	Y	0.00182038	0.0792593	16	12	24	243.375	243.715	260.047	248.313	230.562	278.795	273.833	298.436	277.329	319.125	295.752	331.561	275.764	320.486	272.536	266.725	258.178	340.178	0.0199069	0.831635	24	17	27.1448	0.235577	1	25.5527	15.1568	315.541	0.0298373	1	24.7763	16.1231	279.115	24.9564	0.0894126
O08785	Circadian locomoter output cycles protein kaput OS=Mus musculus OX=10090 GN=Clock PE=1 SV=1	IPTDTSTPPR	N-Term(TMTpro); S6(Phospho)	Y	0.00205329	0.0807377	20	16	24	115.149	134.497	142.201	130.588	124.055	162.177	92.3473	133.336	118.741	139.408	136.571	233.392	195.551	156.938	203.163	183.573	171.154	273.547	0.0199069	0.831635	24	23	25.471	0.234135	1	28	23	207.76	0.0296833	1	26	23.1369	159.594	22.1067	0.138519
P09405	Nucleolin OS=Mus musculus OX=10090 GN=Ncl PE=1 SV=2	IVTDRETGSSK	N-Term(TMTpro); S9(Phospho); K11(TMTpro)	Y	0.00206861	0.0807377	24	12	24	416.135	414.927	403.583	410.436	367.906	436.783	388.809	395.905	397.397	505.828	511.557	511.386	425.265	469.7	415.705	516.157	554.936	581.316	0.0199069	0.831635	24	23	18.4681	0.193992	1	28	15.3035	510.38	0.0253203	1	26	19.5635	451.325	4.80392	0.010644
Q9CRA8	Exosome complex component RRP46 OS=Mus musculus OX=10090 GN=Exosc5 PE=1 SV=1	ADANLLTDTGTESSPRSPVCSLR	N-Term(TMTpro); S14(Phospho); S17(Phospho); C20(Carbamidomethyl)	Y	0.00214257	0.0816891	24	16	24	262.783	285.282	227.343	236.854	263.983	343.46	237.782	276.421	236.282	222.136	236.142	224.542	208.784	257.424	263.878	301.507	520.184	384.853	0.0199069	0.831635	20	5	18.127	0.73794	1	28	6.81431	273.272	0.076691	1	24	5.92042	277.202	107.298	0.387074
O70311	Glycylpeptide N-tetradecanoyltransferase 2 OS=Mus musculus OX=10090 GN=Nmt2 PE=1 SV=1	SDSASDSQEIK	N-Term(TMTpro); S5(Phospho); K11(TMTpro)	N	0.00214257	0.0816891	16	16	24	37.4845	37.9999	25.6227	32.2732	38.1206	33.177	45.4356	39.0463	31.6779	54.5201	49.5143	48.041	40.7696	45.7798	39.7733	58.0561	42.3783	42.4709	0.0199069	0.831635	24	17	4.28171	0.282781	1	28	15.2271	50.739	0.0347878	1	26	16.2781	41.0133	3.59641	0.0876888
Q8BTI8	Serine/arginine repetitive matrix protein 2 OS=Mus musculus OX=10090 GN=Srrm2 PE=1 SV=3	RSSSELSPEVVEK	N-Term(TMTpro); S7(Phospho); K13(TMTpro)	Y	0.00215136	0.0816891	16	12	24	389.549	311.12	356.864	422.332	380.035	360.143	461.158	494.593	305.573	483.805	465.985	460.287	415.695	414.913	449.581	426.963	439.618	405.602	0.0199069	0.831635	24	17	40.1927	0.396819	1	26.7925	15.095	470.062	0.0461404	1	25.3962	16.1487	411.775	41.2469	0.100169
Q3TA31	Uncharacterized protein OS=Mus musculus OX=10090 GN=Fig4 PE=2 SV=1	KTAASAPPPPSEEAVSSSSEDDSGTDREDEGSISQR	N-Term(TMTpro); K1(TMTpro); S18(Phospho); S19(Phospho)	N	0.0026198	0.0952691	24	12	24	13.8722	12.5371	6.66189	8.55806	8.64067	8.45274	6.8247	8.76977	6.99861	11.4204	8.7618	7.76208	12.6493	12.275	9.98831	14.6865	14.7831	10.5918	0.0199069	0.831635	24	23	2.75517	0.123782	1	25.0378	22.9999	13.3932	0.0172635	0.953114	24.5189	23.0103	10.2849	2.62119	0.254859
Q5RIM6	Nuclear receptor co-repressor 1, isoform CRA_a OS=Mus musculus OX=10090 GN=Ncor1 PE=1 SV=1	IWEREPAPLLSAQYETLSDSDD	N-Term(TMTpro); S18(Phospho)	Y	0.00280824	0.10004	24	20	24	46.8995	33.8039	35.7224	40.4284	35.5863	34.1743	29.442	31.5699	34.3038	24.4246	31.0878	33.5341	31.2235	31.1052	26.0494	41.929	47.0623	32.7759	0.0199069	0.831635	24	5	5.39186	0.262312	1	22.5397	3.00007	39.0064	0.0326621	1	23.2698	3.97257	34.3412	6.81017	0.198309
Q3UMN7	Uncharacterized protein OS=Mus musculus OX=10090 GN=Smn1 PE=2 SV=1	RGTGQSDDSDIWDDTALIK	N-Term(TMTpro); S6(Phospho); S9(Phospho); K19(TMTpro)	Y	0.00302598	0.105307	4	16	24	164.703	138.771	147.811	167.626	118.755	157.519	121.719	88.3322	130.253	87.1083	88.1892	111.19	90.3695	98.5578	76.0136	91.2414	95.0413	213.697	0.0199069	0.831635	24	7	32.0157	0.319361	1	23.2787	3.00008	152.104	0.0385145	1	23.6393	4.97068	121.177	37.7517	0.311543
Q7TSH3	Zinc finger protein 516 OS=Mus musculus OX=10090 GN=Znf516 PE=1 SV=1	GSSSPLGVTTK	N-Term(TMTpro); S4(Phospho); K11(TMTpro)	N	0.00306067	0.105763	20	12	24	286.889	412.46	387.005	268.806	303.237	379.739	290.096	383.364	312.359	335.164	396.319	382.23	393.198	492.309	434.987	361.15	464.3	407.887	0.0199069	0.831635	24	21	52.5106	0.2017	1	23.4988	20.3535	426.433	0.0261699	1	23.7494	20.6756	371.471	57.5254	0.154859
E9Q3G8	Nucleoporin 153 OS=Mus musculus OX=10090 GN=Nup153 PE=1 SV=1	RIPSAVSSPLNSPLDR	N-Term(TMTpro); S8(Phospho); S12(Phospho)	Y	0.00317007	0.106803	24	16	24	1135.2	1224.81	1115.42	1073.64	959.171	1048.71	924.474	917.266	1023.59	836.439	1084.14	905.822	1036.04	1179.91	900.162	998.123	1494.52	1414.23	0.0199069	0.831635	20	5	84.9866	0.228444	1	25.5527	3.00007	1158.47	0.0290736	1	22.7763	4.1841	1063.41	178.696	0.168041
Q7TSB3	IRFD2 (Fragment) OS=Mus musculus OX=10090 GN=Ifrd2 PE=2 SV=1	SSTQADSGSSEDEAASEAR	N-Term(TMTpro); S7(Phospho)	Y	0.00319979	0.106803	20	12	24	75.4811	101.724	75.0542	61.822	72.5051	80.1746	99.2419	119.457	87.0614	106.876	100.988	112.127	103.305	120.658	105.147	110.311	110.215	105.664	0.0199069	0.831635	24	19	16.3555	0.086237	1	27.0845	20.249	109.548	0.0126476	0.784193	25.5422	19.6585	97.1561	12.4176	0.127811
Q6PAR7	Phf20 protein OS=Mus musculus OX=10090 GN=Phf20 PE=2 SV=1	GDIDPKPSSPK	N-Term(TMTpro); K6(TMTpro); S9(Phospho); K11(TMTpro)	N	0.00319979	0.106803	20	12	24	104.288	86.2044	115.199	80.2189	94.2341	109.357	104.427	110.353	82.4178	108.544	115.941	91.3618	118.709	137.44	119.5	114.732	135.129	106.852	0.0199069	0.831635	24	21	12.4186	0.270753	1	25.5527	21.2176	121.479	0.0335424	1	24.7763	21.1261	107.687	12.0923	0.112291
E9Q5K9	YTH domain-containing protein 1 OS=Mus musculus OX=10090 GN=Ythdc1 PE=1 SV=2	GISPIVFDRSGSSASESYAGSEK	N-Term(TMTpro); S10(Phospho); K23(TMTpro)	Y	0.00319979	0.106803	20	12	24	73.1398	83.0946	63.3329	56.772	58.4707	66.9304	67.6584	77.9555	88.6006	87.3547	77.8449	104.691	84.0643	105.089	79.4042	67.2191	88.7154	90.2719	0.0199069	0.831635	24	19	11.6007	0.192769	1	22.3371	16.9428	91.2656	0.0251849	1	23.1685	17.9576	79.046	15.1237	0.191328
O35615	Zinc finger protein ZFPM1 OS=Mus musculus OX=10090 GN=Zfpm1 PE=1 SV=1	GSEGSQSPGSSVDDAEDDPSR	N-Term(TMTpro); S7(Phospho); S10(Phospho)	Y	0.00319979	0.106803	4	12	24	87.7168	82.1485	95.3469	91.8117	77.0233	104.488	80.3031	68.1706	74.6683	55.4854	67.5498	52.3656	85.3894	85.3017	58.7018	78.228	100.863	83.2815	0.0199069	0.831635	24	3	13.5664	0.1183	1	20	4.7277	90.2471	0.0166056	0.932245	22	3.97523	78.2659	15.1822	0.193983
P41183	B-cell lymphoma 6 protein homolog OS=Mus musculus OX=10090 GN=Bcl6 PE=1 SV=1	GLVSPQSPQK	N-Term(TMTpro); S7(Phospho); K10(TMTpro)	N	0.00345826	0.108858	20	16	24	355.07	183.585	196.27	176.626	201.887	264.36	169.309	241.377	195.777	209.043	210.385	225.625	322.946	346.518	322.056	295.702	301.248	318.064	0.0199069	0.831635	24	21	54.2258	0.150862	1	24.4226	22.2603	314.465	0.020446	1	24.2113	21.6263	252.33	59.4235	0.235499
A3KFM7	Chromodomain-helicase-DNA-binding protein 6 OS=Mus musculus OX=10090 GN=Chd6 PE=1 SV=1	EEGLKDSNEDTN	N-Term(TMTpro); K5(TMTpro); T11(Phospho)	N	0.00345826	0.108858	16	16	24	274.001	373.196	372.144	268.599	303.44	370.864	333.756	456.654	302.69	441.126	441.758	383.908	374.03	397.832	391.884	333.847	340.231	326.268	0.0199069	0.831635	20	17	49.7987	0.298541	1	20	15.4348	422.891	0.0364043	1	20	16.2174	365.232	55.191	0.151112
Z4YJT3	La-related protein 1 OS=Mus musculus OX=10090 GN=Larp1 PE=1 SV=1	TASISSSPSEGTPAVGSYGCTPQSLPK	N-Term(TMTpro); T1(Phospho); S17(Phospho); C20(Carbamidomethyl); S24(Phospho); K27(TMTpro)	Y	0.00345826	0.108858	16	16	24	12.0057	13.8183	20.3807	14.734	8.43849	16.6154	20.7554	15.109	15.8844	18.4226	23.7572	24.7752	23.8816	19.6417	18.3465	18.1911	12.0439	17.7136	0.0199069	0.831635	20	17	4.42554	0.174214	1	20.4948	15.9372	22.5089	0.0231118	1	20.2474	16.4776	17.8145	4.59026	0.257669
Q6DI81	Nuclear factor 1 OS=Mus musculus OX=10090 GN=Nfia PE=2 SV=1	VSQTPIAAGTGPNFSLSDLESSSYYSMSPGAMR	N-Term(TMTpro); T10(Phospho); Y24(Phospho)	Y	0.00347803	0.108858	24	12	24	78.9864	81.2704	76.6161	75.7222	64.5013	73.7371	60.4117	56.6831	77.8382	63.9266	62.901	88.2578	67.9108	74.112	68.71	76.7686	101.052	87.0515	0.0199069	0.831635	24	1	6.68786	0.480602	1	26.2269	22.9999	87.3378	0.0540496	1	25.1135	24.0917	74.6632	9.22924	0.123612
A3KN90	Mineralocorticoid receptor OS=Mus musculus OX=10090 GN=Nr3c2 PE=1 SV=1	SSVSSPANLNNSR	N-Term(TMTpro); S5(Phospho)	N	0.00370839	0.114966	12	16	24	251.176	345.109	363.329	272.827	297.442	421.475	422.009	525.873	376.452	415.306	463.153	392.719	332.19	408.497	386.755	263.865	332.785	310.172	0.0199069	0.831635	20	15	55.1222	0.183039	1	22.3371	11.9754	446.766	0.0241025	1	21.1685	13.6127	373.882	69.1274	0.184891
B1ASA5	Zinc finger protein 362 OS=Mus musculus OX=10090 GN=Zfp362 PE=1 SV=1	LIASSPTLISGITSPPLLDSIK	N-Term(TMTpro); S4(Phospho); S5(Phospho); K22(TMTpro)	N	0.00370839	0.114966	24	12	24	7.87076	11.7596	8.50672	9.17672	7.42081	10.0376	5.04841	6.36852	6.07774	3.6744	10.0863	6.29358	6.81116	8.0492	8.2786	8.37822	10.2934	10.9033	0.0199069	0.831635	20	5	1.60849	0.288038	1	23.0626	22.9999	9.82584	0.0353289	1	21.5313	2.66214	7.85798	1.88629	0.240048
Q3UMT1	Protein phosphatase 1 regulatory subunit 12C OS=Mus musculus OX=10090 GN=Ppp1r12c PE=1 SV=1	TGSTGALGPSER	N-Term(TMTpro); S3(Phospho)	N	0.00388498	0.118201	16	16	24	86.3816	127.023	117.352	101.975	98.402	126.685	106.017	141.151	125.975	145.586	152.007	165.941	105.476	136.635	125.709	102.609	104.139	114.329	0.0199069	0.831635	20	17	16.5943	0.152586	1	20	14.9743	154.514	0.0206452	1	20	15.9871	123.591	23.2636	0.18823
Q9QY76	Vesicle-associated membrane protein-associated protein B OS=Mus musculus OX=10090 GN=Vapb PE=1 SV=3	IIPTSASK	N-Term(TMTpro); S5(Phospho); K8(TMTpro)	Y	0.00406157	0.119457	24	12	24	17.9536	27.6132	20.846	18.0423	14.4271	23.5209	16.1232	22.8391	15.2721	17.7713	27.0786	20.5403	24.2386	26.7649	21.6683	25.2175	31.3667	29.7902	0.0199069	0.831635	24	23	4.18989	0.196995	1	27.0845	22.9999	28.6732	0.025652	1	25.5422	23.0841	22.4963	4.08364	0.181525
Q8BYP9	Uncharacterized protein OS=Mus musculus OX=10090 GN=Atl2 PE=2 SV=1	ALSSAQR	N-Term(TMTpro); S3(Phospho)	N	0.00421784	0.122115	20	16	24	505.401	503.426	358	489.562	478.388	500.825	406.023	498.833	438.61	544.804	507.064	512.507	548.882	578.134	605.508	620.481	648.925	446.619	0.0199069	0.831635	24	21	62.6295	0.339187	1	28	21.1877	578.235	0.0404988	1	26	21.2122	511.968	37.7316	0.073699
P06537	Glucocorticoid receptor OS=Mus musculus OX=10090 GN=Nr3c1 PE=1 SV=1	SSTPAAGCATPTEKEFPQTHSDPSSEQQNR	N-Term(TMTpro); T3(Phospho); C8(Carbamidomethyl); T10(Phospho); K14(TMTpro)	Y	0.0050118	0.137188	24	8	24	71.8679	77.6883	71.6428	65.8152	49.6297	66.514	50.2996	56.9119	77.2245	58.2037	73.7643	70.7123	82.7633	86.0056	68.3963	78.9093	71.6808	100.89	0.0199069	0.831635	24	23	10.4163	0.216354	1	24.9123	22.9999	84.2444	0.0277692	1	24.4561	23.008	71.226	10.4657	0.146937
Q8K3A9	7SK snRNA methylphosphate capping enzyme OS=Mus musculus OX=10090 GN=Mepce PE=1 SV=2	SSPLPAK	N-Term(TMTpro); S2(Phospho); K7(TMTpro)	Y	0.00502308	0.137188	16	12	24	400.913	320.122	480.138	495.819	410.276	449.355	609.249	661.216	485.533	575.66	724.677	531.809	488.248	539.018	575.88	644.362	367.137	428.011	0.0199069	0.831635	24	15	92.5579	0.241543	1	24.4226	13.9582	614.062	0.0304726	1	24.2113	14.4847	509.586	96.8559	0.190068
Q8R3C6	Probable RNA-binding protein 19 OS=Mus musculus OX=10090 GN=Rbm19 PE=1 SV=1	ASSDYLNFDSDSNSDSGQESEEEPAREDPEEEQGLQPK	N-Term(TMTpro); S20(Phospho); K38(TMTpro)	Y	0.0052396	0.137188	16	16	24	51.0059	46.9924	33.4567	31.2373	40.3393	34.3931	41.7127	45.6467	37.712	64.6118	56.2022	63.3578	45.8445	65.0316	48.9339	46.5264	71.1898	44.5049	0.0199069	0.831635	20	19	10.5571	0.223622	1	22.6424	15.68	61.8567	0.0285549	1	21.3212	17.5101	48.5323	9.82682	0.20248
P54841	Transcription factor MafB OS=Mus musculus OX=10090 GN=Mafb PE=1 SV=1	EAGSTSDSPSSPEFFL	N-Term(TMTpro); S10(Phospho)	Y	0.0052396	0.137188	24	16	24	99.9371	142.491	98.6485	86.6547	104.328	129.836	64.8147	95.7504	103.169	58.7321	70.9602	105.936	89.7741	98.8454	86.2508	133.012	231.832	149.607	0.0199069	0.831635	20	5	15.5133	0.376517	1	26.2269	3.00007	114.447	0.0441734	1	23.1135	4.21115	107.079	45.5115	0.425028
Q61624	Zinc finger protein 148 OS=Mus musculus OX=10090 GN=Znf148 PE=1 SV=2	AGMTSSPDATTGQTFG	N-Term(TMTpro); S6(Phospho)	Y	0.00546741	0.13747	24	16	24	97.0228	108.599	89.3681	90.1058	101.216	98.7501	64.7538	94.3159	71.4383	69.714	84.868	74.43	92.3318	84.3782	99.6274	94.9307	138.306	100.385	0.0199069	0.831635	20	5	11.0967	0.19814	1	23.1702	3.00007	99.6234	0.0257783	1	21.5851	4.09555	90.3687	17.4204	0.19277
Q8BHN5	RNA-binding protein 45 OS=Mus musculus OX=10090 GN=Rbm45 PE=1 SV=1	VSGSPEQDDYSSGR	N-Term(TMTpro); S4(Phospho)	Y	0.00547972	0.13747	16	12	24	518.397	456.628	605.887	570.156	667.639	667.749	659.705	771.298	512.424	855.056	885.713	709.369	686.028	695.15	699.436	715.773	778.284	687.975	0.0199069	0.831635	24	17	58.9185	0.248994	1	28	15.2215	817.335	0.031262	1	26	16.2755	669.993	76.2625	0.113826
F8WJA0	ATP-dependent RNA helicase DDX24 OS=Mus musculus OX=10090 GN=Ddx24 PE=1 SV=1	APPQPGSSTS	N-Term(TMTpro); S7(Phospho)	Y	0.00593636	0.14167	8	12	24	222.154	240.8	201.268	258.983	242.886	255.254	209.381	255.759	226.393	196.983	204.137	232.738	189.798	218.331	180.812	217.617	351.649	233.65	0.0199069	0.831635	20	9	22.684	0.825376	1	20	7.40882	245.522	0.083938	1	20	8.20441	230.309	36.1746	0.15707
E9PVC5	Eukaryotic translation initiation factor 4 gamma 1 OS=Mus musculus OX=10090 GN=Eif4g1 PE=1 SV=1	RSQQGPR	N-Term(TMTpro); S2(Phospho)	Y	0.00805842	0.177243	8	12	24	459.441	512.853	428.298	469.994	479.702	608.716	346.273	404.994	488.806	331.244	410.615	401.717	396.782	383.332	309.697	345.853	439.388	528.179	0.0199069	0.831635	24	7	53.8176	0.278291	1	21.9426	5.79638	491.641	0.0343241	1	22.9713	6.38404	429.435	83.9145	0.195407
Q80U93	Nuclear pore complex protein Nup214 OS=Mus musculus OX=10090 GN=Nup214 PE=1 SV=2	STQTAPSSAPSTGQKSPR	N-Term(TMTpro); K15(TMTpro); S16(Phospho)	Y	0.00847632	0.177243	4	8	24	519.476	582.828	611.992	454.358	503.984	512.384	391.271	382.179	493.795	410.229	452.51	459.081	521.689	577.147	418.003	513.242	386.675	543.796	0.0199069	0.831635	20	3	64.6251	0.611412	1	20	0.900878	491.392	0.0658308	1	20	1.95044	475.925	59.187	0.124362
H3BKM2	Nuclear-interacting partner of ALK OS=Mus musculus OX=10090 GN=Zc3hc1 PE=1 SV=1	SMGTGDSAGVEVPSSPLRR	N-Term(TMTpro); S15(Phospho)	Y	0.00847632	0.177243	4	8	24	345.986	342.432	314.08	286.202	261.544	272.076	209.999	237.979	279.435	213.915	269.145	282.755	280.938	349.834	280.563	263.079	319.175	394.354	0.0199069	0.831635	20	3	41.6621	0.155269	1	23.2787	22.9999	327.686	0.0209543	1	21.6393	1.49339	284.445	46.3466	0.162937
B2RQG2	PHD finger protein 3 OS=Mus musculus OX=10090 GN=Phf3 PE=1 SV=1	NELETLGYGEDTESNDAR	N-Term(TMTpro); S14(Phospho)	Y	0.0100464	0.190366	20	12	24	103.527	89.0593	117.738	86.5862	86.8851	108.874	103.291	104.781	94.6852	122.912	121.526	108.361	125.351	120.824	115.419	110.681	73.8067	105.89	0.0199069	0.831635	20	19	12.3645	0.247857	1	20	17.3978	120.94	0.0311419	1	20	18.1989	105.409	15.1551	0.143775
Q2NL51	Glycogen synthase kinase-3 alpha OS=Mus musculus OX=10090 GN=Gsk3a PE=1 SV=2	TSSFAEPGGGGGGGGGGPGGSASGPGGTGGGK	N-Term(TMTpro); S3(Phospho); K32(TMTpro)	Y	0.0106196	0.197974	24	8	24	24.6911	26.4195	24.5037	19.2428	20.6516	25.1102	23.7123	28.2728	19.0191	27.9525	28.5022	26.5946	28.6576	27.9242	30.4759	31.7922	31.1642	24.3364	0.0199069	0.831635	24	21	3.35503	0.126754	1	24.3032	20.6354	29.3612	0.0176181	0.960889	24.1516	20.8197	26.0662	3.18068	0.122023
Q5RIM6	Nuclear receptor co-repressor 1, isoform CRA_a OS=Mus musculus OX=10090 GN=Ncor1 PE=1 SV=1	AQLSPGLYDDSSAR	N-Term(TMTpro); S4(Phospho)	Y	0.0123882	0.21596	4	8	24	286.18	297.949	291.849	275.603	281.985	300.984	234.446	282.042	246.203	238.418	256.321	284.986	271.917	260.594	261.171	269.971	395.529	311.986	0.0199069	0.831635	20	5	20.6714	0.47895	1	24.788	22.9999	323.843	0.0538966	1	22.394	1.99155	278.419	29.0966	0.104506
Q571G4	Protein lin-54 homolog OS=Mus musculus OX=10090 GN=Lin54 PE=2 SV=2	NFEESPERK	N-Term(TMTpro); S5(Phospho); K9(TMTpro)	Y	0.0149542	0.231492	20	12	24	478.925	553.562	559.158	509.852	460.231	458.064	510.486	616.423	413.812	553.453	551.322	602.864	586.529	668.781	586.097	463.777	492.751	524.823	0.0199069	0.831635	20	19	52.4537	0.252656	1	20	18.0867	598.726	0.0316483	1	20	18.5433	530.924	67.2811	0.126725
Q8R4Z6	DEAD-box corepressor DP103 alpha OS=Mus musculus OX=10090 GN=Ddx20 PE=2 SV=1	DSSPGSLPK	N-Term(TMTpro); S3(Phospho); K9(TMTpro)	N	0.0257284	0.306747	20	4	24	92.2847	108.169	119.197	83.5184	93.2176	103.863	103.492	113.381	74.8667	114.105	134.28	108.145	119.001	135.428	127.149	86.2464	101.949	91.3799	0.0199069	0.831635	20	19	14.8079	0.187773	1	20	17.781	125.458	0.0246303	1	20	18.3905	105.68	20.2277	0.191404
Q8BTI8	Serine/arginine repetitive matrix protein 2 OS=Mus musculus OX=10090 GN=Srrm2 PE=1 SV=3	MELGTPLRHSGSTSPYLK	N-Term(TMTpro); M1(Oxidation); S10(Phospho); S12(Phospho); K18(TMTpro)	Y	0.0295449	0.328532	8	8	24	37.926	23.8628	31.0836	41.2765	38.4114	35.7877	37.151	46.1874	30.3427	29.2957	25.9062	21.3472	28.7043	30.437	25.9873	32.7667	39.2538	40.9074	0.0199069	0.831635	20	7	6.40325	0.264791	1	20	8.65954	39.6864	0.0329212	1	20	7.82977	33.0673	8.87232	0.268311
Q8BJU0	Small glutamine-rich tetratricopeptide repeat-containing protein alpha OS=Mus musculus OX=10090 GN=Sgta PE=1 SV=2	SRTPSASHEEQQE	N-Term(TMTpro); T3(Phospho); S7(Phospho)	Y	6.59296e-05	0.0120578	16	16	24	31.2995	29.3736	29.5451	24.2063	17.1446	19.0798	40.0222	49.813	20.7912	46.7968	52.8831	35.912	38.8439	35.8324	45.6604	34.6685	79.0919	33.6906	0.0268891	0.927531	24	19	10.3313	0.586345	1	28	15.3201	45.26	0.0811944	1	26	17.4046	36.7455	4.31957	0.117554
Q3THA6	MCG17902, isoform CRA_a OS=Mus musculus OX=10090 GN=Srsf7 PE=2 SV=1	AFSYYGPLR	N-Term(TMTpro); S3(Phospho)	Y	6.65043e-05	0.0120578	24	4	24	174.954	132.771	129.087	159.38	136.092	145.139	161.86	167.003	150.453	169.992	241.515	189.062	175.922	179.817	204.869	180.085	387.908	243.93	0.0268891	0.927531	24	21	33.267	0.470182	1	28	22.9999	265.447	0.0679001	1	26	22.0535	185.705	14.3818	0.077444
Q9JI44	DNA methyltransferase 1-associated protein 1 OS=Mus musculus OX=10090 GN=Dmap1 PE=1 SV=1	RESASSSSSVKK	N-Term(TMTpro); S3(Phospho); S5(Phospho); K11(TMTpro); K12(TMTpro)	Y	0.000136065	0.0177728	24	8	24	432.323	518.042	422.51	369.304	312.593	399.895	424.829	466.197	474.706	429.485	469.72	549.722	459.207	510.929	512.367	495.262	592.415	623.045	0.0268891	0.927531	24	21	60.8817	0.152535	1	28	22.9999	567.436	0.0266452	1	26	22.0535	472.671	50.9287	0.107747
Q91YK2	Ribosomal RNA processing protein 1 homolog B OS=Mus musculus OX=10090 GN=Rrp1b PE=1 SV=2	VPDSESEPDTAQR	N-Term(TMTpro); S6(Phospho)	Y	0.000228569	0.0246416	16	16	24	70.219	67.6443	55.3574	47.9321	52.7543	56.8583	63.0154	65.7095	60.6212	87.3416	72.0905	87.4758	68.3625	83.4148	61.2714	78.6219	77.6635	73.7668	0.0268891	0.927531	24	21	11.9562	0.170179	1	23.3882	15.3798	82.4843	0.0292263	1	23.6941	18.1567	68.3695	10.9266	0.159817
D3Z0M9	DEAD (Asp-Glu-Ala-Asp) box polypeptide 23 OS=Mus musculus OX=10090 GN=Ddx23 PE=1 SV=1	TRHLNDR	N-Term(TMTpro); T1(Phospho)	Y	0.000238958	0.0246416	24	8	24	50.2425	58.1934	29.5066	41.5941	28.6051	30.4523	53.0814	48.8177	42.7434	46.1661	44.2154	41.0987	57.7594	70.3234	54.5837	57.7042	70.7503	68.5902	0.0268891	0.927531	24	21	10.5789	0.110858	1	28	11.3824	48.4509	0.0203163	1	26	16.6597	49.9524	4.81679	0.0964275
B5B2N2	Nuclear factor of activated T-cells c1 isoform IA-IXL OS=Mus musculus OX=10090 GN=Nfatc1 PE=1 SV=1	HSPSTSPR	N-Term(TMTpro); S4(Phospho)	Y	0.000368342	0.0326558	24	4	24	124.101	128.77	123.66	161.485	146.162	126.806	141.213	147.472	126.044	163.825	198.11	154.275	163.997	188.515	175.712	167.951	182.869	164.973	0.0268891	0.927531	24	19	26.8364	0.0683061	1	28	19.2106	178.919	0.0134074	0.817459	26	19.2109	154.697	12.9465	0.0836898
Q62481	Vacuolar protein sorting-associated protein 72 homolog OS=Mus musculus OX=10090 GN=Vps72 PE=2 SV=2	KVSTPASSSQK	N-Term(TMTpro); K1(TMTpro); S3(Phospho); K11(TMTpro)	Y	0.000398012	0.0341498	24	8	24	166.605	157.171	89.3094	179.051	108.153	133.756	156.462	157.501	137.938	150.351	167.78	166.739	178.47	178.348	190.091	197.967	212.931	226.986	0.0268891	0.927531	24	23	20.2705	0.151328	1	28	22.9999	212.629	0.0264666	1	26	23.1369	165.008	12.2125	0.0740115
A2A484	Zinc finger, MYND-type-containing 8 OS=Mus musculus OX=10090 GN=Zmynd8 PE=1 SV=1	SPTSTNSSVHTGSDVEQDPEK	N-Term(TMTpro); S7(Phospho); S8(Phospho); S13(Phospho); K21(TMTpro)	Y	0.000406791	0.0341498	24	8	24	68.1921	67.3245	55.0598	43.8411	39.7201	49.815	42.9104	48.2684	60.9526	61.8587	46.2574	74.8129	50.8986	72.1464	51.8702	68.2817	81.5331	76.4486	0.0268891	0.927531	24	23	10.8468	0.320584	1	26.7925	22.9999	74.2942	0.0495976	1	25.3962	23.0697	59.4117	10.6682	0.179563
Q8K3Z9	Nuclear envelope pore membrane protein POM 121 OS=Mus musculus OX=10090 GN=Pom121 PE=1 SV=2	SGPTSSPFSSPASSR	N-Term(TMTpro); S6(Phospho)	Y	0.000529429	0.0406788	16	20	24	290.06	305.77	346.597	286.925	286.242	291.441	286.096	325.049	276.248	325.335	338.194	352.862	337.297	332.069	333.287	327.075	308.129	312.141	0.0268891	0.927531	20	19	32.1735	0.0937606	1	20	16.6667	342.447	0.0176052	0.960889	20	17.8334	314.731	27.7187	0.0880708
Q5RIM6	Nuclear receptor co-repressor 1, isoform CRA_a OS=Mus musculus OX=10090 GN=Ncor1 PE=1 SV=1	SDSRSPGSISYLPSFFTK	N-Term(TMTpro); S3(Phospho); S5(Phospho); K18(TMTpro)	Y	0.000594843	0.043029	16	12	24	85.0302	85.3343	87.3656	97.1268	78.5605	110.361	112.225	101.233	87.6216	121.094	116.82	109.875	103.674	119.295	94.1843	115.412	101.968	91.6159	0.0268891	0.927531	24	17	9.57686	0.313341	1	26.5067	15.3146	116.033	0.0486696	1	25.2533	16.2391	100.647	10.5927	0.105247
B7ZC24	Nuclear receptor coactivator 5 OS=Mus musculus OX=10090 GN=Ncoa5 PE=1 SV=1	SSADSLPGELR	N-Term(TMTpro); S5(Phospho)	N	0.000594843	0.043029	4	12	24	160.76	178.629	182.331	144.972	155.735	181.945	146.497	163.911	145.037	127.809	133.872	140.766	149.748	166.317	133.178	154.455	161.41	150.569	0.0268891	0.927531	24	3	12.1355	0.179415	1	25.422	3.00007	173.474	0.0305575	1	24.711	3.00252	154.705	14.7052	0.0950531
Q5SSI6	U3 small nucleolar RNA-associated protein 18 homolog OS=Mus musculus OX=10090 GN=Utp18 PE=1 SV=1	GQLHGSSDESEVENEAK	N-Term(TMTpro); S6(Phospho); K17(TMTpro)	Y	0.000594843	0.043029	16	12	24	354.082	336.836	357.485	384.13	413.306	407.298	392.852	507.595	376.606	438.212	442.502	461.275	398.802	432.21	384.96	362.888	505.404	383.252	0.0268891	0.927531	24	15	27.4146	0.755549	1	27.3829	14.6515	447.763	0.0994743	1	25.6915	14.9018	405.738	31.0746	0.076588
Q60925	D site-binding protein OS=Mus musculus OX=10090 GN=Dbp PE=1 SV=2	KATLPSAPVPGPGLETAGPADAPSGAVSGGGSPR	N-Term(TMTpro); K1(TMTpro); S32(Phospho)	Y	0.000621881	0.0435161	16	12	24	129.709	129.143	150.931	150.706	155.677	173.51	163.234	207.799	162.684	174.576	170.465	184.131	169.584	181.038	161.725	163.224	167.985	171.411	0.0268891	0.927531	24	17	10.8863	0.227932	1	27.8431	12.17	179.011	0.037354	1	25.9216	14.8456	163.743	15.0475	0.0918968
Q6P2L6-2; D3Z197; Q6P2L6-4	NA	TRSESEKSAEVVPK	N-Term(TMTpro); S3(Phospho); S5(Phospho); K7(TMTpro); S8(Phospho); K14(TMTpro)	N	0.000621881	0.0435161	20	12	24	681.706	831.139	480.374	611.231	436.811	623.707	653.955	666.92	634.295	649.574	834.51	656.316	847.405	859.051	737.425	710.374	552.233	771.018	0.0268891	0.927531	20	19	101.138	0.422928	1	20.9263	18.6211	780.008	0.0622806	1	20.4632	18.8245	676.657	100.254	0.148161
Q8BH02	Torsin-4A OS=Mus musculus OX=10090 GN=Tor4a PE=2 SV=1	LLQPGTEPDSGTGTLGPTGSLGTLR	N-Term(TMTpro); S20(Phospho)	Y	0.000648919	0.0443238	16	12	24	14.5029	14.5947	12.8789	14.4509	15.8217	25.1549	16.176	25.8257	15.9969	25.1227	24.9468	29.0479	23.5413	18.2096	19.1285	21.172	22.9873	19.6042	0.0268891	0.927531	24	17	2.75276	0.361516	1	27.0845	15.1007	26.3784	0.0547621	1	25.5422	16.1667	19.7783	3.70105	0.187127
B2RX07	Cleavage and polyadenylation factor subunit homolog (S. cerevisiae) OS=Mus musculus OX=10090 GN=Pcf11 PE=2 SV=1	SPDEPSTPGTVVSSPSISTPPIVPDIQK	N-Term(TMTpro); S16(Phospho); S18(Phospho); K28(TMTpro)	Y	0.000736684	0.0461145	24	8	24	63.8997	72.6589	42.8866	60.9976	56.5422	65.1631	63.7807	69.23	55.3652	65.5645	88.4342	77.4755	74.3848	78.5784	75.4783	82.6295	83.7895	100.202	0.0268891	0.927531	24	23	7.29391	0.131357	1	28	22.9999	87.8711	0.0234736	1	26	23.1369	71.1824	3.54892	0.0498567
E9QME5	E3 ubiquitin-protein ligase TRIM33 OS=Mus musculus OX=10090 GN=Trim33 PE=1 SV=1	LKSDERPVHIK	N-Term(TMTpro); K2(TMTpro); S3(Phospho); K11(TMTpro)	Y	0.000736684	0.0461145	24	8	24	1290.51	1144.64	928.819	805.068	694.986	804.041	752.521	827.171	1047.05	765.875	993.031	1055.62	1199.25	1043.42	1129.25	1028.73	2412.81	1297.94	0.0268891	0.927531	24	23	210.348	0.351275	1	27.5346	22.9999	1574.76	0.0534823	1	25.7673	23.1087	1086.15	309.215	0.284688
Q921T2-2	Isoform 2 of Torsin-1A-interacting protein 1 OS=Mus musculus OX=10090 GN=Tor1aip1	DSPSSSEDREEDEPSSRPVTSQTASK	N-Term(TMTpro); S4(Phospho); K26(TMTpro)	Y	0.000736684	0.0461145	16	16	24	67.8737	76.1412	69.8909	60.5689	64.989	88.1103	69.4826	80.8001	75.6644	114.225	117.672	114.447	77.4706	111.016	95.6514	83.361	132.068	94.7442	0.0268891	0.927531	24	19	23.4663	0.194424	1	26.6488	15.4849	116.013	0.0326939	1	25.3244	17.3819	88.2012	13.6766	0.155061
Q9D0R9	WD repeat-containing protein 89 OS=Mus musculus OX=10090 GN=Wdr89 PE=2 SV=1	VHSSDSYK	N-Term(TMTpro); S3(Phospho); K8(TMTpro)	Y	0.000736684	0.0461145	24	8	24	55.3794	59.0398	35.4405	47.3608	37.6702	34.3045	46.8015	48.1647	51.8626	39.8275	54.3763	64.9562	55.5587	58.2259	58.984	54.5563	66.8587	81.2769	0.0268891	0.927531	24	21	8.21886	0.255834	1	28	22.9999	67.3912	0.0411322	1	26	22.0535	53.1895	7.56837	0.142291
P62754	40S ribosomal protein S6 OS=Mus musculus OX=10090 GN=Rps6 PE=1 SV=1	LSSLRASTSKSESSQK	N-Term(TMTpro); T8(Phospho); K10(TMTpro); S13(Phospho); S14(Phospho); K16(TMTpro)	Y	0.000768713	0.0467745	16	16	24	97.5061	157.375	374.92	146.917	79.1481	213.401	217.46	315.743	361.357	297.797	450.834	579.512	287.528	289.032	396.51	170.575	249.255	321.547	0.0268891	0.927531	20	17	105.707	0.177191	1	20.5797	15.1498	442.957	0.0302382	1	20.2899	16.0914	289.709	128.866	0.444811
Q91YT7	YTH domain-containing family protein 2 OS=Mus musculus OX=10090 GN=Ythdf2 PE=1 SV=1	LRSINNYNPK	N-Term(TMTpro); S3(Phospho); K10(TMTpro)	N	0.000832773	0.0498976	20	16	24	54.7018	73.1814	73.1783	54.6479	66.279	69.9464	54.0366	61.1796	51.845	56.2083	82.1164	62.5162	78.5229	86.3277	74.8674	76.4882	88.4798	60.8507	0.0268891	0.927531	24	23	9.67873	0.347112	1	22.746	20.4644	78.0031	0.0529598	1	23.373	21.7138	67.9012	9.16693	0.135004
E9Q784	Zinc finger CCCH domain-containing protein 13 OS=Mus musculus OX=10090 GN=Zc3h13 PE=1 SV=1	SKGDSDVSDEEAAPQNKK	N-Term(TMTpro); K2(TMTpro); S5(Phospho); S8(Phospho); K17(TMTpro); K18(TMTpro)	Y	0.00102665	0.0586446	16	12	24	408.315	584.736	574.45	450.679	532.766	649.436	520.006	711.392	555.23	726.11	754.354	913.879	685.804	683.714	602.852	613.459	557.865	532.298	0.0268891	0.927531	24	17	90.4661	0.145851	1	21.194	15.2787	799.174	0.0256533	1	22.597	16.1481	619.479	132.172	0.21336
Q9ERU9	E3 SUMO-protein ligase RanBP2 OS=Mus musculus OX=10090 GN=Ranbp2 PE=1 SV=2	SYKYSPKTPPR	N-Term(TMTpro); K3(TMTpro); S5(Phospho); K7(TMTpro); T8(Phospho)	Y	0.00107568	0.0595361	16	20	24	305.12	290.913	283.382	358.189	360.429	323.489	290.31	314.605	295.867	401.002	407.648	387.221	367.816	398.373	347.276	369.383	361.68	343.453	0.0268891	0.927531	24	17	18.0171	0.241528	1	27.8431	16.0171	402.797	0.0392058	1	25.9216	16.6364	343.42	26.0254	0.0757829
P48678	Prelamin-A/C OS=Mus musculus OX=10090 GN=Lmna PE=1 SV=2	ASSHSSQSQGGGSVTK	N-Term(TMTpro); S3(Phospho); K16(TMTpro)	Y	0.00117431	0.0613853	24	4	24	189.256	156.587	164.775	187.561	152.084	199.27	228.509	188.211	190.577	273.549	260.315	257.577	190.231	250.06	303.677	244.448	415.817	292.75	0.0268891	0.927531	24	19	59.6043	0.171002	1	28	15.9592	266.221	0.0293456	1	26	17.7013	230.568	7.6487	0.0331732
Q9CXS4	Centromere protein V OS=Mus musculus OX=10090 GN=Cenpv PE=1 SV=2	AQEAAAEEPPPAVTPAASVSALDLGEQR	N-Term(TMTpro); T14(Phospho)	Y	0.00119898	0.0613853	16	12	24	16.0636	18.1991	18.8494	21.8027	21.0795	21.5692	20.2607	27.5792	23.2129	22.1612	27.8963	33.5638	20.6758	24.7959	25.5575	20.1471	26.5019	26.5451	0.0268891	0.927531	24	17	2.62789	0.319712	1	27.5346	14.9992	27.8738	0.0494862	1	25.7673	16.1441	22.9613	3.2022	0.139461
Q99JZ7	ERBB receptor feedback inhibitor 1 OS=Mus musculus OX=10090 GN=Errfi1 PE=1 SV=1	SNSRTPSPK	N-Term(TMTpro); T5(Phospho); S7(Phospho); K9(TMTpro)	N	0.00124441	0.0613853	16	8	24	174.337	215.171	232.859	200.341	215.712	203.5	196.046	268.522	243.11	251.15	219.452	286.148	203.848	208.977	214.704	187.574	177.507	193.455	0.0268891	0.927531	20	15	15.1991	0.280123	1	20	14.4444	253.147	0.0443541	1	20	14.7222	220.471	29.5815	0.134174
Q7TNC4	Putative RNA-binding protein Luc7-like 2 OS=Mus musculus OX=10090 GN=Luc7l2 PE=1 SV=1	SRHSSRDR	N-Term(TMTpro); S1(Phospho); S4(Phospho)	Y	0.00124441	0.0613853	8	8	24	33.8589	38.8589	36.3974	33.2934	49.4469	45.2605	21.9517	30.2866	29.5762	28.2647	23.4352	22.257	30.8698	32.4041	16.9979	26.1633	27.9693	29.2409	0.0268891	0.927531	24	7	5.64915	0.165261	1	24.665	5.17503	38.8936	0.028512	1	24.3325	6.10113	30.9414	7.58145	0.245026
E9Q7G0; F6ZQA3	NA	RVSSETHQGPGTPESK	N-Term(TMTpro); S4(Phospho); K16(TMTpro)	N	0.00124441	0.0613853	24	8	24	57.1614	80.1789	72.1534	57.5349	58.5532	76.92	66.9381	69.1141	62.6191	71.1045	87.0067	87.5857	70.7387	96.2886	90.1648	76.981	100.525	101.349	0.0268891	0.927531	24	21	14.1049	0.122623	1	28	22.9999	92.4272	0.0221398	1	26	22.0535	77.2736	8.95689	0.115911
Q6P2L6-2; D3Z197; Q6P2L6-4	NA	TRSESEKSAEVVPK	N-Term(TMTpro); T1(Phospho); K7(TMTpro); S8(Phospho); K14(TMTpro)	N	0.00124441	0.0613853	16	16	24	308.829	372.03	247.72	267.156	159.497	251.786	397.609	357.055	297.257	393.359	437.071	390.517	381.23	415.037	380.996	404.914	352.824	449.838	0.0268891	0.927531	24	19	70.0856	0.0916759	1	25.0378	16.052	409.479	0.0172692	0.953114	24.5189	17.5651	347.494	62.0053	0.178436
P48678	Prelamin-A/C OS=Mus musculus OX=10090 GN=Lmna PE=1 SV=2	ASSHSSQSQGGGSVTK	N-Term(TMTpro); S5(Phospho); S6(Phospho); K16(TMTpro)	Y	0.00127642	0.0617521	24	4	24	963.873	924.344	1077.89	1030.42	838.119	1221.51	1210.62	1252.61	1106.61	1429.83	1685.65	1480.61	1120.24	1384.88	1526.38	1339.59	2054.95	1534.22	0.0268891	0.927531	24	19	293.621	0.171337	1	28	15.4029	1535.76	0.0293939	1	26	17.443	1286.02	46.143	0.0358805
P62754	40S ribosomal protein S6 OS=Mus musculus OX=10090 GN=Rps6 PE=1 SV=1	ASTSKSESSQK	N-Term(TMTpro); K5(TMTpro); S6(Phospho); K11(TMTpro)	Y	0.00129852	0.0617521	16	16	24	390.658	434.566	466.628	435.95	205.318	317.366	751.392	761.196	685.234	711.666	825.575	1046.58	625.53	700.221	942.278	717.684	830.212	867.451	0.0268891	0.927531	24	19	226.986	0.0513768	1	27.2329	15.1354	861.47	0.0104779	0.71952	25.6164	17.2584	644.16	191.468	0.297237
Q3UMN7	Uncharacterized protein OS=Mus musculus OX=10090 GN=Smn1 PE=2 SV=1	GTGQSDDSDIWDDTALIK	N-Term(TMTpro); S8(Phospho); K18(TMTpro)	Y	0.00129852	0.0617521	4	16	24	48.8407	37.1133	53.2996	48.3088	38.0522	45.5876	46.6032	40.0271	49.4149	31.1711	31.8114	35.4578	30.9599	27.8741	29.8383	34.5401	43.4169	62.0411	0.0268891	0.927531	24	7	8.24525	0.318995	1	20.4948	9.26186	46.3523	0.0493944	1	22.2474	8.27135	40.9231	7.05457	0.172386
Q9D1F4	Proline-rich AKT1 substrate 1 OS=Mus musculus OX=10090 GN=Akt1s1 PE=1 SV=1	TEARSSDEENGPPSSPDLDR	N-Term(TMTpro); S6(Phospho); S14(Phospho); S15(Phospho)	N	0.00132748	0.0625222	16	20	24	67.4918	59.5753	89.3718	57.9474	62.8227	79.1388	65.2553	62.328	50.4637	103.578	122.156	76.7817	89.1289	98.3009	93.3142	81.318	73.8062	62.9275	0.0268891	0.927531	20	19	19.037	0.162201	1	20	16.388	103.597	0.0280657	1	20	17.694	77.8769	21.1049	0.271003
Q8C2Q3	RNA-binding protein 14 OS=Mus musculus OX=10090 GN=Rbm14 PE=1 SV=1	RLSESQLSFR	N-Term(TMTpro); S3(Phospho)	Y	0.00158504	0.0728993	16	16	24	745.142	1008.45	794.018	696.635	758.238	752.451	897.309	948.899	881.714	1027.61	1306.07	1220.03	874.332	1110.64	1063.67	983.442	1304.18	1330.51	0.0268891	0.927531	24	19	223.886	0.143389	1	28	15.3343	1186.73	0.0252859	1	26	17.4112	980.522	72.1963	0.0736304
Q3V2C6	Uncharacterized protein OS=Mus musculus OX=10090 GN=Des PE=2 SV=1	TFGGAPGFSLGSPLSSPVFPR	N-Term(TMTpro); S12(Phospho); S15(Phospho)	Y	0.00165708	0.0746373	20	12	24	148.123	126.042	119.169	103.237	102.999	138.747	134.461	160.313	140.569	168.044	117.187	182.754	156.283	163.671	161.32	140.16	158.124	144.974	0.0268891	0.927531	24	19	16.7319	0.269068	1	23.3882	18.0385	159.576	0.042895	1	23.6941	18.5161	142.597	21.8166	0.152995
A2AEW0	Transcription factor E3 OS=Mus musculus OX=10090 GN=Tfe3 PE=1 SV=1	AASDPLLSSVSPAVSK	N-Term(TMTpro); S11(Phospho); K16(TMTpro)	Y	0.00182038	0.0792593	8	12	24	143.526	177.344	182.593	170.661	190.172	201.247	164.205	159.606	146.849	151.967	157.052	153.599	141.758	159.038	135.97	156.185	167.935	179.133	0.0268891	0.927531	20	7	14.336	0.221288	1	20.7516	6.47362	177.356	0.0364411	1	20.3758	6.74396	162.309	17.92	0.110407
Q9DCC5	Cbx3 protein OS=Mus musculus OX=10090 GN=Cbx3 PE=1 SV=1	KSLSDSESDDSK	N-Term(TMTpro); K1(TMTpro); S4(Phospho); K12(TMTpro)	Y	0.00190312	0.079675	16	12	24	1783.82	1654.41	1812.1	1990.84	1880.8	2074.02	1883.16	2099.44	1834.64	2138.27	2240.18	2078.62	2073.07	2149.26	2060.69	1946.56	2169.08	2096.35	0.0268891	0.927531	24	17	95.8867	0.143093	1	28	16.0365	2161.65	0.0252417	1	26	16.6539	1992.59	100.635	0.0505047
Q9CYA6	Zinc finger CCHC domain-containing protein 8 OS=Mus musculus OX=10090 GN=Zcchc8 PE=1 SV=3	SSSQSSPNSPK	N-Term(TMTpro); S3(Phospho); K11(TMTpro)	Y	0.00190312	0.079675	24	12	24	331.802	345.633	189.553	327.226	231.175	306.578	298.786	284.519	257.14	285.631	350.792	327.234	328.249	353.812	273.009	365.89	387.991	394.977	0.0268891	0.927531	24	23	30.8518	0.603683	1	28	22.9999	379.117	0.0831223	1	26	23.1369	314.831	22.6573	0.0719667
E9Q286	Little elongation complex subunit 1 OS=Mus musculus OX=10090 GN=Ice1 PE=1 SV=1	DRGDSVEEAER	N-Term(TMTpro); S5(Phospho)	Y	0.00196402	0.0807377	24	8	24	57.7889	71.8571	34.4527	58.3718	40.8256	55.3902	46.8215	63.163	54.1723	56.3793	74.0769	54.3992	79.0861	75.0925	67.2582	67.9621	101.053	82.2336	0.0268891	0.927531	24	23	11.2593	0.160351	1	28	22.9999	84.0092	0.0277951	1	26	23.1369	63.9034	8.30304	0.129931
Q6PR54	Telomere-associated protein RIF1 OS=Mus musculus OX=10090 GN=Rif1 PE=1 SV=2	RRSEAVDSCSDSQER	N-Term(TMTpro); S3(Phospho); C9(Carbamidomethyl)	Y	0.00198587	0.0807377	16	12	24	101.751	107.563	106.6	112.854	99.5145	139.649	117.016	145.679	120.655	182.187	191.546	153.246	117.598	151.284	140.538	137.39	201.767	164.452	0.0268891	0.927531	24	17	13.7312	0.310565	1	28	15.1311	175.73	0.0483128	1	26	16.2335	137.748	10.7756	0.0782268
E9Q3G8	Nucleoporin 153 OS=Mus musculus OX=10090 GN=Nup153 PE=1 SV=1	RIPSAVSSPLNSPLDR	N-Term(TMTpro); S12(Phospho)	Y	0.00205329	0.0807377	24	16	24	457.443	450.62	367.715	394.87	275.615	309.39	358.999	279.398	375.013	292.609	356.138	339.442	385.688	494.186	354.684	452.255	519.482	573.249	0.0268891	0.927531	24	1	81.4763	0.0806944	1	26.366	11.0433	337.811	0.0154774	0.89191	25.183	5.79856	391.534	52.3727	0.133763
Q9Z1M4	Ribosomal protein S6 kinase beta-2 OS=Mus musculus OX=10090 GN=Rps6kb2 PE=1 SV=1	RLNSSPRTPISPLK	N-Term(TMTpro); S4(Phospho); S5(Phospho); K14(TMTpro)	N	0.00205329	0.0807377	16	16	24	146.003	211.867	199.037	164.872	194.364	202.338	206.798	229.998	191.909	260.783	267.642	237.268	203.654	250.833	220.103	179.688	260.621	201.14	0.0268891	0.927531	24	17	24.7522	0.265101	1	23.2787	15.3061	255.518	0.0423684	1	23.6393	16.1439	213.026	29.1981	0.137064
Q3UMU9-2; Q3UMU9	NA	RPKPERPPSTSSSDSDSDSGEVDR	N-Term(TMTpro); K3(TMTpro); S13(Phospho); S15(Phospho); S17(Phospho)	N	0.00205329	0.0807377	16	16	24	175.42	172.895	183.868	128.165	147.095	201.704	241.389	258.499	163.823	312.622	278.747	218.177	197.232	295.305	253.037	267.019	233.902	263.029	0.0268891	0.927531	24	19	54.3578	0.128938	1	26.7925	15.6225	270.858	0.0231059	1	25.3962	17.4569	220.674	40.4072	0.183108
A2AIX1	Protein transport protein sec16 OS=Mus musculus OX=10090 GN=Sec16a PE=1 SV=1	YSEPERPSSRASHYSDQLAPR	N-Term(TMTpro); S9(Phospho); S12(Phospho); S15(Phospho)	Y	0.00251154	0.0926715	4	8	24	193.037	161.007	234.033	162.021	168.591	215.556	126.576	155.913	130.468	158.238	178.195	132.093	195.808	192.262	143.625	201.556	173.946	196.376	0.0268891	0.927531	24	1	23.6868	0.345682	1	21.9426	1.05732	190.977	0.05278	1	22.9713	1.03201	172.107	26.6511	0.154852
Q9QXV1	Chromobox protein homolog 8 OS=Mus musculus OX=10090 GN=Cbx8 PE=1 SV=1	IPYPGRSPQDLASTSR	N-Term(TMTpro); S7(Phospho)	Y	0.0026257	0.0952691	20	8	24	620.403	668.266	657.829	729.391	709.472	723.612	741.338	910.842	664.163	784.502	917.364	733.917	801.951	751.804	768.696	694.656	797.251	781.031	0.0268891	0.927531	24	17	50.914	0.404676	1	27.3829	15.0377	811.933	0.0600728	1	25.6915	16.1534	744.44	60.1692	0.0808248
A2BFU4	MCG112779 OS=Mus musculus OX=10090 GN=Gm14403 PE=4 SV=1	SCSAEQPSEFFQCGK	N-Term(TMTpro); C2(Carbamidomethyl); S3(Phospho); C13(Carbamidomethyl); K15(TMTpro)	N	0.0026257	0.0952691	16	16	24	43.0924	49.6623	42.1237	38.3566	34.766	45.5391	45.9031	47.6073	48.8061	58.691	56.2385	48.7753	46.024	61.0733	52.5511	45.1438	61.7607	54.9318	0.0268891	0.927531	24	19	6.99166	0.180803	1	25.422	16.3069	54.987	0.0307566	1	24.711	17.7068	48.8862	5.3863	0.11018
Q69ZX6; Q6PCN6	NA	KRSLAVSDEEEAEEEAEK	N-Term(TMTpro); K1(TMTpro); S3(Phospho); S7(Phospho); K18(TMTpro)	N	0.00270771	0.0973435	24	12	24	358.12	402.935	405.453	341.807	311.674	404.781	340.206	349.433	341.182	308.749	427.087	317.196	395.826	491.001	478.359	405.801	452.802	575.174	0.0268891	0.927531	24	23	61.5728	0.14528	1	26.366	22.9999	484.048	0.0255681	1	25.183	23.0508	397.361	60.4682	0.152175
P70302	Stromal interaction molecule 1 OS=Mus musculus OX=10090 GN=Stim1 PE=1 SV=2	LTEPQLGLGSQR	N-Term(TMTpro); S10(Phospho)	Y	0.00273371	0.098098	16	12	24	34.9467	40.8263	39.1245	39.6231	35.5879	42.831	38.9285	42.9127	51.5009	49.7555	58.6685	56.2693	48.1445	49.9413	39.5981	44.2464	49.0745	51.0006	0.0268891	0.927531	24	17	5.08748	0.188029	1	25.6848	15.1016	54.9069	0.0317876	1	24.8424	16.1015	45.0295	5.25493	0.1167
Q91Z31	Polypyrimidine tract-binding protein 2 OS=Mus musculus OX=10090 GN=Ptbp2 PE=1 SV=2	ETSLLAVPGALSPLAIPNAAAAAAAAAAGR	N-Term(TMTpro); S12(Phospho)	Y	0.00273986	0.0981391	4	16	24	10.5399	10.9482	14.1731	13.7585	11.4871	13.4791	6.89718	9.19385	11.0319	10.3922	10.2344	10.3528	8.87013	8.20271	7.35134	10.9095	14.0875	9.074	0.0268891	0.927531	24	7	1.08115	0.471075	1	23.1702	14.8448	10.3351	0.068005	1	23.5851	10.9948	10.5977	0.799186	0.075411
A2AIX1	Protein transport protein sec16 OS=Mus musculus OX=10090 GN=Sec16a PE=1 SV=1	APSLTSDSEGKKPAQAVK	N-Term(TMTpro); S3(Phospho); S6(Phospho); K11(TMTpro); K12(TMTpro); K18(TMTpro)	Y	0.00282389	0.100233	20	16	24	108.735	92.5108	76.147	88.3983	102.324	105.399	92.7429	93.7641	82.2292	124.263	147.685	111.373	118.765	145.8	129.943	126.749	123.802	142.772	0.0268891	0.927531	24	21	25.7189	0.0575996	1	28	19.6786	135.712	0.01157	0.747625	26	20.5115	112.198	16.5075	0.147127
Q9JI44	DNA methyltransferase 1-associated protein 1 OS=Mus musculus OX=10090 GN=Dmap1 PE=1 SV=1	DILELGGPEGDAASGTISK	N-Term(TMTpro); S14(Phospho); K19(TMTpro)	Y	0.00317007	0.106803	20	16	24	20.2929	28.0811	28.2035	26.7312	27.1863	24.1678	20.6716	24.3908	21.7961	22.6994	27.1648	31.4091	32.6657	28.8884	29.967	25.3015	32.4286	36.2858	0.0268891	0.927531	24	23	3.05877	0.330997	1	26.366	22.9142	31.3803	0.0509241	1	25.183	23.0099	27.2452	2.82338	0.103629
Q8CJF7	Protein ELYS OS=Mus musculus OX=10090 GN=Ahctf1 PE=1 SV=1	GSSWSPPPVEIK	N-Term(TMTpro); S5(Phospho); K12(TMTpro)	Y	0.00319979	0.106803	24	12	24	196.148	203.025	225.383	187.418	192.495	230.672	169.904	179.46	175.918	170	222.945	183.775	204.362	223.089	187.737	201.03	264.358	212.43	0.0268891	0.927531	24	1	17.4601	0.520652	1	24.4226	22.9999	225.513	0.0737611	1	24.2113	24.0105	201.849	19.6708	0.0974529
G3UYD0	General transcription factor II-I OS=Mus musculus OX=10090 GN=Gtf2i PE=1 SV=1	SPGSNSK	N-Term(TMTpro); S1(Phospho); K7(TMTpro)	Y	0.00331417	0.108044	4	8	24	1160.06	1100.79	1446.14	1038.96	862.78	1273.07	839.157	952.411	901.278	826.123	941.347	906.546	1254.59	1006.3	1035.05	961.324	1201.49	1031.79	0.0268891	0.927531	24	3	117.692	0.381234	1	23.1702	3.00007	1240.4	0.0572047	1	23.5851	3.00097	1038.86	137.371	0.132233
E0CXR8	Partitioning defective 3 homolog (Fragment) OS=Mus musculus OX=10090 GN=Pard3 PE=1 SV=1	RSSDPALTGLSTSVSDNNFSSEEPSR	N-Term(TMTpro); S2(Phospho)	Y	0.00331417	0.108044	24	8	24	125.359	96.0917	116.31	105.051	109.647	118.354	105.38	122.255	98.4335	112.784	137.882	107.772	118.913	119.615	135.647	142.638	163.211	140.279	0.0268891	0.927531	24	23	11.5126	0.181519	1	28	22.9999	147.873	0.030859	1	26	23.1369	121.565	10.5428	0.0867256
F8WI30	Sorting nexin-7 OS=Mus musculus OX=10090 GN=Snx7 PE=1 SV=1	LASGSSELAVGESPR	N-Term(TMTpro); S3(Phospho)	N	0.00333891	0.108131	4	12	24	78.5109	92.5216	79.2253	80.3221	69.227	81.7803	55.9999	74.8562	77.9977	48.6609	65.9172	66.5022	72.5875	76.9705	67.9385	57.4647	82.7856	87.8493	0.0268891	0.927531	24	3	8.75648	0.474837	1	23.9518	3.00007	83.399	0.0684465	1	23.9759	3.00004	73.1646	9.4118	0.128639
Q8R4H2	Rho guanine nucleotide exchange factor 12 OS=Mus musculus OX=10090 GN=Arhgef12 PE=1 SV=2	TDWSSGDASRPSSDSADSPK	N-Term(TMTpro); S18(Phospho); K20(TMTpro)	N	0.00345826	0.108858	16	16	24	313.158	347.636	388.03	295.82	324.482	348.359	306.55	381.902	399.013	418.186	412.823	481.354	364.105	374.892	414.11	325.568	234.559	396.36	0.0268891	0.927531	20	17	44.6178	0.26475	1	20	15.2774	437.828	0.0423218	1	20	16.1387	368.433	63.3354	0.171905
A2CF83	RIKEN cDNA 0610010K14 gene OS=Mus musculus OX=10090 GN=0610010K14Rik PE=1 SV=1	KVYEDSGIPLPAESPK	N-Term(TMTpro); K1(TMTpro); S14(Phospho); K16(TMTpro)	Y	0.00376244	0.115908	20	12	24	162.109	181.418	200.01	162.792	184.739	170.595	165.964	229.982	200.347	195.09	208.659	232.403	224.747	219.274	225.736	175.468	188.225	213.214	0.0268891	0.927531	24	19	19.3469	0.172624	1	22.4379	18.0665	219.347	0.0295801	1	23.219	18.5385	196.775	26.5882	0.13512
O08750	Nuclear factor interleukin-3-regulated protein OS=Mus musculus OX=10090 GN=Nfil3 PE=1 SV=1	TSEADEGVVGKSSDGEDEQQVPK	N-Term(TMTpro); K11(TMTpro); S12(Phospho); K23(TMTpro)	Y	0.00389719	0.118201	8	20	24	30.2717	48.1284	43.945	60.6206	61.731	81.8563	79.479	89.719	54.9217	49.3648	57.2238	74.6678	47.2084	51.0585	57.917	37.2537	36.8053	60.8953	0.0268891	0.927531	20	13	9.22504	0.176475	1	21.6558	10.2703	75.0552	0.0301352	1	20.8279	11.7079	58.767	15.4274	0.262518
Q9D1F4	Proline-rich AKT1 substrate 1 OS=Mus musculus OX=10090 GN=Akt1s1 PE=1 SV=1	TEARSSDEENGPPSSPDLDR	N-Term(TMTpro); S5(Phospho); S6(Phospho)	N	0.00402921	0.119457	20	16	24	265.933	286.02	336.067	229.624	305.066	343.604	250.831	271.445	307.939	310.337	320.213	368.594	356.418	447.234	404.572	287.422	329.938	402.175	0.0268891	0.927531	24	21	47.5163	0.232119	1	22.8506	18.9226	383.793	0.0379265	1	23.4253	19.9478	323.144	52.4505	0.162313
B2RUP0	RNA binding motif protein 34, isoform CRA_a OS=Mus musculus OX=10090 GN=Rbm34 PE=1 SV=1	RQSSGDGVSCAASDYLVGQVADSLR	N-Term(TMTpro); S3(Phospho); C10(Carbamidomethyl)	Y	0.00406157	0.119457	24	4	24	63.2836	67.3897	53.6197	60.6112	57.0487	62.0975	79.8543	79.9453	55.1143	76.4717	111.143	93.7336	69.7761	98.561	99.5191	86.8943	102.719	110.309	0.0268891	0.927531	24	19	22.4719	0.0732456	1	28	16.2252	94.9608	0.0142395	0.846171	26	17.8248	79.0951	7.19818	0.0910067
B7ZWF1; Q62095	NA	FSGGFGAR	N-Term(TMTpro); S2(Phospho)	N	0.0043955	0.125176	16	8	24	430.236	300.987	348.571	372.018	364.839	452.856	413.408	529.527	336.946	386.904	454.493	387.58	379.479	370.766	360.929	335.424	256.679	339.767	0.0268891	0.927531	24	13	37.1084	0.475001	1	25.5527	11.3838	426.936	0.0684659	1	24.7763	12.2292	377.335	49.3496	0.130785
E9Q4F8	Ankyrin repeat domain-containing protein 11 OS=Mus musculus OX=10090 GN=Ankrd11 PE=1 SV=2	HRSGDPK	N-Term(TMTpro); S3(Phospho); K7(TMTpro)	Y	0.00478399	0.134673	12	16	24	175.321	263.602	250.346	247.619	261.279	316.578	306.862	319.244	297.988	265.45	305.705	364.089	261.309	304.029	256.577	239.371	227.229	293.968	0.0268891	0.927531	20	13	33.6417	0.27227	1	24.3032	13.5552	314.679	0.0433188	1	22.1516	13.3768	278.375	37.6673	0.135311
G3X8Q1	Calcineurin binding protein 1, isoform CRA_a OS=Mus musculus OX=10090 GN=Cabin1 PE=1 SV=1	QASGDTPTTPKHPK	N-Term(TMTpro); T6(Phospho); T8(Phospho); K11(TMTpro); K14(TMTpro)	N	0.00502308	0.137188	20	12	24	80.085	119.345	66.5164	71.4547	61.0946	84.5274	70.2102	95.5278	88.4956	78.354	104.836	84.4389	104.113	128.687	112.571	97.1873	103.701	123.571	0.0268891	0.927531	24	21	16.9906	0.206931	1	25.1646	21.7694	110.714	0.0344501	1	24.5823	21.3876	93.2544	15.6311	0.167617
Q5UAK0-1	Isoform 1 of Mesoderm induction early response protein 1 OS=Mus musculus OX=10090 GN=Mier1	LLDESESAASSR	N-Term(TMTpro); S7(Phospho)	Y	0.00502308	0.137188	4	12	24	330.559	309.305	284.708	210.096	256.155	286.322	190.196	247.92	219.604	171.693	200.966	299.335	205.645	247.137	206.163	209.216	267.517	271.214	0.0268891	0.927531	24	5	36.5288	0.398997	1	27.5346	15.0364	223.999	0.0593815	1	25.7673	9.71974	247.443	42.1774	0.170453
E9Q5K9	YTH domain-containing protein 1 OS=Mus musculus OX=10090 GN=Ythdc1 PE=1 SV=2	SGSSASESYAGSEK	N-Term(TMTpro); S3(Phospho); S4(Phospho); K14(TMTpro)	Y	0.00502308	0.137188	16	12	24	602.396	640.829	599.284	620.272	662.5	643.532	558.017	682.898	656.026	708.59	728.715	814.76	666.048	708.254	685.011	599.594	718.565	719.028	0.0268891	0.927531	24	17	33.1408	0.439701	1	24.4226	15.4614	752.196	0.0642907	1	24.2113	16.2387	667.197	43.138	0.0646556
Q9DCC5	Cbx3 protein OS=Mus musculus OX=10090 GN=Cbx3 PE=1 SV=1	RKSLSDSESDDSK	N-Term(TMTpro); K2(TMTpro); S3(Phospho); S5(Phospho); K13(TMTpro)	Y	0.0052514	0.137188	24	12	24	2611.53	2184.79	2411.53	2487.47	2189.32	2276.29	2237.54	2283.26	2126.36	2383.85	2377.67	2240.36	2600.43	2613.41	2365.63	2574.86	2561.93	2715.61	0.0268891	0.927531	24	23	166.692	0.108974	1	25.6848	22.9999	2623.52	0.0200212	1	24.8424	23.0264	2407.24	163.512	0.0679251
Q80Z37	E3 ubiquitin-protein ligase Topors OS=Mus musculus OX=10090 GN=Topors PE=1 SV=1	TQEQEQSYSSGDSDVSRASSPR	N-Term(TMTpro); S16(Phospho); S19(Phospho)	Y	0.0052514	0.137188	20	12	24	87.173	72.506	63.092	50.3551	64.1332	71.509	76.2914	91.4528	69.311	99.0865	72.3257	99.6561	82.8511	110.779	82.9461	81.5092	99.5921	82.9156	0.0268891	0.927531	24	19	13.569	0.251796	1	23.8369	18.2212	92.7462	0.0405907	1	23.9185	18.6095	80.9764	14.4659	0.178644
P62996	Transformer-2 protein homolog beta OS=Mus musculus OX=10090 GN=Tra2b PE=1 SV=1	ESRSASRSGSAHGSGK	N-Term(TMTpro); S6(Phospho); S8(Phospho); S10(Phospho); K16(TMTpro)	Y	0.0052514	0.137188	24	12	24	135.822	133.947	199.287	121.152	116.507	135.046	99.839	104.78	127.725	163.112	154.422	177.577	126.447	199.627	149.712	138.728	218.373	195.256	0.0268891	0.927531	24	23	24.0554	0.345951	1	24.1849	22.9999	180.929	0.0528137	1	24.0925	23.0003	149.939	24.6755	0.164571
P41183	B-cell lymphoma 6 protein homolog OS=Mus musculus OX=10090 GN=Bcl6 PE=1 SV=1	NACILQASGSPPAK	N-Term(TMTpro); C3(Carbamidomethyl); S10(Phospho); K14(TMTpro)	N	0.00546741	0.13747	20	16	24	123.669	107.197	96.0337	81.6625	98.1986	111.682	86.8513	95.6322	82.4178	89.3772	100.149	115.068	106.838	129.089	124.089	113.451	96.4737	103.737	0.0268891	0.927531	20	1	13.1742	0.2905	1	20	18.9687	114.913	0.0457131	1	20	19.9843	102.051	14.1039	0.138205
Q64127	Transcription intermediary factor 1-alpha OS=Mus musculus OX=10090 GN=Trim24 PE=1 SV=1	FSDDSDDDFVQPR	N-Term(TMTpro); S5(Phospho)	Y	0.00546741	0.13747	8	8	24	84.7698	89.9891	83.3968	86.83	98.2679	99.3791	62.154	112.537	69.4561	61.2727	83.1436	68.1837	80.7965	80.2313	73.7099	93.3852	90.5489	80.4262	0.0268891	0.927531	20	7	9.0127	0.641942	1	20	6.561	91.6173	0.0873296	1	20	6.7805	82.5216	11.6711	0.141431
H9H9S3	Zinc finger E-box-binding homeobox 2 OS=Mus musculus OX=10090 GN=Zeb2 PE=1 SV=1	SNTPSPLNLSSTSSK	N-Term(TMTpro); S1(Phospho); S5(Phospho); K15(TMTpro)	Y	0.00546741	0.13747	4	8	24	60.6442	66.3789	70.4578	57.352	53.0882	54.2176	44.6661	52.3487	47.1737	50.258	48.0578	58.8295	59.7197	56.3393	55.9309	40.9712	73.0277	54.6257	0.0268891	0.927531	20	3	5.97075	0.709803	1	20	1.03957	56.8779	0.0946435	1	20	2.01978	54.7235	6.66826	0.121854
P42128	Forkhead box protein K1 OS=Mus musculus OX=10090 GN=Foxk1 PE=1 SV=2	SSGLQTPECLSR	N-Term(TMTpro); S2(Phospho); C9(Carbamidomethyl)	Y	0.00553105	0.13858	4	20	24	66.1057	74.471	77.1867	62.0094	114.943	131.853	23.907	56.8102	56.5822	39.7243	52.5895	45.9958	56.08	52.3034	36.4289	26.5782	50.7928	50.3853	0.0268891	0.927531	24	7	15.4726	0.342357	1	26.2269	5.76912	85.1237	0.0523613	1	25.1135	6.42448	59.7794	19.885	0.33264
P14733	Lamin-B1 OS=Mus musculus OX=10090 GN=Lmnb1 PE=1 SV=3	ASAPATPLSPTR	N-Term(TMTpro); S9(Phospho)	Y	0.00564778	0.139448	4	4	24	678.433	671.373	713.333	533.593	464.745	520.46	473.595	502.343	584.291	493.331	566.798	558.53	553.677	741.892	632.776	566.068	695.902	915.004	0.0268891	0.927531	24	23	110.927	0.14429	1	24.665	22.9999	729.24	0.0254206	1	24.3325	23.0043	605.17	121.708	0.201114
P70255-4; A0A1Y7VK55	NA	TLPSTSSSGSKR	N-Term(TMTpro); S7(Phospho); S8(Phospho); K11(TMTpro)	N	0.00564778	0.139448	4	4	24	362.744	402.449	429.436	298.089	262.371	276.933	302.063	275.517	303.519	270.813	318.379	258.351	354.278	465.244	375.237	334.932	357.205	449.838	0.0268891	0.927531	20	1	70.2336	0.0920446	1	21.3763	11.0384	293.708	0.0173287	0.953712	20.6882	5.85872	337.307	18.1325	0.0537565
Q8R4R6	Nucleoporin NUP35 OS=Mus musculus OX=10090 GN=Nup35 PE=1 SV=2	GVLSSPSLAFTTPIR	N-Term(TMTpro); S5(Phospho)	Y	0.00593636	0.14167	24	12	24	81.1426	78.9411	82.1166	90.9428	78.8805	75.0745	67.3794	66.4166	64.1778	64.1751	82.8141	74.3342	80.7333	74.4687	69.1418	78.5135	113.374	84.2738	0.0268891	0.927531	20	5	7.07419	0.495599	1	24.665	22.9999	91.2602	0.070869	1	22.3325	2.03775	77.4872	9.29633	0.119972
Q8BYH8	Chromodomain-helicase-DNA-binding protein 9 OS=Mus musculus OX=10090 GN=Chd9 PE=1 SV=2	SESLTEEPQSSEEESMSSMETR	N-Term(TMTpro); S10(Phospho); S11(Phospho); M16(Oxidation); M19(Oxidation)	Y	0.00661434	0.152464	8	8	24	35.1819	39.5087	37.9246	48.8048	41.7343	37.5464	37.2466	49.5545	32.2788	25.133	31.4794	34.3441	31.5565	32.1947	30.9263	36.3436	30.2894	47.7733	0.0268891	0.927531	24	7	4.77533	0.324892	1	20	7.53581	42.5402	0.0501475	1	22	7.35303	36.6277	7.96091	0.217347
Q9ERU9	E3 SUMO-protein ligase RanBP2 OS=Mus musculus OX=10090 GN=Ranbp2 PE=1 SV=2	TDLTQGDEVIDTTSEAGETSSTSETTPK	N-Term(TMTpro); T26(Phospho); K28(TMTpro)	Y	0.00812314	0.177243	24	16	24	120.639	115.701	123.713	102.34	95.2795	99.3696	77.6226	89.2539	112.284	73.4857	97.5189	94.3751	101.416	129.694	99.808	92.3458	129.428	169.007	0.0268891	0.927531	24	1	16.3481	0.296389	1	24.9123	3.00007	119.544	0.0464799	1	24.4561	1.98207	107.236	20.4544	0.190743
Q80T06; A0A0R4J1L2	NA	GATPAEDDEDKDIDLFGSDEEEEDKEAAR	N-Term(TMTpro); T3(Phospho); K11(TMTpro); S18(Phospho); K25(TMTpro)	N	0.008791	0.17983	8	12	24	354.775	281.452	205.084	326.237	334.445	291.408	296.641	314.668	279.852	273.693	259.39	243.771	251.916	256.367	242.059	298.067	309.898	304.046	0.0268891	0.927531	20	9	33.4759	0.40538	1	20	7.59727	312.978	0.0601583	1	20	8.29864	285.263	39.0153	0.13677
Q03141	MAP/microtubule affinity-regulating kinase 3 OS=Mus musculus OX=10090 GN=Mark3 PE=1 SV=2	RYSDHAGPAIPSVVAYPK	N-Term(TMTpro); Y2(Phospho); K18(TMTpro)	Y	0.00906045	0.182101	4	12	24	44.4157	38.92	63.3906	37.0592	42.9073	49.0034	31.3388	42.0865	30.5866	27.1682	39.7194	34.5786	36.2067	44.4671	36.4961	37.1828	49.6324	47.0113	0.0268891	0.927531	24	3	5.89261	0.345326	1	24.4226	3.00007	49.2485	0.0527352	1	24.2113	3.00027	40.7373	7.77227	0.19079
Q8K327	Chromosome alignment-maintaining phosphoprotein 1 OS=Mus musculus OX=10090 GN=Champ1 PE=1 SV=1	KPSSSPDLWKVSPDQR	N-Term(TMTpro); K1(TMTpro); S5(Phospho); K10(TMTpro); S12(Phospho)	Y	0.00915729	0.182101	16	12	24	73.4791	58.8596	83.1534	81.4585	96.0061	84.9414	90.3318	135.256	73.8398	120.651	120.532	100.449	98.4737	91.0745	97.3635	98.3214	113.15	104.336	0.0268891	0.927531	24	17	10.048	0.471206	1	28	14.8711	113.911	0.0680204	1	26	16.1128	94.9452	11.2258	0.118235
Q8K327	Chromosome alignment-maintaining phosphoprotein 1 OS=Mus musculus OX=10090 GN=Champ1 PE=1 SV=1	TSPASLDFPEPQK	N-Term(TMTpro); S2(Phospho); K13(TMTpro)	Y	0.0111303	0.205732	12	16	24	49.8493	50.4055	46.9728	56.554	63.1289	60.5384	56.7175	79.4391	52.2871	63.5123	69.2978	53.6031	55.9664	50.8469	51.5497	54.3646	48.7896	62.6417	0.0268891	0.927531	20	13	4.52922	0.634244	1	20	12.9868	63.2319	0.0864881	1	20	12.9934	57.9715	5.6742	0.0978791
P60335	Poly(rC)-binding protein 1 OS=Mus musculus OX=10090 GN=Pcbp1 PE=1 SV=1	VMTIPYQPMPASSPVICAGGQDR	N-Term(TMTpro); M2(Oxidation); Y6(Phospho); M9(Oxidation); C17(Carbamidomethyl)	Y	0.0119232	0.213929	20	16	24	8.71055	8.46903	7.98495	6.78702	10.8663	10.0144	7.50345	8.46674	7.58254	12.1113	10.9678	12.0077	12.1739	12.0625	12.1683	7.72245	12.2866	13.5977	0.0268891	0.927531	24	21	2.61576	0.208254	1	25.2926	18.2956	12.414	0.0346346	1	24.6463	19.6968	10.0892	1.77212	0.175646
D3YXK2	Scaffold attachment factor B1 OS=Mus musculus OX=10090 GN=Safb PE=1 SV=2	ASTSDRSANLK	N-Term(TMTpro); S4(Phospho); K11(TMTpro)	Y	0.0123623	0.21596	24	16	24	112.554	104.74	112.342	123.702	104.143	116.797	86.9841	103.147	101.978	87.5052	100.186	97.967	116.522	102.246	95.7929	100.983	155.014	122.951	0.0268891	0.927531	20	5	8.67087	0.506408	1	20	4.25916	111.664	0.0721209	1	20	4.62958	105.996	14.3872	0.135734
Q6DI81	Nuclear factor 1 OS=Mus musculus OX=10090 GN=Nfia PE=2 SV=1	SLPSTSSTSSTK	N-Term(TMTpro); S4(Phospho); K12(TMTpro)	Y	0.0128998	0.218638	24	16	24	107.68	103.856	112.79	106.902	106.085	121.322	77.7171	86.3239	103.461	79.1559	101.55	98.0079	102.497	114.162	97.6405	101.216	130.273	173.388	0.0268891	0.927531	20	5	7.61323	0.451359	1	25.2926	22.9999	134.607	0.0656777	1	22.6463	1.80438	105.871	17.2684	0.163108
Q9D6Z1	Nucleolar protein 56 OS=Mus musculus OX=10090 GN=Nop56 PE=1 SV=2	KFSEEPEVAANFTK	N-Term(TMTpro); K1(TMTpro); S3(Phospho); K14(TMTpro)	Y	0.0131112	0.220399	24	8	24	858.058	1060.48	1226.23	816.209	620.273	932.427	772.918	805.625	881.603	853.512	1133.39	1048.47	1066.3	1061.4	1091.68	853.818	1097.74	1377.06	0.0268891	0.927531	24	23	151.364	0.311348	1	22.0399	0.106775	1107.25	0.0484134	1	23.02	22.5961	970.548	130.76	0.134728
E9PZM4	Chromodomain-helicase-DNA-binding protein 2 OS=Mus musculus OX=10090 GN=Chd2 PE=1 SV=1	HSDNPSEEGEVKDDGLEKSPTK	N-Term(TMTpro); S6(Phospho); K12(TMTpro); K18(TMTpro); S19(Phospho); K22(TMTpro)	Y	0.0132287	0.220399	20	12	24	44.9787	51.373	49.3804	46.0434	45.6154	46.7554	43.927	50.1739	48.6431	46.6443	52.2192	53.7839	51.1936	60.4563	52.0588	49.0803	47.6423	49.2893	0.0268891	0.927531	20	19	3.26047	0.25227	1	20.4107	18.4963	53.37	0.0406543	1	20.2053	18.7526	49.2783	3.62638	0.0735897
E9QLA5	Inverted formin-2 OS=Mus musculus OX=10090 GN=Inf2 PE=1 SV=1	TEADSTSEGPEDEAQR	N-Term(TMTpro); S5(Phospho)	N	0.0138842	0.223527	16	20	24	18.1028	13.8005	17.5259	12.4762	12.7069	17.3281	10.1903	16.0779	14.9181	16.2865	20.8857	25.489	19.8497	16.199	21.6863	13.9966	17.5208	16.0953	0.0268891	0.927531	20	19	3.24648	0.297117	1	20	16.1982	21.2728	0.0465744	1	20	17.5991	16.8129	3.96993	0.236125
Q61194	Phosphatidylinositol 4-phosphate 3-kinase C2 domain-containing subunit alpha OS=Mus musculus OX=10090 GN=Pik3c2a PE=1 SV=2	ASVCNLQISPK	N-Term(TMTpro); C4(Carbamidomethyl); S9(Phospho); K11(TMTpro)	N	0.0140374	0.224702	4	8	24	52.8325	50.537	50.3229	36.5007	28.87	34.3393	33.0016	33.3042	37.6636	29.7924	33.9265	33.5658	46.8024	39.2399	36.2639	32.0344	51.5767	53.3742	0.0268891	0.927531	24	1	9.55077	0.144511	1	24.788	3.00007	50.4364	0.0254535	1	24.394	1.9844	39.8005	8.35422	0.209902
Q91XT4	Protein transport protein Sec16B OS=Mus musculus OX=10090 GN=Sec16b PE=1 SV=3	VPSFSEDSAASAKEDEEGSSDGADKPSHPDASQK	N-Term(TMTpro); K13(TMTpro); S19(Phospho); S20(Phospho); K25(TMTpro); K34(TMTpro)	Y	0.0178081	0.260577	8	8	24	185.632	192.964	184.701	161.233	196.826	217.767	141.948	207.197	153.408	143.127	146.104	138.009	157.263	173.854	136.701	164.03	208.911	199.158	0.0268891	0.927531	20	7	25.6007	0.188746	1	20.2444	4.85517	190.731	0.0318894	1	20.1222	5.93432	169.953	28.6676	0.16868
A2AVJ7	Ribosome-binding protein 1 OS=Mus musculus OX=10090 GN=Rrbp1 PE=1 SV=1	ASSPATSSQGK	N-Term(TMTpro); S3(Phospho); K11(TMTpro)	Y	0.0180311	0.261497	12	8	24	333.502	381.968	409.14	421.295	407.973	672.579	528.171	490.221	462.266	322.688	437.47	365.42	299.264	318.567	348.562	363.717	567.477	529.342	0.0268891	0.927531	20	9	81.8904	0.388533	1	20	8.81232	511.209	0.0581017	1	20	8.90616	430.94	115.473	0.267956
P41183	B-cell lymphoma 6 protein homolog OS=Mus musculus OX=10090 GN=Bcl6 PE=1 SV=1	NACILQASGSPPAKSPTDPK	N-Term(TMTpro); C3(Carbamidomethyl); K14(TMTpro); S15(Phospho); K20(TMTpro)	N	0.0200927	0.272771	20	16	24	236.123	208.757	185.406	129.196	159.192	213.537	135.653	167.67	176.899	147.969	166.169	190.905	238.293	334.344	252.407	197.036	156.92	305.5	0.0268891	0.927531	20	1	46.4609	0.331771	1	21.0148	20.2461	243.336	0.0510224	1	20.5074	0.13763	195.231	47.3534	0.24255
Q8CIL4	Uncharacterized protein C1orf131 homolog OS=Mus musculus OX=10090 PE=1 SV=1	LKSDEDEPAK	N-Term(TMTpro); K2(TMTpro); S3(Phospho); K10(TMTpro)	Y	0.0230092	0.287512	8	12	24	422.279	360.988	430.931	485.544	501.59	481.254	460.567	560.253	379.387	372.057	452.125	395.869	402.579	365.074	386.665	435.963	433.47	402.377	0.0268891	0.927531	20	9	56.1028	0.240184	1	20	8.15722	485.074	0.0390237	1	20	8.57861	431.197	60.0567	0.139279
Q8BYH8; B7ZNF8	NA	RNESSDELSDAEQR	N-Term(TMTpro); S9(Phospho)	N	0.0238463	0.292782	16	20	24	115.012	133.437	115.302	92.6952	100.74	110.52	100.22	113.276	86.1934	124.929	128.88	136.151	114.817	139.251	114.731	103.594	129.106	104.983	0.0268891	0.927531	20	19	16.1901	0.271087	1	20	16.173	131.553	0.0431623	1	20	17.5865	115.038	17.6235	0.153197
Q8CD14	Uncharacterized protein OS=Mus musculus OX=10090 GN=Ddx54 PE=2 SV=1	DSDSDDGEFEIQAEDDAR	N-Term(TMTpro); S4(Phospho)	Y	0.0410695	0.391569	8	4	24	15.1469	13.6742	11.8076	15.5878	16.6454	14.7776	10.396	14.2129	9.56566	9.70325	11.9348	12.4241	7.11254	13.2582	14.2031	12.8534	19.8761	15.2499	0.0268891	0.927531	20	7	1.30017	0.534205	1	20	5.56164	14.394	0.0753121	1	20	6.28082	12.9909	2.97707	0.229165
E9Q4Y5	Protein polybromo-1 OS=Mus musculus OX=10090 GN=Pbrm1 PE=1 SV=1	KSGVSPK	N-Term(TMTpro); K1(TMTpro); S5(Phospho); K7(TMTpro)	Y	0.0438322	0.4058	20	16	24	670.897	619.162	654.14	613.359	605.364	579.811	515.647	629.934	528.461	582.258	619.258	615.223	729.08	620.336	638.762	624.838	658.979	573.172	0.0268891	0.927531	20	1	39.3502	0.333829	1	20	19.1145	648.381	0.0512833	1	20	0.0572626	610.255	52.0821	0.0853448
O08785	Circadian locomoter output cycles protein kaput OS=Mus musculus OX=10090 GN=Clock PE=1 SV=1	FDHSPTPSASSR	N-Term(TMTpro); S4(Phospho)	Y	0.0658019	0.496059	8	8	24	293.813	444.846	310.75	450.83	471.529	522.344	412.277	436.992	465.462	291.527	265.642	407.843	399.398	323.417	409.321	346.124	483.603	473.44	0.0268891	0.927531	20	7	54.5191	0.562132	1	20	8.00839	474.285	0.078479	1	20	7.5042	398.141	91.5727	0.230001
O08785	Circadian locomoter output cycles protein kaput OS=Mus musculus OX=10090 GN=Clock PE=1 SV=1	FDHSPTPSASSR	N-Term(TMTpro); S4(Phospho)	Y	0.0658019	0.496059	8	8	24	293.813	444.846	310.75	450.83	471.529	522.344	412.277	436.992	465.462	291.527	265.642	407.843	399.398	323.417	409.321	346.124	483.603	473.44	0.0268891	0.927531	20	7	54.5191	0.562132	1	20	8.00839	474.285	0.078479	1	20	7.5042	398.141	91.5727	0.230001
Q6KCD5; Q6KCD5-2	NA	KTSPAKENESSESEEEVSRPR	N-Term(TMTpro); K1(TMTpro); K6(TMTpro); S10(Phospho); S11(Phospho)	N	0.0804244	0.552748	20	12	24	334.311	386.025	355.745	233.852	321.534	344.344	326.277	350.999	312.267	371.114	340.997	378.874	344.353	445.523	358.499	339.564	324.791	343.298	0.0268891	0.927531	20	19	24.7683	0.385318	1	20	18.1594	377.766	0.057707	1	20	18.5797	343.831	43.0698	0.125264
Q8CH25	SAFB-like transcription modulator OS=Mus musculus OX=10090 GN=Sltm PE=1 SV=1	DDKGSTGSAGGSSGSSTK	N-Term(TMTpro); K3(TMTpro); S5(Phospho); S8(Phospho); K18(TMTpro)	Y	0.106975	0.639032	8	12	24	710.308	433.896	512.606	754.779	716.381	772.4	739.79	903.577	496.587	569.521	613.296	478.456	511.986	534.334	499.476	724.796	660.776	734.853	0.0268891	0.927531	20	9	144.42	0.387697	1	20	8.41911	748.698	0.0579991	1	20	8.70955	637.385	158.486	0.24865
A2AEW0	Transcription factor E3 OS=Mus musculus OX=10090 GN=Tfe3 PE=1 SV=1	AASDPLLSSVSPAVSK	N-Term(TMTpro); S3(Phospho); K16(TMTpro)	Y	3.51862e-05	0.00872663	16	16	24	307.478	311.072	305.486	278.412	270.778	303.39	350.566	409.55	274.713	455.901	396.392	393.194	372.81	370.626	313.621	380.464	379.06	342.988	0.0475564	1	24	19	51.0141	0.208742	1	23.9518	15.0755	415.197	0.0557152	1	23.9759	17.0358	345.385	46.104	0.133486
Q9ESC8	AF4/FMR2 family member 4 OS=Mus musculus OX=10090 GN=Aff4 PE=1 SV=1	TVSQSSSLK	N-Term(TMTpro); S3(Phospho); S5(Phospho); K9(TMTpro)	Y	6.89264e-05	0.0120578	24	8	24	191.629	255.171	161.983	194.864	133.701	158.664	219.065	243.97	199.781	228.292	256.403	277.093	217.209	278.064	228.275	283.871	337.715	301.538	0.0359403	1	24	21	50.5104	0.126506	1	28	15.5816	254.61	0.0290684	1	26	18.6093	231.451	3.55619	0.0153648
A2AJT5	Arginine/serine-rich protein PNISR OS=Mus musculus OX=10090 GN=Pnisr PE=1 SV=1	SNRSSIER	N-Term(TMTpro); S5(Phospho)	Y	0.000136065	0.0177728	8	16	24	286.701	225.396	336.804	316.736	349.472	338.051	262.239	319.639	245.671	289.465	290.864	251.476	273.131	224.542	246.925	241.874	204.485	211.264	0.0475564	1	24	11	33.6522	0.200042	1	28	7.10688	312.576	0.0537982	1	26	9.25796	271.579	27.5456	0.101428
Q8R4H2	Rho guanine nucleotide exchange factor 12 OS=Mus musculus OX=10090 GN=Arhgef12 PE=1 SV=2	VAEHGTPKPFR	N-Term(TMTpro); T6(Phospho); K8(TMTpro)	N	0.000147404	0.0191264	16	16	24	27.9412	29.6419	30.5422	26.8084	19.9244	29.2676	25.5225	38.7331	39.0449	38.7301	42.7902	37.237	33.0828	34.511	33.5643	36.2728	33.7275	33.3329	0.0623201	1	24	17	4.31658	0.235174	1	22.9561	14.9201	39.5893	0.0765471	1	23.4781	15.9448	32.8885	4.55397	0.138467
Q3TUQ5	Pinin OS=Mus musculus OX=10090 GN=Pnn PE=1 SV=1	RSISESSR	N-Term(TMTpro); S4(Phospho); S6(Phospho); S7(Phospho)	Y	0.000228569	0.0246416	24	8	24	66.0039	50.7909	48.6928	63.0341	36.283	48.5745	65.3272	77.4088	60.6214	76.8007	80.9487	72.0332	66.9102	77.048	72.5485	98.4418	83.354	86.3169	0.0359403	1	24	21	14.9064	0.0981295	1	28	15.4144	76.7021	0.023444	1	26	18.5317	68.3647	1.60196	0.0234326
Q9ESC8	AF4/FMR2 family member 4 OS=Mus musculus OX=10090 GN=Aff4 PE=1 SV=1	TVSQSSSLK	N-Term(TMTpro); S6(Phospho); S7(Phospho); K9(TMTpro)	Y	0.000238958	0.0246416	24	8	24	108.146	127.586	92.5155	101.697	88.5406	102.939	138.056	161.04	107.502	149.91	151.357	148.584	113.508	152.921	149.133	178.188	188.023	179.514	0.0475564	1	24	21	32.2764	0.133665	1	28	15.1213	149.973	0.0385099	1	26	18.3956	135.588	3.49261	0.025759
Q9JI44	DNA methyltransferase 1-associated protein 1 OS=Mus musculus OX=10090 GN=Dmap1 PE=1 SV=1	RRESASSSSSVK	N-Term(TMTpro); S6(Phospho); S7(Phospho); K12(TMTpro)	Y	0.000238958	0.0246416	24	8	24	112.971	106.889	89.4013	81.4557	61.6882	84.5385	106.185	94.884	100.753	83.7695	100.74	99.0594	106.116	109.512	97.1344	115.321	112.879	128.488	0.0809096	1	24	23	11.9421	0.304235	1	28	11.5495	101.217	0.115801	1	26	4.82059	99.6878	4.25605	0.0426938
O09106	Histone deacetylase 1 OS=Mus musculus OX=10090 GN=Hdac1 PE=1 SV=1	IACEEEFSDSDEEGEGGRKNSSNFK	N-Term(TMTpro); C3(Carbamidomethyl); S8(Phospho); S10(Phospho); K19(TMTpro); S21(Phospho); K25(TMTpro)	Y	0.000238958	0.0246416	16	16	24	58.8625	74.7682	73.5216	60.5432	55.3877	70.3987	67.8519	67.8792	67.0375	90.8125	85.121	99.3692	76.1613	79.2762	82.9443	63.6531	88.7175	82.0269	0.0475564	1	20	17	12.3175	0.140515	1	21.6558	15.5133	92.134	0.0401496	1	20.8279	16.312	75.425	10.1116	0.134062
Q8BZX4-2	Isoform 2 of Splicing regulatory glutamine/lysine-rich protein 1 OS=Mus musculus OX=10090 GN=Srek1	ERSTSTK	N-Term(TMTpro); S3(Phospho); S5(Phospho); K7(TMTpro)	Y	0.000238958	0.0246416	16	16	24	365.446	351.416	377.648	365.839	311.74	301.089	382.182	511.47	340.673	478.065	496.94	404.976	393.574	390.188	390.907	395.828	439.109	366.588	0.0359403	1	24	17	28.5219	0.49551	1	21.5618	14.7918	460.25	0.0895436	1	22.7809	15.8823	394.095	44.7655	0.113591
Q9D2E2	Target of EGR1 protein 1 OS=Mus musculus OX=10090 GN=Toe1 PE=1 SV=1	SLQSQPGTQTLAEAEDGPPTK	N-Term(TMTpro); S1(Phospho); K21(TMTpro)	Y	0.000249348	0.0253133	24	8	24	133.902	111.476	64.4154	99.1056	63.4027	77.318	103.837	126.674	85.6143	92.2276	124.179	92.2814	116.271	143.7	125.41	152.901	134.395	157.41	0.0475564	1	24	23	24.1532	0.176297	1	28	11.6546	106.253	0.0484717	1	26	4.8694	111.652	8.79053	0.0787316
Q62481	Vacuolar protein sorting-associated protein 72 homolog OS=Mus musculus OX=10090 GN=Vps72 PE=2 SV=2	KVSTPASSSQK	N-Term(TMTpro); K1(TMTpro); S3(Phospho); S7(Phospho); K11(TMTpro)	Y	0.00030533	0.030062	24	4	24	54.1968	45.7625	42.782	63.0314	43.7415	48.9783	59.1059	65.5091	39.2989	64.5234	71.4109	67.1575	77.9785	59.8284	70.3547	70.7435	99.8977	95.0887	0.0623201	1	24	21	15.3903	0.111835	1	28	22.9999	87.5824	0.0415819	1	26	22.0535	63.498	3.99851	0.0629707
A0A0R4J0Q5; P21619	NA	ATSSSSSSSGVGMSVGQGR	N-Term(TMTpro); S6(Phospho); S7(Phospho); M13(Oxidation)	N	0.00030533	0.030062	24	4	24	19.0866	25.3657	18.2433	18.9721	22.4657	30.3242	29.636	24.4301	26.8894	36.6446	42.9939	29.9994	31.7205	30.0839	40.8531	36.8642	36.2461	45.3784	0.0359403	1	24	19	8.88629	0.0751474	1	28	16.0665	36.9749	0.018674	1	26	17.7511	30.2703	2.10059	0.0693944
Q9CXS4	Centromere protein V OS=Mus musculus OX=10090 GN=Cenpv PE=1 SV=2	SAVATGPR	N-Term(TMTpro); S1(Phospho)	Y	0.000318606	0.0305138	24	4	24	93.7982	102.93	69.1145	106.528	75.9281	122.517	123.041	128.243	88.1477	161.29	226.97	142.646	109.662	160.591	194.034	170.96	179.321	282.421	0.104105	1	24	21	50.6756	0.186665	1	28	15.746	178.755	0.0960134	1	26	18.6856	140.997	0.677564	0.00480553
A0A0R4IZZ6	Formin-binding protein 4 OS=Mus musculus OX=10090 GN=Fnbp4 PE=1 SV=1	ATSPESTSRSSSK	N-Term(TMTpro); S8(Phospho); S10(Phospho); K13(TMTpro)	Y	0.000331881	0.0309645	24	4	24	79.8788	79.2137	69.0975	72.943	66.4215	86.0108	87.8129	106.15	69.6089	95.7925	91.2755	97.0435	96.6771	101.113	103.467	102.515	105.676	110.383	0.0359403	1	24	21	15.6822	0.0578783	1	28	22.9999	106.15	0.0149258	0.870362	26	22.0535	90.1565	1.94296	0.021551
B2M1R6	Heterogeneous nuclear ribonucleoprotein K OS=Mus musculus OX=10090 GN=Hnrnpk PE=1 SV=1	SRNTDEMVELR	N-Term(TMTpro); T4(Phospho)	Y	0.000368342	0.0326558	16	20	24	66.5078	75.0282	78.5188	71.3535	66.6832	73.5412	69.6287	76.0858	57.9647	103.427	109.371	101.737	91.4807	96.929	85.5176	74.6509	97.3979	72.496	0.0359403	1	20	17	18.1679	0.0794466	1	20.7516	15.8042	105.958	0.0195835	1	20.3758	16.4187	82.6952	14.8693	0.179809
Q9JI44	DNA methyltransferase 1-associated protein 1 OS=Mus musculus OX=10090 GN=Dmap1 PE=1 SV=1	RESASSSSSVKK	N-Term(TMTpro); S7(Phospho); S8(Phospho); S9(Phospho); K11(TMTpro); K12(TMTpro)	Y	0.000425281	0.0341498	24	8	24	88.8077	95.2142	85.5143	71.1304	50.7148	89.2351	93.1107	89.1559	87.398	90.1329	98.714	110.377	100.074	106.585	87.6621	113.23	102.483	117.78	0.0359403	1	24	21	11.9646	0.181006	1	28	22.9999	110.263	0.0392609	1	26	22.0535	93.6358	9.08864	0.0970638
Q9JI44	DNA methyltransferase 1-associated protein 1 OS=Mus musculus OX=10090 GN=Dmap1 PE=1 SV=1	RRESASSSSSVK	N-Term(TMTpro); S4(Phospho); S6(Phospho); K12(TMTpro)	Y	0.000425281	0.0341498	24	8	24	288.285	274.068	247.323	230.256	197.323	248.332	284.898	291.304	259.309	272.773	286.473	301.375	263.119	337.409	279.434	305.291	318.411	363.334	0.0623201	1	24	21	29.7447	0.196409	1	28	22.9999	327.938	0.0661343	1	26	22.0535	281.496	20.3624	0.0723366
Q9CY58	Plasminogen activator inhibitor 1 RNA-binding protein OS=Mus musculus OX=10090 GN=Serbp1 PE=1 SV=2	TDKSSASAPDVDDPEAFPALA	N-Term(TMTpro); K3(TMTpro); S5(Phospho)	Y	0.000425281	0.0341498	16	16	24	62.408	86.1851	97.0894	66.7994	61.4373	79.33	88.5929	103.758	75.692	123.909	142.445	139.607	91.6103	93.7196	79.5952	90.4072	78.4584	100.817	0.0359403	1	20	17	19.7068	0.157092	1	20	14.9902	135.321	0.034874	1	20	15.9951	94.6984	24.1692	0.255223
Q62187	Transcription termination factor 1 OS=Mus musculus OX=10090 GN=Ttf1 PE=1 SV=2	RRESQTPAQENSESEQPR	N-Term(TMTpro); T6(Phospho)	Y	0.000425281	0.0341498	16	16	24	21.9107	24.9309	20.9569	22.1881	20.8912	21.4787	23.4666	27.8373	18.5832	29.9403	31.0675	33.1337	29.5414	27.7433	27.5307	21.6736	26.3607	35.8269	0.0359403	1	24	17	3.97398	0.204766	1	23.9518	15.7442	31.599	0.043507	1	23.9759	16.3715	25.8388	3.03437	0.117435
Q9JI44	DNA methyltransferase 1-associated protein 1 OS=Mus musculus OX=10090 GN=Dmap1 PE=1 SV=1	RESASSSSSVK	N-Term(TMTpro); S3(Phospho); S5(Phospho); K11(TMTpro)	Y	0.000443772	0.0347793	24	8	24	124.791	94.6103	89.6725	110.711	75.133	98.0412	110.16	117.981	90.9238	110.553	114.737	109.741	120.183	118.197	112.376	139.368	141.353	149.069	0.0623201	1	24	23	10.3454	0.148804	1	28	22.9999	142.533	0.052679	1	26	23.1369	113.262	9.34206	0.0824819
E9QL25	Lysine-specific demethylase 2B OS=Mus musculus OX=10090 GN=Kdm2b PE=1 SV=1	RRSECEEAPR	N-Term(TMTpro); S3(Phospho); C5(Carbamidomethyl)	Y	0.000443772	0.0347793	16	16	24	163.827	206.148	182.445	167.591	149.87	169.282	243.47	218.752	197.225	259.984	267.992	283.906	181.888	226.58	180.119	264.784	249.374	211.137	0.104105	1	24	19	35.7538	0.456402	1	25.6848	14.7988	270.921	0.192276	1	24.8424	16.9902	211.936	27.1982	0.128333
H3BLH0	Probable global transcription activator SNF2L2 OS=Mus musculus OX=10090 GN=Smarca2 PE=1 SV=1	KAEENAEGGEPALGPDGEPIDESSQMSDLPVK	N-Term(TMTpro); K1(TMTpro); S24(Phospho); M26(Oxidation); S27(Phospho); K32(TMTpro)	Y	0.000443772	0.0347793	16	16	24	305.226	295.559	378.858	276.872	231.081	360.232	301.021	396.762	295.752	440.816	431.093	396.606	413.607	361.849	353.945	384.244	321.266	386.179	0.0475564	1	24	19	54.4988	0.23924	1	21.6558	15.5235	424.265	0.0623041	1	22.8279	17.2179	352.876	56.664	0.160578
Q9D1F4	Proline-rich AKT1 substrate 1 OS=Mus musculus OX=10090 GN=Akt1s1 PE=1 SV=1	TEARSSDEENGPPSSPDLDR	N-Term(TMTpro); S6(Phospho); S14(Phospho)	N	0.000443772	0.0347793	20	16	24	142.756	145.002	144.409	131.464	145.062	157.01	128.921	111.919	121.555	156.311	169.225	140.557	163.954	187.245	166.832	149.428	143.67	167.288	0.104105	1	20	1	11.1948	0.146563	1	20.5797	18.8276	170.211	0.0790766	1	20.2899	19.9334	147.027	17.0721	0.116115
Q91WM3	U3 small nucleolar RNA-interacting protein 2 OS=Mus musculus OX=10090 GN=Rrp9 PE=1 SV=1	KVDSAADR	N-Term(TMTpro); K1(TMTpro); S4(Phospho)	Y	0.000443772	0.0347793	24	8	24	393.086	191.486	107.788	261.19	133.201	151.711	377.171	269.358	176.887	303.958	333.564	240.324	314.306	302.158	392.56	444.818	393.853	435.826	0.132795	1	24	21	92.0233	0.252097	1	28	22.9999	424.17	0.147196	1	26	22.0535	292.101	38.6749	0.132402
P23881	Transcription elongation factor A protein 3 OS=Mus musculus OX=10090 GN=Tcea3 PE=1 SV=3	DSVDSRSSTTSSPK	N-Term(TMTpro); S7(Phospho); S8(Phospho); K14(TMTpro)	Y	0.000462262	0.0360841	24	8	24	392.024	350.482	159.714	282.278	230.994	236.28	305.134	398.319	299.812	301.434	364.953	387.524	354.564	383.311	324.082	400.857	627.584	434.698	0.210777	1	24	21	59.0428	0.447482	1	28	22.9999	482.71	0.317013	1	26	22.0535	347.963	32.7664	0.0941664
F6W2Q5	Epidermal growth factor receptor substrate 15 OS=Mus musculus OX=10090 GN=Eps15 PE=1 SV=1	NITGSSPVADFSAIK	N-Term(TMTpro); S6(Phospho); K15(TMTpro)	N	0.000508252	0.0392054	12	20	24	72.8046	72.5983	62.2118	68.8769	67.2955	65.9314	79.6526	89.4725	89.5085	79.5457	79.6712	86.4318	74.047	77.2723	84.0458	74.1226	55.2999	80.9958	0.0475564	1	24	15	8.75093	0.214246	1	21.9426	11.7111	86.8225	0.0569192	1	22.9713	13.3086	75.9143	8.28161	0.109092
Q3TUQ5	Pinin OS=Mus musculus OX=10090 GN=Pnn PE=1 SV=1	RSISESSR	N-Term(TMTpro); S2(Phospho); S4(Phospho); S6(Phospho)	Y	0.000587153	0.043029	24	8	24	21.7118	24.2388	17.8794	23.5343	13.9851	18.3457	22.3904	25.5351	19.524	30.6422	34.1442	30.9079	28.8423	27.9311	24.7764	46.7307	37.7132	31.8797	0.0475564	1	24	21	7.42217	0.108128	1	28	15.452	32.0246	0.0322428	1	26	18.5491	26.7153	0.464602	0.0173908
Q8K0L9	Zinc finger and BTB domain-containing protein 20 OS=Mus musculus OX=10090 GN=Zbtb20 PE=1 SV=1	YLSTTPETTHCR	N-Term(TMTpro); T4(Phospho); T5(Phospho); C11(Carbamidomethyl)	Y	0.000621881	0.0435161	8	12	24	275.015	278.553	255.475	293.803	281.251	319.139	248.647	286.678	257.986	243.19	251.972	288.269	241.186	216.944	192.497	271.297	340.117	230.201	0.0359403	1	24	7	20.0816	0.495843	1	20	7.07539	286.072	0.0895919	1	22	7.0998	264.725	40.185	0.151799
Q9D6Z1	Nucleolar protein 56 OS=Mus musculus OX=10090 GN=Nop56 PE=1 SV=2	LAALALASSENSSTPEECEEVNEK	N-Term(TMTpro); S9(Phospho); S12(Phospho); C18(Carbamidomethyl); K24(TMTpro)	Y	0.000648919	0.0443238	16	12	24	301.721	297.207	305.994	320.932	330.812	346.753	319.383	363.137	306.885	363.451	374.3	375.101	309.669	328.723	315.058	313.233	360.705	371	0.167981	1	24	17	8.81201	0.892613	1	28	14.8945	371.029	0.434458	1	26	16.1236	332.718	13.4605	0.0404562
Q91YE7	RNA-binding protein 5 OS=Mus musculus OX=10090 GN=Rbm5 PE=1 SV=1	GLVAAYSGDSDNEEELVER	N-Term(TMTpro); S7(Phospho)	Y	0.000648919	0.0443238	16	12	24	49.3367	49.6774	52.6696	60.17	65.5827	62.6112	53.528	64.8712	43.174	65.4821	68.171	69.9874	62.2421	54.4538	59.3022	52.5101	57.877	56.4329	0.0809096	1	24	15	3.27679	0.88144	1	26.0892	15.3148	67.9727	0.259638	1	25.0446	15.1772	58.0287	5.11572	0.0881584
D3Z5I1	Zinc finger CCCH-type antiviral protein 1 OS=Mus musculus OX=10090 GN=Zc3hav1 PE=1 SV=1	SSPTGFGIK	N-Term(TMTpro); S2(Phospho); K9(TMTpro)	Y	0.000649259	0.0443238	16	20	24	117.082	135.891	202.665	121.567	114.849	172.74	110.322	166.26	132.427	203.349	238.882	220.195	204.381	199.602	195.547	130.147	157.833	176.255	0.0359403	1	20	17	51.0505	0.103713	1	20	16.1434	225.073	0.0245715	1	20	16.5717	169.859	44.1522	0.259935
Q8BTI8	Serine/arginine repetitive matrix protein 2 OS=Mus musculus OX=10090 GN=Srrm2 PE=1 SV=3	GCSPPKSPEKPPQSTSSESCPPSPQPTK	N-Term(TMTpro); C2(Carbamidomethyl); S3(Phospho); K6(TMTpro); S7(Phospho); K10(TMTpro); S14(Phospho); C20(Carbamidomethyl); K28(TMTpro)	Y	0.000736684	0.0461145	16	16	24	159.959	109.077	121.602	133.397	98.238	119.733	145.835	185.411	113.078	208.109	169.152	204.73	147.098	159.543	153.975	161.466	157.14	146.268	0.0475564	1	24	17	22.2284	0.227648	1	22.1381	15.0872	194.026	0.0598229	1	23.069	16.0311	150.387	26.4861	0.17612
A0A0R4J098	Zinc finger protein 326 OS=Mus musculus OX=10090 GN=Zfp326 PE=1 SV=1	FESSYRNSLDSFGGR	N-Term(TMTpro); S8(Phospho)	Y	0.000736684	0.0461145	24	8	24	244.77	243.033	103.28	191.818	123.24	163.665	199.904	190.608	172.439	178.436	200.312	206.395	230.461	238.736	222.569	233.463	215.963	323.27	0.0623201	1	24	21	27.9704	0.417178	1	28	22.9999	258.828	0.120886	1	26	22.0535	206.249	33.683	0.163313
Q5DTP7; Q6PDQ2	NA	KMSQPGSPSPK	N-Term(TMTpro); K1(TMTpro); S3(Phospho); S7(Phospho); K11(TMTpro)	N	0.000736684	0.0461145	8	8	24	971.449	848.244	893.308	815.387	957.183	1031.45	915.351	1192.27	690.744	586.712	684.643	582.366	868.325	765.781	785.567	807.167	893.121	950.351	0.0359403	1	24	5	101.113	0.430178	1	20	8.41058	973.068	0.0799235	1	22	6.91749	844.294	162.702	0.192708
Q0VBL3	RNA-binding protein 15 OS=Mus musculus OX=10090 GN=Rbm15 PE=1 SV=1	DRKNSASAER	N-Term(TMTpro); K3(TMTpro); S5(Phospho)	Y	0.000768713	0.0467745	24	8	24	290.933	346.972	271.719	257.905	169.949	264.876	322.454	231.89	292.966	269.678	334.627	348.933	314.912	341.05	310.541	316.458	374.398	387.814	0.0809096	1	24	23	34.0007	0.256867	1	26.366	22.9999	357.357	0.101288	1	25.183	23.0508	303.909	30.0071	0.0987372
B1AQJ2	Ubiquitin carboxyl-terminal hydrolase 36 OS=Mus musculus OX=10090 GN=Usp36 PE=1 SV=1	RCSEGEGATAPK	N-Term(TMTpro); C2(Carbamidomethyl); S3(Phospho); K12(TMTpro)	Y	0.000768713	0.0467745	16	16	24	287.95	479.021	422.012	367.46	245.261	406.666	512.101	521.337	549.715	611.912	641.407	809.826	361.075	548.546	509.781	517.924	650.367	556.922	0.104105	1	24	19	100.636	0.337046	1	25.0378	14.8443	688.241	0.15263	1	24.5189	16.9737	498.707	105.782	0.212113
Q9D1F4	Proline-rich AKT1 substrate 1 OS=Mus musculus OX=10090 GN=Akt1s1 PE=1 SV=1	TEARSSDEENGPPSSPDLDR	N-Term(TMTpro); S5(Phospho); S6(Phospho); S14(Phospho)	N	0.000796025	0.0482864	16	20	24	133.311	117.79	157.733	114.967	144.655	149.085	121.162	108.265	114.372	193.651	181.654	139.822	158.311	178.793	168.632	134.446	151.336	142.054	0.104105	1	20	19	23.2288	0.243261	1	20	16.9048	177.553	0.118418	1	20	17.9524	145.065	25.2822	0.174282
P23881	Transcription elongation factor A protein 3 OS=Mus musculus OX=10090 GN=Tcea3 PE=1 SV=3	RDSVDSRSSTTSSPK	N-Term(TMTpro); S3(Phospho); S6(Phospho); K15(TMTpro)	Y	0.000800743	0.0484227	24	8	24	671.471	654.042	319.967	547.684	431.092	457.61	591.109	581.701	563.304	523.632	543.068	616.453	598.977	659.55	555.254	731.568	1250.63	796.162	0.167981	1	24	23	82.3652	0.494964	1	28	11.6511	581.859	0.28994	1	26	4.86776	622.085	175.606	0.282286
E9Q5K9	YTH domain-containing protein 1 OS=Mus musculus OX=10090 GN=Ythdc1 PE=1 SV=2	GISPIVFDRSGSSASESYAGSEK	N-Term(TMTpro); S10(Phospho); S12(Phospho); K23(TMTpro)	Y	0.000832773	0.0498976	16	16	24	645.962	629.779	528.303	524.373	525.23	606.098	615.795	629.944	631.065	733.593	665.908	799.737	618.905	729.126	591.86	614.114	636.069	680.805	0.104105	1	20	17	68.2216	0.261576	1	21.194	15.1543	733.28	0.125357	1	20.597	16.1175	638.954	62.6418	0.098038
G5E924	Heterogeneous nuclear ribonucleoprotein L (Fragment) OS=Mus musculus OX=10090 GN=Hnrnpl PE=1 SV=1	FSTPEQAAK	N-Term(TMTpro); S2(Phospho); K9(TMTpro)	Y	0.00086236	0.0512007	16	20	24	33.2607	29.9385	35.8188	32.8677	40.0739	39.9469	27.2818	37.1837	27.4275	46.3168	49.0204	45.0899	40.0529	39.6081	42.8227	40.7232	42.6468	36.9456	0.0809096	1	24	17	2.34327	0.520065	1	24.0678	15.7774	47.2754	0.175392	1	24.0339	16.3896	38.1651	3.24723	0.0850839
Q9JLM4	Zinc finger MYM-type protein 3 OS=Mus musculus OX=10090 GN=Zmym3 PE=1 SV=1	ATPSVPTPPPPPPPATPR	N-Term(TMTpro); T7(Phospho)	Y	0.00086236	0.0512007	16	20	24	43.5502	49.2134	55.155	54.3829	46.5776	52.9519	40.4133	43.0127	49.6127	59.7619	70.2286	79.105	54.1765	64.5898	58.9873	61.5685	54.0989	47.6438	0.262412	1	20	19	7.75649	0.378565	1	20.5797	15.6987	70.3176	0.328737	1	20.2899	17.3765	55.0235	8.98113	0.163223
A0A140LHX5	Protein unc-13 homolog B OS=Mus musculus OX=10090 GN=Unc13b PE=1 SV=1	GTGNASPNAR	N-Term(TMTpro); S6(Phospho)	N	0.00107128	0.0594608	12	20	24	393.833	365.13	355.233	365.316	345.83	335.68	456.974	492.882	381.148	425.038	402.33	433.733	513.951	403.064	376.316	397.226	397.831	358.562	0.0475564	1	24	17	42.2301	0.505125	1	22.8506	11.6066	446.243	0.113595	1	23.4253	14.2457	400.828	34.7325	0.0866518
P48678	Prelamin-A/C OS=Mus musculus OX=10090 GN=Lmna PE=1 SV=2	ASSHSSQSQGGGSVTK	N-Term(TMTpro); S2(Phospho); S3(Phospho); K16(TMTpro)	Y	0.00119031	0.0613853	24	8	24	51.6562	55.9776	39.8185	43.4624	45.0657	36.9461	57.7994	48.9619	45.1903	67.8045	52.8218	59.7542	51.1384	64.1534	53.2498	56.6694	85.3556	63.149	0.0475564	1	24	21	9.19471	0.292982	1	28	15.5795	60.3141	0.0734762	1	26	18.6083	54.3556	1.73782	0.0319714
Q60979	SnoN protein OS=Mus musculus OX=10090 GN=Skil PE=1 SV=1	DSEDSSPLLVR	N-Term(TMTpro); S6(Phospho)	N	0.00119031	0.0613853	20	16	24	368.155	366.976	632.265	308.812	321.738	379.951	282.711	332.52	241.452	430.897	520.308	382.545	412.756	443.31	461.082	397.522	452.255	374.969	0.0475564	1	20	19	86.7221	0.39741	1	20	17.12	461.93	0.093904	1	20	18.06	394.719	93.463	0.236784
A2RSJ4	UHRF1-binding protein 1-like OS=Mus musculus OX=10090 GN=Uhrf1bp1l PE=1 SV=2	SASDTNLQK	N-Term(TMTpro); S3(Phospho); K9(TMTpro)	N	0.00119031	0.0613853	16	16	24	141.87	166.675	144.512	142.909	141.809	161.659	145.375	202.54	153.693	186.5	196.937	196.045	153.932	194.086	176.37	158.989	169.294	179.852	0.0475564	1	24	17	17.5152	0.258368	1	23.3882	15.2561	193.28	0.0663404	1	23.6941	16.1195	167.554	17.9614	0.107198
O09106	Histone deacetylase 1 OS=Mus musculus OX=10090 GN=Hdac1 PE=1 SV=1	ISICSSDKR	N-Term(TMTpro); C4(Carbamidomethyl); S5(Phospho); S6(Phospho); K8(TMTpro)	Y	0.00122536	0.0613853	16	20	24	723.136	680.789	696.222	714.266	631.182	829.412	622.662	719.865	562.361	1037.81	948.642	834.004	775.731	792.403	760.989	721.152	800.922	904.477	0.397664	1	24	17	31.2291	0.709009	1	22.4379	15.4611	944.08	0.638903	1	23.219	16.223	765.477	57.0934	0.0745854
Q8BHN5	RNA-binding protein 45 OS=Mus musculus OX=10090 GN=Rbm45 PE=1 SV=1	VMLADSPREESK	N-Term(TMTpro); M2(Oxidation); S6(Phospho); K12(TMTpro)	Y	0.00122536	0.0613853	16	20	24	118.697	122.791	130.451	108.264	129.381	146.161	109.515	143.166	110.261	154.671	178.105	159.251	147.754	150.584	144.185	138.684	169.599	144.481	0.0623201	1	24	17	9.43822	0.295584	1	25.422	15.7364	165.159	0.0919986	1	24.711	16.4	139.04	9.11345	0.0655457
A2AJT5	Arginine/serine-rich protein PNISR OS=Mus musculus OX=10090 GN=Pnisr PE=1 SV=1	SNRSSIERER	N-Term(TMTpro); S1(Phospho); S4(Phospho)	Y	0.00124441	0.0613853	24	8	24	183.551	186.013	93.6684	175.012	103.12	111.258	144.036	118.798	148.287	139.872	146.295	169.527	180.727	190.167	150.926	181.729	199.967	198.301	0.0359403	1	24	23	28.8888	0.347121	1	27.0845	22.9999	193.671	0.0671686	1	25.5422	23.0841	157.939	22.8936	0.144952
Q8BG15	CTD small phosphatase-like protein 2 OS=Mus musculus OX=10090 GN=Ctdspl2 PE=1 SV=1	KYSEVDDSLPSGGEKPSK	N-Term(TMTpro); K1(TMTpro); S3(Phospho); K15(TMTpro); K18(TMTpro)	Y	0.00124441	0.0613853	24	8	24	310.07	296.737	299.696	315.419	221.937	293.399	305.444	318.522	262.205	302.303	385.87	281.168	329.894	344.043	419.446	389.933	393.855	504.036	0.0359403	1	24	23	41.3766	0.103943	1	28	22.9999	428.934	0.0246178	1	26	23.1369	334.565	40.5203	0.121113
Q9JJA7	Cyclin-L2 OS=Mus musculus OX=10090 GN=Ccnl2 PE=1 SV=1	EQSYSRSPSRSASPK	N-Term(TMTpro); S9(Phospho); S11(Phospho); S13(Phospho); K15(TMTpro)	Y	0.00124441	0.0613853	16	16	24	193.374	140.068	198.028	162.25	142.829	173.218	164.156	216.471	143.861	240.018	225.034	253.553	180.644	203.876	206.096	164.371	164.709	207.409	0.0475564	1	20	17	30.8991	0.218128	1	20	15.3144	239.959	0.0577642	1	20	16.1572	190.882	34.0699	0.178486
Q8K3G5	Inactive serine/threonine-protein kinase VRK3 OS=Mus musculus OX=10090 GN=Vrk3 PE=1 SV=2	HSDCDSSGSDNTLTSPDR	N-Term(TMTpro); C4(Carbamidomethyl); S6(Phospho)	Y	0.00124441	0.0613853	24	8	24	61.2953	69.4145	63.5819	49.2708	54.1496	56.4783	64.2262	90.7094	75.953	77.5402	81.533	98.4764	77.2917	92.4985	61.3369	93.2163	107.804	87.5227	0.0623201	1	24	19	16.364	0.235888	1	28	15.005	85.8499	0.076735	1	26	17.2583	75.5891	2.12683	0.0281367
Q9DCF9	Translocon-associated protein subunit gamma OS=Mus musculus OX=10090 GN=Ssr3 PE=1 SV=1	KLSEADNR	N-Term(TMTpro); K1(TMTpro); S3(Phospho)	N	0.00124441	0.0613853	8	8	24	1592.06	1120.95	1821.98	1763.89	1846.66	1611.2	1345.77	1607.06	1224.48	1012.25	1135.06	924.003	1417.99	999.912	1497.17	1611.67	1589.35	750.042	0.0623201	1	20	7	282.256	0.523755	1	21.7505	6.57913	1669.93	0.144343	1	20.8753	6.81036	1371.77	259.819	0.189405
G3X956	Suppressor of Ty 16 homolog (S. cerevisiae) OS=Mus musculus OX=10090 GN=Supt16 PE=1 SV=1	ESLGSEEESGKDWDELEEEAR	N-Term(TMTpro); S9(Phospho); K11(TMTpro)	Y	0.00127642	0.0617521	24	4	24	243.781	206.302	219.386	218.331	226.972	247.046	254.746	291.557	248.554	290.891	281.515	282.132	261.474	297.098	237.952	292.914	318.502	286.018	0.210777	1	24	19	33.9179	0.163813	1	28	15.0163	284.847	0.150749	1	26	17.2635	261.101	6.73011	0.0257759
P62754	40S ribosomal protein S6 OS=Mus musculus OX=10090 GN=Rps6 PE=1 SV=1	LSSLRASTSKSESSQK	N-Term(TMTpro); S7(Phospho); S9(Phospho); K10(TMTpro); K16(TMTpro)	Y	0.00129852	0.0617521	16	16	24	91.0781	128.454	177.991	118.643	34.0736	104.791	161.324	170.353	275.146	171.849	219.911	377.094	161.082	210.329	268.078	140.914	188.69	310.851	0.0475564	1	24	19	57.2364	0.398876	1	24.5432	15.1592	256.392	0.0941804	1	24.2716	17.1032	183.551	64.8995	0.353578
Q61686	Chromobox protein homolog 5 OS=Mus musculus OX=10090 GN=Cbx5 PE=1 SV=1	SSFSNSADDIK	N-Term(TMTpro); S4(Phospho); K11(TMTpro)	Y	0.00129852	0.0617521	16	16	24	144.624	178.673	135.322	143.851	139.172	134.859	169.823	202.633	143.878	210.515	188.196	221.316	137.563	186.44	146.246	181.71	191.9	171.928	0.210777	1	24	17	13.1628	0.74948	1	23.3882	14.8135	206.853	0.449486	1	23.6941	15.8953	168.421	16.909	0.100397
E9Q284	Coilin OS=Mus musculus OX=10090 GN=Coil PE=1 SV=1	ASPRSLGK	N-Term(TMTpro); S2(Phospho); S5(Phospho); K8(TMTpro)	Y	0.00129852	0.0617521	24	8	24	313.65	392.617	314.273	287.199	229.364	324.32	325.34	267.24	306.323	322.037	329.601	395.194	327.479	415.936	311.082	365.078	422.508	416.289	0.0623201	1	24	21	44.0955	0.242758	1	26.6488	22.9999	398.055	0.0785356	1	25.3244	22.0079	338.571	45.2595	0.133678
E9QP59	Inner nuclear membrane protein Man1 OS=Mus musculus OX=10090 GN=Lemd3 PE=1 SV=1	EHYSDSEEEEEEGEEDGDVAPAR	N-Term(TMTpro); Y3(Phospho); S6(Phospho)	Y	0.00129852	0.0617521	24	8	24	0	6.64092	4.53048	0	1.83218	6.16229	3.77636	6.14694	2.30866	3.41483	8.48121	4.47403	5.56856	6.52577	10.1494	11.2535	11.9964	9.0689	0.0417483	1	24	23	2.32111	0.135978	1	28	22.9999	10.7446	0.0350339	1	26	23.1369	5.80256	1.77838	0.306482
Q0VBL3	RNA-binding protein 15 OS=Mus musculus OX=10090 GN=Rbm15 PE=1 SV=1	SLHLDK	N-Term(TMTpro); S1(Phospho); K6(TMTpro)	Y	0.00129852	0.0617521	24	8	24	819.703	937.157	838.301	712.841	561.328	867.413	918.516	754.074	921.264	694.73	799.235	943.304	981.852	926.334	830.355	1025.76	958.85	1095.35	0.104105	1	24	23	88.7136	0.430469	1	28	11.3891	866.933	0.183972	1	26	4.74612	867.895	56.2532	0.0648157
Q6NZF1	Zinc finger CCCH domain-containing protein 11A OS=Mus musculus OX=10090 GN=Zc3h11a PE=1 SV=1	RLSSASTGKPPLSVEDDFEK	N-Term(TMTpro); S4(Phospho); S6(Phospho); K9(TMTpro); K20(TMTpro)	Y	0.00129852	0.0617521	24	8	24	861.085	693.043	599.596	851.324	566.333	734.56	814.277	781.065	810.004	685.719	821.463	748.36	996.81	978.738	973.907	1045.13	1292.45	1233.05	0.0475564	1	24	23	132.092	0.0786818	1	28	11.1301	802.058	0.0246518	1	26	4.62587	866.398	160.135	0.184828
Q8R0T2	Zinc finger protein 768 OS=Mus musculus OX=10090 GN=Znf768 PE=1 SV=1	SPGCHPR	N-Term(TMTpro); S1(Phospho); C4(Carbamidomethyl)	N	0.00129852	0.0617521	20	16	24	187.226	217.601	240.751	183.844	166.612	303.982	214.838	160.361	150.838	219.868	227.807	165.626	235.18	291.079	255.467	226.212	218.572	241.326	0.104105	1	20	1	32.052	0.841425	1	20	19.7764	246.26	0.300896	1	20	0.388218	213.828	28.4925	0.133249
E9Q7G0; F6ZQA3	NA	VSSETHQGPGTPESK	N-Term(TMTpro); S3(Phospho); K15(TMTpro)	N	0.00129852	0.0617521	24	8	24	466.146	671.364	523.625	510.287	384.357	499.557	815.317	538.505	470.933	586.612	653.161	596.631	608.723	665.065	776.119	699.039	740.143	762.607	0.0475564	1	24	21	108.615	0.293798	1	28	22.9999	736.952	0.073642	1	26	22.0535	611.713	47.7036	0.0779836
G3X961	Kelch domain containing 4, isoform CRA_a OS=Mus musculus OX=10090 GN=Klhdc4 PE=1 SV=1	ADDSASEASSTGQEPCPR	N-Term(TMTpro); S6(Phospho); S9(Phospho); C16(Carbamidomethyl)	Y	0.00132748	0.0625222	8	4	24	47.2431	41.61	38.1285	46.9718	45.3993	43.5689	26.8099	35.0059	25.42	30.3999	32.3622	36.9776	36.9837	40.8709	38.4193	30.0344	57.2982	39.6021	0.0809096	1	24	3	6.51129	0.438946	1	20	2.99993	42.4252	0.154057	1	22	3.02496	37.9573	6.59643	0.173785
A2AJT5	Arginine/serine-rich protein PNISR OS=Mus musculus OX=10090 GN=Pnisr PE=1 SV=1	SNRSSIER	N-Term(TMTpro); S1(Phospho)	Y	0.00135262	0.0635387	8	16	24	164.534	133.532	206.546	183.159	217.364	210.641	150.2	192.027	145.088	172.206	176.397	163.388	166.041	139.636	145.433	155.321	114.533	125.755	0.167981	1	24	9	19.6621	0.378961	1	28	14.7573	170.842	0.238988	1	26	11.7266	163.571	11.9015	0.0727605
Q6PIJ4	Nuclear factor related to kappa-B-binding protein OS=Mus musculus OX=10090 GN=Nfrkb PE=1 SV=1	DQAFCKENEDSSDAMTPVPR	N-Term(TMTpro); C5(Carbamidomethyl); K6(TMTpro); S12(Phospho); M15(Oxidation)	Y	0.00138365	0.0647014	16	16	24	180.006	97.1975	104.136	88.5198	83.2755	92.1036	84.8294	97.1822	98.1243	121.838	124.931	170.949	107.817	121.668	109.431	109.435	133.272	107.217	0.0475564	1	20	19	20.8124	0.836384	1	20	15.4108	139.726	0.168031	1	20	17.2054	113.776	21.6432	0.190226
Q9D824	Pre-mRNA 3'-end-processing factor FIP1 OS=Mus musculus OX=10090 GN=Fip1l1 PE=1 SV=1	DHSPTPSVFNSDEER	N-Term(TMTpro); S7(Phospho)	Y	0.00142959	0.0666904	24	4	24	59.1116	56.9232	51.3399	67.3005	67.8917	59.9956	61.9887	87.2589	52.8583	70.0065	79.4766	72.5008	70.1078	64.973	72.5435	82.0677	97.5481	98.4502	0.839459	1	24	23	1.79391	0.538298	1	28	15.1629	74.013	0.810825	1	26	19.4982	70.6861	11.3735	0.160902
G3X959	Periphilin 1, isoform CRA_a OS=Mus musculus OX=10090 GN=Pphln1 PE=1 SV=1	TSRDASPSSSSAVASSK	N-Term(TMTpro); S2(Phospho); S6(Phospho); K17(TMTpro)	Y	0.00146083	0.067986	8	8	24	240.345	192.434	268.856	280.174	357.031	301.44	208.201	297.813	207.678	182.293	202.193	185.211	265.138	210.967	229.088	229.254	182.603	286.001	0.104105	1	20	7	34.7348	0.561575	1	20	7.19515	289.607	0.22446	1	20	7.09757	238.338	43.6691	0.183224
B9EJ80	PDZ domain-containing protein 8 OS=Mus musculus OX=10090 GN=Pdzd8 PE=1 SV=1	HTPNTSDNEGSDTEVCGSNSPSKR	N-Term(TMTpro); T5(Phospho); T13(Phospho); C16(Carbamidomethyl); K23(TMTpro)	N	0.00166945	0.0748989	24	8	24	59.9162	84.0663	59.0346	58.6691	36.9007	62.6559	64.4139	65.6689	64.0925	48.5616	70.9094	67.5511	68.89	74.757	78.6467	73.6297	65.2648	85.8763	0.0475564	1	24	21	6.42627	0.642078	1	25.2926	11.5135	65.0181	0.137068	1	24.6463	16.3924	66.1218	2.09282	0.0316509
Q3UID0	SWI/SNF complex subunit SMARCC2 OS=Mus musculus OX=10090 GN=Smarcc2 PE=1 SV=1	KDSESAPVK	N-Term(TMTpro); K1(TMTpro); S3(Phospho); K9(TMTpro)	Y	0.00172913	0.0771728	16	20	24	63.7809	65.1515	76.1364	73.3315	56.5806	67.2847	77.9313	59.9616	52.1596	104.393	101.78	86.1804	79.3131	86.7037	76.1773	72.8482	108.995	77.0609	0.104105	1	24	17	7.13112	0.414011	1	23.9518	15.5299	98.0021	0.178619	1	23.9759	16.2642	76.9919	6.89889	0.0896054
B2RUE3	UTP14, U3 small nucleolar ribonucleoprotein, homolog B (Yeast) OS=Mus musculus OX=10090 GN=Utp14b PE=2 SV=1	LMDGQETEDSDSQEVLQK	N-Term(TMTpro); M2(Oxidation); S12(Phospho); K18(TMTpro)	Y	0.00177841	0.0784783	16	4	24	346.117	254.76	347.245	331.153	422.487	434.783	381.14	357.04	348.342	405.245	433.403	420.904	230.599	297.429	269.799	228.954	318.607	348.21	0.0623201	1	20	11	68.0401	0.311353	1	23.2787	14.5888	422.241	0.0958982	1	21.6393	12.7315	348.002	47.934	0.137741
D3YYT1	Putative oxidoreductase GLYR1 OS=Mus musculus OX=10090 GN=Glyr1 PE=1 SV=1	KLSLSEGK	N-Term(TMTpro); K1(TMTpro); S3(Phospho); K8(TMTpro)	Y	0.00182657	0.0793527	24	4	24	1434.93	1717.3	1382.76	1604.79	1474.22	1592.34	2087.86	1865.3	1650.23	2034.52	2258.57	2512.5	1861.15	1823.44	1903.36	2286.04	2294.37	1985.82	0.0475564	1	24	17	189.128	0.146437	1	28	14.994	2268.53	0.0415542	1	26	16.1698	1866.5	154.99	0.083038
Q9ESC8	AF4/FMR2 family member 4 OS=Mus musculus OX=10090 GN=Aff4 PE=1 SV=1	TVSQSSSLKSSGTSSK	N-Term(TMTpro); S6(Phospho); S7(Phospho); K9(TMTpro); K16(TMTpro)	Y	0.00187475	0.079675	24	8	24	26.3997	50.5444	31.082	22.7451	19.7993	22.4871	32.752	32.7557	33.9233	36.4286	40.9237	64.0792	26.6971	51.8328	40.6589	33.836	64.0294	59.9151	0.0359403	1	24	19	12.0286	0.518419	1	27.8431	15.4282	47.3127	0.0928414	1	25.9216	17.4423	38.3155	1.71776	0.044832
Q60596	DNA repair protein XRCC1 OS=Mus musculus OX=10090 GN=Xrcc1 PE=1 SV=2	YLMAGLGSSSEDEGDSHSESGEDEAPK	N-Term(TMTpro); M3(Oxidation); S16(Phospho); S18(Phospho); K27(TMTpro)	Y	0.00190312	0.079675	24	12	24	85.0093	78.0985	85.0241	72.6946	64.2724	65.8117	64.4287	63.7668	61.1113	69.4441	72.0003	99.7845	62.7983	80.2755	79.8861	75.3031	90.7108	96.6261	0.0475564	1	24	1	9.9521	0.52555	1	24.5432	15.7472	80.8934	0.117197	1	24.2716	20.428	75.999	12.729	0.167489
E9Q2H1	E3 ubiquitin-protein ligase UBR5 OS=Mus musculus OX=10090 GN=Ubr5 PE=1 SV=2	WLDGASFDNER	N-Term(TMTpro); S6(Phospho)	Y	0.00190312	0.079675	8	12	24	20.6452	21.7498	19.4237	25.712	26.0099	33.6103	25.9006	16.3383	25.8699	17.693	21.1269	21.5814	18.9973	17.7124	18.1744	18.6694	19.6155	24.8445	0.0475564	1	20	9	3.70527	0.250424	1	20.2444	7.38988	26.3541	0.0646724	1	20.1222	8.20013	21.9233	4.49182	0.204889
Q9ET54	Palladin OS=Mus musculus OX=10090 GN=Palld PE=1 SV=2	IASDEEIQGTK	N-Term(TMTpro); S3(Phospho); K11(TMTpro)	N	0.00190312	0.079675	4	12	24	318.176	322.076	248.232	217.973	166.917	177.402	139.486	157.647	292.376	103.777	153.535	155.976	194.021	218.636	209.395	157.412	155.716	345.063	0.167981	1	20	3	45.1057	0.618745	1	26.2269	3.00007	289.769	0.339248	1	23.1135	3.05547	205.7	49.4545	0.240421
P48678	Prelamin-A/C OS=Mus musculus OX=10090 GN=Lmna PE=1 SV=2	ASSHSSQSQGGGSVTK	N-Term(TMTpro); S5(Phospho); S6(Phospho); S8(Phospho); K16(TMTpro)	Y	0.00190312	0.079675	16	12	24	729.841	617.632	751.661	767.577	675.779	923.155	843.372	809.651	792.682	1034.87	1056.53	952.333	776.881	946.517	931.957	908.228	1236.26	1011.98	0.0359403	1	24	17	53.5948	0.276222	1	28	15.2863	1015.79	0.0557177	1	26	16.3055	874.755	19.7732	0.0226042
A2AIV2	Protein virilizer homolog OS=Mus musculus OX=10090 GN=Virma PE=1 SV=1	SFLSEPSSPGR	N-Term(TMTpro); S4(Phospho); S7(Phospho)	Y	0.00190312	0.079675	8	12	24	61.6942	64.2149	74.8092	68.7361	74.1885	85.9193	61.7411	88.7172	62.8874	62.3794	62.0264	70.277	57.0852	55.74	55.2353	67.5867	68.5038	67.4507	0.0359403	1	20	9	5.58197	0.309219	1	20.0808	7.60081	74.7281	0.0611194	1	20.0404	8.30185	67.326	9.21128	0.136816
Q9Z315	U4/U6.U5 tri-snRNP-associated protein 1 OS=Mus musculus OX=10090 GN=Sart1 PE=1 SV=1	ERSQAEPSER	N-Term(TMTpro); S3(Phospho)	Y	0.00190312	0.079675	16	12	24	148.599	142.444	154.959	162.741	140.935	154.984	184.091	175.222	161.782	185.547	196.743	196.698	174.154	177.142	153.343	187.67	191.987	183.782	0.0623201	1	24	17	11.1642	0.167199	1	28	14.8703	193.04	0.0579764	1	26	16.1124	170.097	9.81724	0.0577155
Q3UMU9-2; Q3UMU9	NA	ELAEDEPSTDR	N-Term(TMTpro); S8(Phospho)	N	0.00190312	0.079675	20	12	24	71.8207	55.2019	73.1783	50.7297	53.5721	67.7276	65.7228	117.035	51.3845	93.6474	94.444	54.6493	92.3398	84.8185	97.9934	73.2355	77.9674	74.4538	0.0359403	1	24	19	15.0371	0.686399	1	23.0626	18.5234	87.3974	0.116	1	23.5313	18.7644	75.0055	15.2825	0.203752
NA	NA	MLQALSPK	N-Term(TMTpro); M1(Oxidation); S6(Phospho); K8(TMTpro)	N	0.00190312	0.079675	20	12	24	256.685	253.657	187.045	210.446	181.657	229.809	223.906	242.108	192.186	244.496	288.222	208.003	277.214	289.671	263.296	268.103	239.158	240.391	0.0359403	1	20	19	29.6109	0.238962	1	21.9426	18.914	268.989	0.0494462	1	20.9713	18.9997	237.801	29.8254	0.125421
Q9JI44	DNA methyltransferase 1-associated protein 1 OS=Mus musculus OX=10090 GN=Dmap1 PE=1 SV=1	RESASSSSSVKK	N-Term(TMTpro); S6(Phospho); S7(Phospho); K11(TMTpro); K12(TMTpro)	Y	0.00196402	0.0807377	24	8	24	162.343	203.714	182.509	133.312	126.54	186.004	176.151	182.654	198.088	170.958	182.603	223.806	208.078	217.985	197.799	204.922	232.763	252.692	0.0623201	1	24	21	25.0712	0.150913	1	28	22.9999	230.194	0.0532932	1	26	22.0535	192.278	20.2182	0.105151
Q8BJ05	Zinc finger CCCH domain-containing protein 14 OS=Mus musculus OX=10090 GN=Zc3h14 PE=1 SV=1	LSEEIVVTPNQDSGMK	N-Term(TMTpro); T8(Phospho); M15(Oxidation); K16(TMTpro)	Y	0.00196402	0.0807377	24	8	24	427.526	377.168	310.811	418.551	304.747	307.209	343.182	396.281	321.773	359.22	432.626	335.621	400.901	438.204	379.838	426.42	520.019	512.986	0.0623201	1	24	23	47.53	0.225933	1	28	22.9999	485.053	0.0741038	1	26	23.1369	392.476	43.2785	0.11027
E9PZM4	Chromodomain-helicase-DNA-binding protein 2 OS=Mus musculus OX=10090 GN=Chd2 PE=1 SV=1	SDDFRPQNYHQQDFR	N-Term(TMTpro); S1(Phospho)	Y	0.00198587	0.0807377	24	12	24	101.476	101.928	75.1352	118.047	85.4775	95.9293	87.6717	74.1851	94.1479	77.7733	105.98	103.767	115.438	111.171	99.8694	110.431	136.338	120.495	0.0809096	1	24	23	10.6105	0.396399	1	28	22.9999	122.486	0.142394	1	26	23.1369	101.547	10.5766	0.104155
Q62187	Transcription termination factor 1 OS=Mus musculus OX=10090 GN=Ttf1 PE=1 SV=2	RESQTPAQENSESEQPR	N-Term(TMTpro); S3(Phospho); S11(Phospho)	Y	0.00198587	0.0807377	24	12	24	9.26991	10.4118	9.28229	9.16959	7.66362	10.3263	6.3351	8.46761	6.064	9.91054	8.93444	8.45248	10.4098	4.53664	9.45424	11.1555	12.0016	9.34615	0.0359403	1	24	1	0.986337	0.814094	1	25.5527	15.5252	9.13561	0.132588	1	24.7763	20.4311	8.9654	0.990808	0.110515
Q61687	Transcriptional regulator ATRX OS=Mus musculus OX=10090 GN=Atrx PE=1 SV=3	EEISDHENNVTILLEDSDLRRSPR	N-Term(TMTpro); S4(Phospho); S17(Phospho)	Y	0.00198587	0.0807377	24	12	24	68.9438	86.6917	94.0437	78.6039	87.0577	81.8286	68.344	61.1578	67.6831	85.5148	87.382	77.5626	82.6428	92.5371	81.0261	83.9259	110.382	89.8787	0.0623201	1	24	1	6.76675	0.361363	1	24.665	22.9999	93.9281	0.107947	1	24.3325	24.0181	82.6336	8.81855	0.106719
P28033	CCAAT/enhancer-binding protein beta OS=Mus musculus OX=10090 GN=Cebpb PE=1 SV=1	AYLGYQATPSGSSGSLSTSSSSSPPGTPSPADAK	N-Term(TMTpro); S23(Phospho); K34(TMTpro)	Y	0.00203332	0.0807377	4	8	24	80.1893	80.3289	89.6409	86.5294	82.1558	79.3176	70.6301	71.8637	74.5636	75.2157	74.996	70.0646	81.4452	79.9484	80.1603	78.3423	75.3567	89.7739	0.0359403	1	20	3	6.06438	0.199759	1	20	2.99993	81.587	0.0426208	1	20	2.99996	78.0121	5.43492	0.0696677
A3KMN0	Zbtb16 protein (Fragment) OS=Mus musculus OX=10090 GN=Zbtb16 PE=2 SV=1	EGPGTPTR	N-Term(TMTpro); T5(Phospho)	N	0.00203332	0.0807377	16	16	24	150.332	222.363	228.759	196.526	243.057	209.839	175.666	329.075	169.072	669.038	805.78	297.057	281.885	297.217	271.754	255.486	365.855	240.599	0.0475564	1	24	17	48.2939	0.495528	1	20.2444	15.1232	591.075	0.111888	1	22.1222	16.0979	308.139	146.46	0.475303
Q9ESC8	AF4/FMR2 family member 4 OS=Mus musculus OX=10090 GN=Aff4 PE=1 SV=1	TVSQSSSLK	N-Term(TMTpro); S7(Phospho); K9(TMTpro)	Y	0.00205329	0.0807377	24	8	24	44.9258	49.8764	40.9016	38.7104	33.592	42.0176	51.0765	58.9383	44.354	53.5172	52.0452	62.2117	41.2262	54.792	46.3602	63.3875	64.0294	59.5688	0.210777	1	24	21	7.87972	0.514948	1	28	14.5077	56.0458	0.349566	1	26	18.1107	50.0972	0.430646	0.0085962
Q1AJD0	Histone acetyltransferase OS=Mus musculus OX=10090 GN=Kat7 PE=2 SV=1	TPTGNAPSSESDIDISSPNVSHDESIAK	N-Term(TMTpro); S8(Phospho); S9(Phospho); K28(TMTpro)	Y	0.00205329	0.0807377	24	8	24	38.6494	51.3758	33.7481	34.3217	36.8488	38.0035	35.061	39.9258	41.4815	35.4066	38.8215	50.7917	42.7767	45.7281	40.8612	48.6926	51.3382	52.9084	0.167981	1	24	23	5.20221	0.329463	1	28	22.9999	50.7106	0.215519	1	26	23.1369	42.3243	4.28407	0.10122
Q91VE6	MKI67 FHA domain-interacting nucleolar phosphoprotein OS=Mus musculus OX=10090 GN=Nifk PE=1 SV=1	NIAVAHRDSEGNQVLPDQK	N-Term(TMTpro); S9(Phospho); K19(TMTpro)	Y	0.00205329	0.0807377	24	8	24	137.397	129.746	90.763	128.298	111.047	117.721	129.519	150.128	111.018	151.241	157.368	155.477	134.447	141.572	148.975	168.848	168.81	191.969	0.0809096	1	24	21	22.9152	0.171884	1	28	15.4003	154.969	0.0733647	1	26	18.5252	140.333	4.59251	0.0327258
Q6NZL1	DEAH (Asp-Glu-Ala-His) box polypeptide 37 OS=Mus musculus OX=10090 GN=Dhx37 PE=1 SV=1	SSSTEEDSESSEDSEPEEATADQPR	N-Term(TMTpro); S8(Phospho); S10(Phospho)	Y	0.00206861	0.0807377	16	12	24	6.39211	6.50815	7.19944	7.1055	8.14355	9.97436	10.803	6.14909	10.0625	12.8135	10.6814	13.2089	9.36141	9.44169	8.05206	11.723	9.28825	10.5137	0.0809096	1	24	17	1.09171	0.404634	1	28	14.9932	12.2346	0.144679	1	26	16.1695	9.21834	1.33943	0.1453
Q3TMP1	General transcription factor IIIC, polypeptide 3 OS=Mus musculus OX=10090 GN=Gtf3c3 PE=1 SV=1	SSPKENPDDSEVPSSSGIDSAK	N-Term(TMTpro); S2(Phospho); K4(TMTpro); K22(TMTpro)	Y	0.00206861	0.0807377	16	12	24	55.9396	43.8133	60.5207	55.9013	73.8983	72.1291	55.5003	88.4658	61.8443	80.5726	76.289	76.5139	64.9829	67.8343	61.9677	62.8348	63.0469	66.1535	0.210777	1	20	13	8.02537	0.514773	1	25.422	14.854	77.825	0.349484	1	22.711	14.0161	66.4443	8.00722	0.12051
Q9CVI2	Protein FAM133B OS=Mus musculus OX=10090 GN=Fam133b PE=1 SV=3	SPESSGSDSASDSK	N-Term(TMTpro); S9(Phospho); K14(TMTpro)	Y	0.00206861	0.0807377	16	12	24	50.0562	44.1698	40.904	43.6305	65.3495	45.7267	71.8609	93.1116	49.8943	79.4927	80.568	80.8311	41.0237	60.8929	54.9374	52.5759	70.5982	49.3568	0.0623201	1	24	15	12.4839	0.278096	1	20	14.3015	81.1078	0.0876127	1	22	14.7408	60.7947	14.0632	0.231322
Q8K3A9	7SK snRNA methylphosphate capping enzyme OS=Mus musculus OX=10090 GN=Mepce PE=1 SV=2	RTSSKSEAGAR	N-Term(TMTpro); S3(Phospho); S4(Phospho); K5(TMTpro)	Y	0.00214257	0.0816891	16	16	24	378.911	395.171	395.18	361.659	277.913	365.159	512.564	438.406	469.944	440.815	512.262	504.246	388.893	533.498	402.673	484.971	445.103	474.943	0.0475564	1	24	19	50.3441	0.373018	1	25.8182	13.1529	491.195	0.089264	1	24.9091	16.2047	431.188	42.6742	0.0989688
A2AJT5	Arginine/serine-rich protein PNISR OS=Mus musculus OX=10090 GN=Pnisr PE=1 SV=1	SKFDSDEEDEDAENLEAVSSGK	N-Term(TMTpro); K2(TMTpro); S5(Phospho); K22(TMTpro)	Y	0.00214257	0.0816891	16	16	24	111.575	110.236	130.806	103.659	107.612	114.204	119.475	128.268	116.484	131.687	149.171	133.411	108.314	132.824	129.447	116.302	152.666	128.263	0.104105	1	20	17	11.708	0.669895	1	25.1646	15.0892	138.101	0.255455	1	22.5823	16.3679	123.817	6.53015	0.0527403
E9QAQ7	AT-rich interactive domain-containing protein 1A OS=Mus musculus OX=10090 GN=Arid1a PE=1 SV=1	TSPSKSPFLHSGMK	N-Term(TMTpro); S4(Phospho); K5(TMTpro); S6(Phospho); K14(TMTpro)	Y	0.00214257	0.0816891	20	8	24	58.7838	46.4259	62.1771	71.4183	66.183	71.5951	76.4515	67.9109	60.038	79.4163	83.6697	66.2244	88.9717	82.6808	71.7922	86.2474	61.5605	81.6866	0.167981	1	24	17	5.65545	0.313796	1	28	18.9143	80.4006	0.207838	1	26	17.99	71.1453	4.74758	0.0667307
G3UW39	Cytidine and dCMP deaminase domain-containing protein 1 OS=Mus musculus OX=10090 GN=Cdadc1 PE=1 SV=1	SAKDEQR	N-Term(TMTpro); S1(Phospho); K3(TMTpro)	Y	0.00214257	0.0816891	24	8	24	125.337	96.1474	41.8259	80.9092	39.4466	60.9231	105.721	68.3607	82.174	70.7422	98.4256	80.9538	120.853	107.306	94.9601	126.103	91.7372	150.291	0.104105	1	24	21	17.771	0.402475	1	28	22.9999	123.939	0.174826	1	26	22.0535	92.2337	20.1229	0.218173
E9PUK6	Serine/arginine repetitive matrix protein 1 OS=Mus musculus OX=10090 GN=Srrm1 PE=1 SV=1	QNQQSSSDSGSSSTSEDERPK	N-Term(TMTpro); S13(Phospho); K21(TMTpro)	Y	0.00214257	0.0816891	16	8	24	40.8339	35.4182	49.7744	47.4494	42.0536	54.9506	50.928	61.8485	41.1798	59.4818	66.9219	52.7554	38.103	47.5832	40.0434	45.511	22.4906	38.4026	0.0475564	1	24	13	8.98875	0.273156	1	24.1849	14.6483	59.9212	0.0694144	1	24.0925	13.8212	46.3902	9.94153	0.214302
Q9D2E2	Target of EGR1 protein 1 OS=Mus musculus OX=10090 GN=Toe1 PE=1 SV=1	RTSAETADVATSELLVNQASTNPVPGDGLHR	N-Term(TMTpro); S3(Phospho)	Y	0.00214257	0.0816891	24	8	24	48.5662	56.1583	40.419	50.7785	38.5848	48.1785	43.4259	57.6576	46.9758	49.6072	65.279	58.0021	58.1802	62.0132	50.7709	59.3481	64.7842	70.5952	0.0623201	1	24	21	8.53292	0.193689	1	28	22.9999	64.3072	0.0653868	1	26	22.0535	54.0231	3.45849	0.0640188
Q5DTP7; Q6PDQ2	NA	KMSQPGSPSPK	N-Term(TMTpro); K1(TMTpro); M2(Oxidation); S3(Phospho); S7(Phospho); K11(TMTpro)	N	0.00214257	0.0816891	8	8	24	1765.22	1610.28	1676.44	1406.41	1770.12	1823.57	1546.21	2404.27	1226.14	1040.35	1353.6	1079.87	1538.64	1463.14	1509.4	1390.09	1629.43	1652.63	0.0475564	1	24	5	161.2	0.877544	1	20.5797	9.25876	1772.55	0.174296	1	22.2899	7.33593	1548.8	212.393	0.137134
P48678	Prelamin-A/C OS=Mus musculus OX=10090 GN=Lmna PE=1 SV=2	ASSHSSQSQGGGSVTK	N-Term(TMTpro); S6(Phospho); S8(Phospho); K16(TMTpro)	Y	0.00215136	0.0816891	16	12	24	334.863	324.595	354.087	401.122	333.486	465.66	390.098	425.278	357.077	557.056	611.481	539.712	396.707	442.428	482.141	429.409	610.783	504.848	0.0359403	1	24	17	39.057	0.311328	1	28	15.223	570.095	0.0614603	1	26	16.2762	439.788	41.1343	0.0935321
G3X8T2	RIKEN cDNA 5830416A07, isoform CRA_c OS=Mus musculus OX=10090 GN=Zc3h18 PE=1 SV=1	RDPSAQPPK	N-Term(TMTpro); S4(Phospho); K9(TMTpro)	Y	0.00215136	0.0816891	16	12	24	399.84	440.049	410.028	470.451	432.038	461.938	474.148	502.746	432.097	532.767	550.156	515.33	422.595	445.5	441.122	443.191	697.365	513.871	0.324227	1	24	15	16.1391	0.995026	1	28	14.8112	533.138	0.687587	1	26	15.0017	476.707	3.29691	0.00691602
Q80Z37	E3 ubiquitin-protein ligase Topors OS=Mus musculus OX=10090 GN=Topors PE=1 SV=1	SRSRESSSRPR	N-Term(TMTpro); S3(Phospho); S6(Phospho); S7(Phospho)	Y	0.00216502	0.0818904	12	20	24	35.4354	31.0416	38.36	32.1088	27.527	37.4162	58.6557	61.8368	42.7232	44.3457	40.307	42.2024	33.824	58.3101	38.0334	43.8572	35.3624	39.706	0.397664	1	20	13	6.82696	0.805105	1	23.6105	11.2581	54.5623	0.684803	1	21.8052	12.2853	41.7607	6.3486	0.152023
E9Q1A8	HMG box-containing protein 1 OS=Mus musculus OX=10090 GN=Hbp1 PE=1 SV=1	AASCDNEEEIQMGTHK	N-Term(TMTpro); S3(Phospho); C4(Carbamidomethyl); M12(Oxidation); K16(TMTpro)	Y	0.00223184	0.0839317	16	16	24	37.4843	45.4382	41.3781	43.5667	35.5047	35.4166	35.8365	50.3042	43.8399	46.4982	53.7849	63.4243	40.1696	52.9701	49.0502	40.4772	52.7732	43.9995	0.0809096	1	24	19	5.85266	0.388495	1	21.4687	15.3355	54.6524	0.140188	1	22.7343	17.1188	45.2715	7.12814	0.157453
Q8BY02	NF-kappa-B-repressing factor OS=Mus musculus OX=10090 GN=Nkrf PE=2 SV=3	SSQCHSGSSPK	N-Term(TMTpro); C4(Carbamidomethyl); S9(Phospho); K11(TMTpro)	Y	0.00223184	0.0839317	24	8	24	345.21	353.468	414.678	310.745	293.522	351.22	348.953	313.713	357.909	382.981	371.91	400.26	338.812	427.722	338.751	386.182	483.093	489.936	0.210777	1	24	21	34.6765	0.273066	1	28	15.6189	386.056	0.221878	1	26	18.6266	372.955	12.768	0.0342348
P70399	TP53-binding protein 1 OS=Mus musculus OX=10090 GN=Tp53bp1 PE=1 SV=3	ASQEPFSPAEDVMETDLLEGLAANQDRPSK	N-Term(TMTpro); S7(Phospho); M13(Oxidation); K30(TMTpro)	Y	0.00223184	0.0839317	24	8	24	59.5268	55.9453	53.4405	47.2172	50.908	51.2718	55.6607	81.1655	53.677	53.5681	65.2943	60.2169	62.2379	59.0882	54.1014	73.2884	88.5816	61.2404	0.132795	1	24	21	5.17323	0.926189	1	28	11.5977	63.8539	0.380742	1	26	16.7597	60.5955	4.51455	0.0745031
Q3TMQ3	Claudin (Fragment) OS=Mus musculus OX=10090 GN=Cldn3 PE=2 SV=1	STGPGTGTGTAYDR	N-Term(TMTpro); T6(Phospho)	N	0.00232111	0.0869552	12	16	24	33.1556	29.2531	35.8717	47.6364	34.9693	34.3393	55.9999	63.372	44.3859	39.326	34.4359	51.3976	48.7484	32.6999	39.7733	36.667	36.2461	36.552	0.0623201	1	20	13	7.19601	0.386183	1	20	11.0814	54.5998	0.113763	1	20	12.0407	42.1152	8.11386	0.192659
G3UXC3	Cyclic AMP-dependent transcription factor ATF-2 OS=Mus musculus OX=10090 GN=Atf2 PE=1 SV=1	KMPLDLSPLATPIIR	N-Term(TMTpro); K1(TMTpro); S7(Phospho); T11(Phospho)	N	0.00232111	0.0869552	20	16	24	161.547	209.826	184.893	204.672	174.135	296.797	135.559	152.323	143.011	193.75	247.47	204.436	257.462	263.611	276.883	194.966	239.815	164.172	0.324227	1	20	1	22.473	0.887148	1	20	18.6679	253.974	0.646049	1	20	19.8339	203.128	29.9908	0.147645
E9Q284	Coilin OS=Mus musculus OX=10090 GN=Coil PE=1 SV=1	RRSSTGLK	N-Term(TMTpro); S3(Phospho); S4(Phospho); K8(TMTpro)	Y	0.00241039	0.0899557	24	8	24	1926.1	1733.09	575.25	1335.83	725.298	947.79	1762.42	1473.14	1416.71	1301.12	1572.13	1474.14	1751.79	1808.7	1363.59	1919.45	1816.37	1872.93	0.262412	1	24	23	278.422	0.702799	1	28	11.6558	1568	0.496194	1	26	4.86994	1487.7	4.62412	0.00310824
Q61712	DnaJ homolog subfamily C member 1 OS=Mus musculus OX=10090 GN=Dnajc1 PE=1 SV=1	QKDFDISEQNDSSDEEKQR	N-Term(TMTpro); K2(TMTpro); S13(Phospho); K17(TMTpro)	N	0.00241039	0.0899557	20	8	24	181.618	193.79	212.566	195.186	218.863	259.922	203.245	225.717	244.675	213.711	236.467	257.512	249.094	269.749	281.292	201.373	258.76	253.891	0.210777	1	24	19	25.2521	0.409256	1	28	18.8767	256.483	0.297634	1	26	19.0558	230.833	14.6697	0.063551
Q99JR8	SWI/SNF-related matrix-associated actin-dependent regulator of chromatin subfamily D member 2 OS=Mus musculus OX=10090 GN=Smarcd2 PE=1 SV=2	ADGDNAGTAGTPGGTPAADK	N-Term(TMTpro); T11(Phospho); K20(TMTpro)	Y	0.0026198	0.0952691	24	4	24	291.41	285.555	306.551	330.733	328.23	340.216	283.809	375.147	309.956	342.652	404.878	391.854	389.471	398.732	376.074	342.038	452.553	389.695	0.0475564	1	24	17	25.3559	0.130655	1	28	20.7214	396.231	0.0377843	1	26	18.829	352.012	13.3757	0.037998
Q3TKT4	Transcription activator BRG1 OS=Mus musculus OX=10090 GN=Smarca4 PE=1 SV=1	KRDSEAGSSTPTTSTR	N-Term(TMTpro); K1(TMTpro); S4(Phospho); S8(Phospho)	Y	0.0026198	0.0952691	24	4	24	263.488	315.01	268.955	278.619	234.923	304.109	312.167	303.351	276.94	328.456	376.48	349.836	323.048	358.297	297.663	354.102	370.708	377.235	0.104105	1	24	21	45.9391	0.10596	1	28	15.5304	352.498	0.0607481	1	26	18.5856	316.043	13.6354	0.0431441
P70255-4; A0A1Y7VK55	NA	TLPSTSSSGSKR	N-Term(TMTpro); S6(Phospho); S7(Phospho); S8(Phospho); K11(TMTpro)	N	0.0026198	0.0952691	4	4	24	202.18	235.289	242.698	146.415	140.284	158.383	158.277	164.016	168.703	129.2	165.863	152.2	188.864	256.971	204.086	177.52	237.406	297.815	0.0623201	1	24	1	48.5804	0.0975509	1	24.4226	11.0103	163.666	0.0371016	1	24.2113	5.96191	190.364	9.33467	0.0490358
E9Q4T0	Holliday junction recognition protein OS=Mus musculus OX=10090 GN=Hjurp PE=1 SV=1	LNPDSPQQSSQK	N-Term(TMTpro); S5(Phospho); K12(TMTpro)	Y	0.002652	0.0955159	24	20	24	131.444	109.069	94.1154	98.8163	64.6695	96.0069	85.5858	77.9686	88.3968	77.8519	81.353	85.8271	66.9378	68.5515	81.5278	99.1233	91.3938	131.892	0.0809096	1	24	5	13.8468	0.38287	1	26.0892	3.00007	110.774	0.13861	1	25.0446	4.04879	91.1713	20.7229	0.227297
Q9D6Z1	Nucleolar protein 56 OS=Mus musculus OX=10090 GN=Nop56 PE=1 SV=2	LAALALASSENSSTPEECEEVNEK	N-Term(TMTpro); S9(Phospho); C18(Carbamidomethyl); K24(TMTpro)	Y	0.002652	0.0955159	24	4	24	156.402	144.431	131.425	141.96	152.003	167	163.312	151.787	146.32	182.66	171.735	165.343	165.399	171.451	157.249	176.518	174.467	179.687	0.324227	1	24	19	14.7865	0.18956	1	28	15.5847	173.622	0.232896	1	26	17.5274	160.987	1.94101	0.0120569
Q0VBL3	RNA-binding protein 15 OS=Mus musculus OX=10090 GN=Rbm15 PE=1 SV=1	SSSSSATSDTAASTQRPLR	N-Term(TMTpro); S5(Phospho)	Y	0.002652	0.0955159	24	4	24	84.6687	111.003	123.135	109.288	105.496	132.932	146.837	115.99	120.576	134.791	172.603	151.606	123.685	143.29	151.984	133.841	199.193	174.668	0.0809096	1	24	19	25.3143	0.290234	1	28	15.4156	153.295	0.111578	1	26	17.4489	135.325	0.359838	0.00265906
Q810V0	U3 small nucleolar ribonucleoprotein protein MPP10 OS=Mus musculus OX=10090 GN=Mphosph10 PE=1 SV=2	ISGSPLQK	N-Term(TMTpro); S4(Phospho); K8(TMTpro)	Y	0.002652	0.0955159	16	20	24	102.122	138.438	107.938	98.5621	79.8561	111.244	104.439	89.5901	101.638	139.76	126.335	139.449	137.734	131.835	115.877	116.235	111.016	143.797	0.0475564	1	24	21	19.0733	0.152995	1	20.6653	16.3453	137.449	0.0430965	1	22.3326	18.6026	116.428	23.0629	0.198088
Q9D8X2	Coiled-coil domain-containing protein 124 OS=Mus musculus OX=10090 GN=Ccdc124 PE=1 SV=1	AQIEDSLRR	N-Term(TMTpro); S6(Phospho)	Y	0.0027673	0.098761	8	4	24	150.086	118.95	83.215	98.8414	154.929	169.721	58.0583	89.7774	65.7358	69.2204	81.788	80.3363	75.6332	76.1692	65.2714	80.3621	148.34	107.606	0.0359403	1	24	7	17.3283	0.230149	1	21.6558	15.086	77.1211	0.0479335	1	22.8279	11.2803	97.7259	18.2657	0.186907
B5B2N2	Nuclear factor of activated T-cells c1 isoform IA-IXL OS=Mus musculus OX=10090 GN=Nfatc1 PE=1 SV=1	SLGACHLLGSPR	N-Term(TMTpro); C5(Carbamidomethyl); S10(Phospho)	Y	0.0027673	0.098761	24	4	24	91.4785	81.1212	90.1046	89.3446	96.9388	90.6398	83.4525	99.7481	72.1673	105.359	116.373	92.48	102.642	111.326	105.271	108.737	157.003	111.499	0.0623201	1	24	23	6.54722	0.239608	1	28	22.9999	124.521	0.0777114	1	26	23.1369	100.834	7.84687	0.0778193
Q64321	Zinc finger and BTB domain-containing protein 7B OS=Mus musculus OX=10090 GN=Zbtb7b PE=1 SV=2	FWEQSATTGPPVTTQGPPEEEEEEGTPTTPQAEGAMESS	N-Term(TMTpro); S38(Phospho)	Y	0.00282389	0.100233	4	8	24	11.4513	15.4389	17.1817	11.4814	14.2777	16.985	8.03229	10.5928	10.6126	9.46765	10.7726	13.4723	13.1372	10.9041	11.0127	12.6335	12.6197	12.3288	0.0809096	1	24	3	1.93771	0.469642	1	25.2926	22.9999	12.4777	0.162262	1	24.6463	0.423351	12.4068	1.82423	0.147034
Q6NS46	Protein RRP5 homolog OS=Mus musculus OX=10090 GN=Pdcd11 PE=1 SV=2	ERQESESEQELVNK	N-Term(TMTpro); S5(Phospho); K14(TMTpro)	Y	0.00284761	0.100892	24	4	24	563.427	560.055	795.515	637.865	407.085	744.979	820.788	799.574	794.523	766.701	938.717	806.035	758.702	812.375	808.325	904.384	960.888	863.809	0.210777	1	24	19	101.961	0.27353	1	28	13.8283	838.645	0.222157	1	26	16.712	761.721	33.9882	0.0446202
Q9Z315	U4/U6.U5 tri-snRNP-associated protein 1 OS=Mus musculus OX=10090 GN=Sart1 PE=1 SV=1	TPYIVLSGSGK	N-Term(TMTpro); S9(Phospho); K11(TMTpro)	Y	0.00288261	0.101948	16	20	24	155.349	180.853	154.467	156.064	157.396	180.086	131.929	161.921	157.328	186.904	211.253	235.13	200.727	216.1	161.819	174.037	181.296	184.212	0.0475564	1	24	19	23.5336	0.310236	1	21.194	15.9658	213.49	0.076959	1	22.597	17.456	177.547	25.0358	0.141009
P70452	Syntaxin-4 OS=Mus musculus OX=10090 GN=Stx4 PE=1 SV=1	QGDNISDDEDEVR	N-Term(TMTpro); S6(Phospho)	Y	0.00292154	0.103138	16	12	24	306.345	316.148	311.146	306.431	286.425	417.928	321.025	380.605	314.506	367.052	427.939	428.938	405.502	406.586	325.5	359.884	345.942	383.861	0.0359403	1	24	19	42.927	0.44281	1	25.5527	15.695	409.651	0.0818099	1	24.7763	17.4164	355.636	39.0047	0.109676
Q6PR54	Telomere-associated protein RIF1 OS=Mus musculus OX=10090 GN=Rif1 PE=1 SV=2	GASPYGSPR	N-Term(TMTpro); S7(Phospho)	Y	0.00294317	0.103466	16	12	24	321.447	309.917	284.295	332.383	320.364	317.162	342.097	362.897	300.555	371.712	389.934	383.744	347.453	372.099	332.68	370.722	514.585	363.465	0.0359403	1	24	17	16.9422	0.527786	1	28	15.2523	382.035	0.0941793	1	26	16.2898	352.466	6.35113	0.0180192
Q8BTI8	Serine/arginine repetitive matrix protein 2 OS=Mus musculus OX=10090 GN=Srrm2 PE=1 SV=3	SRSGSSPPKQK	N-Term(TMTpro); S5(Phospho); S6(Phospho); K9(TMTpro); K11(TMTpro)	Y	0.00294667	0.103466	16	16	24	260.697	244.199	251.487	243.285	228.769	221.808	226.483	280.016	218.448	263.054	272.341	326.409	262.291	271.759	251.933	269.484	306.453	257.055	0.210777	1	24	21	20.5459	0.605369	1	23.7232	15.4235	287.788	0.390305	1	23.8616	18.1962	258.689	19.5402	0.0755355
Q9JLV6	Bifunctional polynucleotide phosphatase/kinase OS=Mus musculus OX=10090 GN=Pnkp PE=1 SV=2	SSLGWESLKK	N-Term(TMTpro); S2(Phospho); K9(TMTpro); K10(TMTpro)	Y	0.00299791	0.104516	16	20	24	105.263	108.44	140.331	107.353	130.839	113.188	97.8242	119.839	116.32	138.275	159.564	144.546	127.535	144.275	137.052	122.407	124.9	133.354	0.0809096	1	24	19	15.7005	0.290022	1	21.0148	15.945	148.843	0.111514	1	22.5074	17.4479	126.532	16.5543	0.130831
Q91X51	Golgi reassembly-stacking protein 1 OS=Mus musculus OX=10090 GN=Gorasp1 PE=1 SV=3	KPPGATPPGTPATTSQLTAFPLGAPPPWPIPQDSSGPELGSR	N-Term(TMTpro); K1(TMTpro); T6(Phospho); T10(Phospho)	N	0.00299791	0.104516	4	4	24	44.0763	49.5651	31.6696	28.8706	29.3783	28.3167	34.4974	28.9194	31.8621	30.8848	28.0174	36.0832	32.7909	33.8066	32.5745	38.7369	36.5746	37.3827	0.104105	1	20	3	0.621691	0.52149	1	25.8182	22.9999	37.5089	0.212459	1	22.9091	0.467829	33.8916	4.82442	0.142348
P48678	Prelamin-A/C OS=Mus musculus OX=10090 GN=Lmna PE=1 SV=2	AAGGAGAQVGGSISSGSSASSVTVTR	N-Term(TMTpro); S17(Phospho)	Y	0.00299791	0.104516	24	4	24	96.9963	87.2349	89.7662	102.318	94.6898	117.212	101.677	119.685	101.123	112.619	130.869	123.13	106.122	115.661	125.299	115.073	127.567	139.111	0.167981	1	24	17	6.40965	0.207455	1	28	15.5686	122.481	0.151826	1	26	16.4366	111.295	2.72655	0.0244984
P70255-4; A0A1Y7VK55	NA	TLPSTSSSGSK	N-Term(TMTpro); S7(Phospho); K11(TMTpro)	N	0.00299791	0.104516	20	20	24	252.651	224.501	275.802	220.551	215.102	210.473	256.627	264.137	185.555	210.632	249.711	167.724	281.885	297.519	260.686	257.162	260.402	277.566	0.104105	1	24	21	16.9441	0.562027	1	23.9518	10.8392	235.499	0.224594	1	23.9759	15.9145	242.693	15.966	0.0657869
A6P3E3	Nuclear receptor coactivator OS=Mus musculus OX=10090 GN=Ncoa2 PE=2 SV=1	LLQDSSSPVDLAK	N-Term(TMTpro); S7(Phospho); K13(TMTpro)	Y	0.00306067	0.105763	16	12	24	152.318	227.581	187.1	185.096	208.178	220.603	188.127	239.482	225.955	243.915	258.455	290.81	228.518	219.42	192.132	200.206	212.911	229.745	0.0623201	1	24	17	18.2509	0.406254	1	23.2787	14.9603	264.405	0.118392	1	23.6393	15.9683	217.563	27.9545	0.128489
Q8BWN8; Q9QYR7	NA	YRADSHGELDLAR	N-Term(TMTpro); S5(Phospho)	N	0.00306067	0.105763	20	12	24	689.184	778.172	549.145	569.884	528.301	720.913	682.844	602.399	689.455	752.854	650.207	765.404	847.113	809.045	961.128	899.821	645.859	1053.88	0.0359403	1	24	21	115.769	0.15512	1	27.3829	22.9709	874.804	0.0345067	1	25.6915	22.016	737.159	94.2762	0.127891
Q8R4R6	Nucleoporin NUP35 OS=Mus musculus OX=10090 GN=Nup35 PE=1 SV=2	SPLLAGGSPPQPVVPAHK	N-Term(TMTpro); S8(Phospho); K18(TMTpro)	Y	0.00317007	0.106803	16	16	24	89.4784	93.3838	132.366	105.948	75.63	104.04	117.98	102.788	96.3639	152.249	153.423	142.735	127.857	134.009	134.995	127.128	162.992	98.8732	0.0359403	1	24	17	16.8412	0.175917	1	23.0626	15.7285	150.613	0.0383374	1	23.5313	16.3581	119.783	16.7825	0.140107
Q3TUQ5	Pinin OS=Mus musculus OX=10090 GN=Pnn PE=1 SV=1	KRSISESSR	N-Term(TMTpro); K1(TMTpro); S3(Phospho); S5(Phospho)	Y	0.00317007	0.106803	24	8	24	245.874	276.182	156.92	186.501	101.319	191.171	285.543	199.192	304.725	227.767	254.451	375.237	279.877	370.704	256.746	323.512	306.915	348.145	0.0475564	1	24	19	60.5052	0.239165	1	28	22.9999	325.737	0.0622881	1	26	20.9702	261.738	38.144	0.145734
Q9D1F4	Proline-rich AKT1 substrate 1 OS=Mus musculus OX=10090 GN=Akt1s1 PE=1 SV=1	SSDEENGPPSSPDLDR	N-Term(TMTpro); S10(Phospho); S11(Phospho)	N	0.00317007	0.106803	20	16	24	128.49	100.782	127.498	111.255	122.799	135.667	118.824	126.326	88.4956	175.974	159.546	124.193	157.24	161.185	160.173	149.822	171.484	129.697	0.0359403	1	24	21	25.5778	0.161659	1	24.9123	18.7691	162.178	0.0357214	1	24.4561	19.9123	136.164	20.6752	0.15184
E9QP00	Transformer-2 protein homolog alpha OS=Mus musculus OX=10090 GN=Tra2a PE=1 SV=1	RRDSYYDR	N-Term(TMTpro); S4(Phospho)	Y	0.00317007	0.106803	24	8	24	1338.09	1635.64	730.247	1171.8	706.359	825.195	1126.63	980.449	1140.18	1065.1	1245.76	1726.63	1374.65	1588.75	1237.54	1414.12	1681.41	1440.4	0.104105	1	24	23	228.768	0.381415	1	24.9123	22.9999	1502.81	0.167812	1	24.4561	23.008	1248.57	150.677	0.12068
Q62376	U1 small nuclear ribonucleoprotein 70 kDa OS=Mus musculus OX=10090 GN=Snrnp70 PE=1 SV=2	GGADVNIRHSGRDDTSR	N-Term(TMTpro); S10(Phospho)	Y	0.00317007	0.106803	16	16	24	247.683	200.557	211.571	186.175	169.915	197.614	191.252	250.309	218.543	270.491	255.284	331.802	198.499	263.924	226.597	211.337	317.891	278.693	0.132795	1	24	19	40.0801	0.673635	1	25.2926	15.1035	285.921	0.305403	1	24.6463	17.1146	234.61	20.4263	0.0870647
Q5SSI6	U3 small nucleolar RNA-associated protein 18 homolog OS=Mus musculus OX=10090 GN=Utp18 PE=1 SV=1	TSSDDESEEDEDDLLQR	N-Term(TMTpro); S7(Phospho)	Y	0.00317007	0.106803	16	16	24	108.833	103.104	101.208	92.5267	99.5253	109.988	118.279	128.823	86.5521	135.065	132.74	143.887	111.35	134.197	119.181	120.128	98.4088	136.909	0.104105	1	20	17	17.3997	0.28454	1	22.746	15.381	137.47	0.133869	1	21.373	16.3098	116.464	13.6492	0.117197
B9EKJ4	Yeats2 protein OS=Mus musculus OX=10090 GN=Yeats2 PE=2 SV=1	FLESPSRSSSPTNQR	N-Term(TMTpro); S6(Phospho); S8(Phospho)	Y	0.00317007	0.106803	8	8	24	560.416	513.012	707.572	658.247	691.758	875.32	522.983	564.636	534.293	510.941	456.289	478.512	459.947	676.853	412.031	537.831	777.373	488.767	0.0359403	1	24	7	66.324	0.443392	1	20	6.9031	677.868	0.0818964	1	22	7.00504	577.677	129.796	0.224686
Q9ESX4	Nucleolar protein of 40 kDa OS=Mus musculus OX=10090 GN=Zcchc17 PE=1 SV=1	SSDCDSSDSESDTGKK	N-Term(TMTpro); C4(Carbamidomethyl); S7(Phospho); S9(Phospho); K15(TMTpro); K16(TMTpro)	N	0.00319979	0.106803	20	12	24	55.1937	56.4654	47.3507	36.0882	36.1891	52.8296	59.459	52.5142	52.8579	61.5709	50.635	54.5444	59.549	81.4982	55.4306	63.3788	56.395	55.0356	0.0359403	1	24	21	4.7313	0.317277	1	22.9561	19.0583	62.0596	0.0624188	1	23.4781	20.0174	54.7758	8.22038	0.150073
G3X8T2	RIKEN cDNA 5830416A07, isoform CRA_c OS=Mus musculus OX=10090 GN=Zc3h18 PE=1 SV=1	GPAGSPCEEGDDVEEDGTSDLRDEASSVTR	N-Term(TMTpro); S5(Phospho); C7(Carbamidomethyl); S19(Phospho)	Y	0.00319979	0.106803	8	12	24	185.484	190.371	225.681	268.51	193.965	223.787	172.91	194.508	173.708	172.92	234.684	160.014	167.261	164.451	136.872	172.248	273.678	176.335	0.0359403	1	24	7	16.394	0.849247	1	20.5797	14.6184	189.761	0.137023	1	22.2899	11.1672	193.505	3.69079	0.0190734
Q80YR5	Scaffold attachment factor B2 OS=Mus musculus OX=10090 GN=Safb2 PE=1 SV=2	DGQYYPDDQHSHGR	N-Term(TMTpro); S11(Phospho)	Y	0.00319979	0.106803	24	12	24	77.8203	107.697	108.28	86.8431	86.8036	96.2077	82.7285	87.2006	89.0651	85.9023	93.6167	90.7826	93.832	94.9647	92.6228	96.9203	116.834	96.2133	0.0359403	1	24	1	6.0775	0.564074	1	25.422	22.9999	103.12	0.0993066	1	24.711	24.0486	93.7969	7.62848	0.0813298
Q62383	Transcription elongation factor SPT6 OS=Mus musculus OX=10090 GN=Supt6h PE=1 SV=2	GNLKDFINDDDDEEEGEEDEGSDSGDSEDDVGHK	N-Term(TMTpro); K4(TMTpro); S22(Phospho); S24(Phospho); K34(TMTpro)	Y	0.00319979	0.106803	24	12	24	36.9443	26.824	34.5375	29.7754	30.79	46.6173	28.3291	31.0775	26.8203	37.7278	36.4014	34.5492	35.3839	40.2424	39.1356	39.4002	40.5995	38.5332	0.0475564	1	24	23	3.2431	0.774463	1	26.7925	21.7077	39.4727	0.158424	1	25.3962	22.4573	35.3247	2.85566	0.0808402
Q8BRK8	5'-AMP-activated protein kinase catalytic subunit alpha-2 OS=Mus musculus OX=10090 GN=Prkaa2 PE=1 SV=3	SGSSTPQR	N-Term(TMTpro); T5(Phospho)	N	0.00331417	0.108044	16	8	24	217.922	233.636	224.557	245.4	243.768	298.382	237.462	248.894	261.251	307.259	292.501	224.156	251.721	243.287	204.985	215.468	164.148	218.585	0.0359403	1	24	13	26.9387	0.366297	1	26.0892	14.8072	274.827	0.0701712	1	25.0446	13.8901	239.413	30.1397	0.12589
Q8JZQ9	Eukaryotic translation initiation factor 3 subunit B OS=Mus musculus OX=10090 GN=Eif3b PE=1 SV=1	AKPAAQSEEETATSPAASPTPQSAER	N-Term(TMTpro); K2(TMTpro); S7(Phospho)	Y	0.00331417	0.108044	16	16	24	176.313	153.252	170.53	169.56	130.914	150.049	199.042	183.014	140.168	171.497	186.194	198.094	192.764	178.633	170.859	178.065	178.631	183.683	0.132795	1	24	19	11.6329	0.61454	1	23.3882	15.7063	185.541	0.286104	1	23.6941	17.3348	172.919	13.0086	0.0752293
G3X959	Periphilin 1, isoform CRA_a OS=Mus musculus OX=10090 GN=Pphln1 PE=1 SV=1	SIQSVKTSRDASPSSSSAVASSK	N-Term(TMTpro); K6(TMTpro); S8(Phospho); S12(Phospho); K23(TMTpro)	Y	0.00331417	0.108044	8	8	24	649	1273.09	1089.33	841.513	1130.63	1271.14	547.08	651.689	1018.24	426.347	512.561	718.97	803.79	749.955	639.748	575.174	984.369	977.987	0.0475564	1	24	5	231.113	0.299399	1	22.5397	4.55919	1040.29	0.0747771	1	23.2698	4.77738	820.822	247.162	0.301115
Q0VBL3	RNA-binding protein 15 OS=Mus musculus OX=10090 GN=Rbm15 PE=1 SV=1	KNSASAER	N-Term(TMTpro); K1(TMTpro); S3(Phospho)	Y	0.00331417	0.108044	24	8	24	291.37	223.141	188.56	253.103	151.91	211.15	304.517	270.705	206.089	284.708	342.587	257.709	298.616	270.327	295.448	303.973	312.575	359.993	0.210777	1	24	21	47.856	0.233532	1	28	22.9999	322.563	0.197453	1	26	22.0535	268.747	12.2612	0.0456237
Q9EP89	Serine beta-lactamase-like protein LACTB, mitochondrial OS=Mus musculus OX=10090 GN=Lactb PE=1 SV=1	IASISK	N-Term(TMTpro); S3(Phospho); K6(TMTpro)	Y	0.00331417	0.108044	4	16	24	305.344	297.898	280.292	291.222	270.233	228.037	221.938	270.814	262.092	238.875	253.123	229.895	266.683	221.437	221.64	256.307	263.681	234.681	0.0623201	1	24	5	19.3506	0.268081	1	28	3.00007	293.849	0.0850701	1	26	4.10122	257.278	19.8611	0.0771972
P62996	Transformer-2 protein homolog beta OS=Mus musculus OX=10090 GN=Tra2b PE=1 SV=1	SASRSGSAHGSGK	N-Term(TMTpro); S5(Phospho); S7(Phospho); K13(TMTpro)	Y	0.00331417	0.108044	24	8	24	838.828	973.948	727.436	595.916	573.586	690.807	678.975	635.819	741.641	861.329	665.325	1135.96	697.99	1134.75	815.736	784.956	1183.09	985.443	0.0623201	1	24	21	140.982	0.446663	1	24.1849	22.9999	973.715	0.127529	1	24.0925	21.9964	818.241	133.758	0.16347
Q3UAI4	Uncharacterized protein OS=Mus musculus OX=10090 GN=Sf3b2 PE=2 SV=1	AASSESSGDREK	N-Term(TMTpro); S4(Phospho); K12(TMTpro)	Y	0.00331417	0.108044	16	16	24	181.801	173.046	205.973	203.094	113.989	201.369	386.746	310.453	190.945	416.9	366.749	357.916	238.434	300.975	292.005	354.572	397.713	307.848	0.0809096	1	24	17	64.1513	0.17377	1	28	14.8856	380.656	0.0740164	1	26	16.1195	274.638	50.6487	0.18442
E9QNN1; A0A087WPL5	NA	LAHFEPSQR	N-Term(TMTpro); S7(Phospho)	N	0.00331417	0.108044	20	8	24	87.4639	87.2735	94.9063	95.0667	107.958	109.463	96.7611	133.948	83.9833	120.759	108.504	121.361	121.725	122.046	116.89	95.216	121.769	110.798	0.132795	1	24	17	9.58343	0.393179	1	28	17.9361	120.01	0.206366	1	26	17.5358	107.109	11.2421	0.104959
Q3UYQ4; O35841	NA	RTSEDTSSGSPPK	N-Term(TMTpro); T2(Phospho); S10(Phospho); K13(TMTpro)	N	0.00331417	0.108044	16	16	24	89.4315	110.89	125.141	94.3449	122.697	114.112	101.529	158.273	92.5474	148.366	148.034	134.683	122.99	132.007	140.016	115.324	128.887	128.97	0.0475564	1	24	17	12.7518	0.523322	1	23.6105	15.6162	144.219	0.116806	1	23.8052	16.3035	122.759	14.3482	0.116882
Q8K327	Chromosome alignment-maintaining phosphoprotein 1 OS=Mus musculus OX=10090 GN=Champ1 PE=1 SV=1	SSPSATSGPWK	N-Term(TMTpro); S2(Phospho); K11(TMTpro)	Y	0.00333891	0.108131	16	12	24	280.429	269.334	288.206	319.608	345.097	322.777	341.97	426.1	311.693	377.943	373.109	379.163	317.207	350.529	322.756	286.328	354.56	406.567	0.104105	1	24	17	24.0884	0.551985	1	27.2329	14.4166	377.785	0.221617	1	25.6164	15.853	335.805	30.1099	0.0896647
Q9DBY8	Nuclear valosin-containing protein-like OS=Mus musculus OX=10090 GN=Nvl PE=1 SV=1	LYSVDYGR	N-Term(TMTpro); S3(Phospho)	Y	0.00333891	0.108131	24	12	24	276.702	286.316	232.049	309.41	244.946	231.068	225.82	279.982	215.977	290.982	340.762	288.122	299.064	308.875	314.849	301.423	326.175	327.708	0.0359403	1	24	23	21.9535	0.19871	1	26.2269	20.5906	319.161	0.0424346	1	25.1135	21.8917	284.039	23.6143	0.0831375
Q8BTI8	Serine/arginine repetitive matrix protein 2 OS=Mus musculus OX=10090 GN=Srrm2 PE=1 SV=3	KEKSAVRPSPSPER	N-Term(TMTpro); K1(TMTpro); K3(TMTpro); S4(Phospho); S9(Phospho); S11(Phospho)	Y	0.00333891	0.108131	16	12	24	83.3894	77.0085	101.107	104.011	88.6068	95.3709	118.376	100.307	99.9064	141.738	154.893	129.507	95.0536	107.784	107.053	116.614	129.811	123.916	0.0623201	1	24	17	8.91183	0.310196	1	27.8431	14.9666	142.052	0.0956137	1	25.9216	16.1474	108.905	13.1809	0.121031
A0A2R8VK76	Cleavage and polyadenylation-specificity factor subunit 1 OS=Mus musculus OX=10090 GN=Cpsf1 PE=4 SV=1	SGSEAEGLGSETSPTVDDEEEMLYGDSSALFSPSKEEAR	N-Term(TMTpro); S3(Phospho); M22(Oxidation); K35(TMTpro)	Y	0.00345826	0.108858	4	8	24	15.7628	16.9335	20.9773	15.2711	12.5851	20.6474	15.0353	10.1498	10.833	13.2919	13.1825	19.3723	13.5203	15.262	14.027	14.558	15.7026	18.3288	0.0809096	1	20	3	1.53935	0.898026	1	25.422	15.8668	15.3943	0.263169	1	22.711	8.79072	15.2545	2.1495	0.14091
Q5D1E7	Endoribonuclease ZC3H12A OS=Mus musculus OX=10090 GN=Zc3h12a PE=1 SV=2	EGSPQTCAPAGR	N-Term(TMTpro); S3(Phospho); C7(Carbamidomethyl)	N	0.00345826	0.108858	16	16	24	129.868	133.826	118.582	118.06	104.806	145.81	120.32	167.461	127.909	159.389	175.745	159.752	135.639	178.189	145.685	122.618	133.377	132.085	0.0475564	1	20	17	21.485	0.167664	1	20.4107	15.6859	165.569	0.0464986	1	20.2053	16.3513	141.2	22.4763	0.15918
Q08943	FACT complex subunit SSRP1 OS=Mus musculus OX=10090 GN=Ssrp1 PE=1 SV=2	RKSSEAK	N-Term(TMTpro); K2(TMTpro); S3(Phospho); K7(TMTpro)	Y	0.00345826	0.108858	24	8	24	362.001	292.851	134.567	291.151	159.546	224.498	319.414	242.885	279.745	230.014	311.463	269.807	382.413	290.054	332.082	395.07	347.921	377.339	0.132795	1	24	23	53.4963	0.407657	1	28	11.5045	282.041	0.212007	1	26	4.79972	291.955	20.054	0.0686885
E9Q0N0	Intersectin-1 OS=Mus musculus OX=10090 GN=Itsn1 PE=1 SV=1	STSIDTGPTESPASLKR	N-Term(TMTpro); S11(Phospho); K16(TMTpro)	N	0.00345826	0.108858	16	16	24	61.8839	94.1737	57.7022	45.0587	51.0308	64.5578	71.3321	89.6813	82.6941	85.3056	82.9314	118.214	70.9333	71.3361	76.937	68.3071	74.7918	92.4183	0.167981	1	20	17	9.49819	0.650844	1	20	14.7155	95.6269	0.351318	1	20	15.8577	76.858	12.9167	0.168059
Q9D6T0	Nitric oxide synthase-interacting protein OS=Mus musculus OX=10090 GN=Nosip PE=1 SV=1	DTAASGYGTQNIRLSR	N-Term(TMTpro); S15(Phospho)	Y	0.00345826	0.108858	24	16	24	567.152	515.197	522.219	493.018	401.032	664.291	403.196	556.641	500.062	324.193	374.649	501.319	497.601	652.407	548.86	591.897	644.975	740.191	0.0809096	1	20	5	16.1061	0.456799	1	25.5527	3.80893	534.2	0.158849	1	22.7763	4.54458	523.708	108.745	0.207645
Q7M739	Nuclear pore complex-associated intranuclear coiled-coil protein TPR OS=Mus musculus OX=10090 GN=Tpr PE=1 SV=1	SSTSQTVSTPAPEPVIDSTEAIEAK	N-Term(TMTpro); S4(Phospho); K25(TMTpro)	Y	0.00345826	0.108858	24	8	24	16.206	19.5072	16.7458	14.0901	10.7022	18.9844	22.0417	18.2404	15.9808	22.5201	20.0498	23.4838	16.6705	20.5155	18.4121	25.8362	25.4506	24.0475	0.167981	1	24	21	3.48967	0.388461	1	28	14.9646	22.0184	0.243363	1	26	18.3229	19.4245	0.362127	0.0186428
Q9Z239	Phospholemman OS=Mus musculus OX=10090 GN=Fxyd1 PE=1 SV=1	TGEPDEEEGTFR	N-Term(TMTpro); T1(Phospho)	N	0.00345826	0.108858	24	16	24	19.2834	18.1739	18.2433	18.9721	16.1631	12.1508	18.3238	15.8691	16.2073	11.2218	15.486	15.9437	19.0712	16.0984	17.727	16.6579	24.5291	20.7682	0.0359403	1	20	5	1.0342	0.522966	1	25.953	10.3802	16.8559	0.0934917	1	22.9765	7.46691	17.2725	0.306061	0.0177196
Q8R3C6	Probable RNA-binding protein 19 OS=Mus musculus OX=10090 GN=Rbm19 PE=1 SV=1	ASSDYLNFDSDSNSDSGQESEEEPAREDPEEEQGLQPK	N-Term(TMTpro); S16(Phospho); K38(TMTpro)	Y	0.00345826	0.108858	16	16	24	71.818	53.1032	33.5514	38.2833	50.4974	34.501	58.7068	68.2783	43.0995	88.0425	67.6933	82.5124	54.9058	74.9931	63.8234	65.116	85.2435	58.8936	0.132795	1	24	19	14.5897	0.334529	1	23.7232	15.3029	79.5616	0.182759	1	23.8616	17.1413	60.7595	12.095	0.199063
Q64700	Retinoblastoma-like protein 2 OS=Mus musculus OX=10090 GN=Rbl2 PE=1 SV=3	SITSPTTLYDR	N-Term(TMTpro); S4(Phospho)	Y	0.00345826	0.108858	20	16	24	528.32	615.727	679.158	573.613	591.777	690.496	444.35	570.895	439.778	626.623	715.915	635.766	704.836	830.605	659.717	590.101	683.719	666.245	0.167981	1	20	1	57.3403	0.341329	1	20.0808	18.7963	724.773	0.221252	1	20.0404	19.9004	617.465	80.2287	0.129932
O35130	Ribosomal RNA small subunit methyltransferase NEP1 OS=Mus musculus OX=10090 GN=Emg1 PE=1 SV=1	RFSVQEQDWETTPPK	N-Term(TMTpro); S3(Phospho); K15(TMTpro)	Y	0.00345826	0.108858	24	8	24	178.923	193.185	138.558	165.114	154.242	174.801	150.719	194.442	163.076	176.063	191.854	210.205	178.483	184.71	205.822	202.56	278.696	216.915	0.0623201	1	24	23	13.6449	0.321293	1	28	22.9999	230.23	0.0983306	1	26	23.1369	187.465	13.4474	0.071733
Q0VBL3	RNA-binding protein 15 OS=Mus musculus OX=10090 GN=Rbm15 PE=1 SV=1	LHSYSSPSTK	N-Term(TMTpro); S3(Phospho); S5(Phospho); K10(TMTpro)	Y	0.00345826	0.108858	24	8	24	280.554	339.467	297.167	348.762	238.455	271.888	350.524	293.196	287.706	279.347	300.771	317.005	302.949	379.442	323.524	382.585	354.467	514.805	0.132795	1	24	23	30.1709	0.456944	1	28	11.2269	310.651	0.230714	1	26	4.67083	327.657	53.2895	0.162638
O35326	Serine/arginine-rich splicing factor 5 OS=Mus musculus OX=10090 GN=Srsf5 PE=1 SV=2	SKSPASVDR	N-Term(TMTpro); K2(TMTpro); S3(Phospho)	Y	0.00345826	0.108858	8	8	24	381.638	394.083	414.468	393.146	505.556	461.985	303.485	331.883	333.027	249.681	230.987	379.823	291.897	435.342	300.989	273.924	374.195	379.523	0.0359403	1	24	5	57.0279	0.397954	1	22.8506	5.44234	421.635	0.0750502	1	23.4253	5.22975	356.738	64.6061	0.181102
E9Q449	DENN domain-containing protein 4C OS=Mus musculus OX=10090 GN=Dennd4c PE=1 SV=1	SSSLPSDR	N-Term(TMTpro); S3(Phospho)	N	0.00347803	0.108858	16	12	24	324.669	307.693	302.757	341.601	336.478	366.215	324.126	412.91	307.386	374.093	380.425	360.203	327.519	366.842	358.499	338.874	334.647	353.163	0.167981	1	24	15	15.4487	0.687683	1	26.6488	15.0927	371.59	0.364843	1	25.3244	15.0852	344.426	20.5753	0.0597378
Q9CVI2	Protein FAM133B OS=Mus musculus OX=10090 GN=Fam133b PE=1 SV=3	AASSSSDSP	N-Term(TMTpro); S5(Phospho)	Y	0.00347803	0.108858	16	12	24	51.3979	48.8387	39.1796	56.5403	64.0076	65.179	71.1996	82.6994	43.0176	92.2683	76.4713	73.1329	49.8979	59.9401	53.146	71.9706	67.3433	66.4198	0.132795	1	24	17	5.28783	0.820494	1	26.5067	14.7452	80.8009	0.350495	1	25.2533	15.9679	62.6053	7.97399	0.127369
Q8C7V3	U3 small nucleolar RNA-associated protein 15 homolog OS=Mus musculus OX=10090 GN=Utp15 PE=1 SV=1	TESPTQPSDTDK	N-Term(TMTpro); S3(Phospho); K12(TMTpro)	Y	0.00347803	0.108858	16	12	24	52.9004	62.9243	63.4594	65.0665	55.6408	78.5053	67.2532	76.1826	84.1004	70.806	84.9497	85.8333	58.2198	80.2964	66.7474	65.3017	68.8932	84.2854	0.0809096	1	24	15	7.11951	0.72405	1	26.0892	14.435	80.7834	0.2248	1	25.0446	14.7549	70.3473	6.93798	0.0986248
Q811S7	Upstream-binding protein 1 OS=Mus musculus OX=10090 GN=Ubp1 PE=1 SV=1	QEDSSLSLEDEAK	N-Term(TMTpro); S7(Phospho); K13(TMTpro)	Y	0.00347803	0.108858	20	12	24	208.067	197.193	318.425	191.346	208.045	229.25	235.897	247.146	186.213	294.817	295.111	244.537	326.606	256.574	296.389	328.601	235.225	208.162	0.0623201	1	24	19	41.6628	0.425729	1	21.104	18.1816	292.883	0.122825	1	22.552	18.6414	250.42	49.7708	0.19875
Q7TT28	RNA exonuclease 1 homolog OS=Mus musculus OX=10090 GN=Rexo1 PE=1 SV=1	FSDSEDDVTSPPK	N-Term(TMTpro); S4(Phospho); K13(TMTpro)	N	0.00360236	0.112211	16	16	24	143.445	135.089	144.819	116.513	139.064	147.289	132.38	220.393	113.175	180.741	164.64	154.822	147.899	184.025	167.462	147.851	146.408	145.896	0.0359403	1	24	19	13.9532	0.869886	1	21.7505	16.8152	168.104	0.139603	1	22.8753	17.8971	151.998	20.4779	0.134725
Q569Z6	Thyroid hormone receptor-associated protein 3 OS=Mus musculus OX=10090 GN=Thrap3 PE=1 SV=1	GGSKRSESGHR	N-Term(TMTpro); S3(Phospho); K4(TMTpro); S6(Phospho)	Y	0.00360236	0.112211	24	8	24	476.571	541.323	485.055	450.835	421.188	480.144	476.362	489.581	518.839	496.674	628.127	555.373	493.4	527.581	442.737	561.195	753.856	575.852	0.262412	1	24	21	43.8994	0.760031	1	28	14.952	560.079	0.520988	1	26	18.317	521.541	29.9317	0.057391
Q9CX86	Heterogeneous nuclear ribonucleoprotein A0 OS=Mus musculus OX=10090 GN=Hnrnpa0 PE=1 SV=1	AVSREDSARPGAHAK	N-Term(TMTpro); S3(Phospho); K15(TMTpro)	Y	0.00361715	0.112493	16	12	24	489.718	662.151	525.684	808.241	985.792	614.505	533.828	760.616	530.229	1627.07	1893.2	825.104	777.761	701.438	741.565	696.721	1142.69	657.464	0.167981	1	24	17	57.3034	0.876814	1	22.3371	15.1183	1449.43	0.429398	1	23.1685	16.0461	838.216	257.47	0.307165
A2AJT5	Arginine/serine-rich protein PNISR OS=Mus musculus OX=10090 GN=Pnisr PE=1 SV=1	SNRSSIERER	N-Term(TMTpro); S1(Phospho); S4(Phospho); S5(Phospho)	Y	0.00374645	0.115597	24	8	24	94.9651	69.0076	45.645	65.454	39.4721	57.2919	73.0942	89.2626	59.7476	61.8016	71.2299	62.7157	84.5501	77.6986	70.995	94.3134	88.0918	104.012	0.262412	1	24	23	12.6932	0.514535	1	28	11.3061	74.243	0.405376	1	26	4.70757	73.077	9.3124	0.127433
Q8CI51	PDZ and LIM domain protein 5 OS=Mus musculus OX=10090 GN=Pdlim5 PE=1 SV=4	APRPFGSVSSPK	N-Term(TMTpro); S10(Phospho); K12(TMTpro)	Y	0.00374645	0.115597	24	8	24	137.671	164.025	82.7922	116.254	90.6477	116.132	159.239	150.239	125.858	150.41	115.981	129.999	147.759	154.682	139.131	162.917	212.03	180.965	0.397664	1	24	23	17.4534	0.464017	1	28	11.4197	145.73	0.496364	1	26	4.76033	141.513	16.639	0.11758
Q8BTI8	Serine/arginine repetitive matrix protein 2 OS=Mus musculus OX=10090 GN=Srrm2 PE=1 SV=3	SRSGSSPPKQK	N-Term(TMTpro); S3(Phospho); S5(Phospho); K9(TMTpro); K11(TMTpro)	Y	0.00374645	0.115597	16	16	24	1057.98	967.311	980.33	952.776	909.636	880.528	1000.08	1163.53	899.353	1109.71	1157.29	1240.27	976.04	1142.06	960.809	1069.84	1237.49	1060.55	0.210777	1	24	19	98.0991	0.710116	1	25.1646	15.0233	1169.1	0.433953	1	24.5823	17.0683	1041.83	55.042	0.0528322
Q8BJS4	SUN domain-containing protein 2 OS=Mus musculus OX=10090 GN=Sun2 PE=1 SV=3	RGTGGSESSK	N-Term(TMTpro); T3(Phospho); K10(TMTpro)	Y	0.00384606	0.117928	16	8	24	487.508	438.006	456.225	533.099	586.424	518.152	521.574	676.007	482.374	610.39	570.576	588.715	552.202	546.47	435.471	520.812	482.353	455.737	0.0359403	1	24	15	45.3376	0.318235	1	24.1849	14.5398	591.245	0.0625728	1	24.0925	14.771	525.462	58.1579	0.110679
Q70FJ1	A-kinase anchor protein 9 OS=Mus musculus OX=10090 GN=Akap9 PE=1 SV=2	DGFGLSPGIEK	N-Term(TMTpro); S6(Phospho); K11(TMTpro)	N	0.00388498	0.118201	24	12	24	37.3861	36.7365	30.8497	30.7265	35.4776	29.3733	27.2988	38.0023	25.9685	38.4322	37.0848	34.0902	29.9691	35.6177	37.7036	45.6366	42.3783	43.1978	0.0623201	1	24	23	3.33539	0.285569	1	28	15.6987	36.6956	0.0894949	1	26	19.747	35.3344	0.979538	0.0277219
A0A087WPW5	Kinectin OS=Mus musculus OX=10090 GN=Ktn1 PE=1 SV=1	EIQNGTLRESDSEHVPR	N-Term(TMTpro); S10(Phospho)	Y	0.00388498	0.118201	8	12	24	130.049	147.983	140.098	156.641	165.683	152.162	149.835	163.737	88.7944	149.414	149.888	123.137	144.256	112.955	100.029	145.102	92.5863	114.807	0.0475564	1	24	9	14.7185	0.810255	1	28	14.6199	141.158	0.164005	1	26	11.6628	134.288	6.80386	0.050666
Q3V2C6	Uncharacterized protein OS=Mus musculus OX=10090 GN=Des PE=2 SV=1	TFGGAPGFSLGSPLSSPVFPR	N-Term(TMTpro); S16(Phospho)	Y	0.00388498	0.118201	20	12	24	63.1683	53.8269	47.8079	35.1347	44.4691	59.2508	50.5525	62.3075	53.5246	68.2498	46.4499	67.8029	63.2382	67.0431	65.1406	60.0684	64.5324	66.2278	0.0359403	1	24	19	8.66949	0.317911	1	24.5432	20.269	64.706	0.0625207	1	24.2716	19.6299	57.7251	8.32509	0.14422
P80314	T-complex protein 1 subunit beta OS=Mus musculus OX=10090 GN=Cct2 PE=1 SV=4	VRVDSTAK	N-Term(TMTpro); S5(Phospho); K8(TMTpro)	Y	0.00389719	0.118201	16	20	24	134.321	176.819	222.893	157.793	178.616	187.91	168.87	193.239	129.193	227.893	294.362	256.967	178.684	247.141	231.318	223.483	269.147	203.357	0.104105	1	24	19	45.2878	0.38192	1	24.4226	15.6495	261.868	0.167982	1	24.2113	17.3407	204.449	27.0064	0.132094
A0A0R4J0Q5; P21619	NA	RLETEDTSGSPSR	N-Term(TMTpro); T4(Phospho)	N	0.00389719	0.118201	24	4	24	280.789	397.979	260.224	341.601	230.96	317.823	753.802	472.106	286.943	633.386	633.804	613.1	430.952	642.326	783.678	807.266	587.165	649.732	0.0359403	1	24	19	212.645	0.0896575	1	28	22.9999	674.486	0.0217109	1	26	20.9702	507.344	15.9341	0.0314068
E9Q4N7	AT-rich interactive domain-containing protein 1B OS=Mus musculus OX=10090 GN=Arid1b PE=1 SV=1	MSPSKSPFLPTMK	N-Term(TMTpro); M1(Oxidation); S2(Phospho); S4(Phospho); K5(TMTpro); M12(Oxidation); K13(TMTpro)	Y	0.0039416	0.118812	24	12	24	394.996	412.16	379.872	391.579	372.87	414.888	354.812	414.243	377.266	384.524	438.964	433.85	446.926	496.9	401.078	431.791	521.33	479.512	0.0359403	1	24	23	27.7823	0.127196	1	28	22.9999	477.273	0.0292021	1	26	23.1369	421.099	27.0918	0.0643359
Q3UWC4	Uncharacterized protein OS=Mus musculus OX=10090 GN=Lpin2 PE=2 SV=1	KEEQAASPVAEDVGDVGVSSDDEKR	N-Term(TMTpro); K1(TMTpro); S19(Phospho); S20(Phospho); K24(TMTpro)	N	0.00396691	0.119391	16	12	24	66.6063	61.5191	65.6965	62.9997	66.1773	87.3802	104.708	152.531	82.7862	107.153	102.798	89.5786	72.0037	78.8822	89.6249	87.3306	90.5604	84.111	0.0475564	1	24	15	13.1492	0.465895	1	20	11.5997	114.338	0.106564	1	22	13.2549	87.741	17.2467	0.196564
Q8BZX4-2	Isoform 2 of Splicing regulatory glutamine/lysine-rich protein 1 OS=Mus musculus OX=10090 GN=Srek1	ERSTSTKK	N-Term(TMTpro); S3(Phospho); S5(Phospho); K7(TMTpro); K8(TMTpro)	Y	0.00403464	0.119457	16	16	24	2380.63	2861.24	2950.17	2170.83	1837.64	2120.33	2334.09	2831.65	2772.3	2709.24	3066.79	3148.31	2862.33	2655.17	2578.09	2589.04	2673.2	2427.68	0.0359403	1	20	17	230.902	0.257649	1	20	15.128	2975.2	0.0526158	1	20	16.064	2641.43	336.614	0.127436
P11679	Keratin, type II cytoskeletal 8 OS=Mus musculus OX=10090 GN=Krt8 PE=1 SV=4	LVSESSDVVSK	N-Term(TMTpro); S3(Phospho); K11(TMTpro)	Y	0.00403838	0.119457	24	8	24	289.12	291.933	338.25	338.736	208.925	211.2	543.759	374.458	278.727	378.558	429.002	409.605	299.117	467.924	435.18	547.084	428.167	525.408	0.0623201	1	24	21	88.8451	0.370936	1	28	22.9999	496.218	0.110202	1	26	22.0535	377.786	5.59329	0.0148054
Q3TUQ5	Pinin OS=Mus musculus OX=10090 GN=Pnn PE=1 SV=1	DTSGLER	N-Term(TMTpro); T2(Phospho)	Y	0.00403838	0.119457	24	8	24	230.049	243.796	164.338	237.117	144.35	163.235	351.661	263.565	199.77	319.889	313.341	314.06	260.552	376.88	289.11	397.264	319.26	332.838	0.0623201	1	24	21	68.813	0.107495	1	28	22.9999	346.383	0.0402334	1	26	22.0535	273.719	6.5586	0.0239611
Q3UAI4	Uncharacterized protein OS=Mus musculus OX=10090 GN=Sf3b2 PE=2 SV=1	AASSESSGDREK	N-Term(TMTpro); S3(Phospho); K12(TMTpro)	Y	0.00403838	0.119457	16	16	24	289.637	255.483	253.81	309.309	196.4	255.952	319.436	285.21	233.616	388.456	355.273	369.01	309.974	351.519	343.132	358.597	389.527	351.469	0.0809096	1	24	17	26.154	0.0736328	1	28	15.6926	373.167	0.0364789	1	26	16.4942	310.918	18.7957	0.0604523
Q3TUQ5	Pinin OS=Mus musculus OX=10090 GN=Pnn PE=1 SV=1	KRSISESSR	N-Term(TMTpro); K1(TMTpro); S5(Phospho); S7(Phospho); S8(Phospho)	Y	0.00406157	0.119457	24	4	24	335.616	271.254	214.363	274.015	97.4067	219.002	458.432	273.208	333.526	338.431	363.406	394.778	379.223	491.739	285.858	517.535	359.917	457.364	0.0623201	1	24	21	86.8436	0.260161	1	28	22.9999	443.916	0.0830431	1	26	22.0535	337.896	19.0816	0.0564718
Q8BPA5	Uncharacterized protein OS=Mus musculus OX=10090 GN=5330438D12Rik PE=2 SV=1	APPSGCPR	N-Term(TMTpro); S4(Phospho); C6(Carbamidomethyl)	N	0.00406157	0.119457	8	12	24	74.0836	92.7159	80.1477	95.2729	95.8606	101.961	85.9164	79.9719	83.7991	80.936	72.4377	76.0474	63.6357	85.0197	77.027	68.6028	95.0501	90.9645	0.0359403	1	20	7	7.76892	0.297265	1	20	7.20869	92.8717	0.0591778	1	20	7.10435	82.8065	10.7238	0.129504
P30415; Q8CBP6	NA	RPQSSASESESSCSNLGNIR	N-Term(TMTpro); S4(Phospho); S5(Phospho); S7(Phospho); C13(Carbamidomethyl)	N	0.00406157	0.119457	12	20	24	54.2099	52.092	59.4446	44.2338	54.1821	55.8938	61.0483	76.6311	61.1457	55.2152	69.7887	74.0545	65.679	68.5188	60.3798	55.2962	55.2999	65.5235	0.0475564	1	24	17	7.34174	0.333388	1	22.5397	12.4284	67.4565	0.0815612	1	23.2698	14.6569	60.6633	6.37889	0.105152
Q80TG1	KAT8 regulatory NSL complex subunit 1 OS=Mus musculus OX=10090 GN=Kansl1 PE=1 SV=1	SPISPELHSAPLTPVAR	N-Term(TMTpro); S4(Phospho); S9(Phospho)	Y	0.00406663	0.119457	24	4	24	350.829	383.979	426.011	387.129	395.259	440.164	400.057	521.482	373.274	428.419	455.245	441.686	439.668	454.781	445.603	449.649	546.803	504.374	0.397664	1	24	21	39.0241	0.595441	1	28	22.9999	498.416	0.577899	1	26	22.0535	435.6	4.04312	0.00928173
F8VQL9	Nuclear receptor corepressor 2 OS=Mus musculus OX=10090 GN=Ncor2 PE=1 SV=1	VGECSGPAAVNNSSDTESVPSPR	N-Term(TMTpro); C4(Carbamidomethyl); S21(Phospho)	Y	0.00406663	0.119457	8	4	24	81.4167	85.2528	100.058	108.919	91.8296	109.734	74.6546	78.3641	76.019	59.6195	80.1147	78.632	87.7556	81.6554	72.7957	87.069	75.0249	101.621	0.0359403	1	20	7	8.31464	0.268298	1	20	5.91004	95.444	0.0543999	1	20	6.45502	84.0397	12.7334	0.151516
Q3TUQ5	Pinin OS=Mus musculus OX=10090 GN=Pnn PE=1 SV=1	RDTSGLER	N-Term(TMTpro); T3(Phospho)	Y	0.00406663	0.119457	24	4	24	143.395	179.629	134.381	188.511	118.335	141.241	225.748	170.174	153.064	199.662	197.672	233.852	169.558	262.21	182.494	271.165	235.679	235.127	0.104105	1	24	21	39.9727	0.207706	1	28	22.9999	244.526	0.104527	1	26	22.0535	191.41	3.8986	0.0203678
Q569Z6	Thyroid hormone receptor-associated protein 3 OS=Mus musculus OX=10090 GN=Thrap3 PE=1 SV=1	ESVDSRDSSHSRER	N-Term(TMTpro); S8(Phospho); S9(Phospho)	Y	0.00406663	0.119457	24	20	24	266.468	172.997	191.162	193.644	193.844	172.007	178.881	148.02	148.673	177.501	154.374	168.109	135.836	185.609	127.112	201.947	197.333	201.589	0.0475564	1	20	5	21.3812	0.366372	1	25.422	14.7792	166.783	0.0879869	1	22.711	9.44046	178.082	17.188	0.0965172
O55003	BCL2/adenovirus E1B 19 kDa protein-interacting protein 3 OS=Mus musculus OX=10090 GN=Bnip3 PE=1 SV=1	AEIDSHSFGEKNSTLSEEDYIER	N-Term(TMTpro); S7(Phospho); K11(TMTpro); S13(Phospho)	Y	0.00421235	0.122115	8	8	24	75.386	85.4347	115.974	71.5422	82.1269	134.171	46.2123	101.318	60.5273	36.0377	68.1026	48.0078	54.417	62.1976	48.0677	54.7214	82.3403	57.5309	0.0359403	1	24	5	17.6122	0.260284	1	25.1646	4.26653	94.4511	0.0530586	1	24.5823	4.64456	71.6209	20.7391	0.289567
P49586	Choline-phosphate cytidylyltransferase A OS=Mus musculus OX=10090 GN=Pcyt1a PE=1 SV=1	QSPSSSPTHERSPSPSFR	N-Term(TMTpro); S6(Phospho); S12(Phospho); S14(Phospho)	Y	0.00421235	0.122115	24	8	24	255.824	278.814	161.535	165.984	128.106	240.072	135.141	183.765	172.246	211.775	204.541	226.294	249.663	287.922	239.515	263.897	234.032	258.873	0.0359403	1	24	23	47.5663	0.120659	1	21.9426	21.1379	257.662	0.0279302	1	22.9713	22.0715	214.959	44.9833	0.209264
P48678	Prelamin-A/C OS=Mus musculus OX=10090 GN=Lmna PE=1 SV=2	LRLSPSPTSQR	N-Term(TMTpro); S4(Phospho); S6(Phospho); S9(Phospho)	Y	0.00421396	0.122115	20	16	24	25.1514	19.6109	33.7933	32.4675	33.7734	30.0747	32.3561	32.9552	24.9102	30.1942	33.0017	33.3854	34.7011	34.7075	34.0255	33.915	43.8439	34.2057	0.0359403	1	24	21	1.91323	0.760951	1	28	22.9999	37.3079	0.125779	1	26	22.0535	32.0239	0.718924	0.0224496
J3QPR1	Ataxin-1 OS=Mus musculus OX=10090 GN=Atxn1 PE=1 SV=1	EASPSTLNDK	N-Term(TMTpro); S3(Phospho); K10(TMTpro)	Y	0.00423607	0.122115	12	20	24	345.238	365.262	367.491	323.959	343.852	394.542	402.649	435.414	446.6	375.052	377.218	437.067	383.195	420.191	347.368	411.571	374.162	372.691	0.262412	1	20	13	32.8692	0.8263	1	23.7232	11.3994	429.246	0.548287	1	21.8616	12.3574	386.759	23.2429	0.0600966
E9Q166	ATPase family, AAA domain-containing 2B OS=Mus musculus OX=10090 GN=Atad2b PE=1 SV=1	AASCPAAK	N-Term(TMTpro); S3(Phospho); C4(Carbamidomethyl); K8(TMTpro)	Y	0.00423607	0.122115	24	4	24	544.886	609.917	593.852	594.529	509.403	621.931	679.606	648.913	681.003	643.002	732.733	713.675	628.452	744.117	632.151	707.908	701.494	744.94	0.0623201	1	24	19	60.7953	0.174685	1	28	14.9241	696.478	0.0600956	1	26	17.2207	650.689	24.8726	0.038225
Z4YJT3	La-related protein 1 OS=Mus musculus OX=10090 GN=Larp1 PE=1 SV=1	SLPTTVPESPNYR	N-Term(TMTpro); S1(Phospho)	Y	0.00423607	0.122115	12	20	24	124.755	140.282	167.342	156.007	100.389	146.996	282.922	196.693	224.949	198.117	223.041	234.791	188.452	198.929	200.208	165.251	227.561	222.367	0.0623201	1	24	17	38.2144	0.277927	1	26.5067	11.8859	239.217	0.0875699	1	25.2533	14.6058	187.235	32.0522	0.171187
Q3TKT4	Transcription activator BRG1 OS=Mus musculus OX=10090 GN=Smarca4 PE=1 SV=1	AKPVVSDDDSEEEQEEDRSGSGSEED	N-Term(TMTpro); K2(TMTpro); S10(Phospho); S19(Phospho)	Y	0.00423607	0.122115	16	20	24	158.462	169.217	132.895	135.363	148.123	144.963	143.487	134.794	133.893	180.826	175.635	203.653	144.714	193.875	139.503	170.321	172.901	169.073	0.397664	1	24	19	21.7036	0.655648	1	22.0399	15.4287	187.273	0.611219	1	23.02	17.1694	158.65	12.3637	0.0779307
Q99M08	Uncharacterized protein C4orf3 homolog OS=Mus musculus OX=10090 PE=1 SV=1	RGSFEAGRR	N-Term(TMTpro); S3(Phospho)	N	0.00423607	0.122115	4	20	24	555.282	646.096	774.829	641.236	591.733	605.85	558.69	520.653	587.975	439.041	501.868	553.52	562.504	564.752	479.979	507.227	477.769	485.456	0.104105	1	24	7	62.0243	0.202363	1	28	3.00007	659.111	0.102387	1	26	5.18456	559.215	23.6255	0.0422476
Q3UL36	Arginine and glutamate-rich protein 1 OS=Mus musculus OX=10090 GN=Arglu1 PE=1 SV=2	SRSTNAAASR	N-Term(TMTpro); S3(Phospho)	Y	0.00423816	0.122115	16	16	24	280.77	222.822	239.016	200.67	225.724	249.875	264.803	273.691	286.627	308.347	278.688	325.131	265.755	315.845	276.538	281.121	296.515	328.255	0.0623201	1	24	19	32.9796	0.141523	1	27.8431	15.329	304.275	0.0505439	1	25.9216	17.3961	272.463	22.0636	0.0809783
Q3THA6	MCG17902, isoform CRA_a OS=Mus musculus OX=10090 GN=Srsf7 PE=2 SV=1	SRSRSISRPR	N-Term(TMTpro); S3(Phospho); S5(Phospho); S7(Phospho)	Y	0.00429993	0.123531	24	8	24	244.089	144.347	246.774	190.507	197.413	231.452	265.924	285.809	238.886	292.956	275.026	292.518	250.082	363.703	236.003	279.848	341.279	356.256	0.0809096	1	24	21	43.4898	0.227822	1	28	22.9999	323.281	0.0920472	1	26	22.0535	262.861	1.52927	0.00581777
Q61624	Zinc finger protein 148 OS=Mus musculus OX=10090 GN=Znf148 PE=1 SV=2	QRSPAK	N-Term(TMTpro); S3(Phospho); K6(TMTpro)	Y	0.00429993	0.123531	4	12	24	1061.28	1035.08	930.001	917.533	961.548	896.434	744.878	860.102	880.856	758.385	808.455	791.603	973.413	747.759	762.604	833.97	800.675	739.129	0.104105	1	24	5	70.1034	0.163823	1	28	3.00007	1011.09	0.0864905	1	26	4.10122	863.914	55.2409	0.0639426
Q9CT10	Ran-binding protein 3 OS=Mus musculus OX=10090 GN=Ranbp3 PE=1 SV=2	SAGSSSPEAGEDSDHEDGNYCPPVK	N-Term(TMTpro); S4(Phospho); S5(Phospho); S6(Phospho); C21(Carbamidomethyl); K25(TMTpro)	Y	0.00438954	0.125176	16	12	24	27.5923	35.4612	40.0217	50.3831	38.5806	42.8964	47.7123	52.2409	39.6595	60.9503	53.1725	55.2753	33.9136	41.0001	33.7444	35.0006	48.062	40.1767	0.0809096	1	24	15	4.72163	0.300089	1	20	14.6729	56.6718	0.114556	1	22	14.9451	43.6406	7.2932	0.16712
Q9D1F4	Proline-rich AKT1 substrate 1 OS=Mus musculus OX=10090 GN=Akt1s1 PE=1 SV=1	RTEARSSDEENGPPSSPDLDR	N-Term(TMTpro); S6(Phospho); S7(Phospho); S15(Phospho)	N	0.0043955	0.125176	20	16	24	162.925	204.772	240.238	150.952	181.556	210.368	180.34	195.023	174.229	204.574	228.52	246.813	207.157	277.295	247.908	192.995	261.497	241.326	0.0359403	1	24	21	33.2087	0.214502	1	23.0626	19.3547	243.747	0.0452174	1	23.5313	20.1689	211.356	32.8203	0.155284
O08856	RNA polymerase II elongation factor ELL OS=Mus musculus OX=10090 GN=Ell PE=2 SV=2	LCQPQNATTDSSPPR	N-Term(TMTpro); C2(Carbamidomethyl); S12(Phospho)	Y	0.0043955	0.125176	24	16	24	87.3665	92.2437	92.0397	61.831	58.3564	60.7892	71.0183	81.8777	54.4275	53.6235	52.346	64.0088	73.2461	96.2072	68.295	71.0123	83.846	107.992	0.0475564	1	20	3	9.02323	0.236969	1	24.788	10.806	69.1513	0.0618201	1	22.394	6.56071	73.8671	3.11893	0.0422236
Q62376	U1 small nuclear ribonucleoprotein 70 kDa OS=Mus musculus OX=10090 GN=Snrnp70 PE=1 SV=2	EFEVYGPIKR	N-Term(TMTpro); Y5(Phospho); K9(TMTpro)	Y	0.0043955	0.125176	20	16	24	76.066	77.5021	72.629	75.1253	65.842	99.4101	60.5688	73.5791	62.6712	67.5287	77.2073	87.733	75.3599	89.4641	90.6575	80.5278	77.6733	90.0128	0.0809096	1	24	23	6.29499	0.937409	1	22.2371	20.266	84.7688	0.271455	1	23.1186	21.6123	77.5935	5.95868	0.0767935
Q8K019; F8WI22	NA	SSSSSASPSSPSSR	N-Term(TMTpro); S4(Phospho); S5(Phospho)	N	0.0043955	0.125176	16	4	24	51.3567	54.4245	71.3335	55.7821	64.5509	64.2408	71.7995	87.6977	69.9861	78.8505	96.176	77.5159	54.4893	54.4327	62.8994	62.1959	67.4549	61.8891	0.0359403	1	20	13	12.4213	0.225314	1	20	14.2973	84.9879	0.0470984	1	20	13.6487	68.8756	11.1254	0.161529
Q8BN78	Transcriptional regulator Kaiso OS=Mus musculus OX=10090 GN=Zbtb33 PE=1 SV=1	EPPVGTTSTPPQNK	N-Term(TMTpro); T9(Phospho); K14(TMTpro)	Y	0.00440552	0.125279	24	4	24	150.378	139.489	170.507	180.032	194.959	179.275	159.168	200.78	150.03	195.589	222.969	186.718	195.598	189.534	181.49	208.394	413.377	200.826	0.703462	1	24	23	0.452234	0.910063	1	28	15.5091	202.317	0.925711	1	26	19.659	195.387	36.0924	0.184722
Q6NVF9	Cleavage and polyadenylation specificity factor subunit 6 OS=Mus musculus OX=10090 GN=Cpsf6 PE=1 SV=1	SRERDHSR	N-Term(TMTpro); S1(Phospho); S7(Phospho)	Y	0.00457496	0.129721	24	4	24	103.611	80.7634	89.2096	106.709	111.976	128.445	111.814	120.649	92.4697	139.422	127.079	114.543	123.37	133.959	108.842	155.149	125.124	149.559	0.703462	1	24	17	2.72651	0.439524	1	28	15.9367	127.727	0.672115	1	26	16.6075	118.135	3.76128	0.0318388
Q4FK66	Pre-mRNA-splicing factor 38A OS=Mus musculus OX=10090 GN=Prpf38a PE=1 SV=1	VSALEEDMDDVESSEEEEEEDEKLER	N-Term(TMTpro); S14(Phospho); K23(TMTpro)	Y	0.00457496	0.129721	24	4	24	41.7003	38.9198	48.627	40.1281	42.3348	47.4287	39.1817	52.6767	47.49	51.4026	50.4772	46.9728	46.2739	56.8797	51.328	58.1011	60.4845	61.7094	0.262412	1	24	21	6.71044	0.121112	1	28	22.9999	59.822	0.141391	1	26	22.0535	49.1074	2.03325	0.0414041
Q64012-2	Isoform 1 of RNA-binding protein Raly OS=Mus musculus OX=10090 GN=Raly	GDSSSGGGGGSSGGGGSSNVGGGSSGGSGSCSSSSR	N-Term(TMTpro); S18(Phospho); C31(Carbamidomethyl)	Y	0.00476793	0.134608	24	4	24	3.70336	1.57972	1.86924	3.10291	5.10618	2.8463	3.39191	5.4742	4.01468	4.76037	5.77796	3.69709	6.2554	5.73436	6.48972	0	9.0903	6.75026	0.262412	1	24	19	1.58442	0.793568	1	28	19.5889	5.74442	0.534985	1	26	19.3865	4.42361	0.448453	0.101377
Q05915	GTP cyclohydrolase 1 OS=Mus musculus OX=10090 GN=Gch1 PE=1 SV=1	ELPRPGASPPAEK	N-Term(TMTpro); S8(Phospho); K13(TMTpro)	Y	0.00478399	0.134673	24	8	24	287.348	445.162	371.39	283.684	256.321	371.796	260.813	300.443	293.902	353.469	340.746	399.65	409.981	390.655	363.032	312.133	486.065	447.874	0.0475564	1	24	23	51.8777	0.278699	1	23.7232	23	413.274	0.0705567	1	23.8616	23.0008	353.874	49.7335	0.14054
Q923T9; Q6PHZ2	NA	NFSAAK	N-Term(TMTpro); S3(Phospho); K6(TMTpro)	N	0.00491385	0.137188	4	20	24	555.774	584.674	543.918	545.241	523.421	540.764	523.912	525.768	514.49	445.992	523.67	559.709	557.153	482.047	488.797	445.721	307.489	440.077	1	1	24	9	39.9119	0.51291	1	28	3.00007	561.234	0.855357	1	26	6.26789	505.762	56.6865	0.112081
Q80Z37	E3 ubiquitin-protein ligase Topors OS=Mus musculus OX=10090 GN=Topors PE=1 SV=1	VRSIEDGGR	N-Term(TMTpro); S3(Phospho)	Y	0.0050118	0.137188	24	8	24	359.039	273.333	168.885	266.349	214.325	220.959	234.136	267.316	211.485	273.99	310.154	245.066	395.517	350.373	265.602	313.942	411.647	287.603	0.0475564	1	24	21	49.5992	0.314543	1	25.8182	22.8708	340.579	0.0778212	1	24.9091	21.9304	282.806	46.4351	0.164194
E9Q4T0	Holliday junction recognition protein OS=Mus musculus OX=10090 GN=Hjurp PE=1 SV=1	SCPSPEGSPSR	N-Term(TMTpro); C2(Carbamidomethyl); S4(Phospho); S8(Phospho)	Y	0.0050118	0.137188	4	16	24	48.0161	35.0294	42.194	37.1629	21.4839	27.8762	36.7566	26.5533	31.3705	22.3028	33.188	24.8269	22.6151	25.0425	24.4157	33.0411	29.3543	28.454	0.132795	1	24	5	4.09581	0.396114	1	28	10.6884	31.5989	0.207515	1	26	7.6708	30.6366	4.11848	0.13443
Q61823	Programmed cell death protein 4 OS=Mus musculus OX=10090 GN=Pdcd4 PE=1 SV=1	RFVSEGDGGR	N-Term(TMTpro); S4(Phospho)	Y	0.0050118	0.137188	24	8	24	284.512	324.494	259.914	300.245	221.843	212.202	355.394	323.356	309.172	306.381	290.43	486.957	314.869	364.759	353.337	354.256	367.641	411.711	0.132795	1	24	19	45.6185	0.423913	1	28	15.4211	361.634	0.21826	1	26	17.4515	323.516	24.7733	0.076575
P40645	Transcription factor SOX-6 OS=Mus musculus OX=10090 GN=Sox6 PE=1 SV=2	TAEPVKSPTSPTQNLFPASK	N-Term(TMTpro); K6(TMTpro); S7(Phospho); S10(Phospho); K20(TMTpro)	N	0.0050118	0.137188	16	16	24	270.459	395.16	405.043	318.092	344.508	390.411	362.083	394.013	362.546	468.734	549.141	396.076	388.431	512.03	459.462	356.025	393.889	416.194	0.0623201	1	20	19	47.009	0.20844	1	21.6558	16.3635	477.772	0.069413	1	20.8279	17.7622	400.17	63.7878	0.159402
B2RX07	Cleavage and polyadenylation factor subunit homolog (S. cerevisiae) OS=Mus musculus OX=10090 GN=Pcf11 PE=2 SV=1	SPDEPSTPGTVVSSPSISTPPIVPDIQK	N-Term(TMTpro); S14(Phospho); K28(TMTpro)	Y	0.00502308	0.137188	24	12	24	113.693	120.65	96.2097	115.191	88.2433	117.414	93.6375	101.401	112.922	106.291	136.952	130.145	118.959	111.621	137.317	120.749	153.614	153.028	0.0623201	1	24	23	8.692	0.284717	1	28	22.9999	140.904	0.089281	1	26	23.1369	118.865	9.69752	0.0815842
Q4V9W2	Protein SREK1IP1 OS=Mus musculus OX=10090 GN=Srek1ip1 PE=1 SV=1	SYSSATEEDSAK	N-Term(TMTpro); Y2(Phospho); K12(TMTpro)	N	0.00502308	0.137188	20	12	24	47.0278	72.3068	63.7492	42.9965	40.1537	81.4633	76.3805	54.811	70.2624	68.1253	89.9612	63.3554	80.3717	93.9744	92.4144	67.1243	88.1513	85.5648	0.0475564	1	24	19	13.9292	0.241455	1	26.2269	19.7801	84.9007	0.062775	1	25.1135	19.4109	71.0329	13.823	0.1946
A0A0R4J098	Zinc finger protein 326 OS=Mus musculus OX=10090 GN=Zfp326 PE=1 SV=1	NSLDSFGGR	N-Term(TMTpro); S5(Phospho)	Y	0.00502308	0.137188	20	12	24	89.4266	92.6548	58.2237	80.7786	62.7632	66.1505	73.7988	86.819	60.6783	73.364	85.587	85.9883	95.6946	99.9479	101.091	90.984	83.2021	108.907	0.0359403	1	24	21	12.1355	0.174029	1	24.665	21.3415	96.3731	0.0379935	1	24.3325	21.1724	83.2082	12.595	0.151367
E9Q166	ATPase family, AAA domain-containing 2B OS=Mus musculus OX=10090 GN=Atad2b PE=1 SV=1	QLSESEKNR	N-Term(TMTpro); S3(Phospho); K7(TMTpro)	Y	0.00508857	0.137188	16	16	24	574.257	466.488	542.994	589.532	568.638	541.653	548.408	615.645	455.963	692.193	680.577	602.674	693.437	609.943	592.081	590.804	625.832	573.598	0.0359403	1	24	19	55.0077	0.380092	1	24.665	16.2007	664.838	0.072309	1	24.3325	17.6228	586.633	55.4843	0.0945809
Q9ESC8	AF4/FMR2 family member 4 OS=Mus musculus OX=10090 GN=Aff4 PE=1 SV=1	TVSQSSSLK	N-Term(TMTpro); S3(Phospho); K9(TMTpro)	Y	0.0052396	0.137188	24	8	24	238.523	371.067	239.08	209.845	129.363	196.56	280.092	287.79	288.395	248.451	286.466	380.39	268.242	350.039	356.403	321.002	332.924	385.119	0.0623201	1	24	21	54.9714	0.297678	1	25.2926	22.9999	346.295	0.0925195	1	24.6463	21.9889	287.867	35.5151	0.123373
Q3UL36	Arginine and glutamate-rich protein 1 OS=Mus musculus OX=10090 GN=Arglu1 PE=1 SV=2	SSLDEKQK	N-Term(TMTpro); S2(Phospho); K6(TMTpro); K8(TMTpro)	Y	0.0052396	0.137188	24	8	24	213.191	208.901	180.983	166.257	153.55	192.157	169.617	176.557	198.412	156.445	188.124	217.587	188.896	251.092	210.105	202.323	229.369	317.523	0.0623201	1	24	21	18.4315	0.301896	1	27.5346	22.9999	250.417	0.0935656	1	25.7673	22.035	202.616	32.1406	0.158628
Q9JMK2	Casein kinase I isoform epsilon OS=Mus musculus OX=10090 GN=Csnk1e PE=1 SV=2	IQQTGNTSPR	N-Term(TMTpro); S8(Phospho)	N	0.0052396	0.137188	20	16	24	330.769	354.148	446.859	339.126	290.021	357.34	335.906	345.466	328.843	330.994	450.316	356.426	438.639	440.493	435.346	391.016	380.091	365	0.0359403	1	24	21	38.8147	0.166085	1	20.3272	18.8392	420.767	0.0365381	1	22.1636	19.9671	371.453	54.1803	0.14586
B0QZT2	Dehydrogenase/reductase SDR family member 13 OS=Mus musculus OX=10090 GN=Dhrs13 PE=1 SV=1	IQVKDEPTP	N-Term(TMTpro); K4(TMTpro); T8(Phospho)	N	0.0052396	0.137188	24	8	24	121.898	122.552	114.38	110.224	117.716	123.621	112.467	129.98	112.162	129.398	136.827	114.438	130.677	142.37	126.519	131.587	175.427	134.058	0.0359403	1	24	21	10.3996	0.289573	1	28	22.9999	146.682	0.0579194	1	26	22.0535	127.418	8.08546	0.063456
O70311	Glycylpeptide N-tetradecanoyltransferase 2 OS=Mus musculus OX=10090 GN=Nmt2 PE=1 SV=1	EKPNSGGTKSDSASDSQEIK	N-Term(TMTpro); K2(TMTpro); K9(TMTpro); S10(Phospho); S12(Phospho); K20(TMTpro)	N	0.0052396	0.137188	20	8	24	39.0587	33.8209	26.0326	33.2012	41.1702	36.3468	36.7412	37.0627	36.3744	49.2568	42.077	41.4327	45.6348	47.4903	38.8734	46.0309	39.6407	35.0982	0.0359403	1	24	17	3.2757	0.241541	1	26.6488	16.9949	45.0854	0.0498866	1	25.3244	17.0442	39.0478	4.48392	0.114832
Q9JMG7	Hepatoma-derived growth factor-related protein 3 OS=Mus musculus OX=10090 GN=Hdgfl3 PE=1 SV=2	FTGYQTIQQQSSSETEGEGGNTADASSEEEGDRVEDGK	N-Term(TMTpro); S26(Phospho); K38(TMTpro)	Y	0.0052396	0.137188	16	16	24	98.8141	93.1831	97.6293	92.3558	89.5195	100.744	100.99	130.694	85.1614	113.006	115.966	134.211	105.169	108.857	108.502	107.098	88.9804	116.078	0.104105	1	20	17	10.8528	0.503751	1	21.9426	15.0933	121.072	0.207047	1	20.9713	16.1254	105.677	11.0182	0.104263
Q8R3C6	Probable RNA-binding protein 19 OS=Mus musculus OX=10090 GN=Rbm19 PE=1 SV=1	ASSDYLNFDSDSNSDSGQESEEEPAREDPEEEQGLQPK	N-Term(TMTpro); S16(Phospho); S20(Phospho); K38(TMTpro)	Y	0.0052396	0.137188	24	8	24	109.021	104.399	86.3428	72.9262	88.7855	90.6728	89.1223	100.787	93.3144	113.4	107.39	124.335	89.2667	111.926	99.5739	115.108	116.115	109.868	0.132795	1	24	21	13.1602	0.479766	1	24.9123	15.2227	115.122	0.239132	1	24.4561	18.1715	101.203	8.18852	0.0809118
Q6PGH4	Protein FAM222A OS=Mus musculus OX=10090 GN=Fam222a PE=2 SV=1	SQSPEICGGR	N-Term(TMTpro); S3(Phospho); C7(Carbamidomethyl)	N	0.0052396	0.137188	24	8	24	96.9088	111.181	160.808	98.0568	99.0119	98.0518	109.382	114.842	87.4826	106.458	112.885	103.425	111.314	161.588	114.371	140.951	126.916	119.625	0.0623201	1	24	23	12.9788	0.558402	1	23.1702	22.9999	130.515	0.151662	1	23.5851	23.0071	114.947	14.501	0.126154
Q3U4D5	Protein kinase, AMP-activated, gamma 2 non-catalytic subunit, isoform CRA_c OS=Mus musculus OX=10090 GN=Prkag2 PE=2 SV=1	KVDSPFSSGSPSR	N-Term(TMTpro); K1(TMTpro); S4(Phospho); S7(Phospho)	N	0.0052396	0.137188	24	8	24	209.067	271.442	293.943	206.115	206.969	259.922	220.914	236.053	253.055	306.067	317.972	296.008	259.894	323.779	266.085	295.308	334.428	278.501	0.0623201	1	24	21	41.8011	0.219691	1	24.1849	15.8308	308.925	0.0724401	1	24.0925	18.4256	268.619	33.3459	0.124138
Q5XJE5	RNA polymerase-associated protein LEO1 OS=Mus musculus OX=10090 GN=Leo1 PE=1 SV=2	MQNSDDERPQVSDEDGRR	N-Term(TMTpro); S12(Phospho)	Y	0.0052396	0.137188	24	8	24	295.552	200.956	200.569	202.907	187.553	244.711	248.742	244.582	213.451	261.813	252.301	317.5	263.619	283.83	221.321	264.8	307.202	291.499	0.262412	1	24	21	36.5798	0.517484	1	28	15.4739	277.789	0.406923	1	26	18.5593	249.89	14.0399	0.0561843
Q8BTI8	Serine/arginine repetitive matrix protein 2 OS=Mus musculus OX=10090 GN=Srrm2 PE=1 SV=3	SRSSSPDSKMELGTPLR	N-Term(TMTpro); S3(Phospho); S4(Phospho); K9(TMTpro); M10(Oxidation)	Y	0.0052396	0.137188	24	8	24	48.8133	49.7582	58.4099	43.1899	44.7566	43.153	47.5349	40.4036	56.8803	48.3805	47.7849	59.8739	46.021	50.9235	50.4587	48.8385	66.9551	66.2982	0.0809096	1	24	23	3.99415	0.741165	1	28	15.1359	52.0203	0.228713	1	26	19.4857	51.0238	1.03262	0.020238
E9QPI5	Sister chromatid cohesion protein PDS5 homolog A OS=Mus musculus OX=10090 GN=Pds5a PE=1 SV=1	SREQSSEASETGVSENEENPVR	N-Term(TMTpro); S5(Phospho)	Y	0.0052396	0.137188	24	8	24	77.7357	99.013	47.0537	75.397	43.2929	61.287	66.2985	66.142	67.2384	59.4783	69.6695	77.5136	79.8307	101.54	74.3604	78.9015	88.6931	92.6257	0.0623201	1	24	23	12.0152	0.486396	1	25.2926	22.9999	87.7347	0.13629	1	24.6463	23.0158	73.9074	10.1265	0.137015
Q9DCF9	Translocon-associated protein subunit gamma OS=Mus musculus OX=10090 GN=Ssr3 PE=1 SV=1	KLSEADNRK	N-Term(TMTpro); K1(TMTpro); S3(Phospho); K9(TMTpro)	N	0.0052396	0.137188	8	8	24	1281.66	1225.42	1944.45	1508.28	1599.54	1624.41	1020.81	1485.85	1318.69	888.707	942.403	1088.68	1252.67	986.128	1478.63	1349.19	1586.07	841.422	0.0623201	1	20	7	242.019	0.526422	1	22.9561	5.42755	1542.99	0.144911	1	21.4781	6.2977	1291.82	228.715	0.177049
B2RUE3	UTP14, U3 small nucleolar ribonucleoprotein, homolog B (Yeast) OS=Mus musculus OX=10090 GN=Utp14b PE=2 SV=1	LMDGQETEDSDSQEVLQK	N-Term(TMTpro); M2(Oxidation); T7(Phospho); S12(Phospho); K18(TMTpro)	Y	0.0052396	0.137188	16	8	24	118.5	111.482	138.838	104.704	123.418	150.068	158.55	127.328	158.425	132.276	154.796	169.833	93.012	139.362	106.103	92.7963	92.4282	131.142	0.0475564	1	24	13	21.3439	0.349169	1	23.2787	13.7764	154.814	0.0846539	1	23.6393	13.3972	128.273	20.7554	0.161806
E9Q5K9	YTH domain-containing protein 1 OS=Mus musculus OX=10090 GN=Ythdc1 PE=1 SV=2	SGSSASESYAGSEK	N-Term(TMTpro); S6(Phospho); K14(TMTpro)	Y	0.0052396	0.137188	16	16	24	230.125	234.231	194.662	201.387	181.148	227.446	227.535	241.15	263.611	244.427	235.107	309.262	232.793	284.968	235.31	230.588	165.965	268.455	0.0475564	1	20	17	20.2933	0.553111	1	20.4948	15.4101	263.107	0.121999	1	20.2474	16.2172	236.337	29.8656	0.126369
E9Q784	Zinc finger CCCH domain-containing protein 13 OS=Mus musculus OX=10090 GN=Zc3h13 PE=1 SV=1	SSPESDR	N-Term(TMTpro); S1(Phospho)	Y	0.0052396	0.137188	24	16	24	449.221	412.294	286.4	364.712	396.74	451.32	356.381	383.909	369.638	284.913	280.25	337.668	366.344	418.793	260.222	398.23	424.366	478.151	0.0475564	1	20	5	40.6537	0.47652	1	20	6.53634	401.815	0.108483	1	20	5.76817	366.355	64.6684	0.176518
Q6KCD5; Q6KCD5-2	NA	SPSDSDMEDYSPPPSLSEVAR	N-Term(TMTpro); M7(Oxidation); Y10(Phospho)	N	0.0052396	0.137188	20	16	24	24.7929	24.2966	29.5173	22.3747	25.8203	27.4714	27.2988	24.9521	21.5484	24.2311	26.7948	26.433	28.315	31.1907	29.695	28.1902	29.3473	27.8293	0.0475564	1	20	1	1.9082	0.274643	1	24.0678	21.1561	28.9799	0.0697213	1	22.0339	21.2519	26.5592	1.87664	0.070659
A6H663	BCL2-associated athanogene 3 OS=Mus musculus OX=10090 GN=Bag3 PE=2 SV=1	AASPFRSPVR	N-Term(TMTpro); S7(Phospho)	Y	0.0052514	0.137188	8	12	24	56.4076	60.8851	65.7929	61.0894	65.759	77.7135	59.9436	64.7161	61.8449	64.3201	58.5586	73.009	57.8179	55.0847	52.6488	42.9651	60.5188	60.4612	0.0623201	1	24	9	3.32658	0.570812	1	26.6488	14.5629	65.4794	0.154251	1	25.3244	11.6679	60.87	3.97649	0.0653277
Q60925	D site-binding protein OS=Mus musculus OX=10090 GN=Dbp PE=1 SV=2	TPAPSPGPGSCSSSSPR	N-Term(TMTpro); S5(Phospho); S10(Phospho); C11(Carbamidomethyl)	Y	0.0052514	0.137188	12	12	24	27.9373	26.0678	44.2384	42.2068	29.9862	39.8021	47.5791	45.9931	38.5099	31.0829	30.1736	36.0933	18.2183	34.9879	32.8795	23.7528	32.8295	22.5212	0.0359403	1	24	11	6.54105	0.274051	1	23.3882	10.5726	44.1542	0.0553574	1	23.6941	10.7854	33.6764	6.57441	0.195223
Z4YJT3	La-related protein 1 OS=Mus musculus OX=10090 GN=Larp1 PE=1 SV=1	ETESAPGSPR	N-Term(TMTpro); S8(Phospho)	Y	0.0052514	0.137188	20	12	24	488.842	558.594	630.038	486.546	400.246	503.999	711.78	547.977	649.166	577.21	615.842	711.713	590.42	777.332	693.872	616.065	673.071	754.666	0.0623201	1	24	21	80.858	0.225712	1	27.2329	22.9999	685.12	0.0740451	1	25.6164	22.0246	611.338	22.2217	0.0363492
Q6DI81	Nuclear factor 1 OS=Mus musculus OX=10090 GN=Nfia PE=2 SV=1	SLPSTSSTSSTK	N-Term(TMTpro); S7(Phospho); K12(TMTpro)	Y	0.0052514	0.137188	24	12	24	115.819	112.157	125.168	130.111	116.247	107.361	91.4041	110.575	105.984	98.2153	129.184	125.612	116.727	134.089	109.246	117.237	163.743	156.454	0.167981	1	24	1	7.80015	0.468037	1	27.688	23	144.568	0.278564	1	25.844	24.1945	121.246	13.1232	0.108236
Q6IE82	Protein Jade-3 OS=Mus musculus OX=10090 GN=Jade3 PE=1 SV=1	SPQMPEEPLDMNVK	N-Term(TMTpro); S1(Phospho); M11(Oxidation); K14(TMTpro)	Y	0.0052514	0.137188	8	12	24	99.1367	124.947	113.214	162.264	151.596	146.736	106.718	140.894	118.457	98.8601	131.738	123.02	108.11	97.2159	111.809	104.674	105.051	119.991	0.0475564	1	24	9	12.1573	0.245747	1	21.5618	7.36367	140.959	0.063685	1	22.7809	8.16143	120.529	22.7388	0.188658
Q8BTI8	Serine/arginine repetitive matrix protein 2 OS=Mus musculus OX=10090 GN=Srrm2 PE=1 SV=3	MVQASSQSLLPPAQDRPRSPVPSAFSDQSR	N-Term(TMTpro); M1(Oxidation); S6(Phospho)	Y	0.0052514	0.137188	16	12	24	27.3977	27.5514	27.2409	28.9755	27.8738	23.4178	34.0359	19.2516	33.0745	35.4952	36.6823	34.2572	30.7748	28.3466	30.102	26.0389	38.6327	28.212	0.0809096	1	24	15	3.28626	0.895395	1	22.8506	15.1052	35.4845	0.262611	1	23.4253	15.063	29.9024	2.29676	0.0768084
Q8VIJ6	Splicing factor, proline- and glutamine-rich OS=Mus musculus OX=10090 GN=Sfpq PE=1 SV=1	GMGPGTPAGYGR	N-Term(TMTpro); M2(Oxidation); T6(Phospho)	Y	0.0052514	0.137188	24	12	24	1716.14	1564.24	1389.92	1634.42	1318.98	1277.54	1302.95	1445.44	1266.9	1682.98	1966.51	1476.81	1598.23	1706.34	1396.47	1657.42	2410.15	1844.69	0.0475564	1	24	23	134.605	0.464949	1	28	15.6558	1717.46	0.106392	1	26	19.7271	1592.44	91.7789	0.0576341
Q569Z6	Thyroid hormone receptor-associated protein 3 OS=Mus musculus OX=10090 GN=Thrap3 PE=1 SV=1	SREEEWDPEYTPK	N-Term(TMTpro); S1(Phospho); K13(TMTpro)	Y	0.0052514	0.137188	24	12	24	212.704	197.75	162.19	181.779	149.72	173.995	190.761	144.464	135.709	149.372	202.554	147.108	172.899	217.725	162.757	179.679	226.624	274.054	0.0623201	1	24	1	21.9569	0.405182	1	26.366	22.9999	226.252	0.118147	1	25.183	24.1001	183.702	28.8653	0.157131
Q5SSI6	U3 small nucleolar RNA-associated protein 18 homolog OS=Mus musculus OX=10090 GN=Utp18 PE=1 SV=1	GQLHGSSDESEVENEAK	N-Term(TMTpro); S7(Phospho); K17(TMTpro)	Y	0.0052514	0.137188	16	12	24	81.5503	84.5284	98.1184	99.5382	125.257	106.014	102.303	130.161	92.8021	121.754	129.636	118.342	108.843	113.644	115.03	90.9972	177.374	104.544	0.104105	1	24	17	9.7566	0.979901	1	28	15.2116	123.297	0.334873	1	26	16.2709	110.887	4.11343	0.0370957
Q3TEF2	Uncharacterized protein (Fragment) OS=Mus musculus OX=10090 GN=Ldlrap1 PE=2 SV=1	RDSTPSLK	N-Term(TMTpro); S3(Phospho); K8(TMTpro)	N	0.0052514	0.137188	12	12	24	573.188	613.344	634.93	651.135	674.989	611.556	635.164	679.344	624.442	578.171	630.951	613.414	650.563	621.197	574.463	583.025	562.088	516.816	0.0623201	1	24	11	27.5428	0.292347	1	27.5346	9.03828	651.007	0.0911918	1	25.7673	10.1341	610.716	34.2417	0.0560681
Q8K2W9	Uncharacterized protein C14orf93 homolog OS=Mus musculus OX=10090 PE=1 SV=1	ASSETGPESGTK	N-Term(TMTpro); S3(Phospho); K12(TMTpro)	Y	0.0052514	0.137188	16	12	24	144.733	154.931	177.504	151.964	216.995	206.222	156.83	237.343	174.214	245.256	291.096	212.993	219.335	223.268	172.302	177.117	216.002	189.036	0.132795	1	24	15	21.6002	0.484771	1	24.9123	15.2174	249.989	0.240959	1	24.4561	15.1119	197.675	29.3608	0.14853
E9Q784	Zinc finger CCCH domain-containing protein 13 OS=Mus musculus OX=10090 GN=Zc3h13 PE=1 SV=1	SKGDSDVSDEEAAPQNK	N-Term(TMTpro); K2(TMTpro); S5(Phospho); K17(TMTpro)	Y	0.0052514	0.137188	16	12	24	74.2976	84.5021	75.4391	61.3379	89.0196	92.9932	96.055	118.88	82.7025	109.537	102.24	134.008	88.5898	117.521	101.749	115.372	97.1006	103.211	0.0359403	1	24	17	11.6979	0.223291	1	27.3829	15.1661	115.296	0.0467479	1	25.6915	16.2137	96.2743	12.5371	0.130223
Q8CF60	Zinc finger protein 263 OS=Mus musculus OX=10090 GN=Zfp263 PE=1 SV=1	LEPMETERSPGPR	N-Term(TMTpro); S9(Phospho)	Y	0.0052514	0.137188	4	12	24	332.658	305.767	285.518	279.406	267.856	301.106	226.201	321.624	250.853	246.702	263.837	256.553	270.562	267.947	282.652	297.097	388.828	265.005	0.0475564	1	24	3	23.4468	0.578152	1	24.5432	3.00007	307.892	0.126304	1	24.2716	3.00041	284.24	33.9526	0.11945
A0A1B0GRU8; Q9R1C7	NA	SGSESDDDDSHSK	N-Term(TMTpro); S3(Phospho); K13(TMTpro)	N	0.0052514	0.137188	20	12	24	332.736	313.232	323.768	200.96	299.069	351.317	307.672	489.645	317.608	444.304	316.749	397.23	406.626	505.792	362.459	367.754	343.735	401.345	0.0623201	1	24	21	48.5682	0.509138	1	23.8369	18.5953	410.359	0.141212	1	23.9185	19.7938	360.08	41.6297	0.115612
Q3UV08; Q5RIM6	NA	GSPHSDLKER	N-Term(TMTpro); S2(Phospho); K8(TMTpro)	N	0.0052514	0.137188	16	12	24	301.155	398.368	431.588	353.665	385.882	487.512	371.899	488.079	436.492	483.034	506.86	509.675	443.893	523.902	470.62	384.708	458.277	402.487	0.0359403	1	24	17	54.6072	0.25253	1	23.8369	16.0255	502.782	0.0517526	1	23.9185	16.5113	435.585	63.1003	0.144863
Q8K019; F8WI22	NA	SGSSPKWTHDK	N-Term(TMTpro); S3(Phospho); S4(Phospho); K6(TMTpro); K11(TMTpro)	N	0.0052514	0.137188	16	12	24	143.051	128.675	151.379	120.328	154.109	171.591	181.369	231.25	123.397	184.117	220.369	156.92	169.501	169.738	168.362	158.102	154.621	159.915	0.0809096	1	24	15	18.1082	0.657373	1	24.0678	14.371	187.503	0.209237	1	24.0339	14.686	163.682	21.1863	0.129435
P62754	40S ribosomal protein S6 OS=Mus musculus OX=10090 GN=Rps6 PE=1 SV=1	LSSLRASTSKSESSQK	N-Term(TMTpro); S9(Phospho); K10(TMTpro); S11(Phospho); K16(TMTpro)	Y	0.00546741	0.13747	16	16	24	67.9012	131.553	155.649	92.2899	41.6671	105.72	110.274	153.92	226.091	144.196	169.145	314.439	134.888	167.085	203.249	102.363	156.095	223.696	0.132795	1	24	19	36.7028	0.550193	1	22.746	15.0812	209.285	0.264228	1	23.373	17.0003	150.698	52.6357	0.34928
Q3UL36	Arginine and glutamate-rich protein 1 OS=Mus musculus OX=10090 GN=Arglu1 PE=1 SV=2	SRSRSTNAAASR	N-Term(TMTpro); S3(Phospho); S5(Phospho)	Y	0.00546741	0.13747	16	16	24	686.879	614.648	619.491	582.122	543.847	641.365	692.872	745.713	738.263	761.16	712.98	864.871	668.849	803.146	681.996	777.001	761.733	769.996	0.0475564	1	24	19	75.9487	0.190615	1	28	14.8968	779.72	0.0517005	1	26	17.2081	701.406	51.2312	0.0730407
E9Q2N1	Bromodomain and WD repeat-containing protein 1 (Fragment) OS=Mus musculus OX=10090 GN=Brwd1 PE=1 SV=1	DRSSPSR	N-Term(TMTpro); S4(Phospho)	Y	0.00546741	0.13747	8	16	24	246.863	263.773	310.421	340.961	318.854	279.415	266.605	276.671	216.312	282.93	269.268	272.833	272.334	257.309	226.291	261.262	203.189	237.38	0.210777	1	24	9	16.3887	0.71229	1	28	14.9857	275.011	0.434823	1	26	11.8327	266.168	7.84411	0.0294705
Q61686	Chromobox protein homolog 5 OS=Mus musculus OX=10090 GN=Cbx5 PE=1 SV=1	RTADSSSSEDEEEYVVEK	N-Term(TMTpro); S6(Phospho); S7(Phospho); S8(Phospho); K18(TMTpro)	Y	0.00546741	0.13747	16	16	24	98.7132	106.837	106.587	86.7974	94.4146	109.879	103.472	123.553	108.175	131.21	118.165	133.425	97.5401	124.842	107.133	115.403	119.404	122.751	0.167981	1	24	17	6.50672	0.539491	1	25.0378	14.944	127.606	0.308216	1	24.5189	16.0009	111.457	7.11342	0.0638221
Q64700	Retinoblastoma-like protein 2 OS=Mus musculus OX=10090 GN=Rbl2 PE=1 SV=3	TDEIYIAGSPLTPR	N-Term(TMTpro); Y5(Phospho); T12(Phospho)	Y	0.00546741	0.13747	20	16	24	82.9696	103.256	114.888	89.1665	107.915	101.056	75.5186	99.1231	71.1219	80.1666	116.056	96.7536	110.639	118.875	110.051	91.121	118.789	108.963	0.132795	1	20	1	9.89072	0.641194	1	20.4948	20.0699	110.739	0.294898	1	20.2474	0.296295	98.5578	11.3357	0.115015
Q61136	Serine/threonine-protein kinase PRP4 homolog OS=Mus musculus OX=10090 GN=Prpf4b PE=1 SV=3	SKSQDQAR	N-Term(TMTpro); S1(Phospho); K2(TMTpro)	Y	0.00546741	0.13747	16	16	24	385.521	388.497	465.622	390.177	379.923	448.358	404.798	500.109	467.266	508.123	510.548	577.029	413.046	549.233	462.275	432.66	481.972	566.774	0.0623201	1	24	17	40.5017	0.408761	1	26.2269	15.1847	532.099	0.118966	1	25.1135	16.1644	461.63	37.0295	0.0802146
Q9JJL3	Solute carrier organic anion transporter family member 1B2 OS=Mus musculus OX=10090 GN=Slco1b2 PE=1 SV=1	KNSASLHVLK	N-Term(TMTpro); K1(TMTpro); S3(Phospho); S5(Phospho); K10(TMTpro)	Y	0.00546741	0.13747	20	16	24	822.497	837.99	1252.59	721.217	640.855	1018.07	782.575	508.397	449.655	1147.7	1284.24	788.635	1110.37	1274.21	1006.53	822.767	1543.12	894.219	0.0809096	1	20	1	179.908	0.391715	1	20.9263	19.349	1175.06	0.141088	1	20.4632	20.2035	918.196	235.032	0.255971
Q3TKT4	Transcription activator BRG1 OS=Mus musculus OX=10090 GN=Smarca4 PE=1 SV=1	AKPVVSDDDSEEEQEEDRSGSGSEED	N-Term(TMTpro); K2(TMTpro); S21(Phospho); S23(Phospho)	Y	0.00546741	0.13747	24	8	24	109.876	102.955	81.118	82.1131	85.0225	97.4065	102.288	95.1996	84.6011	105.208	105.57	113.775	100.952	116.325	85.6377	114.36	120.935	107.418	0.104105	1	24	21	11.5621	0.558903	1	28	15.4552	108.373	0.22367	1	26	18.5506	100.545	2.71406	0.0269936
Q8BU36	Uncharacterized protein OS=Mus musculus OX=10090 GN=Supt3 PE=2 SV=1	SSPDSPENTPPPTPTAPSSGSQHSGR	N-Term(TMTpro); T9(Phospho); T13(Phospho); T15(Phospho)	N	0.00546741	0.13747	24	16	24	27.0557	35.1815	33.7194	24.7462	21.8558	32.3317	25.242	30.7986	24.4951	23.4367	30.5644	22.4471	28.7042	28.9771	24.9258	31.6401	57.709	43.3016	0.0623201	1	20	5	1.56292	0.3948	1	27.5346	3.00007	31.7064	0.115758	1	23.7673	4.26571	30.3349	8.97057	0.295718
Q8CF60	Zinc finger protein 263 OS=Mus musculus OX=10090 GN=Zfp263 PE=1 SV=1	NVESVSPESTHPPVLLPGQAR	N-Term(TMTpro); S4(Phospho); S6(Phospho)	Y	0.00546741	0.13747	24	16	24	64.321	72.4325	69.014	62.8008	55.0096	57.9872	60.193	73.8206	57.7247	46.9909	50.8124	63.5753	64.3503	54.8816	67.5887	71.7297	73.3749	71.4097	0.0809096	1	20	5	2.94343	0.503395	1	25.6848	10.5691	64.0367	0.171097	1	22.8424	7.55502	63.2285	1.4599	0.0230892
Q8CF60	Zinc finger protein 263 OS=Mus musculus OX=10090 GN=Zfp263 PE=1 SV=1	NVESVSPESTHPPVLLPGQAR	N-Term(TMTpro); S6(Phospho); S9(Phospho)	Y	0.00546741	0.13747	24	16	24	52.6797	67.016	67.1626	43.5038	44.2692	56.0326	51.086	59.0565	52.3289	39.4202	46.5991	55.8562	52.1576	52.5915	57.0869	61.7905	76.7637	67.5661	0.0623201	1	24	1	7.87011	0.278397	1	26.5067	10.9449	54.1593	0.0876886	1	25.2533	5.7398	55.8252	8.28203	0.148356
E9Q5K9; E9Q5K9-3	NA	LSSSSSREPYK	N-Term(TMTpro); S4(Phospho); S5(Phospho); K11(TMTpro)	N	0.00546741	0.13747	24	16	24	353.102	499.247	445.937	412.643	288.395	340.117	331.792	302.348	363.744	221.556	365.448	237.583	336.179	447.837	331.324	418.911	419.403	557.833	0.0359403	1	20	5	36.1409	0.189348	1	24.788	3.00005	428.814	0.0407637	1	22.394	4.15441	365.867	88.2242	0.241137
Q61687; A0A0G2JFR8	NA	SASSSSDAEGSSEDNKK	N-Term(TMTpro); S4(Phospho); S5(Phospho); S6(Phospho); K16(TMTpro); K17(TMTpro)	N	0.00546741	0.13747	16	16	24	189.095	187.278	182.843	116.41	154.109	183.108	148.274	212.145	156.456	207.454	192.658	217.233	184.096	272.264	189.328	185.996	186.049	195.428	0.0623201	1	20	19	23.7926	0.308443	1	20.3272	18.0651	214.752	0.0951824	1	20.1636	18.5376	185.927	30.3619	0.1633
Q9R078	5'-AMP-activated protein kinase subunit beta-1 OS=Mus musculus OX=10090 GN=Prkab1 PE=1 SV=2	RDSSGGAK	N-Term(TMTpro); S3(Phospho); K8(TMTpro)	N	0.00547972	0.13747	4	12	24	1675.29	1569.95	1701.86	1574.48	1405.79	1628.21	1452.26	1308.16	1690.99	1163.79	1265.88	1326.58	1582.72	1480.95	1560.25	1352.93	1374.28	1537.78	0.104105	1	24	5	77.4453	0.623923	1	26.366	3.00005	1640.77	0.242542	1	25.183	4.05595	1484.01	106.233	0.0715851
A2AJT5	Arginine/serine-rich protein PNISR OS=Mus musculus OX=10090 GN=Pnisr PE=1 SV=1	SGSISVK	N-Term(TMTpro); S3(Phospho); K7(TMTpro)	Y	0.00547972	0.13747	8	12	24	2256.29	2083.5	1889.19	2561.56	2202.95	2385.83	1867.08	2049.76	1819.34	1931.71	2220.88	1901.11	2050.21	1489.34	1451.71	1870.75	1579.54	1602.51	0.0623201	1	24	9	237.32	0.172829	1	28	14.6334	2023.39	0.0595721	1	26	11.6691	1950.19	74.9599	0.0384373
Q9DCC5	Cbx3 protein OS=Mus musculus OX=10090 GN=Cbx3 PE=1 SV=1	RKSLSDSESDDSK	N-Term(TMTpro); K2(TMTpro); S5(Phospho); S7(Phospho); K13(TMTpro)	Y	0.00547972	0.13747	24	12	24	629.444	482.896	515.917	555.631	524.243	513.682	469.751	520.492	448.147	534.624	542.107	500.031	558.968	537.114	509.456	567.374	549.492	565.964	0.167981	1	24	1	20.5066	0.716845	1	23.2787	22.9999	559.129	0.375313	1	23.6393	0.350954	528.735	29.3033	0.0554215
Q61191	Host cell factor 1 OS=Mus musculus OX=10090 GN=Hcfc1 PE=1 SV=2	YDIPATAATATSPTPNPVPSVPANPPK	N-Term(TMTpro); T14(Phospho); K27(TMTpro)	Y	0.00547972	0.13747	16	12	24	102.797	98.1275	125.301	113.13	125.862	128.504	116.708	136.984	105.643	132.001	140.551	144.581	117.805	115.107	113.002	114.663	116.084	112.969	0.104105	1	24	15	7.02813	0.550867	1	23.4988	14.9155	139.068	0.221284	1	23.7494	14.959	120.092	10.7715	0.0896937
Q923S0	Sterolin 1 (Fragment) OS=Mus musculus OX=10090 GN=Abcg5 PE=4 SV=1	GPHINRGSLSSLEQGSVTGTEAR	N-Term(TMTpro); S10(Phospho); S11(Phospho)	N	0.00547972	0.13747	20	12	24	78.3141	95.6315	95.4188	70.6298	72.3783	93.9311	77.5024	96.885	103.229	87.1924	89.4518	117.585	100.416	111.481	103.483	88.4148	116.951	98.9603	0.0809096	1	24	19	10.7585	0.483464	1	24.665	19.873	103.655	0.165903	1	24.3325	19.4342	94.3399	11.1116	0.117783
Q3TKT4	Transcription activator BRG1 OS=Mus musculus OX=10090 GN=Smarca4 PE=1 SV=1	KIPDPDSDDVSEVDAR	N-Term(TMTpro); K1(TMTpro); S11(Phospho)	Y	0.00547972	0.13747	24	12	24	63.8113	76.5037	79.8715	76.576	77.4189	97.3022	57.6788	73.2706	61.2629	66.8154	71.9557	67.7291	67.0439	81.8143	75.333	81.3978	92.3179	88.1381	0.0475564	1	20	5	6.26827	0.559476	1	20	2.99993	87.0942	0.123098	1	20	3.99996	73.9203	8.99917	0.121742
A0A1D5RLL4	Transformation/transcription domain-associated protein OS=Mus musculus OX=10090 GN=Trrap PE=1 SV=1	GLSVDSAQEVKR	N-Term(TMTpro); S3(Phospho); S6(Phospho); K11(TMTpro)	Y	0.00547972	0.13747	24	12	24	407.411	521.267	287.326	485.216	340.125	438.121	347.788	410.76	387.362	358.132	456.905	436.636	476.974	526.133	412.113	529.879	600.364	495.616	0.0809096	1	24	23	50.903	0.483062	1	28	22.9999	542.074	0.165797	1	26	23.1369	442.944	46.1233	0.104129
E9Q784	Zinc finger CCCH domain-containing protein 13 OS=Mus musculus OX=10090 GN=Zc3h13 PE=1 SV=1	RSKGDSDVSDEEAAPQNK	N-Term(TMTpro); K3(TMTpro); S6(Phospho); S9(Phospho); K18(TMTpro)	Y	0.00547972	0.13747	16	12	24	120.25	143.51	150.569	143.753	141.953	184.47	141.778	188.445	147.381	172.03	193.295	224.383	171.619	171.285	157.861	165.738	176.656	150.285	0.0809096	1	24	17	14.8492	0.445966	1	25.2926	15.1653	196.648	0.155948	1	24.6463	16.1178	163.232	20.0205	0.122651
P97868; P97868-2	NA	SQSQSSPSVSPSR	N-Term(TMTpro); S10(Phospho)	N	0.00547972	0.13747	12	12	24	129.179	118.859	117.454	110.842	103.383	116.542	145.001	169.34	143.564	121.454	126.944	155.347	109.27	133.516	137.587	82.8951	82.4571	116.509	0.0359403	1	20	15	15.2322	0.279524	1	23.3882	11.404	153.231	0.0562643	1	21.6941	13.4243	125.375	20.537	0.163804
P51859	Hepatoma-derived growth factor OS=Mus musculus OX=10090 GN=Hdgf PE=1 SV=2	GSAEGSSDEEGKLVIDEPAK	N-Term(TMTpro); S6(Phospho); K12(TMTpro); K20(TMTpro)	Y	0.00564778	0.139448	24	4	24	363.972	261.218	306.097	318.044	380.087	329.155	321.21	377.208	290.53	407.602	383.527	416.73	381.408	376.448	386.707	432.324	419.422	380.453	0.167981	1	24	17	14.4176	0.216251	1	28	15.939	405.395	0.156755	1	26	16.6086	362.525	6.73402	0.0185753
Q5F2E7	Nuclear fragile X mental retardation-interacting protein 2 OS=Mus musculus OX=10090 GN=Nufip2 PE=1 SV=1	DYEIENQNPLASPTNTLLGSAK	N-Term(TMTpro); S12(Phospho); K22(TMTpro)	Y	0.00569522	0.139448	4	16	24	14.8651	17.302	19.65	8.24674	12.1233	12.9247	6.73586	12.4184	10.9548	9.59315	9.34789	8.95256	8.01933	7.92533	11.2843	8.14458	8.66572	16.3549	0.210777	1	24	5	2.52916	0.280935	1	28	3.00007	17.1074	0.22659	1	26	4.10122	11.4312	2.66243	0.232909
O35930	Platelet glycoprotein Ib alpha chain OS=Mus musculus OX=10090 GN=Gp1ba PE=1 SV=2	RPSALSQGR	N-Term(TMTpro); S3(Phospho); S6(Phospho)	N	0.00569522	0.139448	16	16	24	58.7356	50.7314	55.6524	58.3598	52.6572	49.9768	69.1818	73.1858	70.9991	87.5896	77.8374	73.8447	54.4893	65.601	70.0982	87.6263	79.7195	72.1693	0.262412	1	24	19	10.6838	0.331701	1	28	14.6012	79.9458	0.299544	1	26	17.0708	66.9219	4.51244	0.0674285
Q924H7	WW domain-containing adapter protein with coiled-coil OS=Mus musculus OX=10090 GN=Wac PE=1 SV=2	KESAPGDK	N-Term(TMTpro); K1(TMTpro); S3(Phospho); K8(TMTpro)	Y	0.00569522	0.139448	24	8	24	158.196	209.135	79.6911	141.211	86.1569	93.4509	126.812	143.929	151.434	125.926	123.655	162.801	158.562	159.685	136.793	168.509	230.643	208.485	0.262412	1	24	23	25.4769	0.511851	1	28	11.8148	142.164	0.403964	1	26	4.94377	148.776	22.7235	0.152736
Q99LI5	Zinc finger protein 281 OS=Mus musculus OX=10090 GN=Znf281 PE=1 SV=1	DVLLSSGSR	N-Term(TMTpro); S5(Phospho)	Y	0.00569522	0.139448	24	16	24	67.9325	53.5601	40.5711	64.0407	34.1897	52.1727	46.9311	46.7549	51.3084	34.2879	36.3376	50.5502	47.6345	46.3158	42.3042	57.1491	79.2659	74.4102	0.0809096	1	20	5	4.16576	0.592926	1	25.8182	3.00006	53.7382	0.193674	1	22.9091	4.19465	50.9377	13.7886	0.270696
Q6A085	Zinc finger protein 629 OS=Mus musculus OX=10090 GN=Znf629 PE=2 SV=2	ASTPEDTPSESATLSTNQEDEGEASTPPK	N-Term(TMTpro); T3(Phospho); K29(TMTpro)	N	0.00569522	0.139448	8	8	24	6.19823	9.32991	10.0441	9.38294	10.3688	10.8829	9.3489	7.62135	7.64322	5.06471	6.92793	6.18869	7.20037	7.54613	9.89833	5.7169	10.403	7.26885	0.104105	1	20	7	1.49421	0.712347	1	20.3272	7.01001	9.74891	0.267087	1	20.1636	7.00543	8.10569	1.33726	0.164978
Q69ZA1; Q69ZA1-2	NA	DGTRSGSEASKAR	N-Term(TMTpro); S5(Phospho); S7(Phospho); S10(Phospho); K11(TMTpro)	N	0.00569522	0.139448	16	16	24	54.3083	59.7697	69.8986	48.4613	47.4728	68.4672	63.1986	70.6801	51.845	78.6519	74.679	70.8028	56.8245	71.3361	66.2288	65.153	62.9652	72.0655	0.210777	1	24	19	6.61187	0.680597	1	21.4687	15.1787	74.7431	0.422004	1	22.7343	17.0358	64.2121	6.8822	0.107179
Q9EP71	Ankycorbin OS=Mus musculus OX=10090 GN=Rai14 PE=1 SV=1	SITSTPLSGK	N-Term(TMTpro); S1(Phospho); K10(TMTpro)	Y	0.00570804	0.139448	4	12	24	114.88	107.813	134.626	97.1515	85.5987	119.918	82.1454	96.4509	81.5422	68.5178	105.47	70.9529	74.7944	116.906	79.2627	81.2493	104.678	131.093	0.0475564	1	24	5	16.5937	0.42736	1	25.2926	3.00007	119.281	0.0995042	1	24.6463	4.02903	97.7436	19.0736	0.195139
E9Q4N7	AT-rich interactive domain-containing protein 1B OS=Mus musculus OX=10090 GN=Arid1b PE=1 SV=1	TPSSPKSSSSSTTGEK	N-Term(TMTpro); S4(Phospho); K6(TMTpro); S7(Phospho); K16(TMTpro)	Y	0.00570804	0.139448	24	12	24	32.89	41.8491	42.4921	30.6825	35.0421	36.2963	28.8103	34.6745	23.5191	28.8835	39.3929	45.1818	37.5076	36.7975	33.1629	39.6229	47.158	41.5387	0.0809096	1	24	1	4.32397	0.50093	1	24.9123	16.1043	38.2302	0.170458	1	24.4561	20.6423	36.4628	6.05742	0.166126
E9Q2N1	Bromodomain and WD repeat-containing protein 1 (Fragment) OS=Mus musculus OX=10090 GN=Brwd1 PE=1 SV=1	TSAGVSSGFTSGDSSVSAGSLER	N-Term(TMTpro); S14(Phospho)	Y	0.00570804	0.139448	4	12	24	61.2038	75.4083	82.1428	72.3699	73.3315	58.9308	57.2068	71.9729	53.5165	51.8845	53.4717	58.2995	67.5784	74.6462	58.0137	70.6316	67.2863	56.5919	0.132795	1	24	3	5.541	0.65567	1	24.0678	3.00007	73.0411	0.299611	1	24.0339	3.00004	64.7023	6.7211	0.103877
G5E870	E3 ubiquitin-protein ligase TRIP12 OS=Mus musculus OX=10090 GN=Trip12 PE=1 SV=1	TDEAPQGAAASSSVAGAVGMTTSGESESDDSEMGR	N-Term(TMTpro); M20(Oxidation); S28(Phospho); M33(Oxidation)	Y	0.00570804	0.139448	16	12	24	33.8106	42.2923	37.7185	35.2105	44.4488	49.7056	41.177	59.6015	39.7719	51.9308	54.7999	52.4951	41.7136	50.865	44.8996	37.2664	50.8873	43.4668	0.0623201	1	24	17	4.99851	0.513923	1	24.788	14.9294	53.0798	0.14224	1	24.394	15.9856	45.0386	6.15813	0.13673
Q99L43	Phosphatidate cytidylyltransferase 2 OS=Mus musculus OX=10090 GN=Cds2 PE=1 SV=1	EDAPPEDKESESEAKLDGETASDSESR	N-Term(TMTpro); K8(TMTpro); S12(Phospho); K15(TMTpro); S22(Phospho)	Y	0.00570804	0.139448	16	12	24	184.107	101.38	154.707	162.764	161.685	193.459	210.364	224.442	162.678	250.981	234.218	187.341	183.272	196.433	189.403	181.448	152.274	215.423	0.0475564	1	24	15	24.2633	0.320397	1	25.2926	14.8339	224.277	0.0789887	1	24.6463	14.9294	185.183	29.3331	0.1584
Q9CVI2	Protein FAM133B OS=Mus musculus OX=10090 GN=Fam133b PE=1 SV=3	MYEDKPLSSESLSESDCGEVQAK	N-Term(TMTpro); M1(Oxidation); K5(TMTpro); S9(Phospho); S11(Phospho); S13(Phospho); C17(Carbamidomethyl); K23(TMTpro)	Y	0.00570804	0.139448	16	12	24	38.3936	36.3882	33.5233	39.6858	47.7709	45.4502	49.7074	51.4627	34.4599	55.2191	58.4707	48.4242	37.9878	48.5064	48.2835	50.4729	45.7934	54.6246	0.104105	1	24	17	3.15682	0.585655	1	28	14.987	54.0382	0.231525	1	26	16.1666	45.5831	3.70508	0.0812817
G3UWX1	Replication factor C subunit 1 OS=Mus musculus OX=10090 GN=Rfc1 PE=1 SV=2	TYSPAK	N-Term(TMTpro); S3(Phospho); K6(TMTpro)	Y	0.00570804	0.139448	16	12	24	375.221	388.258	341.438	425.695	414.031	460.845	386.741	470.602	396.579	443.01	509.872	457.034	413.739	434.622	408.951	430.19	435.249	425.62	0.262412	1	24	17	14.56	0.612829	1	27.688	15.0146	469.973	0.454703	1	25.844	16.1604	421.706	26.3057	0.0623793
Q64700	Retinoblastoma-like protein 2 OS=Mus musculus OX=10090 GN=Rbl2 PE=1 SV=3	YVQENSPCVTPVSTAAHSLSR	N-Term(TMTpro); S6(Phospho); C8(Carbamidomethyl)	Y	0.00570804	0.139448	24	12	24	46.9502	50.762	61.9513	57.0081	62.2677	65.3565	40.972	51.0518	45.8235	48.87	55.7191	54.4488	55.8681	70.6736	60.5614	57.2729	69.5936	68.141	0.132795	1	24	1	4.40682	0.666744	1	25.2926	22.9999	65.3127	0.303189	1	24.6463	24.0427	56.9969	5.53744	0.0971532
Q9EPQ8	Transcription factor 20 OS=Mus musculus OX=10090 GN=Tcf20 PE=1 SV=3	TEPSKSPGSLR	N-Term(TMTpro); K5(TMTpro); S6(Phospho)	Y	0.00570804	0.139448	24	12	24	170.586	171.801	185.383	169.005	185.352	206.47	156.104	150.915	166.743	161.849	189.142	224.601	191.795	191.927	170.731	178.271	255.192	208.922	0.104105	1	24	23	7.03686	0.888539	1	28	16.1728	193.554	0.312704	1	26	19.9671	185.273	0.728444	0.00393173
Q8C7V3	U3 small nucleolar RNA-associated protein 15 homolog OS=Mus musculus OX=10090 GN=Utp15 PE=1 SV=1	TESPTQPSDTDKNS	N-Term(TMTpro); S8(Phospho); K12(TMTpro)	Y	0.00570804	0.139448	16	12	24	277.443	248.125	289.674	269.768	286.7	316.833	263.526	325.12	257.087	320.293	343.398	343.743	295.183	311.223	299.4	290.294	255.954	304.618	0.0809096	1	24	17	17.9713	0.568381	1	22.0399	15.3558	336.246	0.187601	1	23.02	16.1722	295.08	26.1567	0.0886426
Q8K0L9	Zinc finger and BTB domain-containing protein 20 OS=Mus musculus OX=10090 GN=Zbtb20 PE=1 SV=1	YLSTTPETTHCR	N-Term(TMTpro); S3(Phospho); C11(Carbamidomethyl)	Y	0.00570804	0.139448	8	12	24	108.05	128.387	99.0081	122.667	149.942	159.916	91.5715	126.922	102.391	105.76	109.731	123.364	102.923	85.2309	83.73	113.367	128.076	97.3613	0.167981	1	24	7	10.1331	0.444457	1	20.9263	14.6375	113.308	0.268389	1	22.4632	11.1321	113.449	3.52377	0.0310604
Q3TC46	Protein PAT1 homolog 1 OS=Mus musculus OX=10090 GN=Patl1 PE=1 SV=2	AVPIGTPPK	N-Term(TMTpro); T6(Phospho); K9(TMTpro)	N	0.00589333	0.14167	24	4	24	69.7546	79.4014	73.2808	73.4137	68.0071	77.5539	102.464	108.996	76.4322	112.019	110.643	102.9	77.6472	87.3338	112.751	114.634	121.441	86.2917	0.0809096	1	24	19	19.9708	0.308886	1	28	14.8514	108.552	0.117192	1	26	17.187	91.5508	8.60384	0.0939788
Q9CQV4	Reticulophagy regulator 3 OS=Mus musculus OX=10090 GN=Retreg3 PE=1 SV=1	GQTPLTEGSEDLDGHSDPEESFAR	N-Term(TMTpro); S16(Phospho)	N	0.00589333	0.14167	4	4	24	199.622	223.237	158.451	138.682	144.757	162.293	174.544	152.531	153.417	171.306	151.599	184.402	173.587	211.593	185.729	184.912	197.328	178.814	0.0475564	1	20	1	21.7326	0.293904	1	20.5797	1.53126	188.592	0.0736637	1	20.2899	1.26209	172.258	18.6614	0.108334
Q8BJU0	Small glutamine-rich tetratricopeptide repeat-containing protein alpha OS=Mus musculus OX=10090 GN=Sgta PE=1 SV=2	SRTPSASHEEQQE	N-Term(TMTpro); S5(Phospho)	Y	0.00589333	0.14167	4	4	24	161.048	222.675	168.45	117.626	89.1694	144.755	148.811	159.573	157.713	124.894	126.311	196.06	145.986	215.19	159.725	158.811	210.17	218.527	0.397664	1	24	21	11.8997	0.613868	1	25.2926	11.625	156.54	0.588343	1	24.6463	16.4467	162.804	15.4202	0.0947161
D3Z5I1	Zinc finger CCCH-type antiviral protein 1 OS=Mus musculus OX=10090 GN=Zc3hav1 PE=1 SV=1	TSAAGFPLVAAQR	N-Term(TMTpro); S2(Phospho)	Y	0.00589333	0.14167	16	20	24	122.563	119.17	160.255	154.136	131.015	161.373	135.034	153.801	108.032	186.395	193.849	168.791	164.999	161.939	183.68	164.44	107.272	158.313	0.0359403	1	24	17	16.1121	0.569157	1	21.194	16.1301	185.529	0.100018	1	22.597	16.602	152.701	22.8444	0.149602
P97457	Myosin regulatory light chain 2, skeletal muscle isoform OS=Mus musculus OX=10090 GN=Mylpf PE=1 SV=3	AGAEGSSNVFSMFDQTQIQEFK	N-Term(TMTpro); S7(Phospho); K22(TMTpro)	Y	0.0059124	0.14167	20	12	24	16.9256	26.2766	13.2451	7.45909	10.7706	24.2634	107.584	131.177	19.7623	172.624	13.251	150.261	178.617	127.761	24.9148	28.7316	44.5139	22.7332	0.0475564	1	24	19	28.5861	0.266604	1	22.2371	16.6477	115.041	0.0680572	1	23.1186	17.8049	62.978	70.1661	1.11414
Q61122	NGFI-A-binding protein 1 OS=Mus musculus OX=10090 GN=Nab1 PE=1 SV=2	AKSEELAGLGSQQAEK	N-Term(TMTpro); K2(TMTpro); S3(Phospho); K16(TMTpro)	Y	0.0059124	0.14167	16	12	24	24.7158	38.591	23.3268	30.0604	27.9596	26.9148	28.3218	42.4149	33.4342	38.7268	59.3755	49.3281	33.3271	40.1559	35.1697	27.648	47.7192	41.4098	0.0359403	1	24	17	5.31864	0.454207	1	23.9518	15.0742	49.1503	0.0835006	1	23.9759	16.0361	36.0383	6.81535	0.189114
Q9JJ48	Zinc finger CCCH domain-containing protein 8 OS=Mus musculus OX=10090 GN=Zc3h8 PE=1 SV=2	HLGNAATSPK	N-Term(TMTpro); T7(Phospho); K10(TMTpro)	N	0.0059124	0.14167	24	12	24	48.0117	74.1533	89.8843	54.0292	60.1797	84.8444	48.9882	55.1243	41.4391	64.9474	75.9016	55.2786	70.7387	89.9498	77.4769	65.7444	109.833	76.4268	0.0623201	1	24	23	13.3464	0.442048	1	23.7232	22.9999	84.2271	0.126497	1	23.8616	23.0007	68.981	13.6168	0.1974
Q3THA6	MCG17902, isoform CRA_a OS=Mus musculus OX=10090 GN=Srsf7 PE=2 SV=1	SRSVSLR	N-Term(TMTpro); S3(Phospho)	Y	0.00592303	0.14167	24	8	24	312.659	139.311	246.774	231.625	238.863	260.651	263.536	308.526	257.277	251.898	270.929	267.858	266.736	312.001	281.07	268.081	403.093	343.537	0.210777	1	24	21	20.6599	0.817851	1	28	11.34	276.856	0.47544	1	26	16.64	274.697	20.433	0.0743838
Q0VBL3	RNA-binding protein 15 OS=Mus musculus OX=10090 GN=Rbm15 PE=1 SV=1	SLSPGGAALGYR	N-Term(TMTpro); S1(Phospho); S3(Phospho)	Y	0.00592303	0.14167	24	16	24	280.008	276.025	275.226	251.675	220.417	253.617	261.854	274.242	277.382	213.388	244.446	250.541	260.747	225.961	255.444	262.498	356.376	306.482	0.167981	1	20	5	5.04104	0.782512	1	27.2329	10.8866	271.2	0.398173	1	23.6164	7.67251	263.709	9.62815	0.0365104
P23881	Transcription elongation factor A protein 3 OS=Mus musculus OX=10090 GN=Tcea3 PE=1 SV=3	DSVDSRSSTTSSPK	N-Term(TMTpro); S5(Phospho); S7(Phospho); K14(TMTpro)	Y	0.00592303	0.14167	24	8	24	85.5992	91.2684	50.9467	69.2652	64.5909	68.7344	67.0551	105.029	88.8833	70.7763	92.1799	106.611	95.127	92.5956	81.4961	95.3059	161.659	102.791	0.324227	1	24	21	12.5912	0.650343	1	28	22.9999	118.772	0.539074	1	26	22.0535	88.582	5.10262	0.0576034
Q6P542	ATP-binding cassette sub-family F member 1 OS=Mus musculus OX=10090 GN=Abcf1 PE=1 SV=1	DVDDDSDERVLMER	N-Term(TMTpro); S6(Phospho); M12(Oxidation)	Y	0.00593636	0.14167	8	12	24	347.626	458.193	439.108	452.813	419.844	469.926	336.294	425.793	367.791	352.571	404.987	387.51	353.326	344.407	335.217	327.792	411.691	374.634	0.0623201	1	24	7	35.6408	0.343682	1	25.5527	5.20018	426.812	0.10374	1	24.7763	6.13431	389.64	38.9464	0.0999548
Q9JIH2	Nuclear pore complex protein Nup50 OS=Mus musculus OX=10090 GN=Nup50 PE=1 SV=3	ATAGMEPPSLFGSTK	N-Term(TMTpro); M5(Oxidation); S13(Phospho); K15(TMTpro)	Y	0.00593636	0.14167	24	12	24	180.769	191.432	245.719	207.344	201.274	227.905	193.161	198.195	177.029	217.379	208.698	211.388	232.286	210.842	208.571	231.532	256.927	238.357	0.0623201	1	24	23	12.5027	0.46963	1	28	23	240.943	0.132619	1	26	23.1369	214.239	14.7035	0.0686313
E9Q4Y5	Protein polybromo-1 OS=Mus musculus OX=10090 GN=Pbrm1 PE=1 SV=1	RDDIEDGDSMISSATSDTGSAK	N-Term(TMTpro); S16(Phospho); K22(TMTpro)	Y	0.00593636	0.14167	24	12	24	220.532	230.351	250.651	225.387	222.271	267.629	178.783	210.669	197.181	216.995	237.887	222.111	227.029	209.454	229.675	224.438	313.964	277.208	0.0359403	1	24	1	9.29869	0.519745	1	25.8182	22.9999	268.869	0.0930313	1	24.9091	24.0685	232.132	24.2315	0.104387
Q9CT10	Ran-binding protein 3 OS=Mus musculus OX=10090 GN=Ranbp3 PE=1 SV=2	TSSLTHSEEK	N-Term(TMTpro); S3(Phospho); K10(TMTpro)	Y	0.00593636	0.14167	16	12	24	720.903	806.313	768.204	960.958	755.278	769.867	925.827	1109.11	859.582	1013.47	1053.25	982.671	740.967	932.977	783.351	954.903	889.484	922.173	0.132795	1	24	15	65.2593	0.632805	1	20	14.1995	1023.43	0.292146	1	22	14.6847	892.046	77.6007	0.0869918
Q8BTI8	Serine/arginine repetitive matrix protein 2 OS=Mus musculus OX=10090 GN=Srrm2 PE=1 SV=3	REISSSPTSKNR	N-Term(TMTpro); S5(Phospho); S6(Phospho); S9(Phospho); K10(TMTpro)	Y	0.00593636	0.14167	16	12	24	55.7525	62.2542	55.0795	79.2727	69.1179	65.5321	66.2258	71.0575	51.4167	85.0912	83.4875	79.5947	80.9367	57.6965	69.7326	67.6513	84.4703	64.2366	0.167981	1	24	17	3.45157	0.891156	1	28	15.2877	82.8397	0.433993	1	26	16.3062	69.03	5.6309	0.0815718
Q60979	SnoN protein OS=Mus musculus OX=10090 GN=Skil PE=1 SV=1	RDSEDSSPLLVR	N-Term(TMTpro); S3(Phospho); S6(Phospho)	N	0.00593636	0.14167	24	12	24	118.553	109.14	119.607	104.553	102.875	133.236	101.716	105.55	80.484	96.5274	123.582	82.341	123.574	127.177	107.172	121.435	130.311	126.167	0.0623201	1	24	1	13.124	0.363211	1	23.2787	22.9999	126.846	0.108383	1	23.6393	0.350946	111.688	13.0779	0.117093
F8WJD4	Symplekin OS=Mus musculus OX=10090 GN=Sympk PE=1 SV=1	RLSVQGQAISVVGSQSTMSPLEEEVPQAK	N-Term(TMTpro); S3(Phospho); S10(Phospho); M18(Oxidation); K29(TMTpro)	Y	0.00593636	0.14167	24	12	24	37.5877	44.8167	39.0311	40.6533	31.719	44.7047	30.45	29.0851	35.6325	28.8554	42.934	43.5645	47.1291	43.478	32.6101	40.6913	52.16	60.5401	0.104105	1	24	1	5.29145	0.389853	1	26.5067	22.9999	50.7328	0.170636	1	25.2533	24.109	40.6426	6.52982	0.160664
A0A0R4IZZ6	Formin-binding protein 4 OS=Mus musculus OX=10090 GN=Fnbp4 PE=1 SV=1	ALEEGDGSVSGSSPR	N-Term(TMTpro); S8(Phospho); S10(Phospho)	Y	0.00613889	0.145174	24	20	24	38.3545	45.8799	32.3951	30.7691	40.3018	37.2016	31.4839	35.0177	28.9784	30.2445	37.5376	33.4102	27.4315	27.3085	28.8136	37.9982	55.6906	34.7051	0.324227	1	24	5	5.04033	0.824446	1	24.5432	14.5946	33.8278	0.619981	1	24.2716	9.74486	35.2207	3.18503	0.0904304
A2A6A1	G patch domain-containing protein 8 OS=Mus musculus OX=10090 GN=Gpatch8 PE=1 SV=1	KCEESGLERGEEQEHSEPEEGSPR	N-Term(TMTpro); K1(TMTpro); C2(Carbamidomethyl); S16(Phospho)	Y	0.00613889	0.145174	16	20	24	381.613	459.039	400.79	368.391	393.654	396.474	361.096	300.956	392.353	483.54	450.586	489.473	408.831	489.877	385.52	413.571	734.702	423.422	0.104105	1	24	23	17.2702	0.800786	1	28	15.6912	477.61	0.29049	1	26	19.7435	429.831	33.7766	0.0785812
Q9DBS5	Kinesin light chain 4 OS=Mus musculus OX=10090 GN=Klc4 PE=1 SV=1	GLSASTVDLSSSS	N-Term(TMTpro); S5(Phospho)	N	0.00613889	0.145174	16	20	24	170.304	220.905	195.757	177.142	185.724	232.45	163.98	193.77	196.145	240.027	251.138	222.373	213.676	234.735	235.22	194.375	213.753	207.37	0.0809096	1	20	19	23.6735	0.361681	1	20.5797	16.3401	241.195	0.132605	1	20.2899	17.6927	208.699	23.4989	0.112597
Q9JIH2	Nuclear pore complex protein Nup50 OS=Mus musculus OX=10090 GN=Nup50 PE=1 SV=3	ASESPAGGGSSECRDGEEEENDEPPK	N-Term(TMTpro); S4(Phospho); C13(Carbamidomethyl); K26(TMTpro)	Y	0.00613889	0.145174	24	4	24	173.964	159.633	187.338	198.45	180.77	181.943	188.208	240.282	177.885	221.752	229.203	199.45	216.365	213.808	197.062	214.703	274.662	236.098	0.262412	1	24	17	9.97978	0.378171	1	28	15.3735	216.957	0.328498	1	26	16.346	205.233	2.45564	0.0119651
P09405	Nucleolin OS=Mus musculus OX=10090 GN=Ncl PE=1 SV=2	SVSLYYTGEK	N-Term(TMTpro); S3(Phospho); K10(TMTpro)	Y	0.00613889	0.145174	16	20	24	76.3052	77.4891	74.63	80.2268	80.7318	87.5095	68.0339	73.01	68.8286	101.295	110.151	103.287	82.6497	94.5967	86.1175	87.4415	117.475	111.21	0.104105	1	24	23	2.33004	0.369264	1	28	15.5094	105.453	0.16371	1	26	19.6591	87.847	4.33108	0.0493026
E9PUK6	Serine/arginine repetitive matrix protein 1 OS=Mus musculus OX=10090 GN=Srrm1 PE=1 SV=1	SPSHTRPR	N-Term(TMTpro); S3(Phospho)	Y	0.00613889	0.145174	24	4	24	452.604	388.345	324.87	392.408	349.873	355.586	482.218	512.008	433.008	506.667	495.393	543.94	401.242	530.562	431.587	518.781	696.982	533.577	0.210777	1	24	19	75.6943	0.394628	1	28	14.6646	515.775	0.290024	1	26	17.1002	464.017	3.13426	0.00675463
Q9ESC8	AF4/FMR2 family member 4 OS=Mus musculus OX=10090 GN=Aff4 PE=1 SV=1	TVSQSSSLK	N-Term(TMTpro); S6(Phospho); K9(TMTpro)	Y	0.00615084	0.145174	24	8	24	94.9462	120.349	71.8213	81.0293	56.7283	77.5848	85.7356	118.972	93.8763	98.3367	100.789	113.685	93.3491	117.411	83.5684	114.801	150.418	122.485	0.324227	1	24	21	15.2225	0.586797	1	28	14.0662	104.391	0.505963	1	26	17.9058	99.9467	5.43116	0.0543406
Q9D4H9-2	Isoform 2 of PHD finger protein 14 OS=Mus musculus OX=10090 GN=Phf14	NSADDEELTNDSLTLSQSK	N-Term(TMTpro); S12(Phospho); K19(TMTpro)	Y	0.00615084	0.145174	8	16	24	111.983	128.379	109.424	232.478	162.774	127.876	85.0076	126.704	120.125	90.9785	133.208	111.299	119.315	126.659	110.145	76.6141	104.298	106.024	0.703462	1	24	9	11.7084	0.906372	1	25.8182	7.12521	150.213	0.924547	1	24.9091	8.10761	121.04	19.5032	0.161131
Q9CQV4	Reticulophagy regulator 3 OS=Mus musculus OX=10090 GN=Retreg3 PE=1 SV=1	RAMSGSWER	N-Term(TMTpro); S4(Phospho)	N	0.00616468	0.145174	24	12	24	243.994	244.716	227.427	248.39	247.123	259.71	240.547	219.035	215.576	251.249	269.578	246.813	261.257	282.929	236.39	272.736	301.248	262.302	0.167981	1	24	23	9.32691	0.36433	1	28	22.9999	277.358	0.23217	1	26	23.1369	252.523	12.1003	0.0479178
Q3TZR8	Uncharacterized protein OS=Mus musculus OX=10090 GN=Zhx2 PE=2 SV=1	VANTPLTPASDR	N-Term(TMTpro); T7(Phospho)	Y	0.00616468	0.145174	24	12	24	248.968	244.094	221.846	251.643	246.128	260.416	216.449	226.792	207.694	268.321	291.774	229.733	274.88	271.369	239.132	254.071	299.032	305.12	0.0809096	1	24	23	12.2349	0.456907	1	28	22.9999	283.542	0.158878	1	26	23.1369	254.21	15.4019	0.0605871
Q9CQS8	Protein transport protein Sec61 subunit beta OS=Mus musculus OX=10090 GN=Sec61b PE=1 SV=3	MPGPTPSGTNVGSSGRSPSK	N-Term(Prot)(Met-loss); N-Term(TMTpro); S17(Phospho); K20(TMTpro)	N	0.00618114	0.145212	12	4	24	844.238	666.116	692.939	825.801	811.409	861.546	738.656	785.207	897.848	398.424	461.013	693.658	647.157	585.68	721.678	743.394	337.603	699.991	0.0475564	1	20	9	117.601	0.463465	1	22.9561	8.16627	855.903	0.106123	1	21.4781	8.6528	692.696	97.3237	0.1405
Q78PY7	Staphylococcal nuclease domain-containing protein 1 OS=Mus musculus OX=10090 GN=Snd1 PE=1 SV=1	ANNPEQNRLSECEEQAK	N-Term(TMTpro); S10(Phospho); C12(Carbamidomethyl); K17(TMTpro)	Y	0.00618114	0.145212	16	20	24	424.988	513.967	564.921	513.369	465.38	507.972	434.569	528.054	384.993	553.584	577.41	609.632	625.639	644.39	518.867	468.396	591.79	528.406	0.0475564	1	24	19	62.3697	0.349688	1	20.6653	17.7811	604.222	0.0847551	1	22.3326	18.4479	525.561	75.6491	0.14394
Q3UKU1	RNA polymerase II elongation factor ELL2 OS=Mus musculus OX=10090 GN=Ell2 PE=1 SV=2	EGCTASMEPSSALELPDYLIK	N-Term(TMTpro); C3(Carbamidomethyl); M7(Oxidation); S10(Phospho); K21(TMTpro)	Y	0.00632676	0.148101	20	16	24	43.2486	48.7393	42.5128	36.2788	44.6518	56.3364	38.6431	42.703	39.278	47.9197	43.9946	43.047	50.6219	70.9549	44.8065	52.7374	47.8897	49.9701	0.0809096	1	24	23	3.90927	0.773599	1	23.0626	20.0824	52.8927	0.236041	1	23.5313	21.5207	46.8431	4.85261	0.103593
P70255-4; A0A1Y7VK55	NA	RHKSGSMEEDVDTSPGGDYYTSPNSPTSSSR	N-Term(TMTpro); K3(TMTpro); S4(Phospho); S6(Phospho); M7(Oxidation)	N	0.00632676	0.148101	24	8	24	9.34653	16.2301	17.1159	9.58915	7.01419	10.4603	11.5926	11.0666	9.39287	11.3211	11.3088	15.734	12.9412	17.4064	14.5775	14.3908	16.6447	12.6686	0.0475564	1	24	21	2.31627	0.239687	1	21.3763	21.1418	14.837	0.0623991	1	22.6882	21.1457	12.6023	3.00615	0.238539
B1AQJ2	Ubiquitin carboxyl-terminal hydrolase 36 OS=Mus musculus OX=10090 GN=Usp36 PE=1 SV=1	CSEGEGATAPK	N-Term(TMTpro); C1(Carbamidomethyl); S2(Phospho); K11(TMTpro)	Y	0.00638445	0.149095	12	20	24	123.493	123.116	133.981	149.16	108.026	133.723	236.936	247.149	159.209	210.821	188.419	199.093	125.364	164.423	190.884	218.294	139.62	179.745	0.0809096	1	24	17	37.8834	0.49421	1	25.1646	11.9362	218.237	0.168711	1	24.5823	14.5362	167.689	31.0053	0.184898
Q99PP2	Zinc finger protein 318 OS=Mus musculus OX=10090 GN=Znf318 PE=1 SV=3	ANSLPSTPAVK	N-Term(TMTpro); S3(Phospho); K11(TMTpro)	Y	0.00638445	0.149095	8	4	24	123.304	98.4635	94.2936	101.53	117.225	114.938	82.3903	85.0725	95.1166	88.4302	92.1165	90.4041	107.895	97.2963	99.3418	90.8573	94.75	113.767	0.324227	1	24	3	8.55083	0.654445	1	20	2.48309	100.577	0.541141	1	22	2.7407	98.6015	8.09021	0.0820496
E9Q3G8	Nucleoporin 153 OS=Mus musculus OX=10090 GN=Nup153 PE=1 SV=1	VQMTSLGSTGSPVFTFSSPIVK	N-Term(TMTpro); T9(Phospho); K22(TMTpro)	Y	0.00639301	0.149117	24	12	24	13.9811	14.4127	12.4587	20.873	14.9803	17.579	13.0265	14.0873	12.3907	14.2955	18.4853	20.751	18.7366	17.8456	14.2024	22.3587	23.8208	25.2213	0.210777	1	24	23	1.12455	0.520113	1	28	22.9999	23.3395	0.351978	1	26	23.1369	17.2883	1.41425	0.0818042
G3X9H7	Metastasis suppressor 1, isoform CRA_e OS=Mus musculus OX=10090 GN=Mtss1 PE=1 SV=1	SSGSHSHSPSSHYRYR	N-Term(TMTpro); S11(Phospho); Y13(Phospho)	Y	0.00642967	0.149731	8	12	24	72.2238	89.4591	77.0858	71.8012	86.8106	115.272	60.8328	104.67	69.9445	53.2216	67.7983	65.9362	53.5266	58.5721	65.011	57.429	53.2	80.2692	0.0359403	1	24	7	13.4437	0.286968	1	23.9518	7.05741	88.5455	0.0574915	1	23.9759	7.02874	72.3925	16.1585	0.223207
A0A0R4IZZ6	Formin-binding protein 4 OS=Mus musculus OX=10090 GN=Fnbp4 PE=1 SV=1	ELDEEDNSSSSEEDRESTAQK	N-Term(TMTpro); S9(Phospho); S10(Phospho); S11(Phospho); K21(TMTpro)	Y	0.00644989	0.149731	16	16	24	60.4374	57.0522	54.6499	53.4599	49.2805	56.4208	64.4766	60.2525	58.7673	83.5847	70.6299	70.0076	56.0061	71.8411	54.644	76.226	66.8535	76.4906	0.132795	1	24	19	8.9668	0.47207	1	28	14.9889	74.741	0.23631	1	26	17.2508	63.2565	3.08347	0.0487454
Q8BHL3	TBC1 domain family member 10B OS=Mus musculus OX=10090 GN=Tbc1d10b PE=1 SV=2	AVGGAPSPPPPVR	N-Term(TMTpro); S7(Phospho)	N	0.00644989	0.149731	8	20	24	10.3304	10.0102	10.659	13.6104	13.4184	12.1508	10.7512	12.5282	13.4447	11.619	12.3276	11.5382	12.3574	9.25658	12.3279	7.98395	10.2934	10.4879	0.0475564	1	24	11	1.43331	0.25092	1	25.8182	8.07568	12.6891	0.0647769	1	24.9091	9.604	11.3509	1.67562	0.14762
Q9D2D7	Zinc finger protein 687 OS=Mus musculus OX=10090 GN=Znf687 PE=1 SV=1	LSPVTPTPEGPK	N-Term(TMTpro); S2(Phospho); K12(TMTpro)	Y	0.00644989	0.149731	24	12	24	42.3752	30.6765	49.539	40.8605	46.8889	42.3119	38.6211	48.0361	36.7786	44.8082	43.845	44.1823	42.5274	47.4801	52.1997	52.9238	53.5245	52.624	0.0475564	1	24	23	3.75534	0.47814	1	28	22.9999	52.9377	0.108774	1	26	23.1369	45.1734	2.45321	0.0543064
Q6PAL7	AT-hook DNA-binding motif-containing protein 1 OS=Mus musculus OX=10090 GN=Ahdc1 PE=1 SV=1	GPAAATAGYGCPLLSDLTLSPVPR	N-Term(TMTpro); C11(Carbamidomethyl); S20(Phospho)	Y	0.00661434	0.152464	24	16	24	20.7822	25.041	27.0642	17.428	23.7187	24.9886	13.4117	18.6296	24.8885	15.2055	16.0159	25.7012	18.2464	21.9457	18.965	25.744	27.1157	25.6727	0.0359403	1	20	5	3.12133	0.517312	1	24.5432	3.00007	24.4295	0.092683	1	22.2716	4.14515	21.4557	4.02553	0.18762
Q9ERU9	E3 SUMO-protein ligase RanBP2 OS=Mus musculus OX=10090 GN=Ranbp2 PE=1 SV=2	LFPGSPAIYK	N-Term(TMTpro); S5(Phospho); K10(TMTpro)	Y	0.00661434	0.152464	24	8	24	19.5371	19.2087	15.1977	17.182	14.0906	17.4997	18.5844	18.2506	15.2106	23.2738	22.2638	18.762	20.5771	21.4261	20.7514	15.8149	25.1916	24.5772	0.0359403	1	24	21	3.00097	0.323392	1	25.953	16.6281	21.7375	0.0633999	1	24.9765	18.9284	19.2919	2.40981	0.124913
D3Z030	F-actin-uncapping protein LRRC16A OS=Mus musculus OX=10090 GN=Carmil1 PE=1 SV=2	SDSRGSPQGGR	N-Term(TMTpro); S6(Phospho)	N	0.00661434	0.152464	16	8	24	72.0175	67.6418	64.4666	80.9407	60.4847	64.0295	66.1902	75.1694	76.6164	76.8644	69.7887	74.1594	63.6357	71.1348	61.9095	55.2962	60.2276	63.1352	0.0809096	1	24	11	5.56963	0.459492	1	26.0892	13.8407	74.0834	0.159567	1	25.0446	12.3826	67.7398	5.45473	0.0805247
Q3UV08	Nuclear receptor corepressor 1 (Fragment) OS=Mus musculus OX=10090 GN=Ncor1 PE=1 SV=1	SASPCRLSPR	N-Term(TMTpro); C5(Carbamidomethyl); S8(Phospho)	N	0.00661434	0.152464	24	8	24	226.58	257.739	224.557	185.906	207.579	230.337	210.07	246.284	210.787	210.136	246.043	256.149	230.023	319.654	276.883	243.855	250.328	324.918	0.0475564	1	24	21	24.7075	0.247608	1	25.422	22.848	275.238	0.0640784	1	24.711	21.9156	242.63	26.6841	0.109978
Q3UMU9-2; Q3UMU9	NA	RASSDLDQASVSPSEEDSESPSESEK	N-Term(TMTpro); S3(Phospho); S4(Phospho); K26(TMTpro)	N	0.00661434	0.152464	16	16	24	220.873	222.946	253.972	186.525	202.598	232.767	232.414	257.247	201.118	266.046	288.426	242.303	271.863	332.533	232.341	246.418	235.326	246.518	0.0359403	1	24	19	24.1886	0.182221	1	21.104	18.0788	276.76	0.0394806	1	22.552	18.5865	242.938	40.3112	0.165932
O35493	Dual specificity protein kinase CLK4 OS=Mus musculus OX=10090 GN=Clk4 PE=1 SV=1	RSSPKR	N-Term(TMTpro); S2(Phospho); S3(Phospho); K5(TMTpro)	Y	0.00663	0.152646	16	20	24	93.7977	85.5734	98.3217	109.174	77.4528	76.8352	76.1946	79.957	72.3449	123.038	121.49	112.251	93.8302	94.279	89.663	102.915	124.751	99.9574	0.262412	1	24	23	2.62106	0.838859	1	23.7232	15.341	119.266	0.5533	1	23.8616	19.1489	96.2093	11.1699	0.1161
P40645	Transcription factor SOX-6 OS=Mus musculus OX=10090 GN=Sox6 PE=1 SV=2	GTSPVTQVK	N-Term(TMTpro); S3(Phospho); K9(TMTpro)	N	0.00671863	0.154505	16	12	24	60.113	66.3784	67.1314	68.1552	79.3925	85.1614	85.8229	102.627	67.0393	108.742	131.936	68.7049	86.2098	94.88	95.1139	75.9954	123.631	65.6274	0.0475564	1	24	17	13.7493	0.677785	1	27.0845	15.3665	103.282	0.142946	1	25.5422	16.292	84.5248	13.5809	0.160673
Q569Z6	Thyroid hormone receptor-associated protein 3 OS=Mus musculus OX=10090 GN=Thrap3 PE=1 SV=1	GDFSSGK	N-Term(TMTpro); S4(Phospho); K7(TMTpro)	Y	0.00678476	0.15566	16	20	24	159.435	150.666	143.632	150.006	148.527	149.761	143.144	148.495	133.318	156.763	167.289	168.317	153.533	171.973	157.653	145.454	215.514	187.19	0.0475564	1	24	23	6.45325	0.434863	1	28	22.9999	180.988	0.100891	1	26	23.1369	159.042	10.1524	0.0638348
Q8K019; F8WI22	NA	SSSSSASPSSPSSR	N-Term(TMTpro); S10(Phospho)	N	0.00678476	0.15566	16	8	24	425.12	434.132	636.057	435.533	550.258	596.447	528.774	707.532	503.716	591.776	655.81	557.821	391.252	429.526	493.387	412.405	280.661	456.899	0.0623201	1	24	13	95.9078	0.305116	1	25.5527	13.9926	610.122	0.0943618	1	24.7763	13.494	501.876	88.5533	0.176444
[truncated: 18,681 more rows]

## Sheet: Score and m z info
Checked	Confidence	Identifying Node	PSM Ambiguity	Annotated Sequence	Modifications	# Proteins	Master Protein Accessions	Protein Accessions	# Missed Cleavages	Charge	DeltaScore	DeltaCn	Rank	Search Engine Rank	m/z [Da]	MH+ [Da]	Theo. MH+ [Da]	DeltaM [ppm]	Deltam/z [Da]	Activation Type	MS Order	Isolation Interference [%]	SPS Mass Matches [%]	Average Reporter S/N	Ion Inject Time [ms]	RT [min]	First Scan	Spectrum File	File ID	Abundance: 126	Abundance: 127N	Abundance: 127C	Abundance: 128N	Abundance: 128C	Abundance: 129N	Abundance: 129C	Abundance: 130N	Abundance: 130C	Abundance: 131N	Abundance: 131C	Abundance: 132N	Abundance: 132C	Abundance: 133N	Abundance: 133C	Abundance: 134N	Abundance: 134C	Abundance: 135N	Quan Info	XCorr
[truncated: 69,665 more rows]
[truncated: 6 more columns]
