# Supplementary material for: O-GlcNAcylation of nuclear proteins in the mouse liver exhibit daily oscillations that are influenced by meal timing
Source: PLoS Biol. 2025 Sep 25;23(9):e3003400. doi: 10.1371/journal.pbio.3003400 (PMC12500093; doi:10.1371/journal.pbio.3003400)
Supplement: S10 File — (Table 1) List of proteins that showed both rhythmic O-GlcNAcylation and phosphorylation and the phase difference between these two modifications were indicated. (Table 2) List of proteins with potential G–P interplay predicted by G–P interplay motif analysis using the rhythmic phosphosites as reference. (Table 3) Predicted G–P interplay sites in close proximity (<10 amino acid) by comparing site-specific O-GlcNAc proteomics and phosphoproteomics. (XLSX) [file pbio.3003400.s022.xlsx]

## Sheet: Proteins with rhythmic G and P
S10 File. Analysis of G-P interaction
Uniprot	Description.y	sequence	Modifications	P_phase	G_phase	phase_diff
O08785	Circadian locomoter output cycles protein kaput OS=Mus musculus OX=10090 GN=Clock PE=1 SV=1	ETTAQSDASEIR	N-Term(TMTpro); S6(Phospho); S9(Phospho)	20	24	4
O08785	Circadian locomoter output cycles protein kaput OS=Mus musculus OX=10090 GN=Clock PE=1 SV=1	ELGIEESLPETAADKSQDSGSDNRINTVSLK	N-Term(TMTpro); K15(TMTpro); S16(Phospho); S19(Phospho); S21(Phospho); K31(TMTpro)	24	24	0
O08785	Circadian locomoter output cycles protein kaput OS=Mus musculus OX=10090 GN=Clock PE=1 SV=1	ELGIEESLPETAADKSQDSGSDNRINTVSLK	N-Term(TMTpro); K15(TMTpro); S16(Phospho); S19(Phospho); K31(TMTpro)	20	24	4
O08785	Circadian locomoter output cycles protein kaput OS=Mus musculus OX=10090 GN=Clock PE=1 SV=1	ELGIEESLPETAADKSQDSGSDNR	N-Term(TMTpro); K15(TMTpro); S16(Phospho); S19(Phospho)	24	24	0
O08785	Circadian locomoter output cycles protein kaput OS=Mus musculus OX=10090 GN=Clock PE=1 SV=1	SQDSGSDNRINTVSLK	N-Term(TMTpro); S6(Phospho); K16(TMTpro)	20	24	4
O08785	Circadian locomoter output cycles protein kaput OS=Mus musculus OX=10090 GN=Clock PE=1 SV=1	ELGIEESLPETAADKSQDSGSDNRINTVSLK	N-Term(TMTpro); K15(TMTpro); S19(Phospho); S21(Phospho); K31(TMTpro)	24	24	0
O08785	Circadian locomoter output cycles protein kaput OS=Mus musculus OX=10090 GN=Clock PE=1 SV=1	IPTDTSTPPR	N-Term(TMTpro); T7(Phospho)	24	24	0
O08785	Circadian locomoter output cycles protein kaput OS=Mus musculus OX=10090 GN=Clock PE=1 SV=1	FDHSPTPSASSR	N-Term(TMTpro); S4(Phospho); S8(Phospho); S10(Phospho)	20	24	4
O08785	Circadian locomoter output cycles protein kaput OS=Mus musculus OX=10090 GN=Clock PE=1 SV=1	SSHTAVSDPSSTPTK	N-Term(TMTpro); S2(Phospho); S7(Phospho); K15(TMTpro)	24	24	0
O08785	Circadian locomoter output cycles protein kaput OS=Mus musculus OX=10090 GN=Clock PE=1 SV=1	SQDSGSDNR	N-Term(TMTpro); S4(Phospho)	8	24	8
O08785	Circadian locomoter output cycles protein kaput OS=Mus musculus OX=10090 GN=Clock PE=1 SV=1	IPTDTSTPPR	N-Term(TMTpro); S6(Phospho)	20	24	4
O08785	Circadian locomoter output cycles protein kaput OS=Mus musculus OX=10090 GN=Clock PE=1 SV=1	ELGIEESLPETAADKSQDSGSDNR	N-Term(TMTpro); K15(TMTpro); S19(Phospho)	24	24	0
O08785	Circadian locomoter output cycles protein kaput OS=Mus musculus OX=10090 GN=Clock PE=1 SV=1	TDSLTDPSK	N-Term(TMTpro); S3(Phospho); K9(TMTpro)	20	24	4
Q6PAL7	AT-hook DNA-binding motif-containing protein 1 OS=Mus musculus OX=10090 GN=Ahdc1 PE=1 SV=1	GPAAATAGYGCPLLSDLTLSPVPR	N-Term(TMTpro); C11(Carbamidomethyl); S20(Phospho)	24	24	0
Q6PAL7	AT-hook DNA-binding motif-containing protein 1 OS=Mus musculus OX=10090 GN=Ahdc1 PE=1 SV=1	SLLDSDDSSDLLDFALSASRPESR	N-Term(TMTpro); S5(Phospho)	16	24	8
E9Q4N7	AT-rich interactive domain-containing protein 1B OS=Mus musculus OX=10090 GN=Arid1b PE=1 SV=1	MSPSKSPFLPTMK	N-Term(TMTpro); M1(Oxidation); S2(Phospho); S4(Phospho); K5(TMTpro); M12(Oxidation); K13(TMTpro)	24	24	0
E9Q4N7	AT-rich interactive domain-containing protein 1B OS=Mus musculus OX=10090 GN=Arid1b PE=1 SV=1	TPSSPKSSSSSTTGEK	N-Term(TMTpro); S4(Phospho); K6(TMTpro); S7(Phospho); K16(TMTpro)	24	24	0
Q9ERU9	E3 SUMO-protein ligase RanBP2 OS=Mus musculus OX=10090 GN=Ranbp2 PE=1 SV=2	TDLTQGDEVIDTTSEAGETSSTSETTPK	N-Term(TMTpro); T25(Phospho); T26(Phospho); K28(TMTpro)	4	24	4
Q9ERU9	E3 SUMO-protein ligase RanBP2 OS=Mus musculus OX=10090 GN=Ranbp2 PE=1 SV=2	ERTDLTQGDEVIDTTSEAGETSSTSETTPK	N-Term(TMTpro); T28(Phospho); K30(TMTpro)	24	24	0
Q9ERU9	E3 SUMO-protein ligase RanBP2 OS=Mus musculus OX=10090 GN=Ranbp2 PE=1 SV=2	SYKYSPKTPPR	N-Term(TMTpro); K3(TMTpro); S5(Phospho); K7(TMTpro); T8(Phospho)	16	24	8
Q9ERU9	E3 SUMO-protein ligase RanBP2 OS=Mus musculus OX=10090 GN=Ranbp2 PE=1 SV=2	LFPGSPAIYK	N-Term(TMTpro); S5(Phospho); K10(TMTpro)	24	24	0
Q9ERU9	E3 SUMO-protein ligase RanBP2 OS=Mus musculus OX=10090 GN=Ranbp2 PE=1 SV=2	SALSPSKSPAK	N-Term(TMTpro); S4(Phospho); S6(Phospho); K7(TMTpro); K11(TMTpro)	4	24	4
Q9ERU9	E3 SUMO-protein ligase RanBP2 OS=Mus musculus OX=10090 GN=Ranbp2 PE=1 SV=2	TDLTQGDEVIDTTSEAGETSSTSETTPK	N-Term(TMTpro); T26(Phospho); K28(TMTpro)	24	24	0
Q9ERU9	E3 SUMO-protein ligase RanBP2 OS=Mus musculus OX=10090 GN=Ranbp2 PE=1 SV=2	HSTPSPTKYSLSPSK	N-Term(TMTpro); S5(Phospho); K8(TMTpro); S10(Phospho); K15(TMTpro)	16	24	8
Q5F2E7	Nuclear fragile X mental retardation-interacting protein 2 OS=Mus musculus OX=10090 GN=Nufip2 PE=1 SV=1	DYEIENQNPLASPTNTLLGSAK	N-Term(TMTpro); S12(Phospho); K22(TMTpro)	4	4	0
Q5F2E7	Nuclear fragile X mental retardation-interacting protein 2 OS=Mus musculus OX=10090 GN=Nufip2 PE=1 SV=1	DYEIENQNPLASPTNTLLGSAK	N-Term(TMTpro); T16(Phospho); K22(TMTpro)	4	4	0
Q8R3B7	Bromodomain-containing protein 8 OS=Mus musculus OX=10090 GN=Brd8 PE=1 SV=2	ATPPPSPLLSELLK	N-Term(TMTpro); T2(Phospho); S10(Phospho); K14(TMTpro)	24	24	0
Q64127	Transcription intermediary factor 1-alpha OS=Mus musculus OX=10090 GN=Trim24 PE=1 SV=1	FSDDSDDDFVQPR	N-Term(TMTpro); S5(Phospho)	8	24	8
P48678	Prelamin-A/C OS=Mus musculus OX=10090 GN=Lmna PE=1 SV=2	ASSHSSQSQGGGSVTK	N-Term(TMTpro); S6(Phospho); K16(TMTpro)	24	24	0
P48678	Prelamin-A/C OS=Mus musculus OX=10090 GN=Lmna PE=1 SV=2	SSFSQHAR	N-Term(TMTpro); S1(Phospho)	16	24	8
P48678	Prelamin-A/C OS=Mus musculus OX=10090 GN=Lmna PE=1 SV=2	SSFSQHAR	N-Term(TMTpro); S2(Phospho)	16	24	8
P48678	Prelamin-A/C OS=Mus musculus OX=10090 GN=Lmna PE=1 SV=2	SGAQASSTPLSPTR	N-Term(TMTpro); S7(Phospho)	16	24	8
P48678	Prelamin-A/C OS=Mus musculus OX=10090 GN=Lmna PE=1 SV=2	ASSHSSQSQGGGSVTK	N-Term(TMTpro); S3(Phospho); S5(Phospho); K16(TMTpro)	16	24	8
P48678	Prelamin-A/C OS=Mus musculus OX=10090 GN=Lmna PE=1 SV=2	GSHCSGSGDPAEYNLR	N-Term(TMTpro); C4(Carbamidomethyl); S5(Phospho)	12	24	12
P48678	Prelamin-A/C OS=Mus musculus OX=10090 GN=Lmna PE=1 SV=2	GRASSHSSQSQGGGSVTK	N-Term(TMTpro); S5(Phospho); S7(Phospho); S8(Phospho); K18(TMTpro)	24	24	0
P48678	Prelamin-A/C OS=Mus musculus OX=10090 GN=Lmna PE=1 SV=2	SGAQASSTPLSPTR	N-Term(TMTpro); T8(Phospho)	24	24	0
P48678	Prelamin-A/C OS=Mus musculus OX=10090 GN=Lmna PE=1 SV=2	ASSHSSQSQGGGSVTK	N-Term(TMTpro); S3(Phospho); K16(TMTpro)	24	24	0
P48678	Prelamin-A/C OS=Mus musculus OX=10090 GN=Lmna PE=1 SV=2	ASSHSSQSQGGGSVTK	N-Term(TMTpro); S2(Phospho); S3(Phospho); K16(TMTpro)	24	24	0
P48678	Prelamin-A/C OS=Mus musculus OX=10090 GN=Lmna PE=1 SV=2	ASSHSSQSQGGGSVTK	N-Term(TMTpro); S5(Phospho); S6(Phospho); K16(TMTpro)	24	24	0
P48678	Prelamin-A/C OS=Mus musculus OX=10090 GN=Lmna PE=1 SV=2	KLESSESR	N-Term(TMTpro); K1(TMTpro); S4(Phospho)	16	24	8
P48678	Prelamin-A/C OS=Mus musculus OX=10090 GN=Lmna PE=1 SV=2	ASSHSSQSQGGGSVTK	N-Term(TMTpro); S5(Phospho); S6(Phospho); S8(Phospho); K16(TMTpro)	16	24	8
P48678	Prelamin-A/C OS=Mus musculus OX=10090 GN=Lmna PE=1 SV=2	ASSHSSQSQGGGSVTK	N-Term(TMTpro); S6(Phospho); S8(Phospho); K16(TMTpro)	16	24	8
P48678	Prelamin-A/C OS=Mus musculus OX=10090 GN=Lmna PE=1 SV=2	AAGGAGAQVGGSISSGSSASSVTVTR	N-Term(TMTpro); S14(Phospho)	20	24	4
P48678	Prelamin-A/C OS=Mus musculus OX=10090 GN=Lmna PE=1 SV=2	AAGGAGAQVGGSISSGSSASSVTVTR	N-Term(TMTpro); S17(Phospho)	24	24	0
P48678	Prelamin-A/C OS=Mus musculus OX=10090 GN=Lmna PE=1 SV=2	LRLSPSPTSQR	N-Term(TMTpro); S4(Phospho); S6(Phospho); S9(Phospho)	20	24	4
P48678	Prelamin-A/C OS=Mus musculus OX=10090 GN=Lmna PE=1 SV=2	ASSHSSQSQGGGSVTKK	N-Term(TMTpro); S6(Phospho); S8(Phospho); K16(TMTpro); K17(TMTpro)	24	24	0
P48678	Prelamin-A/C OS=Mus musculus OX=10090 GN=Lmna PE=1 SV=2	SGAQASSTPLSPTR	N-Term(TMTpro); S6(Phospho)	16	24	8
A2AIX1	Protein transport protein sec16 OS=Mus musculus OX=10090 GN=Sec16a PE=1 SV=1	YSEPERPSSRASHYSDQLAPR	N-Term(TMTpro); S9(Phospho); S12(Phospho); S15(Phospho)	4	16	12
A2AIX1	Protein transport protein sec16 OS=Mus musculus OX=10090 GN=Sec16a PE=1 SV=1	APSLTSDSEGKKPAQAVK	N-Term(TMTpro); S3(Phospho); S6(Phospho); K11(TMTpro); K12(TMTpro); K18(TMTpro)	20	16	4
E9PYL2	Proline-rich protein 12 OS=Mus musculus OX=10090 GN=Prr12 PE=1 SV=1	SPSPQGTK	N-Term(TMTpro); S3(Phospho); K8(TMTpro)	8	16	8
Q8VHR5	Transcriptional repressor p66-beta OS=Mus musculus OX=10090 GN=Gatad2b PE=1 SV=1	VSSPLPSPSAMSDAANSQAAAK	N-Term(TMTpro); S3(Phospho); S7(Phospho); K22(TMTpro)	24	24	0
Q8VHR5	Transcriptional repressor p66-beta OS=Mus musculus OX=10090 GN=Gatad2b PE=1 SV=1	LTPSPDIIVLSDNEASSPR	N-Term(TMTpro); S4(Phospho)	24	24	0
Q8VHR5	Transcriptional repressor p66-beta OS=Mus musculus OX=10090 GN=Gatad2b PE=1 SV=1	VSSPLPSPSAMSDAANSQAAAK	N-Term(TMTpro); S3(Phospho); S7(Phospho); M11(Oxidation); K22(TMTpro)	24	24	0
Q8VHR5	Transcriptional repressor p66-beta OS=Mus musculus OX=10090 GN=Gatad2b PE=1 SV=1	VSSPLPSPSAMSDAANSQAAAK	N-Term(TMTpro); S7(Phospho); K22(TMTpro)	24	24	0
Q80TG1	KAT8 regulatory NSL complex subunit 1 OS=Mus musculus OX=10090 GN=Kansl1 PE=1 SV=1	SYRSSDGR	N-Term(TMTpro); S4(Phospho)	24	16	8
Q80TG1	KAT8 regulatory NSL complex subunit 1 OS=Mus musculus OX=10090 GN=Kansl1 PE=1 SV=1	SPISPELHSAPLTPVAR	N-Term(TMTpro); S4(Phospho); S9(Phospho)	24	16	8
Q69ZA1	NA	DGTRSGSEASKAR	N-Term(TMTpro); S5(Phospho); S7(Phospho); S10(Phospho); K11(TMTpro)	16	24	8
Q69ZA1	NA	SASATSSSSSSR	N-Term(TMTpro); S1(Phospho)	24	24	0
E9PYH6	SET domain-containing 1A OS=Mus musculus OX=10090 GN=Setd1a PE=1 SV=1	RKTVSFSAAEEAPVPEPSTAAPLQAK	N-Term(TMTpro); K2(TMTpro); S5(Phospho); S7(Phospho); K26(TMTpro)	24	24	0

## Sheet: G-P interactive motif
S10 File. Analysis of G-P interaction
Uniprot	Description	Prot_loc	Motifs.on.protein	Motifs
A0A087WPW5	Kinectin OS=Mus musculus OX=10090 GN=Ktn1 PE=1 SV=1	S75	TLRES	T…S
A0A0A0MQ73	Histone-lysine N-methyltransferase 2D OS=Mus musculus OX=10090 GN=Kmt2d PE=1 SV=1	S4676	PPSS	P..S
A0A0N4SV80	Zinc finger protein 638 OS=Mus musculus OX=10090 GN=Zfp638 PE=1 SV=1	S1400	TVVSS	T…S
A0A0R4J0Q5	Lamin B2	S406	PSPS	P..S
A0A0R4J0Q5	Lamin B2	S419	TSSSS	T…S
A0A140LHX5	Protein unc-13 homolog B OS=Mus musculus OX=10090 GN=Unc13b PE=1 SV=1	S1623	TGNAS	T…S
A0A1B0GSX7	Nuclear pore complex protein Nup98-Nup96 OS=Mus musculus OX=10090 GN=Nup98 PE=1 SV=1	S1063	PSAS	P..S
A0A1I7Q4G8	GATA zinc finger domain containing 2A	S530	TFSQS	T…S
A0A1Y7VK55	GATA zinc finger domain containing 2A	S297	PSTS	P..S
A2A484	Zinc finger, MYND-type-containing 8 OS=Mus musculus OX=10090 GN=Zmynd8 PE=1 SV=1	S442	TSTNS	T…S
A2CF83	RIKEN cDNA 0610010K14 gene OS=Mus musculus OX=10090 GN=0610010K14Rik PE=1 SV=1	S62	PAES	P..S
A2VDH4	histone acetyltransferase Kat5	S146	TDEDS	T…S
A3KN90	Mineralocorticoid receptor OS=Mus musculus OX=10090 GN=Nr3c2 PE=1 SV=1	S536	TISLS	T…S
A6H663	BCL2-associated athanogene 3 OS=Mus musculus OX=10090 GN=Bag3 PE=2 SV=1	S274	PFRS	P..S
B0G0Y1	cDNA fis, clone TRACH2008583,highly similar to CYTOCHROME P450 4A8	S393	SPVT	[ST]P[TAV][ST]
B2RX07	Cleavage and polyadenylation factor subunit homolog (S. cerevisiae) OS=Mus musculus OX=10090 GN=Pcf11 PE=2 SV=1	S186	PSIS	P..S
B2RX07	Cleavage and polyadenylation factor subunit homolog (S. cerevisiae) OS=Mus musculus OX=10090 GN=Pcf11 PE=2 SV=1	S182	TVVSS	T…S
B9EKJ4	Yeats2 protein OS=Mus musculus OX=10090 GN=Yeats2 PE=2 SV=1	S69	PSRS	P..S
D3Z197	Nuclear receptor binding SET domain protein 3	S597	TRSES	T…S
D3Z5I1	Zinc finger CCCH-type antiviral protein 1 OS=Mus musculus OX=10090 GN=Zc3hav1 PE=1 SV=1	S350	TSRTS	T…S
E9PV24	Fibrinogen alpha chain OS=Mus musculus OX=10090 GN=Fga PE=1 SV=1	S279	PGDS	P..S
E9PVC5	Eukaryotic translation initiation factor 4 gamma 1 OS=Mus musculus OX=10090 GN=Eif4g1 PE=1 SV=1	S702	PRRS	P..S
E9Q0N0	Intersectin-1 OS=Mus musculus OX=10090 GN=Itsn1 PE=1 SV=1	S984	PTES	P..S
E9Q166	ATPase family, AAA domain-containing 2B OS=Mus musculus OX=10090 GN=Atad2b PE=1 SV=1	S54	TRAAS	T…S
E9Q284	Coilin OS=Mus musculus OX=10090 GN=Coil PE=1 SV=1	S225	PRAS	P..S
E9Q3G8	Nucleoporin 153 OS=Mus musculus OX=10090 GN=Nup153 PE=1 SV=1	S339	PLNS	P..S
E9Q3G8	Nucleoporin 153 OS=Mus musculus OX=10090 GN=Nup153 PE=1 SV=1	T518	TGSPVFTFSSP	T…......P
E9Q4T0	Holliday junction recognition protein OS=Mus musculus OX=10090 GN=Hjurp PE=1 SV=1	S427	PEGS	P..S
E9Q6L0	CLIP-associating protein 1 OS=Mus musculus OX=10090 GN=Clasp1 PE=1 SV=2	S1137	SPAT	[ST]P[TAV][ST]
E9Q942	Small integral membrane protein 13 OS=Mus musculus OX=10090 GN=Smim13 PE=1 SV=1	S61	PSGS	P..S
E9QAQ7	AT-rich interactive domain-containing protein 1A OS=Mus musculus OX=10090 GN=Arid1a PE=1 SV=1	S1609	PSKS	P..S
E9QMN5	GATA zinc finger domain containing 2A	S546	TFSQS	T…S
F6TFN2	LIM domain only 7 (Fragment) OS=Mus musculus OX=10090 GN=Lmo7 PE=1 SV=1	S1092	TSPGS	T…S
F6XZS9	Sterol regulatory element-binding protein 1 (Fragment) OS=Mus musculus OX=10090 GN=Srebf1 PE=1 SV=1	S47	PPPS	P..S
G3UXC3	Cyclic AMP-dependent transcription factor ATF-2 OS=Mus musculus OX=10090 GN=Atf2 PE=1 SV=1	T98	TPIIRSKIEEP	T…......P
G3X8Q1	Calcineurin binding protein 1, isoform CRA_a OS=Mus musculus OX=10090 GN=Cabin1 PE=1 SV=1	T1925	TPTT	[ST]P[TAV][ST]
G3X8T2	RIKEN cDNA 5830416A07, isoform CRA_c OS=Mus musculus OX=10090 GN=Zc3h18 PE=1 SV=1	S92	PAGS	P..S
O08750	Nuclear factor interleukin-3-regulated protein OS=Mus musculus OX=10090 GN=Nfil3 PE=1 SV=1	S301	PIHS	P..S
O08750	Nuclear factor interleukin-3-regulated protein OS=Mus musculus OX=10090 GN=Nfil3 PE=1 SV=1	S275	PRTS	P..S
O08856	RNA polymerase II elongation factor ELL OS=Mus musculus OX=10090 GN=Ell PE=2 SV=2	S300	TTDSS	T…S
O35185	Class E basic helix-loop-helix protein 40 OS=Mus musculus OX=10090 GN=Bhlhe40 PE=1 SV=1	S243	TDTDS	T…S
O35326	Serine/arginine-rich splicing factor 5 OS=Mus musculus OX=10090 GN=Srsf5 PE=1 SV=2	S247	SPAS	[ST]P[TAV][ST]
O35728	Cytochrome P450 4A14	S392	SPVT	[ST]P[TAV][ST]
O35841	Apoptosis inhibitor 5	S464	TSSGS	T…S
O35841	Apoptosis inhibitor 5	T456	TSEDTSSGSPP	T…......P
O70311	Glycylpeptide N-tetradecanoyltransferase 2 OS=Mus musculus OX=10090 GN=Nmt2 PE=1 SV=1	S68	TKSDS	T…S
P14733	Lamin-B1 OS=Mus musculus OX=10090 GN=Lmnb1 PE=1 SV=3	S396	PSPS	P..S
P21619	Lamin-B2	S387	PSPS	P..S
P21619	Lamin-B2	S400	TSSSS	T…S
P23881	Transcription elongation factor A protein 3 OS=Mus musculus OX=10090 GN=Tcea3 PE=1 SV=3	S129	TRRDS	T…S
P30415	NK-tumor recognition protein	S949	PQSS	P..S
P40645	Transcription factor SOX-6 OS=Mus musculus OX=10090 GN=Sox6 PE=1 SV=2	S439	PVKS	P..S
P40645	Transcription factor SOX-6 OS=Mus musculus OX=10090 GN=Sox6 PE=1 SV=2	S411	SPVT	[ST]P[TAV][ST]
P41183	B-cell lymphoma 6 protein homolog OS=Mus musculus OX=10090 GN=Bcl6 PE=1 SV=1	S338	PQKS	P..S
P41183	B-cell lymphoma 6 protein homolog OS=Mus musculus OX=10090 GN=Bcl6 PE=1 SV=1	S367	PAKS	P..S
P42128	Forkhead box protein K1 OS=Mus musculus OX=10090 GN=Foxk1 PE=1 SV=2	S418	PRSS	P..S
P49586	Choline-phosphate cytidylyltransferase A OS=Mus musculus OX=10090 GN=Pcyt1a PE=1 SV=1	S319	PKQS	P..S
P49586	Choline-phosphate cytidylyltransferase A OS=Mus musculus OX=10090 GN=Pcyt1a PE=1 SV=1	S323	PSSS	P..S
P49586	Choline-phosphate cytidylyltransferase A OS=Mus musculus OX=10090 GN=Pcyt1a PE=1 SV=1	S347	PSSS	P..S
P49586	Choline-phosphate cytidylyltransferase A OS=Mus musculus OX=10090 GN=Pcyt1a PE=1 SV=1	S329	THERS	T…S
P70255-4	Nuclear factor 1 C-type	S275	PSTS	P..S
P70399	TP53-binding protein 1 OS=Mus musculus OX=10090 GN=Tp53bp1 PE=1 SV=3	S1427	PSMS	P..S
P97868	E3 ubiquitin-protein ligase RBBP6	S1699	PSVS	P..S
P97868-2	E3 ubiquitin-protein ligase RBBP6	S1699	PSVS	P..S
Q05915	GTP cyclohydrolase 1 OS=Mus musculus OX=10090 GN=Gch1 PE=1 SV=1	S24	PGAS	P..S
Q3KR45	DNA (cytosine-5)-methyltransferase 3B OS=Mus musculus OX=10090 GN=Dnmt3b PE=1 SV=1	S116	TRSES	T…S
Q3TEF2	Uncharacterized protein (Fragment) OS=Mus musculus OX=10090 GN=Ldlrap1 PE=2 SV=1	S22	TRRDS	T…S
Q3THA6	MCG17902, isoform CRA_a OS=Mus musculus OX=10090 GN=Srsf7 PE=2 SV=1	S209	PRSS	P..S
Q3THA6	MCG17902, isoform CRA_a OS=Mus musculus OX=10090 GN=Srsf7 PE=2 SV=1	S221	PKRS	P..S
Q3THA6	MCG17902, isoform CRA_a OS=Mus musculus OX=10090 GN=Srsf7 PE=2 SV=1	S227	PSGS	P..S
Q3TQD1	Calumenin	S69	PEES	P..S
Q3TUQ5	Pinin OS=Mus musculus OX=10090 GN=Pnn PE=1 SV=1	S96	TRRES	T…S
Q3TVH3	Uncharacterized protein OS=Mus musculus OX=10090 GN=Rorc PE=2 SV=1	S510	TDVES	T…S
Q3TZR8	Uncharacterized protein OS=Mus musculus OX=10090 GN=Zhx2 PE=2 SV=1	T439	TPAS	[ST]P[TAV][ST]
Q3UID0	SWI/SNF complex subunit SMARCC2 OS=Mus musculus OX=10090 GN=Smarcc2 PE=1 SV=1	S306	PSPS	P..S
Q3UID0	SWI/SNF complex subunit SMARCC2 OS=Mus musculus OX=10090 GN=Smarcc2 PE=1 SV=1	S367	TKKDS	T…S
Q3UMU9	Hepatoma-derived growth factor-related protein 2	S450	TRKRS	T…S
Q3UMU9-2	Hepatoma-derived growth factor-related protein 2	S450	TRKRS	T…S
Q3UV08	Nuclear receptor corepressor 1 (Fragment) OS=Mus musculus OX=10090 GN=Ncor1 PE=1 SV=1	S941	PRGS	P..S
Q3UYQ4	Apoptosis inhibitor 5	S464	TSSGS	T…S
Q3UYQ4	Apoptosis inhibitor 5	T456	TSEDTSSGSPP	T…......P
Q3V2C6	Uncharacterized protein OS=Mus musculus OX=10090 GN=Des PE=2 SV=1	S32	PLSS	P..S
Q571F4	MKIAA4227 protein (Fragment) OS=Mus musculus OX=10090 GN=Ikzf1 PE=2 SV=1	S422	TDTES	T…S
Q5CZY4	Nuclear factor 1 (Fragment) OS=Mus musculus OX=10090 GN=Nfix PE=2 SV=1	S278	PSTS	P..S
Q5CZY4	Nuclear factor 1 (Fragment) OS=Mus musculus OX=10090 GN=Nfix PE=2 SV=1	S276	TSPPS	T…S
Q5RIM6	Nuclear receptor co-repressor 1	S1293	PRGS	P..S
Q5XJE5	RNA polymerase-associated protein LEO1 OS=Mus musculus OX=10090 GN=Leo1 PE=1 SV=2	S255	PQVS	P..S
Q60925	D site-binding protein OS=Mus musculus OX=10090 GN=Dbp PE=1 SV=2	S165	PRSS	P..S
Q60925	D site-binding protein OS=Mus musculus OX=10090 GN=Dbp PE=1 SV=2	S151	PAPS	P..S
Q61686	Chromobox protein homolog 5 OS=Mus musculus OX=10090 GN=Cbx5 PE=1 SV=1	S12	TADSS	T…S
Q62376	U1 small nuclear ribonucleoprotein 70 kDa OS=Mus musculus OX=10090 GN=Snrnp70 PE=1 SV=2	S226	PGPS	P..S
Q62383	Transcription elongation factor SPT6 OS=Mus musculus OX=10090 GN=Supt6h PE=1 SV=2	T1523	TPSSSNRTRTP	T…......P
Q64700	Retinoblastoma-like protein 2 OS=Mus musculus OX=10090 GN=Rbl2 PE=1 SV=3	S659	SPTT	[ST]P[TAV][ST]
Q6DI81	Nuclear factor 1 OS=Mus musculus OX=10090 GN=Nfia PE=2 SV=1	S270	PSTS	P..S
Q6NZL1	DEAH (Asp-Glu-Ala-His) box polypeptide 37 OS=Mus musculus OX=10090 GN=Dhx37 PE=1 SV=1	S163	TEEDS	T…S
Q6P2L6-2	Histone-lysine N-methyltransferase NSD3	S587	TRSES	T…S
Q6P2L6-4	Histone-lysine N-methyltransferase NSD3	S587	TRSES	T…S
Q6PHZ2	Calcium/calmodulin-dependent protein kinase type II subunit delta	S315	TRNFS	T…S
Q6PR54	Telomere-associated protein RIF1 OS=Mus musculus OX=10090 GN=Rif1 PE=1 SV=2	S405	PYGS	P..S
Q6XLQ8	Calumenin	S69	PEES	P..S
Q7TSB3	IRFD2 (Fragment) OS=Mus musculus OX=10090 GN=Ifrd2 PE=2 SV=1	S29	TQADS	T…S
Q80U93	Nuclear pore complex protein Nup214 OS=Mus musculus OX=10090 GN=Nup214 PE=1 SV=2	S660	TGQKS	T…S
Q8BGD9	Eukaryotic translation initiation factor 4B OS=Mus musculus OX=10090 GN=Eif4b PE=1 SV=1	S424	TGSES	T…S
Q8BH02	Torsin-4A OS=Mus musculus OX=10090 GN=Tor4a PE=2 SV=1	S58	PTGS	P..S
Q8BIX3	ARL14 effector protein OS=Mus musculus OX=10090 GN=Arl14ep PE=1 SV=1	S179	TKATS	T…S
Q8BIX3	ARL14 effector protein OS=Mus musculus OX=10090 GN=Arl14ep PE=1 SV=1	S182	TSAAS	T…S
Q8BJU0	Small glutamine-rich tetratricopeptide repeat-containing protein alpha OS=Mus musculus OX=10090 GN=Sgta PE=1 SV=2	S309	PSAS	P..S
Q8BMI0	F-box only protein 38 OS=Mus musculus OX=10090 GN=Fbxo38 PE=1 SV=1	S624	TRRYS	T…S
Q8BTI8	Serine/arginine repetitive matrix protein 2 OS=Mus musculus OX=10090 GN=Srrm2 PE=1 SV=3	S406	PPKS	P..S
Q8BTI8	Serine/arginine repetitive matrix protein 2 OS=Mus musculus OX=10090 GN=Srrm2 PE=1 SV=3	S413	PPQS	P..S
Q8BTI8	Serine/arginine repetitive matrix protein 2 OS=Mus musculus OX=10090 GN=Srrm2 PE=1 SV=3	S351	PSPS	P..S
Q8BTI8	Serine/arginine repetitive matrix protein 2 OS=Mus musculus OX=10090 GN=Srrm2 PE=1 SV=3	S402	TRGCS	T…S
Q8BTI8	Serine/arginine repetitive matrix protein 2 OS=Mus musculus OX=10090 GN=Srrm2 PE=1 SV=3	S454	SPTS	[ST]P[TAV][ST]
Q8BTI8	Serine/arginine repetitive matrix protein 2 OS=Mus musculus OX=10090 GN=Srrm2 PE=1 SV=3	S1849	SPVS	[ST]P[TAV][ST]
Q8BYH8	Chromodomain-helicase-DNA-binding protein 9 OS=Mus musculus OX=10090 GN=Chd9 PE=1 SV=2	S2058	PQSS	P..S
Q8C9B9	Death-inducer obliterator 1 OS=Mus musculus OX=10090 GN=Dido1 PE=1 SV=4	S1029	PSPS	P..S
Q8C9B9	Death-inducer obliterator 1 OS=Mus musculus OX=10090 GN=Dido1 PE=1 SV=4	S1031	PSIS	P..S
Q8CBP6	peptidylprolyl isomerase	S924	PQSS	P..S
Q8CCI5	RING1 and YY1-binding protein OS=Mus musculus OX=10090 GN=Rybp PE=1 SV=1	S181	TRSSS	T…S
Q8CHK4	Histone acetyltransferase KAT5	S199	TDEDS	T…S
Q8CHT1	Ephexin-1 OS=Mus musculus OX=10090 GN=Ngef PE=1 SV=1	S606	TKFVS	T…S
Q8CHY6	Transcriptional repressor p66 alpha	S545	TFSQS	T…S
Q8K0L9	Zinc finger and BTB domain-containing protein 20 OS=Mus musculus OX=10090 GN=Zbtb20 PE=1 SV=1	T305	TPETTHCRKQP	T…......P
Q8K1K3	TERF1-interacting nuclear factor 2 OS=Mus musculus OX=10090 GN=Tinf2 PE=1 SV=1	S333	PPDS	P..S
Q8K327	Chromosome alignment-maintaining phosphoprotein 1 OS=Mus musculus OX=10090 GN=Champ1 PE=1 SV=1	S434	PSSS	P..S
Q8K3A9	7SK snRNA methylphosphate capping enzyme OS=Mus musculus OX=10090 GN=Mepce PE=1 SV=2	S192	PKSS	P..S
Q8K3Z9	Nuclear envelope pore membrane protein POM 121 OS=Mus musculus OX=10090 GN=Pom121 PE=1 SV=2	S409	PTSS	P..S
Q8K3Z9	Nuclear envelope pore membrane protein POM 121 OS=Mus musculus OX=10090 GN=Pom121 PE=1 SV=2	S417	PASS	P..S
Q8K3Z9	Nuclear envelope pore membrane protein POM 121 OS=Mus musculus OX=10090 GN=Pom121 PE=1 SV=2	S369	TSSVS	T…S
Q8R0F5	RNA-binding motif protein, X-linked 2 OS=Mus musculus OX=10090 GN=Rbmx2 PE=1 SV=1	S144	PPSS	P..S
Q8R1Q8	Cytoplasmic dynein 1 light intermediate chain 1 OS=Mus musculus OX=10090 GN=Dync1li1 PE=1 SV=1	T513	TPTS	[ST]P[TAV][ST]
Q8VBT0	Thioredoxin-related transmembrane protein 1 OS=Mus musculus OX=10090 GN=Tmx1 PE=1 SV=1	S263	TSQSS	T…S
Q8VCB1	Nucleoporin NDC1 OS=Mus musculus OX=10090 GN=Ndc1 PE=1 SV=1	S434	TSLFS	T…S
Q8VCB3	Glycogen [starch] synthase, liver OS=Mus musculus OX=10090 GN=Gys2 PE=1 SV=2	S657	PQCS	P..S
Q91VY9	Zinc finger protein 622 OS=Mus musculus OX=10090 GN=Znf622 PE=1 SV=1	S145	PSTS	P..S
Q91WL5	Cytochrome P450 4A12A	S393	SPVT	[ST]P[TAV][ST]
Q91X51	Golgi reassembly-stacking protein 1 OS=Mus musculus OX=10090 GN=Gorasp1 PE=1 SV=3	T220	TPAT	[ST]P[TAV][ST]
Q922U1	U4/U6 small nuclear ribonucleoprotein Prp3 OS=Mus musculus OX=10090 GN=Prpf3 PE=1 SV=1	S133	PSES	P..S
Q9CVI2	Protein FAM133B OS=Mus musculus OX=10090 GN=Fam133b PE=1 SV=3	S191	PLSS	P..S
Q9CXS4	Centromere protein V OS=Mus musculus OX=10090 GN=Cenpv PE=1 SV=2	S25	TGGLS	T…S
Q9CY58	Plasminogen activator inhibitor 1 RNA-binding protein OS=Mus musculus OX=10090 GN=Serbp1 PE=1 SV=2	S391	TDKSS	T…S
Q9CYX7	RRP15-like protein OS=Mus musculus OX=10090 GN=Rrp15 PE=1 SV=2	S224	TSRNS	T…S
Q9CZB6	Mediator of RNA polymerase II transcription subunit 7 OS=Mus musculus OX=10090 GN=Med7 PE=1 SV=2	S195	TDDNS	T…S
Q9D1F4	Proline-rich AKT1 substrate 1 OS=Mus musculus OX=10090 GN=Akt1s1 PE=1 SV=1	S213	PPSS	P..S
Q9D1F4	Proline-rich AKT1 substrate 1 OS=Mus musculus OX=10090 GN=Akt1s1 PE=1 SV=1	S203	TEARS	T…S
Q9D2D7	Zinc finger protein 687 OS=Mus musculus OX=10090 GN=Znf687 PE=1 SV=1	S374	SPVT	[ST]P[TAV][ST]
Q9D824	Pre-mRNA 3'-end-processing factor FIP1 OS=Mus musculus OX=10090 GN=Fip1l1 PE=1 SV=1	S483	PTPS	P..S
Q9DBF7	Pre-mRNA-splicing factor CWC25 homolog OS=Mus musculus OX=10090 GN=Cwc25 PE=2 SV=2	S328	TRKLS	T…S
Q9DC28	Casein kinase I isoform delta OS=Mus musculus OX=10090 GN=Csnk1d PE=1 SV=2	T347	TPTSHTANTSP	T…......P
Q9DC28	Casein kinase I isoform delta OS=Mus musculus OX=10090 GN=Csnk1d PE=1 SV=2	T349	TSHTANTSPRP	T…......P
Q9DCC5	Cbx3 protein OS=Mus musculus OX=10090 GN=Cbx3 PE=1 SV=1	S93	TKRKS	T…S
Q9DCF9	Translocon-associated protein subunit gamma OS=Mus musculus OX=10090 GN=Ssr3 PE=1 SV=1	S105	TRKLS	T…S
Q9EPQ8	Transcription factor 20 OS=Mus musculus OX=10090 GN=Tcf20 PE=1 SV=3	S730	PSKS	P..S
Q9ESC8	AF4/FMR2 family member 4 OS=Mus musculus OX=10090 GN=Aff4 PE=1 SV=1	S833	TVSQS	T…S
Q9JJA7	Cyclin-L2 OS=Mus musculus OX=10090 GN=Ccnl2 PE=1 SV=1	S395	PSRS	P..S
Q9JJZ6	Krueppel-like factor 13 OS=Mus musculus OX=10090 GN=Klf13 PE=1 SV=2	S288	PASS	P..S
Q9JJZ6	Krueppel-like factor 13 OS=Mus musculus OX=10090 GN=Klf13 PE=1 SV=2	S271	TGSLS	T…S
Q9JLM4	Zinc finger MYM-type protein 3 OS=Mus musculus OX=10090 GN=Zmym3 PE=1 SV=1	T818	TPPPPPPPATP	T…......P
Q9JMG7	Hepatoma-derived growth factor-related protein 3 OS=Mus musculus OX=10090 GN=Hdgfl3 PE=1 SV=2	S121	TADAS	T…S
Q9JMK2	Casein kinase I isoform epsilon OS=Mus musculus OX=10090 GN=Csnk1e PE=1 SV=2	S363	TGNTS	T…S
Q9QXV1	Chromobox protein homolog 8 OS=Mus musculus OX=10090 GN=Cbx8 PE=1 SV=1	S110	PGRS	P..S
Q9WTL8-4	Isoform 4 of Aryl hydrocarbon receptor nuclear translocator-like protein 1 OS=Mus musculus OX=10090 GN=Arntl	S539	PDAS	P..S
Q9WTL8-4	Isoform 4 of Aryl hydrocarbon receptor nuclear translocator-like protein 1 OS=Mus musculus OX=10090 GN=Arntl	T531	TSTPPPDASSP	T…......P
Z4YJT3	La-related protein 1 OS=Mus musculus OX=10090 GN=Larp1 PE=1 SV=1	S743	TIARS	T…S
Z4YJT3	La-related protein 1 OS=Mus musculus OX=10090 GN=Larp1 PE=1 SV=1	S751	TVPES	T…S
Z4YJT3	La-related protein 1 OS=Mus musculus OX=10090 GN=Larp1 PE=1 SV=1	T833	TPAVGSYGCTP	T…......P

## Sheet: G-P Interaction by position
S10 File. Analysis of G-P interaction
Protein.Accession	Protein.Description	Positions.in.Master.Proteins	Modifications.x	Peptide.Sequence	O-GlcNAc Site	Motif	DRF_ZT11_1	DRF_ZT11_2	DRF_ZT11_3	DRF_ZT11_4	DRF_ZT23_1	DRF_ZT23_2	DRF_ZT23_3	DRF_ZT23_4	NRF_ZT11_1	NRF_ZT11_2	NRF_ZT11_3	NRF_ZT11_4	NRF_ZT23_1	NRF_ZT23_2	NRF_ZT23_3	NRF_ZT23_4	DRF_ttest	DRF_ratio	log2DRF_ratio	log10DRF_pval	NRF_ttest	NRF_ratio	log2NRF_ratio	log10NRF_pval	Phospho sites	Modifications.y	Peptide_Seq	Normalized	RAIN_FDR	phase	peak.shape	period	ZT3_1	ZT3_2	ZT3_3	ZT7_1	ZT7_2	ZT7_3	ZT11_1	ZT11_2	ZT11_3	ZT15_1	ZT15_2
Q61827	Transcription factor MafK OS=Mus musculus OX=10090 GN=Mafk PE=1 SV=1	Q61827 [131-141]	1xTMTpro [K11]; 1xTMTpro [N-Term]; 1xAMTzHexNAc2 [T4(100)]	VATTSVITIVK	T134	PTKVATtSVITIV	230.3	205.1	234.9	256.7	235.1	273.7	297.1	293.2	266.4	237.5	402.9	331	207.5	200.7	232.3	239.7	0.0510719	1.18565	0.245681	1.29182	0.0566823	0.7111	-0.491875	1.24655	T127	N-Term(TMTpro); T4(Phospho); K7(TMTpro)	GPVTPTK	N	0.9515	20	20	24	431.711	382.915	334.837	447.391	337.698	302.397	367.599	382.216	308.86	319.573	421.483
Q8R4R6	Nucleoporin NUP35 OS=Mus musculus OX=10090 GN=Nup35 PE=1 SV=2	Q8R4R6 [254-268]	1xTMTpro [N-Term]; 1xAMTzHexNAc2 [T11(100)]	GVLSSPSLAFTTPIR	T264	SPSLAFtTPIRTL	90	75.2	78.4	80.8	76.1	71.9	91.9	84.6	97.1	89.8	108.6	93.9	62.9	71.7	81.8	68.6	0.996506	1.00031	0.000444659	0.00152017	0.00363361	0.731895	-0.450291	2.43966	T265	N-Term(TMTpro); S5(Phospho)	GVLSSPSLAFTTPIR	Y	0.14167	24	12	24	81.1426	78.9411	82.1166	90.9428	78.8805	75.0745	67.3794	66.4166	64.1778	64.1751	82.8141
Q8R4R6	Nucleoporin NUP35 OS=Mus musculus OX=10090 GN=Nup35 PE=1 SV=2	Q8R4R6 [254-268]	1xTMTpro [N-Term]; 1xAMTzHexNAc2 [T11(100)]	GVLSSPSLAFTTPIR	T264	SPSLAFtTPIRTL	90	75.2	78.4	80.8	76.1	71.9	91.9	84.6	97.1	89.8	108.6	93.9	62.9	71.7	81.8	68.6	0.996506	1.00031	0.000444659	0.00152017	0.00363361	0.731895	-0.450291	2.43966	S258	N-Term(TMTpro); S5(Phospho)	GVLSSPSLAFTTPIR	Y	0.14167	24	12	24	81.1426	78.9411	82.1166	90.9428	78.8805	75.0745	67.3794	66.4166	64.1778	64.1751	82.8141
Q8R4R6	Nucleoporin NUP35 OS=Mus musculus OX=10090 GN=Nup35 PE=1 SV=2	Q8R4R6 [254-268]	1xTMTpro [N-Term]; 1xAMTzHexNAc2 [T11(100)]	GVLSSPSLAFTTPIR	T264	SPSLAFtTPIRTL	90	75.2	78.4	80.8	76.1	71.9	91.9	84.6	97.1	89.8	108.6	93.9	62.9	71.7	81.8	68.6	0.996506	1.00031	0.000444659	0.00152017	0.00363361	0.731895	-0.450291	2.43966	S257	N-Term(TMTpro); S5(Phospho)	GVLSSPSLAFTTPIR	Y	0.14167	24	12	24	81.1426	78.9411	82.1166	90.9428	78.8805	75.0745	67.3794	66.4166	64.1778	64.1751	82.8141
Q8R4R6	Nucleoporin NUP35 OS=Mus musculus OX=10090 GN=Nup35 PE=1 SV=2	Q8R4R6 [254-268]	1xTMTpro [N-Term]; 1xAMTzHexNAc2 [T11(100)]	GVLSSPSLAFTTPIR	T264	SPSLAFtTPIRTL	90	75.2	78.4	80.8	76.1	71.9	91.9	84.6	97.1	89.8	108.6	93.9	62.9	71.7	81.8	68.6	0.996506	1.00031	0.000444659	0.00152017	0.00363361	0.731895	-0.450291	2.43966	T265	N-Term(TMTpro); T12(Phospho)	GVLSSPSLAFTTPIR	Y	0.342958	16	12	24	62.1495	67.8176	59.1166	85.9846	72.8128	61.7739	70.7176	63.905	61.4551	84.1591	94.1115
Q8R4R6	Nucleoporin NUP35 OS=Mus musculus OX=10090 GN=Nup35 PE=1 SV=2	Q8R4R6 [254-268]	1xTMTpro [N-Term]; 1xAMTzHexNAc2 [T11(100)]	GVLSSPSLAFTTPIR	T264	SPSLAFtTPIRTL	90	75.2	78.4	80.8	76.1	71.9	91.9	84.6	97.1	89.8	108.6	93.9	62.9	71.7	81.8	68.6	0.996506	1.00031	0.000444659	0.00152017	0.00363361	0.731895	-0.450291	2.43966	S258	N-Term(TMTpro); T12(Phospho)	GVLSSPSLAFTTPIR	Y	0.342958	16	12	24	62.1495	67.8176	59.1166	85.9846	72.8128	61.7739	70.7176	63.905	61.4551	84.1591	94.1115
Q8R4R6	Nucleoporin NUP35 OS=Mus musculus OX=10090 GN=Nup35 PE=1 SV=2	Q8R4R6 [254-268]	1xTMTpro [N-Term]; 1xAMTzHexNAc2 [T11(100)]	GVLSSPSLAFTTPIR	T264	SPSLAFtTPIRTL	90	75.2	78.4	80.8	76.1	71.9	91.9	84.6	97.1	89.8	108.6	93.9	62.9	71.7	81.8	68.6	0.996506	1.00031	0.000444659	0.00152017	0.00363361	0.731895	-0.450291	2.43966	S257	N-Term(TMTpro); T12(Phospho)	GVLSSPSLAFTTPIR	Y	0.342958	16	12	24	62.1495	67.8176	59.1166	85.9846	72.8128	61.7739	70.7176	63.905	61.4551	84.1591	94.1115
Q8R4R6	Nucleoporin NUP35 OS=Mus musculus OX=10090 GN=Nup35 PE=1 SV=2	Q8R4R6 [254-268]	1xTMTpro [N-Term]; 1xAMTzHexNAc2 [T11(100)]	GVLSSPSLAFTTPIR	T264	SPSLAFtTPIRTL	90	75.2	78.4	80.8	76.1	71.9	91.9	84.6	97.1	89.8	108.6	93.9	62.9	71.7	81.8	68.6	0.996506	1.00031	0.000444659	0.00152017	0.00363361	0.731895	-0.450291	2.43966	T272	N-Term(TMTpro); T11(Phospho)	TLGTPTQSGSTPR	Y	0.424368	8	4	24	297.453	301.501	288.84	335.457	306.312	326.702	250.982	286.224	239.986	290.385	325.507
Q8R4R6	Nucleoporin NUP35 OS=Mus musculus OX=10090 GN=Nup35 PE=1 SV=2	Q8R4R6 [254-268]	1xTMTpro [N-Term]; 1xAMTzHexNAc2 [T11(100)]	GVLSSPSLAFTTPIR	T264	SPSLAFtTPIRTL	90	75.2	78.4	80.8	76.1	71.9	91.9	84.6	97.1	89.8	108.6	93.9	62.9	71.7	81.8	68.6	0.996506	1.00031	0.000444659	0.00152017	0.00363361	0.731895	-0.450291	2.43966	T272	N-Term(TMTpro); T4(Phospho)	TLGTPTQSGSTPR	Y	0.9515	16	12	24	443.172	431.126	423.423	515.255	447.17	477.245	479.123	406.592	444.091	486.104	513.73
Q8R4R6	Nucleoporin NUP35 OS=Mus musculus OX=10090 GN=Nup35 PE=1 SV=2	Q8R4R6 [254-268]	1xTMTpro [N-Term]; 1xAMTzHexNAc2 [T11(100)]	GVLSSPSLAFTTPIR	T264	SPSLAFtTPIRTL	90	75.2	78.4	80.8	76.1	71.9	91.9	84.6	97.1	89.8	108.6	93.9	62.9	71.7	81.8	68.6	0.996506	1.00031	0.000444659	0.00152017	0.00363361	0.731895	-0.450291	2.43966	T272	N-Term(TMTpro); T4(Phospho); T6(Phospho)	TLGTPTQSGSTPR	Y	0.9515	24	4	24	20.9979	23.1441	24.7551	40.448	26.438	27.0938	25.3002	25.3016	26.7407	24.0013	29.1514
Q8R4R6	Nucleoporin NUP35 OS=Mus musculus OX=10090 GN=Nup35 PE=1 SV=2	Q8R4R6 [254-268]	1xTMTpro [N-Term]; 1xAMTzHexNAc2 [T11(100)]	GVLSSPSLAFTTPIR	T264	SPSLAFtTPIRTL	90	75.2	78.4	80.8	76.1	71.9	91.9	84.6	97.1	89.8	108.6	93.9	62.9	71.7	81.8	68.6	0.996506	1.00031	0.000444659	0.00152017	0.00363361	0.731895	-0.450291	2.43966	T265	N-Term(TMTpro); S4(Phospho)	GVLSSPSLAFTTPIR	Y	0.9515	16	12	24	42.7344	46.1088	57.5463	60.2806	64.3613	53.9906	43.2212	51.1612	55.9125	65.6173	59.8158
Q8R4R6	Nucleoporin NUP35 OS=Mus musculus OX=10090 GN=Nup35 PE=1 SV=2	Q8R4R6 [254-268]	1xTMTpro [N-Term]; 1xAMTzHexNAc2 [T11(100)]	GVLSSPSLAFTTPIR	T264	SPSLAFtTPIRTL	90	75.2	78.4	80.8	76.1	71.9	91.9	84.6	97.1	89.8	108.6	93.9	62.9	71.7	81.8	68.6	0.996506	1.00031	0.000444659	0.00152017	0.00363361	0.731895	-0.450291	2.43966	S258	N-Term(TMTpro); S4(Phospho)	GVLSSPSLAFTTPIR	Y	0.9515	16	12	24	42.7344	46.1088	57.5463	60.2806	64.3613	53.9906	43.2212	51.1612	55.9125	65.6173	59.8158
Q8R4R6	Nucleoporin NUP35 OS=Mus musculus OX=10090 GN=Nup35 PE=1 SV=2	Q8R4R6 [254-268]	1xTMTpro [N-Term]; 1xAMTzHexNAc2 [T11(100)]	GVLSSPSLAFTTPIR	T264	SPSLAFtTPIRTL	90	75.2	78.4	80.8	76.1	71.9	91.9	84.6	97.1	89.8	108.6	93.9	62.9	71.7	81.8	68.6	0.996506	1.00031	0.000444659	0.00152017	0.00363361	0.731895	-0.450291	2.43966	S257	N-Term(TMTpro); S4(Phospho)	GVLSSPSLAFTTPIR	Y	0.9515	16	12	24	42.7344	46.1088	57.5463	60.2806	64.3613	53.9906	43.2212	51.1612	55.9125	65.6173	59.8158
Q8R4R6	Nucleoporin NUP35 OS=Mus musculus OX=10090 GN=Nup35 PE=1 SV=2	Q8R4R6 [254-268]	1xTMTpro [N-Term]; 1xAMTzHexNAc2 [T11(100)]	GVLSSPSLAFTTPIR	T264	SPSLAFtTPIRTL	90	75.2	78.4	80.8	76.1	71.9	91.9	84.6	97.1	89.8	108.6	93.9	62.9	71.7	81.8	68.6	0.996506	1.00031	0.000444659	0.00152017	0.00363361	0.731895	-0.450291	2.43966	T272	N-Term(TMTpro); S10(Phospho)	TLGTPTQSGSTPR	Y	0.95831	24	12	24	53.0751	53.0162	67.4299	75.416	68.0453	62.6606	48.3164	63.1609	48.3278	65.1022	64.5567
Q569Z6	Thyroid hormone receptor-associated protein 3 OS=Mus musculus OX=10090 GN=Thrap3 PE=1 SV=1	Q569Z6 [394-401]	1xTMTpro [K5]; 1xTMTpro [N-Term]; 1xAMTzHexNAc2 [T1(100)]	TDSEKPFR	T394	DPFAPKtDSEKPF	30.2	23.9	36.3	29.1	31.5	27.7	27.4	28.2	40.3	29.9	29.1	42.2	28.4	21.5	33.4	24.4	0.680319	0.960669	-0.057888	0.167287	0.0959412	0.761131	-0.393784	1.01799	S403	N-Term(TMTpro); K5(TMTpro); S10(Phospho); S12(Phospho); K14(TMTpro)	TDSEKPFRGSQSPK	N	0.731977	20	4	24	1329.08	1787.55	1867.69	1352.59	1642.95	1967.69	1565.57	2714.24	1487.02	1808.99	2039.56
Q569Z6	Thyroid hormone receptor-associated protein 3 OS=Mus musculus OX=10090 GN=Thrap3 PE=1 SV=1	Q569Z6 [394-401]	1xTMTpro [K5]; 1xTMTpro [N-Term]; 1xAMTzHexNAc2 [T1(100)]	TDSEKPFR	T394	DPFAPKtDSEKPF	30.2	23.9	36.3	29.1	31.5	27.7	27.4	28.2	40.3	29.9	29.1	42.2	28.4	21.5	33.4	24.4	0.680319	0.960669	-0.057888	0.167287	0.0959412	0.761131	-0.393784	1.01799	S403	N-Term(TMTpro); K5(TMTpro); S10(Phospho); S12(Phospho); K14(TMTpro)	TDSEKPFRGSQSPKR	Y	0.9515	16	20	24	1156.55	1173.05	1270.25	1156.82	1121.54	1271.26	1125.13	1162.27	1096.15	1150.83	1337.81
P11679	Keratin, type II cytoskeletal 8 OS=Mus musculus OX=10090 GN=Krt8 PE=1 SV=4	P11679 [480-490]	1xTMTpro [K11]; 1xTMTpro [N-Term]; 1xAMTzHexNAc2 [S10(100)]	LVSESSDVVSK	S489	ESSDVVsK	146.4	79.4	108.4	79.3	73.5	83.3	115.3	46.8	100.1	97.4	104.5	89.6	74.4	65.2	109.4	52.6	0.308863	0.771221	-0.374783	0.510235	0.123848	0.770174	-0.376744	0.907112	S489	N-Term(TMTpro); S3(Phospho); K11(TMTpro)	LVSESSDVVSK	Y	0.119457	24	8	24	289.12	291.933	338.25	338.736	208.925	211.2	543.759	374.458	278.727	378.558	429.002
P11679	Keratin, type II cytoskeletal 8 OS=Mus musculus OX=10090 GN=Krt8 PE=1 SV=4	P11679 [480-490]	1xTMTpro [K11]; 1xTMTpro [N-Term]; 1xAMTzHexNAc2 [S10(100)]	LVSESSDVVSK	S489	ESSDVVsK	146.4	79.4	108.4	79.3	73.5	83.3	115.3	46.8	100.1	97.4	104.5	89.6	74.4	65.2	109.4	52.6	0.308863	0.771221	-0.374783	0.510235	0.123848	0.770174	-0.376744	0.907112	S485	N-Term(TMTpro); S3(Phospho); K11(TMTpro)	LVSESSDVVSK	Y	0.119457	24	8	24	289.12	291.933	338.25	338.736	208.925	211.2	543.759	374.458	278.727	378.558	429.002
P11679	Keratin, type II cytoskeletal 8 OS=Mus musculus OX=10090 GN=Krt8 PE=1 SV=4	P11679 [480-490]	1xTMTpro [K11]; 1xTMTpro [N-Term]; 1xAMTzHexNAc2 [S10(100)]	LVSESSDVVSK	S489	ESSDVVsK	146.4	79.4	108.4	79.3	73.5	83.3	115.3	46.8	100.1	97.4	104.5	89.6	74.4	65.2	109.4	52.6	0.308863	0.771221	-0.374783	0.510235	0.123848	0.770174	-0.376744	0.907112	S484	N-Term(TMTpro); S3(Phospho); K11(TMTpro)	LVSESSDVVSK	Y	0.119457	24	8	24	289.12	291.933	338.25	338.736	208.925	211.2	543.759	374.458	278.727	378.558	429.002
P11679	Keratin, type II cytoskeletal 8 OS=Mus musculus OX=10090 GN=Krt8 PE=1 SV=4	P11679 [480-490]	1xTMTpro [K11]; 1xTMTpro [N-Term]; 1xAMTzHexNAc2 [S10(100)]	LVSESSDVVSK	S489	ESSDVVsK	146.4	79.4	108.4	79.3	73.5	83.3	115.3	46.8	100.1	97.4	104.5	89.6	74.4	65.2	109.4	52.6	0.308863	0.771221	-0.374783	0.510235	0.123848	0.770174	-0.376744	0.907112	S482	N-Term(TMTpro); S3(Phospho); K11(TMTpro)	LVSESSDVVSK	Y	0.119457	24	8	24	289.12	291.933	338.25	338.736	208.925	211.2	543.759	374.458	278.727	378.558	429.002
P11679	Keratin, type II cytoskeletal 8 OS=Mus musculus OX=10090 GN=Krt8 PE=1 SV=4	P11679 [480-490]	1xTMTpro [K11]; 1xTMTpro [N-Term]; 1xAMTzHexNAc2 [S10(100)]	LVSESSDVVSK	S489	ESSDVVsK	146.4	79.4	108.4	79.3	73.5	83.3	115.3	46.8	100.1	97.4	104.5	89.6	74.4	65.2	109.4	52.6	0.308863	0.771221	-0.374783	0.510235	0.123848	0.770174	-0.376744	0.907112	S489	N-Term(TMTpro); S3(Phospho); S5(Phospho); K11(TMTpro)	LVSESSDVVSK	Y	0.197974	16	16	24	21.6621	24.891	37.8943	29.5821	29.0979	25.2122	42.8352	45.7477	29.2012	62.9199	66.3298
P11679	Keratin, type II cytoskeletal 8 OS=Mus musculus OX=10090 GN=Krt8 PE=1 SV=4	P11679 [480-490]	1xTMTpro [K11]; 1xTMTpro [N-Term]; 1xAMTzHexNAc2 [S10(100)]	LVSESSDVVSK	S489	ESSDVVsK	146.4	79.4	108.4	79.3	73.5	83.3	115.3	46.8	100.1	97.4	104.5	89.6	74.4	65.2	109.4	52.6	0.308863	0.771221	-0.374783	0.510235	0.123848	0.770174	-0.376744	0.907112	S485	N-Term(TMTpro); S3(Phospho); S5(Phospho); K11(TMTpro)	LVSESSDVVSK	Y	0.197974	16	16	24	21.6621	24.891	37.8943	29.5821	29.0979	25.2122	42.8352	45.7477	29.2012	62.9199	66.3298
P11679	Keratin, type II cytoskeletal 8 OS=Mus musculus OX=10090 GN=Krt8 PE=1 SV=4	P11679 [480-490]	1xTMTpro [K11]; 1xTMTpro [N-Term]; 1xAMTzHexNAc2 [S10(100)]	LVSESSDVVSK	S489	ESSDVVsK	146.4	79.4	108.4	79.3	73.5	83.3	115.3	46.8	100.1	97.4	104.5	89.6	74.4	65.2	109.4	52.6	0.308863	0.771221	-0.374783	0.510235	0.123848	0.770174	-0.376744	0.907112	S484	N-Term(TMTpro); S3(Phospho); S5(Phospho); K11(TMTpro)	LVSESSDVVSK	Y	0.197974	16	16	24	21.6621	24.891	37.8943	29.5821	29.0979	25.2122	42.8352	45.7477	29.2012	62.9199	66.3298
P11679	Keratin, type II cytoskeletal 8 OS=Mus musculus OX=10090 GN=Krt8 PE=1 SV=4	P11679 [480-490]	1xTMTpro [K11]; 1xTMTpro [N-Term]; 1xAMTzHexNAc2 [S10(100)]	LVSESSDVVSK	S489	ESSDVVsK	146.4	79.4	108.4	79.3	73.5	83.3	115.3	46.8	100.1	97.4	104.5	89.6	74.4	65.2	109.4	52.6	0.308863	0.771221	-0.374783	0.510235	0.123848	0.770174	-0.376744	0.907112	S482	N-Term(TMTpro); S3(Phospho); S5(Phospho); K11(TMTpro)	LVSESSDVVSK	Y	0.197974	16	16	24	21.6621	24.891	37.8943	29.5821	29.0979	25.2122	42.8352	45.7477	29.2012	62.9199	66.3298
P11679	Keratin, type II cytoskeletal 8 OS=Mus musculus OX=10090 GN=Krt8 PE=1 SV=4	P11679 [480-490]	1xTMTpro [K11]; 1xTMTpro [N-Term]; 1xAMTzHexNAc2 [S10(100)]	LVSESSDVVSK	S489	ESSDVVsK	146.4	79.4	108.4	79.3	73.5	83.3	115.3	46.8	100.1	97.4	104.5	89.6	74.4	65.2	109.4	52.6	0.308863	0.771221	-0.374783	0.510235	0.123848	0.770174	-0.376744	0.907112	S489	N-Term(TMTpro); S6(Phospho); K11(TMTpro)	LVSESSDVVSK	Y	0.9515	16	20	24	143.174	193.243	278.825	189.784	226.301	186.241	174.314	208.418	183.165	223.741	282.751
P11679	Keratin, type II cytoskeletal 8 OS=Mus musculus OX=10090 GN=Krt8 PE=1 SV=4	P11679 [480-490]	1xTMTpro [K11]; 1xTMTpro [N-Term]; 1xAMTzHexNAc2 [S10(100)]	LVSESSDVVSK	S489	ESSDVVsK	146.4	79.4	108.4	79.3	73.5	83.3	115.3	46.8	100.1	97.4	104.5	89.6	74.4	65.2	109.4	52.6	0.308863	0.771221	-0.374783	0.510235	0.123848	0.770174	-0.376744	0.907112	S489	N-Term(TMTpro); S10(Phospho); K11(TMTpro)	LVSESSDVVSK	Y	0.9515	24	12	24	447.246	590.307	749.059	479.981	549.963	601.798	438.901	570.488	493.251	565.009	653.548
P11679	Keratin, type II cytoskeletal 8 OS=Mus musculus OX=10090 GN=Krt8 PE=1 SV=4	P11679 [480-490]	1xTMTpro [K11]; 1xTMTpro [N-Term]; 1xAMTzHexNAc2 [S10(100)]	LVSESSDVVSK	S489	ESSDVVsK	146.4	79.4	108.4	79.3	73.5	83.3	115.3	46.8	100.1	97.4	104.5	89.6	74.4	65.2	109.4	52.6	0.308863	0.771221	-0.374783	0.510235	0.123848	0.770174	-0.376744	0.907112	S489	N-Term(TMTpro); S5(Phospho); K11(TMTpro)	LVSESSDVVSK	Y	0.9515	8	4	24	32.9673	42.1477	65.8844	41.4566	54.3344	42.8227	32.0025	45.0957	35.1359	39.7146	53.3298
P11679	Keratin, type II cytoskeletal 8 OS=Mus musculus OX=10090 GN=Krt8 PE=1 SV=4	P11679 [480-490]	1xTMTpro [K11]; 1xTMTpro [N-Term]; 1xAMTzHexNAc2 [S10(100)]	LVSESSDVVSK	S489	ESSDVVsK	146.4	79.4	108.4	79.3	73.5	83.3	115.3	46.8	100.1	97.4	104.5	89.6	74.4	65.2	109.4	52.6	0.308863	0.771221	-0.374783	0.510235	0.123848	0.770174	-0.376744	0.907112	S485	N-Term(TMTpro); S6(Phospho); K11(TMTpro)	LVSESSDVVSK	Y	0.9515	16	20	24	143.174	193.243	278.825	189.784	226.301	186.241	174.314	208.418	183.165	223.741	282.751
P11679	Keratin, type II cytoskeletal 8 OS=Mus musculus OX=10090 GN=Krt8 PE=1 SV=4	P11679 [480-490]	1xTMTpro [K11]; 1xTMTpro [N-Term]; 1xAMTzHexNAc2 [S10(100)]	LVSESSDVVSK	S489	ESSDVVsK	146.4	79.4	108.4	79.3	73.5	83.3	115.3	46.8	100.1	97.4	104.5	89.6	74.4	65.2	109.4	52.6	0.308863	0.771221	-0.374783	0.510235	0.123848	0.770174	-0.376744	0.907112	S485	N-Term(TMTpro); S10(Phospho); K11(TMTpro)	LVSESSDVVSK	Y	0.9515	24	12	24	447.246	590.307	749.059	479.981	549.963	601.798	438.901	570.488	493.251	565.009	653.548
P11679	Keratin, type II cytoskeletal 8 OS=Mus musculus OX=10090 GN=Krt8 PE=1 SV=4	P11679 [480-490]	1xTMTpro [K11]; 1xTMTpro [N-Term]; 1xAMTzHexNAc2 [S10(100)]	LVSESSDVVSK	S489	ESSDVVsK	146.4	79.4	108.4	79.3	73.5	83.3	115.3	46.8	100.1	97.4	104.5	89.6	74.4	65.2	109.4	52.6	0.308863	0.771221	-0.374783	0.510235	0.123848	0.770174	-0.376744	0.907112	S485	N-Term(TMTpro); S5(Phospho); K11(TMTpro)	LVSESSDVVSK	Y	0.9515	8	4	24	32.9673	42.1477	65.8844	41.4566	54.3344	42.8227	32.0025	45.0957	35.1359	39.7146	53.3298
P11679	Keratin, type II cytoskeletal 8 OS=Mus musculus OX=10090 GN=Krt8 PE=1 SV=4	P11679 [480-490]	1xTMTpro [K11]; 1xTMTpro [N-Term]; 1xAMTzHexNAc2 [S10(100)]	LVSESSDVVSK	S489	ESSDVVsK	146.4	79.4	108.4	79.3	73.5	83.3	115.3	46.8	100.1	97.4	104.5	89.6	74.4	65.2	109.4	52.6	0.308863	0.771221	-0.374783	0.510235	0.123848	0.770174	-0.376744	0.907112	S484	N-Term(TMTpro); S6(Phospho); K11(TMTpro)	LVSESSDVVSK	Y	0.9515	16	20	24	143.174	193.243	278.825	189.784	226.301	186.241	174.314	208.418	183.165	223.741	282.751
P11679	Keratin, type II cytoskeletal 8 OS=Mus musculus OX=10090 GN=Krt8 PE=1 SV=4	P11679 [480-490]	1xTMTpro [K11]; 1xTMTpro [N-Term]; 1xAMTzHexNAc2 [S10(100)]	LVSESSDVVSK	S489	ESSDVVsK	146.4	79.4	108.4	79.3	73.5	83.3	115.3	46.8	100.1	97.4	104.5	89.6	74.4	65.2	109.4	52.6	0.308863	0.771221	-0.374783	0.510235	0.123848	0.770174	-0.376744	0.907112	S484	N-Term(TMTpro); S10(Phospho); K11(TMTpro)	LVSESSDVVSK	Y	0.9515	24	12	24	447.246	590.307	749.059	479.981	549.963	601.798	438.901	570.488	493.251	565.009	653.548
P11679	Keratin, type II cytoskeletal 8 OS=Mus musculus OX=10090 GN=Krt8 PE=1 SV=4	P11679 [480-490]	1xTMTpro [K11]; 1xTMTpro [N-Term]; 1xAMTzHexNAc2 [S10(100)]	LVSESSDVVSK	S489	ESSDVVsK	146.4	79.4	108.4	79.3	73.5	83.3	115.3	46.8	100.1	97.4	104.5	89.6	74.4	65.2	109.4	52.6	0.308863	0.771221	-0.374783	0.510235	0.123848	0.770174	-0.376744	0.907112	S484	N-Term(TMTpro); S5(Phospho); K11(TMTpro)	LVSESSDVVSK	Y	0.9515	8	4	24	32.9673	42.1477	65.8844	41.4566	54.3344	42.8227	32.0025	45.0957	35.1359	39.7146	53.3298
P11679	Keratin, type II cytoskeletal 8 OS=Mus musculus OX=10090 GN=Krt8 PE=1 SV=4	P11679 [480-490]	1xTMTpro [K11]; 1xTMTpro [N-Term]; 1xAMTzHexNAc2 [S10(100)]	LVSESSDVVSK	S489	ESSDVVsK	146.4	79.4	108.4	79.3	73.5	83.3	115.3	46.8	100.1	97.4	104.5	89.6	74.4	65.2	109.4	52.6	0.308863	0.771221	-0.374783	0.510235	0.123848	0.770174	-0.376744	0.907112	S482	N-Term(TMTpro); S6(Phospho); K11(TMTpro)	LVSESSDVVSK	Y	0.9515	16	20	24	143.174	193.243	278.825	189.784	226.301	186.241	174.314	208.418	183.165	223.741	282.751
P11679	Keratin, type II cytoskeletal 8 OS=Mus musculus OX=10090 GN=Krt8 PE=1 SV=4	P11679 [480-490]	1xTMTpro [K11]; 1xTMTpro [N-Term]; 1xAMTzHexNAc2 [S10(100)]	LVSESSDVVSK	S489	ESSDVVsK	146.4	79.4	108.4	79.3	73.5	83.3	115.3	46.8	100.1	97.4	104.5	89.6	74.4	65.2	109.4	52.6	0.308863	0.771221	-0.374783	0.510235	0.123848	0.770174	-0.376744	0.907112	S482	N-Term(TMTpro); S10(Phospho); K11(TMTpro)	LVSESSDVVSK	Y	0.9515	24	12	24	447.246	590.307	749.059	479.981	549.963	601.798	438.901	570.488	493.251	565.009	653.548
P11679	Keratin, type II cytoskeletal 8 OS=Mus musculus OX=10090 GN=Krt8 PE=1 SV=4	P11679 [480-490]	1xTMTpro [K11]; 1xTMTpro [N-Term]; 1xAMTzHexNAc2 [S10(100)]	LVSESSDVVSK	S489	ESSDVVsK	146.4	79.4	108.4	79.3	73.5	83.3	115.3	46.8	100.1	97.4	104.5	89.6	74.4	65.2	109.4	52.6	0.308863	0.771221	-0.374783	0.510235	0.123848	0.770174	-0.376744	0.907112	S482	N-Term(TMTpro); S5(Phospho); K11(TMTpro)	LVSESSDVVSK	Y	0.9515	8	4	24	32.9673	42.1477	65.8844	41.4566	54.3344	42.8227	32.0025	45.0957	35.1359	39.7146	53.3298
Q8K0L9	Zinc finger and BTB domain-containing protein 20 OS=Mus musculus OX=10090 GN=Zbtb20 PE=1 SV=1	Q8K0L9 [436-454]	1xDeamidated [N]; 1xOxidation [M6]; 2xAMTzHexNAc2 [S/N/T]; 1xTMTpro [K19]; 1xTMTpro [N-Term]	SNESEMDNTVITVSNSSDK	S436	ASSPERsNESEMD	27.9	18.8	33.9	19.6	18.2	16.3	26.6	18.5	38.4	23.1	36.6	20	24.3	21.6	29	16.7	0.272305	0.794411	-0.332042	0.564945	0.259761	0.775614	-0.366589	0.585426	S432	N-Term(TMTpro); S32(Phospho)	DGQAEPAQPEQAAEAPAESSAQPNQLEPGASSPER	Y	0.570739	24	20	24	247.244	246.884	255.678	255.747	258.476	264.876	220.001	329.629	251.516	224.763	239.77
Q8K0L9	Zinc finger and BTB domain-containing protein 20 OS=Mus musculus OX=10090 GN=Zbtb20 PE=1 SV=1	Q8K0L9 [436-454]	1xDeamidated [N]; 1xOxidation [M6]; 2xAMTzHexNAc2 [S/N/T]; 1xTMTpro [K19]; 1xTMTpro [N-Term]	SNESEMDNTVITVSNSSDK	S436	ASSPERsNESEMD	27.9	18.8	33.9	19.6	18.2	16.3	26.6	18.5	38.4	23.1	36.6	20	24.3	21.6	29	16.7	0.272305	0.794411	-0.332042	0.564945	0.259761	0.775614	-0.366589	0.585426	S431	N-Term(TMTpro); S32(Phospho)	DGQAEPAQPEQAAEAPAESSAQPNQLEPGASSPER	Y	0.570739	24	20	24	247.244	246.884	255.678	255.747	258.476	264.876	220.001	329.629	251.516	224.763	239.77
Q8K0L9	Zinc finger and BTB domain-containing protein 20 OS=Mus musculus OX=10090 GN=Zbtb20 PE=1 SV=1	Q8K0L9 [436-454]	1xDeamidated [N]; 1xOxidation [M6]; 2xAMTzHexNAc2 [S/N/T]; 1xTMTpro [K19]; 1xTMTpro [N-Term]	SNESEMDNTVITVSNSSDK	S436	ASSPERsNESEMD	27.9	18.8	33.9	19.6	18.2	16.3	26.6	18.5	38.4	23.1	36.6	20	24.3	21.6	29	16.7	0.272305	0.794411	-0.332042	0.564945	0.259761	0.775614	-0.366589	0.585426	S432	N-Term(TMTpro); S31(Phospho); S32(Phospho)	DGQAEPAQPEQAAEAPAESSAQPNQLEPGASSPER	Y	0.9515	16	4	24	19.1139	30.5276	22.5986	28.2434	21.7939	28.5175	23.5852	26.488	34.7996	26.104	27.1656
Q8K0L9	Zinc finger and BTB domain-containing protein 20 OS=Mus musculus OX=10090 GN=Zbtb20 PE=1 SV=1	Q8K0L9 [436-454]	1xDeamidated [N]; 1xOxidation [M6]; 2xAMTzHexNAc2 [S/N/T]; 1xTMTpro [K19]; 1xTMTpro [N-Term]	SNESEMDNTVITVSNSSDK	S436	ASSPERsNESEMD	27.9	18.8	33.9	19.6	18.2	16.3	26.6	18.5	38.4	23.1	36.6	20	24.3	21.6	29	16.7	0.272305	0.794411	-0.332042	0.564945	0.259761	0.775614	-0.366589	0.585426	S431	N-Term(TMTpro); S31(Phospho); S32(Phospho)	DGQAEPAQPEQAAEAPAESSAQPNQLEPGASSPER	Y	0.9515	16	4	24	19.1139	30.5276	22.5986	28.2434	21.7939	28.5175	23.5852	26.488	34.7996	26.104	27.1656
Q8K0L9	Zinc finger and BTB domain-containing protein 20 OS=Mus musculus OX=10090 GN=Zbtb20 PE=1 SV=1	Q8K0L9 [436-454]	1xDeamidated [N15]; 2xAMTzHexNAc2 [S14; S16]; 1xTMTpro [K19]; 1xTMTpro [N-Term]	SNESEMDNTVITVSNSSDK	S436	ASSPERsNESEMD	37	30.4	35.3	28.9	27.3	19	36	24.2	50.1	17.3	48.8	38.7	35.2	21.4	39.1	25.7	0.172595	0.809271	-0.305306	0.762971	0.368804	0.783731	-0.351569	0.433204	S432	N-Term(TMTpro); S32(Phospho)	DGQAEPAQPEQAAEAPAESSAQPNQLEPGASSPER	Y	0.570739	24	20	24	247.244	246.884	255.678	255.747	258.476	264.876	220.001	329.629	251.516	224.763	239.77
Q8K0L9	Zinc finger and BTB domain-containing protein 20 OS=Mus musculus OX=10090 GN=Zbtb20 PE=1 SV=1	Q8K0L9 [436-454]	1xDeamidated [N15]; 2xAMTzHexNAc2 [S14; S16]; 1xTMTpro [K19]; 1xTMTpro [N-Term]	SNESEMDNTVITVSNSSDK	S436	ASSPERsNESEMD	37	30.4	35.3	28.9	27.3	19	36	24.2	50.1	17.3	48.8	38.7	35.2	21.4	39.1	25.7	0.172595	0.809271	-0.305306	0.762971	0.368804	0.783731	-0.351569	0.433204	S431	N-Term(TMTpro); S32(Phospho)	DGQAEPAQPEQAAEAPAESSAQPNQLEPGASSPER	Y	0.570739	24	20	24	247.244	246.884	255.678	255.747	258.476	264.876	220.001	329.629	251.516	224.763	239.77
Q8K0L9	Zinc finger and BTB domain-containing protein 20 OS=Mus musculus OX=10090 GN=Zbtb20 PE=1 SV=1	Q8K0L9 [436-454]	1xDeamidated [N15]; 2xAMTzHexNAc2 [S14; S16]; 1xTMTpro [K19]; 1xTMTpro [N-Term]	SNESEMDNTVITVSNSSDK	S436	ASSPERsNESEMD	37	30.4	35.3	28.9	27.3	19	36	24.2	50.1	17.3	48.8	38.7	35.2	21.4	39.1	25.7	0.172595	0.809271	-0.305306	0.762971	0.368804	0.783731	-0.351569	0.433204	S432	N-Term(TMTpro); S31(Phospho); S32(Phospho)	DGQAEPAQPEQAAEAPAESSAQPNQLEPGASSPER	Y	0.9515	16	4	24	19.1139	30.5276	22.5986	28.2434	21.7939	28.5175	23.5852	26.488	34.7996	26.104	27.1656
Q8K0L9	Zinc finger and BTB domain-containing protein 20 OS=Mus musculus OX=10090 GN=Zbtb20 PE=1 SV=1	Q8K0L9 [436-454]	1xDeamidated [N15]; 2xAMTzHexNAc2 [S14; S16]; 1xTMTpro [K19]; 1xTMTpro [N-Term]	SNESEMDNTVITVSNSSDK	S436	ASSPERsNESEMD	37	30.4	35.3	28.9	27.3	19	36	24.2	50.1	17.3	48.8	38.7	35.2	21.4	39.1	25.7	0.172595	0.809271	-0.305306	0.762971	0.368804	0.783731	-0.351569	0.433204	S431	N-Term(TMTpro); S31(Phospho); S32(Phospho)	DGQAEPAQPEQAAEAPAESSAQPNQLEPGASSPER	Y	0.9515	16	4	24	19.1139	30.5276	22.5986	28.2434	21.7939	28.5175	23.5852	26.488	34.7996	26.104	27.1656
O08580	Steroid hormone receptor ERR1 OS=Mus musculus OX=10090 GN=Esrra PE=1 SV=4	O08580 [25-45]	1xTMTpro [N-Term]; 1xAMTzHexNAc2 [T7(100)]	GSSETETEPPVTLASGPAPAR	T31	GSSETEtEPPVTL	65.5	56.5	67.2	47.9	59.6	52.1	63.2	51	77.4	71.1	62.2	78.6	60.8	48.5	53.6	64.2	0.619122	0.952763	-0.0698114	0.208224	0.0235242	0.784998	-0.349239	1.62849	S27	N-Term(TMTpro); S8(Phospho); K10(TMTpro)	AEPASPDSPKGSSETETEPPVTLASGPAPAR	Y	0.222458	24	12	24	257.085	293.491	268.98	207.143	247.491	260.789	210.577	235.827	226.19	235.417	268.287
O08580	Steroid hormone receptor ERR1 OS=Mus musculus OX=10090 GN=Esrra PE=1 SV=4	O08580 [25-45]	1xTMTpro [N-Term]; 1xAMTzHexNAc2 [T7(100)]	GSSETETEPPVTLASGPAPAR	T31	GSSETEtEPPVTL	65.5	56.5	67.2	47.9	59.6	52.1	63.2	51	77.4	71.1	62.2	78.6	60.8	48.5	53.6	64.2	0.619122	0.952763	-0.0698114	0.208224	0.0235242	0.784998	-0.349239	1.62849	S26	N-Term(TMTpro); S8(Phospho); K10(TMTpro)	AEPASPDSPKGSSETETEPPVTLASGPAPAR	Y	0.222458	24	12	24	257.085	293.491	268.98	207.143	247.491	260.789	210.577	235.827	226.19	235.417	268.287
O08580	Steroid hormone receptor ERR1 OS=Mus musculus OX=10090 GN=Esrra PE=1 SV=4	O08580 [25-45]	1xTMTpro [N-Term]; 1xAMTzHexNAc2 [T7(100)]	GSSETETEPPVTLASGPAPAR	T31	GSSETEtEPPVTL	65.5	56.5	67.2	47.9	59.6	52.1	63.2	51	77.4	71.1	62.2	78.6	60.8	48.5	53.6	64.2	0.619122	0.952763	-0.0698114	0.208224	0.0235242	0.784998	-0.349239	1.62849	S22	N-Term(TMTpro); S8(Phospho); K10(TMTpro)	AEPASPDSPKGSSETETEPPVTLASGPAPAR	Y	0.222458	24	12	24	257.085	293.491	268.98	207.143	247.491	260.789	210.577	235.827	226.19	235.417	268.287
O08580	Steroid hormone receptor ERR1 OS=Mus musculus OX=10090 GN=Esrra PE=1 SV=4	O08580 [25-45]	1xTMTpro [N-Term]; 1xAMTzHexNAc2 [T7(100)]	GSSETETEPPVTLASGPAPAR	T31	GSSETEtEPPVTL	65.5	56.5	67.2	47.9	59.6	52.1	63.2	51	77.4	71.1	62.2	78.6	60.8	48.5	53.6	64.2	0.619122	0.952763	-0.0698114	0.208224	0.0235242	0.784998	-0.349239	1.62849	S27	N-Term(TMTpro); S5(Phospho); S8(Phospho); K10(TMTpro); S12(Phospho)	AEPASPDSPKGSSETETEPPVTLASGPAPAR	Y	0.9515	4	16	24	463.556	619.271	731.904	533.137	520.751	670.373	508.072	635.884	515.648	461.532	588.897
O08580	Steroid hormone receptor ERR1 OS=Mus musculus OX=10090 GN=Esrra PE=1 SV=4	O08580 [25-45]	1xTMTpro [N-Term]; 1xAMTzHexNAc2 [T7(100)]	GSSETETEPPVTLASGPAPAR	T31	GSSETEtEPPVTL	65.5	56.5	67.2	47.9	59.6	52.1	63.2	51	77.4	71.1	62.2	78.6	60.8	48.5	53.6	64.2	0.619122	0.952763	-0.0698114	0.208224	0.0235242	0.784998	-0.349239	1.62849	S27	N-Term(TMTpro); K10(TMTpro); S12(Phospho); S13(Phospho)	AEPASPDSPKGSSETETEPPVTLASGPAPAR	Y	0.9515	24	12	24	19.9965	24.1395	17.2961	14.6148	18.8274	21.8291	20.52	17.5504	16.2514	18.4378	21.8576
O08580	Steroid hormone receptor ERR1 OS=Mus musculus OX=10090 GN=Esrra PE=1 SV=4	O08580 [25-45]	1xTMTpro [N-Term]; 1xAMTzHexNAc2 [T7(100)]	GSSETETEPPVTLASGPAPAR	T31	GSSETEtEPPVTL	65.5	56.5	67.2	47.9	59.6	52.1	63.2	51	77.4	71.1	62.2	78.6	60.8	48.5	53.6	64.2	0.619122	0.952763	-0.0698114	0.208224	0.0235242	0.784998	-0.349239	1.62849	S27	N-Term(TMTpro); S8(Phospho); K10(TMTpro); S12(Phospho)	AEPASPDSPKGSSETETEPPVTLASGPAPAR	Y	0.9515	16	4	24	62.2858	78.505	79.74	68.8465	76.9925	79.829	66.8469	77.4079	69.4004	67.3818	80.2734
O08580	Steroid hormone receptor ERR1 OS=Mus musculus OX=10090 GN=Esrra PE=1 SV=4	O08580 [25-45]	1xTMTpro [N-Term]; 1xAMTzHexNAc2 [T7(100)]	GSSETETEPPVTLASGPAPAR	T31	GSSETEtEPPVTL	65.5	56.5	67.2	47.9	59.6	52.1	63.2	51	77.4	71.1	62.2	78.6	60.8	48.5	53.6	64.2	0.619122	0.952763	-0.0698114	0.208224	0.0235242	0.784998	-0.349239	1.62849	S27	N-Term(TMTpro); S5(Phospho); S8(Phospho); K10(TMTpro)	AEPASPDSPKGSSETETEPPVTLASGPAPAR	Y	0.9515	4	8	24	353.814	493.416	544.699	372.254	426.299	481.294	403.501	500.246	418.345	386.356	463.264
O08580	Steroid hormone receptor ERR1 OS=Mus musculus OX=10090 GN=Esrra PE=1 SV=4	O08580 [25-45]	1xTMTpro [N-Term]; 1xAMTzHexNAc2 [T7(100)]	GSSETETEPPVTLASGPAPAR	T31	GSSETEtEPPVTL	65.5	56.5	67.2	47.9	59.6	52.1	63.2	51	77.4	71.1	62.2	78.6	60.8	48.5	53.6	64.2	0.619122	0.952763	-0.0698114	0.208224	0.0235242	0.784998	-0.349239	1.62849	S27	N-Term(TMTpro); S3(Phospho)	GSSETETEPPVTLASGPAPAR	Y	0.9515	8	4	24	288.467	269.455	332.314	270.434	317.647	310.352	255.022	387.272	237.127	260.141	307.07
O08580	Steroid hormone receptor ERR1 OS=Mus musculus OX=10090 GN=Esrra PE=1 SV=4	O08580 [25-45]	1xTMTpro [N-Term]; 1xAMTzHexNAc2 [T7(100)]	GSSETETEPPVTLASGPAPAR	T31	GSSETEtEPPVTL	65.5	56.5	67.2	47.9	59.6	52.1	63.2	51	77.4	71.1	62.2	78.6	60.8	48.5	53.6	64.2	0.619122	0.952763	-0.0698114	0.208224	0.0235242	0.784998	-0.349239	1.62849	S26	N-Term(TMTpro); S5(Phospho); S8(Phospho); K10(TMTpro); S12(Phospho)	AEPASPDSPKGSSETETEPPVTLASGPAPAR	Y	0.9515	4	16	24	463.556	619.271	731.904	533.137	520.751	670.373	508.072	635.884	515.648	461.532	588.897
O08580	Steroid hormone receptor ERR1 OS=Mus musculus OX=10090 GN=Esrra PE=1 SV=4	O08580 [25-45]	1xTMTpro [N-Term]; 1xAMTzHexNAc2 [T7(100)]	GSSETETEPPVTLASGPAPAR	T31	GSSETEtEPPVTL	65.5	56.5	67.2	47.9	59.6	52.1	63.2	51	77.4	71.1	62.2	78.6	60.8	48.5	53.6	64.2	0.619122	0.952763	-0.0698114	0.208224	0.0235242	0.784998	-0.349239	1.62849	S26	N-Term(TMTpro); K10(TMTpro); S12(Phospho); S13(Phospho)	AEPASPDSPKGSSETETEPPVTLASGPAPAR	Y	0.9515	24	12	24	19.9965	24.1395	17.2961	14.6148	18.8274	21.8291	20.52	17.5504	16.2514	18.4378	21.8576
O08580	Steroid hormone receptor ERR1 OS=Mus musculus OX=10090 GN=Esrra PE=1 SV=4	O08580 [25-45]	1xTMTpro [N-Term]; 1xAMTzHexNAc2 [T7(100)]	GSSETETEPPVTLASGPAPAR	T31	GSSETEtEPPVTL	65.5	56.5	67.2	47.9	59.6	52.1	63.2	51	77.4	71.1	62.2	78.6	60.8	48.5	53.6	64.2	0.619122	0.952763	-0.0698114	0.208224	0.0235242	0.784998	-0.349239	1.62849	S26	N-Term(TMTpro); S8(Phospho); K10(TMTpro); S12(Phospho)	AEPASPDSPKGSSETETEPPVTLASGPAPAR	Y	0.9515	16	4	24	62.2858	78.505	79.74	68.8465	76.9925	79.829	66.8469	77.4079	69.4004	67.3818	80.2734
O08580	Steroid hormone receptor ERR1 OS=Mus musculus OX=10090 GN=Esrra PE=1 SV=4	O08580 [25-45]	1xTMTpro [N-Term]; 1xAMTzHexNAc2 [T7(100)]	GSSETETEPPVTLASGPAPAR	T31	GSSETEtEPPVTL	65.5	56.5	67.2	47.9	59.6	52.1	63.2	51	77.4	71.1	62.2	78.6	60.8	48.5	53.6	64.2	0.619122	0.952763	-0.0698114	0.208224	0.0235242	0.784998	-0.349239	1.62849	S26	N-Term(TMTpro); S5(Phospho); S8(Phospho); K10(TMTpro)	AEPASPDSPKGSSETETEPPVTLASGPAPAR	Y	0.9515	4	8	24	353.814	493.416	544.699	372.254	426.299	481.294	403.501	500.246	418.345	386.356	463.264
O08580	Steroid hormone receptor ERR1 OS=Mus musculus OX=10090 GN=Esrra PE=1 SV=4	O08580 [25-45]	1xTMTpro [N-Term]; 1xAMTzHexNAc2 [T7(100)]	GSSETETEPPVTLASGPAPAR	T31	GSSETEtEPPVTL	65.5	56.5	67.2	47.9	59.6	52.1	63.2	51	77.4	71.1	62.2	78.6	60.8	48.5	53.6	64.2	0.619122	0.952763	-0.0698114	0.208224	0.0235242	0.784998	-0.349239	1.62849	S22	N-Term(TMTpro); S5(Phospho); S8(Phospho); K10(TMTpro); S12(Phospho)	AEPASPDSPKGSSETETEPPVTLASGPAPAR	Y	0.9515	4	16	24	463.556	619.271	731.904	533.137	520.751	670.373	508.072	635.884	515.648	461.532	588.897
O08580	Steroid hormone receptor ERR1 OS=Mus musculus OX=10090 GN=Esrra PE=1 SV=4	O08580 [25-45]	1xTMTpro [N-Term]; 1xAMTzHexNAc2 [T7(100)]	GSSETETEPPVTLASGPAPAR	T31	GSSETEtEPPVTL	65.5	56.5	67.2	47.9	59.6	52.1	63.2	51	77.4	71.1	62.2	78.6	60.8	48.5	53.6	64.2	0.619122	0.952763	-0.0698114	0.208224	0.0235242	0.784998	-0.349239	1.62849	S22	N-Term(TMTpro); K10(TMTpro); S12(Phospho); S13(Phospho)	AEPASPDSPKGSSETETEPPVTLASGPAPAR	Y	0.9515	24	12	24	19.9965	24.1395	17.2961	14.6148	18.8274	21.8291	20.52	17.5504	16.2514	18.4378	21.8576
O08580	Steroid hormone receptor ERR1 OS=Mus musculus OX=10090 GN=Esrra PE=1 SV=4	O08580 [25-45]	1xTMTpro [N-Term]; 1xAMTzHexNAc2 [T7(100)]	GSSETETEPPVTLASGPAPAR	T31	GSSETEtEPPVTL	65.5	56.5	67.2	47.9	59.6	52.1	63.2	51	77.4	71.1	62.2	78.6	60.8	48.5	53.6	64.2	0.619122	0.952763	-0.0698114	0.208224	0.0235242	0.784998	-0.349239	1.62849	S22	N-Term(TMTpro); S8(Phospho); K10(TMTpro); S12(Phospho)	AEPASPDSPKGSSETETEPPVTLASGPAPAR	Y	0.9515	16	4	24	62.2858	78.505	79.74	68.8465	76.9925	79.829	66.8469	77.4079	69.4004	67.3818	80.2734
O08580	Steroid hormone receptor ERR1 OS=Mus musculus OX=10090 GN=Esrra PE=1 SV=4	O08580 [25-45]	1xTMTpro [N-Term]; 1xAMTzHexNAc2 [T7(100)]	GSSETETEPPVTLASGPAPAR	T31	GSSETEtEPPVTL	65.5	56.5	67.2	47.9	59.6	52.1	63.2	51	77.4	71.1	62.2	78.6	60.8	48.5	53.6	64.2	0.619122	0.952763	-0.0698114	0.208224	0.0235242	0.784998	-0.349239	1.62849	S22	N-Term(TMTpro); S5(Phospho); S8(Phospho); K10(TMTpro)	AEPASPDSPKGSSETETEPPVTLASGPAPAR	Y	0.9515	4	8	24	353.814	493.416	544.699	372.254	426.299	481.294	403.501	500.246	418.345	386.356	463.264
Q8K0L9	Zinc finger and BTB domain-containing protein 20 OS=Mus musculus OX=10090 GN=Zbtb20 PE=1 SV=1	Q8K0L9 [436-454]	1xTMTpro [K19]; 1xTMTpro [N-Term]; 2xAMTzHexNAc2 [S14(99.4); N15(99.4)]	SNESEMDNTVITVSNSSDK	S436	ASSPERsNESEMD	42.9	27.8	37.6	32.2	36.9	28.6	45	31.2	58.3	36	57	53.4	38.6	25.9	56.6	39.7	0.953084	1.00854	0.0122696	0.0208689	0.226513	0.78554	-0.348244	0.644907	S432	N-Term(TMTpro); S32(Phospho)	DGQAEPAQPEQAAEAPAESSAQPNQLEPGASSPER	Y	0.570739	24	20	24	247.244	246.884	255.678	255.747	258.476	264.876	220.001	329.629	251.516	224.763	239.77
Q8K0L9	Zinc finger and BTB domain-containing protein 20 OS=Mus musculus OX=10090 GN=Zbtb20 PE=1 SV=1	Q8K0L9 [436-454]	1xTMTpro [K19]; 1xTMTpro [N-Term]; 2xAMTzHexNAc2 [S14(99.4); N15(99.4)]	SNESEMDNTVITVSNSSDK	S436	ASSPERsNESEMD	42.9	27.8	37.6	32.2	36.9	28.6	45	31.2	58.3	36	57	53.4	38.6	25.9	56.6	39.7	0.953084	1.00854	0.0122696	0.0208689	0.226513	0.78554	-0.348244	0.644907	S431	N-Term(TMTpro); S32(Phospho)	DGQAEPAQPEQAAEAPAESSAQPNQLEPGASSPER	Y	0.570739	24	20	24	247.244	246.884	255.678	255.747	258.476	264.876	220.001	329.629	251.516	224.763	239.77
Q8K0L9	Zinc finger and BTB domain-containing protein 20 OS=Mus musculus OX=10090 GN=Zbtb20 PE=1 SV=1	Q8K0L9 [436-454]	1xTMTpro [K19]; 1xTMTpro [N-Term]; 2xAMTzHexNAc2 [S14(99.4); N15(99.4)]	SNESEMDNTVITVSNSSDK	S436	ASSPERsNESEMD	42.9	27.8	37.6	32.2	36.9	28.6	45	31.2	58.3	36	57	53.4	38.6	25.9	56.6	39.7	0.953084	1.00854	0.0122696	0.0208689	0.226513	0.78554	-0.348244	0.644907	S432	N-Term(TMTpro); S31(Phospho); S32(Phospho)	DGQAEPAQPEQAAEAPAESSAQPNQLEPGASSPER	Y	0.9515	16	4	24	19.1139	30.5276	22.5986	28.2434	21.7939	28.5175	23.5852	26.488	34.7996	26.104	27.1656
Q8K0L9	Zinc finger and BTB domain-containing protein 20 OS=Mus musculus OX=10090 GN=Zbtb20 PE=1 SV=1	Q8K0L9 [436-454]	1xTMTpro [K19]; 1xTMTpro [N-Term]; 2xAMTzHexNAc2 [S14(99.4); N15(99.4)]	SNESEMDNTVITVSNSSDK	S436	ASSPERsNESEMD	42.9	27.8	37.6	32.2	36.9	28.6	45	31.2	58.3	36	57	53.4	38.6	25.9	56.6	39.7	0.953084	1.00854	0.0122696	0.0208689	0.226513	0.78554	-0.348244	0.644907	S431	N-Term(TMTpro); S31(Phospho); S32(Phospho)	DGQAEPAQPEQAAEAPAESSAQPNQLEPGASSPER	Y	0.9515	16	4	24	19.1139	30.5276	22.5986	28.2434	21.7939	28.5175	23.5852	26.488	34.7996	26.104	27.1656
Q5U5Q9	BRCA1-A complex subunit RAP80 OS=Mus musculus OX=10090 GN=Uimc1 PE=1 SV=2	Q5U5Q9 [417-436]	1xTMTpro [K20]; 1xTMTpro [N-Term]; 1xAMTzHexNAc2 [T10(99.4)]	SSEGDNSVPTTQSIAALTSK	T426	GDNSVPtTQSIAA	32.3	37.3	16.9	29.3	21.7	32.9	28.3	35	36.8	21.1	27.9	37.7	28.1	30.8	16.3	25	0.923557	1.01813	0.0259285	0.0345364	0.291864	0.811336	-0.301629	0.53482	S423	N-Term(TMTpro); S7(Phospho); K20(TMTpro)	SSEGDNSVPTTQSIAALTSK	Y	0.9515	16	12	24	22.0709	15.2696	17.2039	22.7639	24.4789	16.0947	21.8381	33.8537	19.4895	21.713	27.8078
Q8VCB1	Nucleoporin NDC1 OS=Mus musculus OX=10090 GN=Ndc1 PE=1 SV=1	Q8VCB1 [437-457]	1xTMTpro [N-Term]; 1xAMTzHexNAc2 [S7(99.4)]	LSTPNVSSPFGTPFGSSVVNR	S443	LSTPNVsSPFGTP	32.8	49.8	32.7	40.3	28.3	37.2	49	39.9	48.4	43.5	44.3	40.6	39.6	39.5	36.3	29.2	0.960938	0.992288	-0.0111693	0.0173044	0.0331285	0.817873	-0.290051	1.4798	S434	N-Term(TMTpro); S5(Phospho); K7(TMTpro)	TSLFSPK	Y	0.182184	4	12	24	66.022	70.7197	64.0155	61.3754	52.7763	69.7131	62.1282	38.7859	64.5898	49.535	55.863
Q9ERU9	E3 SUMO-protein ligase RanBP2 OS=Mus musculus OX=10090 GN=Ranbp2 PE=1 SV=2	Q9ERU9 [1134-1146]	1xTMTpro [K13]; 1xTMTpro [N-Term]; 1xAMTzHexNAc2 [T5(100)]	SVFTTAASELANK	T1138	GKSVFTtAASELA	274.2	328	279.5	266.9	354.8	377.2	303.9	335.7	339.7	454.5	320.4	344.4	251.9	335.5	289.9	321.7	0.0365758	1.19415	0.255983	1.43681	0.117682	0.821796	-0.283148	0.929291	S1141	N-Term(TMTpro); S8(Phospho); K13(TMTpro)	SVFTTAASELANK	Y	0.9515	8	4	24	103.557	117.945	142.71	151.503	161.371	175.713	113.383	134.707	119.044	117.953	147.658
A6H619	PHD and RING finger domain-containing protein 1 OS=Mus musculus OX=10090 GN=Phrf1 PE=1 SV=2	A6H619 [862-869]	1xTMTpro [K8]; 1xTMTpro [N-Term]; 1xAMTzHexNAc2 [T1(100)]	TISINSPK	T862	PSEITRtISINSP	35.9	25.5	31.6	29.2	37.7	23.7	31.7	41.1	35.1	41.1	39.1	38.9	32.7	35.1	31	29.8	0.52027	1.0982	0.13514	0.283771	0.00934668	0.833982	-0.261912	2.02934	S867	N-Term(TMTpro); S3(Phospho); S6(Phospho); K8(TMTpro)	TISINSPK	N	0.913499	20	8	24	87.4639	86.9819	98.596	73.1044	102.366	132.18	85.262	160.988	76.248	122.645	121.952
A6H619	PHD and RING finger domain-containing protein 1 OS=Mus musculus OX=10090 GN=Phrf1 PE=1 SV=2	A6H619 [862-869]	1xTMTpro [K8]; 1xTMTpro [N-Term]; 1xAMTzHexNAc2 [T1(100)]	TISINSPK	T862	PSEITRtISINSP	35.9	25.5	31.6	29.2	37.7	23.7	31.7	41.1	35.1	41.1	39.1	38.9	32.7	35.1	31	29.8	0.52027	1.0982	0.13514	0.283771	0.00934668	0.833982	-0.261912	2.02934	S864	N-Term(TMTpro); S3(Phospho); S6(Phospho); K8(TMTpro)	TISINSPK	N	0.913499	20	8	24	87.4639	86.9819	98.596	73.1044	102.366	132.18	85.262	160.988	76.248	122.645	121.952
A6H619	PHD and RING finger domain-containing protein 1 OS=Mus musculus OX=10090 GN=Phrf1 PE=1 SV=2	A6H619 [862-869]	1xTMTpro [K8]; 1xTMTpro [N-Term]; 1xAMTzHexNAc2 [T1(100)]	TISINSPK	T862	PSEITRtISINSP	35.9	25.5	31.6	29.2	37.7	23.7	31.7	41.1	35.1	41.1	39.1	38.9	32.7	35.1	31	29.8	0.52027	1.0982	0.13514	0.283771	0.00934668	0.833982	-0.261912	2.02934	S867	N-Term(TMTpro); S6(Phospho); K8(TMTpro)	TISINSPK	N	0.9515	20	12	24	450.503	439.672	491.648	378.72	412.516	488.252	448.654	662.222	347.536	441.921	488.012
A6H619	PHD and RING finger domain-containing protein 1 OS=Mus musculus OX=10090 GN=Phrf1 PE=1 SV=2	A6H619 [862-869]	1xTMTpro [K8]; 1xTMTpro [N-Term]; 1xAMTzHexNAc2 [T1(100)]	TISINSPK	T862	PSEITRtISINSP	35.9	25.5	31.6	29.2	37.7	23.7	31.7	41.1	35.1	41.1	39.1	38.9	32.7	35.1	31	29.8	0.52027	1.0982	0.13514	0.283771	0.00934668	0.833982	-0.261912	2.02934	S867	N-Term(TMTpro); S3(Phospho); S6(Phospho); K8(TMTpro)	TISINSPKAPAFQTVR	N	0.9515	16	12	24	610.476	920.065	751.256	646.082	788.74	1137.74	658.349	943.168	687.521	909.065	971.031
A6H619	PHD and RING finger domain-containing protein 1 OS=Mus musculus OX=10090 GN=Phrf1 PE=1 SV=2	A6H619 [862-869]	1xTMTpro [K8]; 1xTMTpro [N-Term]; 1xAMTzHexNAc2 [T1(100)]	TISINSPK	T862	PSEITRtISINSP	35.9	25.5	31.6	29.2	37.7	23.7	31.7	41.1	35.1	41.1	39.1	38.9	32.7	35.1	31	29.8	0.52027	1.0982	0.13514	0.283771	0.00934668	0.833982	-0.261912	2.02934	S864	N-Term(TMTpro); S6(Phospho); K8(TMTpro)	TISINSPK	N	0.9515	20	12	24	450.503	439.672	491.648	378.72	412.516	488.252	448.654	662.222	347.536	441.921	488.012
A6H619	PHD and RING finger domain-containing protein 1 OS=Mus musculus OX=10090 GN=Phrf1 PE=1 SV=2	A6H619 [862-869]	1xTMTpro [K8]; 1xTMTpro [N-Term]; 1xAMTzHexNAc2 [T1(100)]	TISINSPK	T862	PSEITRtISINSP	35.9	25.5	31.6	29.2	37.7	23.7	31.7	41.1	35.1	41.1	39.1	38.9	32.7	35.1	31	29.8	0.52027	1.0982	0.13514	0.283771	0.00934668	0.833982	-0.261912	2.02934	S864	N-Term(TMTpro); S3(Phospho); S6(Phospho); K8(TMTpro)	TISINSPKAPAFQTVR	N	0.9515	16	12	24	610.476	920.065	751.256	646.082	788.74	1137.74	658.349	943.168	687.521	909.065	971.031
Q8R4R6	Nucleoporin NUP35 OS=Mus musculus OX=10090 GN=Nup35 PE=1 SV=2	Q8R4R6 [294-305]	1xTMTpro [N-Term]; 1xAMTzHexNAc2 [S4(100)]	ASTSDYQVISDR	S297	AYKASTsDYQVIS	87	82.2	81.8	84.6	74.1	83.7	99.6	82	115	99.2	123.7	105.9	90.1	79	111.2	92.6	0.867999	1.01132	0.0162438	0.0614806	0.0836524	0.840243	-0.251121	1.07752	S297	N-Term(TMTpro); S2(Phospho)	ASTSDYQVISDR	Y	0.9515	16	20	24	112.27	97.2411	112.414	112.472	96.7587	97.4393	89.9563	98.6947	78.3747	108.881	124.877
Q8R4R6	Nucleoporin NUP35 OS=Mus musculus OX=10090 GN=Nup35 PE=1 SV=2	Q8R4R6 [294-305]	1xTMTpro [N-Term]; 1xAMTzHexNAc2 [S4(100)]	ASTSDYQVISDR	S297	AYKASTsDYQVIS	87	82.2	81.8	84.6	74.1	83.7	99.6	82	115	99.2	123.7	105.9	90.1	79	111.2	92.6	0.867999	1.01132	0.0162438	0.0614806	0.0836524	0.840243	-0.251121	1.07752	S297	N-Term(TMTpro); S4(Phospho)	ASTSDYQVISDR	Y	0.9515	16	12	24	233.087	248.575	245.703	281.701	256.037	265.224	224.364	254.783	222.289	256.392	299.583
Q8R4R6	Nucleoporin NUP35 OS=Mus musculus OX=10090 GN=Nup35 PE=1 SV=2	Q8R4R6 [294-305]	1xTMTpro [N-Term]; 1xAMTzHexNAc2 [S4(100)]	ASTSDYQVISDR	S297	AYKASTsDYQVIS	87	82.2	81.8	84.6	74.1	83.7	99.6	82	115	99.2	123.7	105.9	90.1	79	111.2	92.6	0.867999	1.01132	0.0162438	0.0614806	0.0836524	0.840243	-0.251121	1.07752	S295	N-Term(TMTpro); S2(Phospho)	ASTSDYQVISDR	Y	0.9515	16	20	24	112.27	97.2411	112.414	112.472	96.7587	97.4393	89.9563	98.6947	78.3747	108.881	124.877
Q8R4R6	Nucleoporin NUP35 OS=Mus musculus OX=10090 GN=Nup35 PE=1 SV=2	Q8R4R6 [294-305]	1xTMTpro [N-Term]; 1xAMTzHexNAc2 [S4(100)]	ASTSDYQVISDR	S297	AYKASTsDYQVIS	87	82.2	81.8	84.6	74.1	83.7	99.6	82	115	99.2	123.7	105.9	90.1	79	111.2	92.6	0.867999	1.01132	0.0162438	0.0614806	0.0836524	0.840243	-0.251121	1.07752	S295	N-Term(TMTpro); S4(Phospho)	ASTSDYQVISDR	Y	0.9515	16	12	24	233.087	248.575	245.703	281.701	256.037	265.224	224.364	254.783	222.289	256.392	299.583
Q8VHR5	Transcriptional repressor p66-beta OS=Mus musculus OX=10090 GN=Gatad2b PE=1 SV=1	Q8VHR5 [480-499]	1xTMTpro [K20]; 1xTMTpro [N-Term]; 1xAMTzHexNAc2 [S17(100)]	LQQQAALSPTTAPAVSSVSK	S496	TAPAVSsVSKQET	40.7	31.3	35.2	38	40.3	30.3	34.3	38.9	49.9	34.9	45	37.2	37.3	26.7	43	34.9	0.91203	0.990358	-0.0139778	0.0399907	0.243023	0.849701	-0.234974	0.614353	S487	N-Term(TMTpro); S8(Phospho); K20(TMTpro)	LQQQAALSPTTAPAVSSVSK	Y	0.240531	24	4	24	232.195	223.282	200.967	228.921	204.641	228.084	221.953	268.364	227.521	261.27	286.999
P48678	Prelamin-A/C OS=Mus musculus OX=10090 GN=Lmna PE=1 SV=2	P48678 [629-645]	1xTMTpro [N-Term]; 1xAMTzHexNAc2 [S9(100)]; 1xDeamidated [N13(100)]	SVGGSGGGSFGDNLVTR	T644	FGDNLVtRSYLLG	39.2	49.7	43.1	57.6	56.5	54	68.6	54.2	46.6	51.2	48.3	48.2	42.6	34.1	40.5	49.4	0.0858378	1.23049	0.299227	1.06632	0.080304	0.857437	-0.221898	1.09526	S653	N-Term(TMTpro); S8(Phospho)	SYLLGNSSPR	Y	0.292782	20	16	24	416.182	360.511	443.592	423.241	398.547	374.341	314.248	415.235	312.535	426.956	478.336
P48678	Prelamin-A/C OS=Mus musculus OX=10090 GN=Lmna PE=1 SV=2	P48678 [629-645]	1xTMTpro [N-Term]; 1xAMTzHexNAc2 [S9(100)]; 1xDeamidated [N13(100)]	SVGGSGGGSFGDNLVTR	S637	GGSGGGsFGDNLV	39.2	49.7	43.1	57.6	56.5	54	68.6	54.2	46.6	51.2	48.3	48.2	42.6	34.1	40.5	49.4	0.0858378	1.23049	0.299227	1.06632	0.080304	0.857437	-0.221898	1.09526	S637	N-Term(TMTpro); S5(Phospho)	SVGGSGGGSFGDNLVTR	Y	0.9515	24	12	24	162.3	122.7	165.212	158.457	133.54	173.378	155.732	157.557	148.535	140.588	165.673
P48678	Prelamin-A/C OS=Mus musculus OX=10090 GN=Lmna PE=1 SV=2	P48678 [629-645]	1xTMTpro [N-Term]; 1xAMTzHexNAc2 [S9(100)]; 1xDeamidated [N13(100)]	SVGGSGGGSFGDNLVTR	S637	GGSGGGsFGDNLV	39.2	49.7	43.1	57.6	56.5	54	68.6	54.2	46.6	51.2	48.3	48.2	42.6	34.1	40.5	49.4	0.0858378	1.23049	0.299227	1.06632	0.080304	0.857437	-0.221898	1.09526	S637	N-Term(TMTpro); S9(Phospho)	SVGGSGGGSFGDNLVTR	Y	0.9515	16	20	24	343.773	315.729	521.046	385.082	500.903	486.673	315.304	515.774	331.519	425.791	483.172
P48678	Prelamin-A/C OS=Mus musculus OX=10090 GN=Lmna PE=1 SV=2	P48678 [629-645]	1xTMTpro [N-Term]; 1xAMTzHexNAc2 [S9(100)]; 1xDeamidated [N13(100)]	SVGGSGGGSFGDNLVTR	S637	GGSGGGsFGDNLV	39.2	49.7	43.1	57.6	56.5	54	68.6	54.2	46.6	51.2	48.3	48.2	42.6	34.1	40.5	49.4	0.0858378	1.23049	0.299227	1.06632	0.080304	0.857437	-0.221898	1.09526	S633	N-Term(TMTpro); S5(Phospho)	SVGGSGGGSFGDNLVTR	Y	0.9515	24	12	24	162.3	122.7	165.212	158.457	133.54	173.378	155.732	157.557	148.535	140.588	165.673
P48678	Prelamin-A/C OS=Mus musculus OX=10090 GN=Lmna PE=1 SV=2	P48678 [629-645]	1xTMTpro [N-Term]; 1xAMTzHexNAc2 [S9(100)]; 1xDeamidated [N13(100)]	SVGGSGGGSFGDNLVTR	S637	GGSGGGsFGDNLV	39.2	49.7	43.1	57.6	56.5	54	68.6	54.2	46.6	51.2	48.3	48.2	42.6	34.1	40.5	49.4	0.0858378	1.23049	0.299227	1.06632	0.080304	0.857437	-0.221898	1.09526	S633	N-Term(TMTpro); S9(Phospho)	SVGGSGGGSFGDNLVTR	Y	0.9515	16	20	24	343.773	315.729	521.046	385.082	500.903	486.673	315.304	515.774	331.519	425.791	483.172
P48678	Prelamin-A/C OS=Mus musculus OX=10090 GN=Lmna PE=1 SV=2	P48678 [629-645]	1xTMTpro [N-Term]; 1xAMTzHexNAc2 [S9(100)]; 1xDeamidated [N13(100)]	SVGGSGGGSFGDNLVTR	T644	FGDNLVtRSYLLG	39.2	49.7	43.1	57.6	56.5	54	68.6	54.2	46.6	51.2	48.3	48.2	42.6	34.1	40.5	49.4	0.0858378	1.23049	0.299227	1.06632	0.080304	0.857437	-0.221898	1.09526	S637	N-Term(TMTpro); S5(Phospho)	SVGGSGGGSFGDNLVTR	Y	0.9515	24	12	24	162.3	122.7	165.212	158.457	133.54	173.378	155.732	157.557	148.535	140.588	165.673
P48678	Prelamin-A/C OS=Mus musculus OX=10090 GN=Lmna PE=1 SV=2	P48678 [629-645]	1xTMTpro [N-Term]; 1xAMTzHexNAc2 [S9(100)]; 1xDeamidated [N13(100)]	SVGGSGGGSFGDNLVTR	T644	FGDNLVtRSYLLG	39.2	49.7	43.1	57.6	56.5	54	68.6	54.2	46.6	51.2	48.3	48.2	42.6	34.1	40.5	49.4	0.0858378	1.23049	0.299227	1.06632	0.080304	0.857437	-0.221898	1.09526	S637	N-Term(TMTpro); S9(Phospho)	SVGGSGGGSFGDNLVTR	Y	0.9515	16	20	24	343.773	315.729	521.046	385.082	500.903	486.673	315.304	515.774	331.519	425.791	483.172
Q8K0L9	Zinc finger and BTB domain-containing protein 20 OS=Mus musculus OX=10090 GN=Zbtb20 PE=1 SV=1	Q8K0L9 [436-454]	1xTMTpro [K19]; 1xTMTpro [N-Term]; 1xOxidation [M6(100)]; 1xAMTzHexNAc2 [T12(100)]	SNESEMDNTVITVSNSSDK	S436	ASSPERsNESEMD	36.8	33.1	48.5	26	26.3	21.1	33	31.4	35.5	35.8	44.8	30.3	36.8	27.5	37.1	25.2	0.183246	0.774238	-0.369151	0.736965	0.295384	0.864754	-0.209638	0.529614	S432	N-Term(TMTpro); S32(Phospho)	DGQAEPAQPEQAAEAPAESSAQPNQLEPGASSPER	Y	0.570739	24	20	24	247.244	246.884	255.678	255.747	258.476	264.876	220.001	329.629	251.516	224.763	239.77
Q8K0L9	Zinc finger and BTB domain-containing protein 20 OS=Mus musculus OX=10090 GN=Zbtb20 PE=1 SV=1	Q8K0L9 [436-454]	1xTMTpro [K19]; 1xTMTpro [N-Term]; 1xOxidation [M6(100)]; 1xAMTzHexNAc2 [T12(100)]	SNESEMDNTVITVSNSSDK	S436	ASSPERsNESEMD	36.8	33.1	48.5	26	26.3	21.1	33	31.4	35.5	35.8	44.8	30.3	36.8	27.5	37.1	25.2	0.183246	0.774238	-0.369151	0.736965	0.295384	0.864754	-0.209638	0.529614	S431	N-Term(TMTpro); S32(Phospho)	DGQAEPAQPEQAAEAPAESSAQPNQLEPGASSPER	Y	0.570739	24	20	24	247.244	246.884	255.678	255.747	258.476	264.876	220.001	329.629	251.516	224.763	239.77
Q8K0L9	Zinc finger and BTB domain-containing protein 20 OS=Mus musculus OX=10090 GN=Zbtb20 PE=1 SV=1	Q8K0L9 [436-454]	1xTMTpro [K19]; 1xTMTpro [N-Term]; 1xOxidation [M6(100)]; 1xAMTzHexNAc2 [T12(100)]	SNESEMDNTVITVSNSSDK	S436	ASSPERsNESEMD	36.8	33.1	48.5	26	26.3	21.1	33	31.4	35.5	35.8	44.8	30.3	36.8	27.5	37.1	25.2	0.183246	0.774238	-0.369151	0.736965	0.295384	0.864754	-0.209638	0.529614	S432	N-Term(TMTpro); S31(Phospho); S32(Phospho)	DGQAEPAQPEQAAEAPAESSAQPNQLEPGASSPER	Y	0.9515	16	4	24	19.1139	30.5276	22.5986	28.2434	21.7939	28.5175	23.5852	26.488	34.7996	26.104	27.1656
Q8K0L9	Zinc finger and BTB domain-containing protein 20 OS=Mus musculus OX=10090 GN=Zbtb20 PE=1 SV=1	Q8K0L9 [436-454]	1xTMTpro [K19]; 1xTMTpro [N-Term]; 1xOxidation [M6(100)]; 1xAMTzHexNAc2 [T12(100)]	SNESEMDNTVITVSNSSDK	S436	ASSPERsNESEMD	36.8	33.1	48.5	26	26.3	21.1	33	31.4	35.5	35.8	44.8	30.3	36.8	27.5	37.1	25.2	0.183246	0.774238	-0.369151	0.736965	0.295384	0.864754	-0.209638	0.529614	S431	N-Term(TMTpro); S31(Phospho); S32(Phospho)	DGQAEPAQPEQAAEAPAESSAQPNQLEPGASSPER	Y	0.9515	16	4	24	19.1139	30.5276	22.5986	28.2434	21.7939	28.5175	23.5852	26.488	34.7996	26.104	27.1656
Q3U0V1	Far upstream element-binding protein 2 OS=Mus musculus OX=10090 GN=Khsrp PE=1 SV=2	Q3U0V1 [192-204]	1xTMTpro [K13]; 1xTMTpro [N-Term]; 1xAMTzHexNAc2 [S1(100)]	SVSLTGAPESVQK	S192	GGLPERsVSLTGA	16.6	20.2	14.5	17.1	32	20.7	15.4	18.5	20.9	20.7	21.9	17.6	19.1	22.5	17.7	14.1	0.276754	1.26608	0.340371	0.557906	0.366548	0.905055	-0.143922	0.435869	S185	N-Term(TMTpro); S4(Phospho); S7(Phospho)	VQISPDSGGLPER	Y	0.774436	8	12	24	35.267	27.8008	32.7251	38.2918	36.9739	35.1571	32.6684	41.3997	27.5636	32.2839	32.7944
Q3U0V1	Far upstream element-binding protein 2 OS=Mus musculus OX=10090 GN=Khsrp PE=1 SV=2	Q3U0V1 [192-204]	1xTMTpro [K13]; 1xTMTpro [N-Term]; 1xAMTzHexNAc2 [S1(100)]	SVSLTGAPESVQK	S192	GGLPERsVSLTGA	16.6	20.2	14.5	17.1	32	20.7	15.4	18.5	20.9	20.7	21.9	17.6	19.1	22.5	17.7	14.1	0.276754	1.26608	0.340371	0.557906	0.366548	0.905055	-0.143922	0.435869	S194	N-Term(TMTpro); S3(Phospho); K13(TMTpro)	SVSLTGAPESVQK	Y	0.9515	16	12	24	37.6774	28.6949	36.9327	34.4758	47.2128	37.7865	30.7817	46.721	25.9326	45.7263	45.5106
Q3U0V1	Far upstream element-binding protein 2 OS=Mus musculus OX=10090 GN=Khsrp PE=1 SV=2	Q3U0V1 [192-204]	1xTMTpro [K13]; 1xTMTpro [N-Term]; 1xAMTzHexNAc2 [S1(100)]	SVSLTGAPESVQK	S192	GGLPERsVSLTGA	16.6	20.2	14.5	17.1	32	20.7	15.4	18.5	20.9	20.7	21.9	17.6	19.1	22.5	17.7	14.1	0.276754	1.26608	0.340371	0.557906	0.366548	0.905055	-0.143922	0.435869	S185	N-Term(TMTpro); S4(Phospho)	VQISPDSGGLPER	Y	0.9515	8	4	24	475.851	386.935	453.757	486.74	476.11	462.885	401.751	466.785	329.622	432.361	490.577
P48678	Prelamin-A/C OS=Mus musculus OX=10090 GN=Lmna PE=1 SV=2	P48678 [629-645]	1xTMTpro [N-Term]; 1xAMTzHexNAc2 [T16(100)]	SVGGSGGGSFGDNLVTR	T644	FGDNLVtRSYLLG	685	671.7	821.3	736.7	828.3	854.7	1001.2	990.1	703.1	696.7	739.8	803.4	532.4	610.8	811.3	749.7	0.0149322	1.26061	0.334122	1.82588	0.414954	0.918858	-0.122086	0.382	S653	N-Term(TMTpro); S8(Phospho)	SYLLGNSSPR	Y	0.292782	20	16	24	416.182	360.511	443.592	423.241	398.547	374.341	314.248	415.235	312.535	426.956	478.336
P48678	Prelamin-A/C OS=Mus musculus OX=10090 GN=Lmna PE=1 SV=2	P48678 [629-645]	1xTMTpro [N-Term]; 1xAMTzHexNAc2 [T16(100)]	SVGGSGGGSFGDNLVTR	S637	GGSGGGsFGDNLV	685	671.7	821.3	736.7	828.3	854.7	1001.2	990.1	703.1	696.7	739.8	803.4	532.4	610.8	811.3	749.7	0.0149322	1.26061	0.334122	1.82588	0.414954	0.918858	-0.122086	0.382	S637	N-Term(TMTpro); S5(Phospho)	SVGGSGGGSFGDNLVTR	Y	0.9515	24	12	24	162.3	122.7	165.212	158.457	133.54	173.378	155.732	157.557	148.535	140.588	165.673
P48678	Prelamin-A/C OS=Mus musculus OX=10090 GN=Lmna PE=1 SV=2	P48678 [629-645]	1xTMTpro [N-Term]; 1xAMTzHexNAc2 [T16(100)]	SVGGSGGGSFGDNLVTR	S637	GGSGGGsFGDNLV	685	671.7	821.3	736.7	828.3	854.7	1001.2	990.1	703.1	696.7	739.8	803.4	532.4	610.8	811.3	749.7	0.0149322	1.26061	0.334122	1.82588	0.414954	0.918858	-0.122086	0.382	S637	N-Term(TMTpro); S9(Phospho)	SVGGSGGGSFGDNLVTR	Y	0.9515	16	20	24	343.773	315.729	521.046	385.082	500.903	486.673	315.304	515.774	331.519	425.791	483.172
P48678	Prelamin-A/C OS=Mus musculus OX=10090 GN=Lmna PE=1 SV=2	P48678 [629-645]	1xTMTpro [N-Term]; 1xAMTzHexNAc2 [T16(100)]	SVGGSGGGSFGDNLVTR	S637	GGSGGGsFGDNLV	685	671.7	821.3	736.7	828.3	854.7	1001.2	990.1	703.1	696.7	739.8	803.4	532.4	610.8	811.3	749.7	0.0149322	1.26061	0.334122	1.82588	0.414954	0.918858	-0.122086	0.382	S633	N-Term(TMTpro); S5(Phospho)	SVGGSGGGSFGDNLVTR	Y	0.9515	24	12	24	162.3	122.7	165.212	158.457	133.54	173.378	155.732	157.557	148.535	140.588	165.673
P48678	Prelamin-A/C OS=Mus musculus OX=10090 GN=Lmna PE=1 SV=2	P48678 [629-645]	1xTMTpro [N-Term]; 1xAMTzHexNAc2 [T16(100)]	SVGGSGGGSFGDNLVTR	S637	GGSGGGsFGDNLV	685	671.7	821.3	736.7	828.3	854.7	1001.2	990.1	703.1	696.7	739.8	803.4	532.4	610.8	811.3	749.7	0.0149322	1.26061	0.334122	1.82588	0.414954	0.918858	-0.122086	0.382	S633	N-Term(TMTpro); S9(Phospho)	SVGGSGGGSFGDNLVTR	Y	0.9515	16	20	24	343.773	315.729	521.046	385.082	500.903	486.673	315.304	515.774	331.519	425.791	483.172
P48678	Prelamin-A/C OS=Mus musculus OX=10090 GN=Lmna PE=1 SV=2	P48678 [629-645]	1xTMTpro [N-Term]; 1xAMTzHexNAc2 [T16(100)]	SVGGSGGGSFGDNLVTR	T644	FGDNLVtRSYLLG	685	671.7	821.3	736.7	828.3	854.7	1001.2	990.1	703.1	696.7	739.8	803.4	532.4	610.8	811.3	749.7	0.0149322	1.26061	0.334122	1.82588	0.414954	0.918858	-0.122086	0.382	S637	N-Term(TMTpro); S5(Phospho)	SVGGSGGGSFGDNLVTR	Y	0.9515	24	12	24	162.3	122.7	165.212	158.457	133.54	173.378	155.732	157.557	148.535	140.588	165.673
P48678	Prelamin-A/C OS=Mus musculus OX=10090 GN=Lmna PE=1 SV=2	P48678 [629-645]	1xTMTpro [N-Term]; 1xAMTzHexNAc2 [T16(100)]	SVGGSGGGSFGDNLVTR	T644	FGDNLVtRSYLLG	685	671.7	821.3	736.7	828.3	854.7	1001.2	990.1	703.1	696.7	739.8	803.4	532.4	610.8	811.3	749.7	0.0149322	1.26061	0.334122	1.82588	0.414954	0.918858	-0.122086	0.382	S637	N-Term(TMTpro); S9(Phospho)	SVGGSGGGSFGDNLVTR	Y	0.9515	16	20	24	343.773	315.729	521.046	385.082	500.903	486.673	315.304	515.774	331.519	425.791	483.172
Q9D824	Pre-mRNA 3'-end-processing factor FIP1 OS=Mus musculus OX=10090 GN=Fip1l1 PE=1 SV=1	Q9D824 [223-230]	1xTMTpro [K8]; 1xTMTpro [N-Term]; 1xAMTzHexNAc2 [T7(99.9)]	EAALPSTK	T229	EAALPStKAEFTS	1376.4	1296.2	1386.7	1215	1597.7	1470.5	1533.2	1481.3	1769.3	1671.8	1357.8	1352.8	1511.4	1360.4	1450.4	1371.4	0.00646509	1.15327	0.205732	2.18943	0.350068	0.925533	-0.111644	0.455847	S235	N-Term(TMTpro); S5(Phospho); K11(TMTpro)	AEFTSPPSLFK	Y	0.890953	12	16	24	10.3666	13.3469	13.6496	18.0825	15.0005	11.0892	16.4815	19.5158	13.6934	12.5705	19.4656
Q9D824	Pre-mRNA 3'-end-processing factor FIP1 OS=Mus musculus OX=10090 GN=Fip1l1 PE=1 SV=1	Q9D824 [223-230]	1xTMTpro [K8]; 1xTMTpro [N-Term]; 1xAMTzHexNAc2 [T7(99.9)]	EAALPSTK	T229	EAALPStKAEFTS	1376.4	1296.2	1386.7	1215	1597.7	1470.5	1533.2	1481.3	1769.3	1671.8	1357.8	1352.8	1511.4	1360.4	1450.4	1371.4	0.00646509	1.15327	0.205732	2.18943	0.350068	0.925533	-0.111644	0.455847	S235	N-Term(TMTpro); T4(Phospho); K11(TMTpro)	AEFTSPPSLFK	Y	0.890953	24	4	24	60.9865	67.2648	68.1597	60.5944	67.5995	71.0849	66.2006	97.2722	64.3493	62.4438	87.4528
Q9D824	Pre-mRNA 3'-end-processing factor FIP1 OS=Mus musculus OX=10090 GN=Fip1l1 PE=1 SV=1	Q9D824 [223-230]	1xTMTpro [K8]; 1xTMTpro [N-Term]; 1xAMTzHexNAc2 [T7(99.9)]	EAALPSTK	T229	EAALPStKAEFTS	1376.4	1296.2	1386.7	1215	1597.7	1470.5	1533.2	1481.3	1769.3	1671.8	1357.8	1352.8	1511.4	1360.4	1450.4	1371.4	0.00646509	1.15327	0.205732	2.18943	0.350068	0.925533	-0.111644	0.455847	T234	N-Term(TMTpro); S5(Phospho); K11(TMTpro)	AEFTSPPSLFK	Y	0.890953	12	16	24	10.3666	13.3469	13.6496	18.0825	15.0005	11.0892	16.4815	19.5158	13.6934	12.5705	19.4656
Q9D824	Pre-mRNA 3'-end-processing factor FIP1 OS=Mus musculus OX=10090 GN=Fip1l1 PE=1 SV=1	Q9D824 [223-230]	1xTMTpro [K8]; 1xTMTpro [N-Term]; 1xAMTzHexNAc2 [T7(99.9)]	EAALPSTK	T229	EAALPStKAEFTS	1376.4	1296.2	1386.7	1215	1597.7	1470.5	1533.2	1481.3	1769.3	1671.8	1357.8	1352.8	1511.4	1360.4	1450.4	1371.4	0.00646509	1.15327	0.205732	2.18943	0.350068	0.925533	-0.111644	0.455847	T234	N-Term(TMTpro); T4(Phospho); K11(TMTpro)	AEFTSPPSLFK	Y	0.890953	24	4	24	60.9865	67.2648	68.1597	60.5944	67.5995	71.0849	66.2006	97.2722	64.3493	62.4438	87.4528
Q8C2Q3	RNA-binding protein 14 OS=Mus musculus OX=10090 GN=Rbm14 PE=1 SV=1	Q8C2Q3 [275-286]	1xTMTpro [N-Term]; 1xAMTzHexNAc2 [S6(100)]	AQPSVSLGAPYR	S280	RAQPSVsLGAPYR	1073.3	965.5	1155.4	1158.4	1056.4	973.8	1211	1052.9	1122.3	1076.3	1090.6	1164	924.9	870.9	1167.2	1186.9	0.835067	0.98656	-0.0195217	0.0782784	0.400014	0.931892	-0.101766	0.397925	S280	N-Term(TMTpro); S6(Phospho)	AQPSVSLGAPYR	Y	0.9515	16	12	24	76.1546	90.0387	79.8648	92.5923	120.204	148.468	88.2326	96.6215	105.232	105.2	115.341
Q61191	Host cell factor 1 OS=Mus musculus OX=10090 GN=Hcfc1 PE=1 SV=2	Q61191 [638-659]	1xTMTpro [K22]; 1xTMTpro [N-Term]; 1xAMTzHexNAc2 [T14(99.8)]	SGTVTVAQQAQVVTTVVGGVTK	T658	TVVGGVtKTITLV	16.8	10.2	23.4	14.4	16.9	28.8	19.8	19.7	17.2	21.1	21.2	19.5	18.9	17.6	21.2	16.9	0.226432	1.31481	0.39486	0.645062	0.439775	0.944304	-0.082677	0.356769	S666	N-Term(TMTpro); S1(Phospho); K17(TMTpro)	SPISVPGGSALISNLGK	Y	0.9515	24	16	24	40.6113	33.3458	29.0097	34.799	38.495	36.8741	27.5477	48.7504	32.5831	32.4081	38.6963
Q61191	Host cell factor 1 OS=Mus musculus OX=10090 GN=Hcfc1 PE=1 SV=2	Q61191 [1147-1156]	1xTMTpro [N-Term]; 1xAMTzHexNAc2 [T2(100)]	ITVAPGALER	T1148	PTVVRItVAPGAL	1527	1535.6	2116.7	1978.2	2039.3	1799.3	2139.2	2142	1410.8	1215.9	2250.8	1898.6	1530.1	1513.5	1696.7	1733.3	0.210744	1.13445	0.181988	0.676244	0.764596	0.955358	-0.0658869	0.116568	T1141	N-Term(TMTpro); T4(Phospho)	TTNTPTVVR	Y	0.953199	16	12	24	113.712	105.051	91.0486	102.382	115.485	118.405	105.748	123.083	99.4932	109.391	118.62
Q8BTI8	Serine/arginine repetitive matrix protein 2 OS=Mus musculus OX=10090 GN=Srrm2 PE=1 SV=3	Q8BTI8 [2404-2415]	1xTMTpro [N-Term]; 1xAMTzHexNAc2 [S11(100)]	SPVPSAFSDQSR	S2414	SAFSDQsRSVVQT	103.5	112.4	82.3	89.3	118.5	86	76.7	105	77.6	121.1	62.4	99.6	90.1	100.3	59.4	95.5	0.978547	0.996645	-0.00484815	0.00941817	0.815536	0.957305	-0.0629491	0.0885566	T2421	N-Term(TMTpro); T6(Phospho); K21(TMTpro)	SVVQTTPVAGSQSLSSGTVAK	Y	0.9515	24	12	24	188.912	207.614	196.749	220.187	227.069	260.995	191.639	169.299	218.643	220.508	266.137
Q61191	Host cell factor 1 OS=Mus musculus OX=10090 GN=Hcfc1 PE=1 SV=2	Q61191 [1138-1146]	1xTMTpro [N-Term]; 1xAMTzHexNAc2 [T2(100)]	TTNTPTVVR	T1139	RDTRRTtNTPTVV	128.1	132.7	175.5	177	177.9	167.6	194.3	178.3	119.1	113.7	200	144.8	107.9	140.3	148.5	160.7	0.118125	1.17088	0.227592	0.927657	0.831599	0.965028	-0.0513577	0.080086	T1141	N-Term(TMTpro); T4(Phospho)	TTNTPTVVR	Y	0.953199	16	12	24	113.712	105.051	91.0486	102.382	115.485	118.405	105.748	123.083	99.4932	109.391	118.62
Q8C2Q3	RNA-binding protein 14 OS=Mus musculus OX=10090 GN=Rbm14 PE=1 SV=1	Q8C2Q3 [239-250]	1xTMTpro [N-Term]; 1xAMTzHexNAc2 [S6(100)]	AQPSVSLGAAYR	S244	RAQPSVsLGAAYR	1188.9	1095	1424.9	1313.6	1226.6	1103.8	1342.8	1228.2	1236.2	1080.4	1208.9	1327.1	1116.2	1014	1317.3	1277.9	0.739963	0.975908	-0.035183	0.13079	0.72781	0.973787	-0.0383215	0.137982	S244	N-Term(TMTpro); S6(Phospho)	AQPSVSLGAAYR	Y	0.9515	16	12	24	208.04	241.08	240.841	221.003	299.848	379.525	192.928	293.404	237.8	265.033	317.915
P42227	Signal transducer and activator of transcription 3 OS=Mus musculus OX=10090 GN=Stat3 PE=1 SV=2	P42227 [710-729]	2xCarbamidomethyl [C3; C9]; 1xTMTpro [N-Term]; 1xOxidation [M17(100)]; 1xAMTzHexNAc2 [T8(100)]	FICVTPTTCSNTIDLPMSPR	T717	ICVTPTtCSNTID	65	131.8	36.3	32.7	86	99.4	30.4	37.2	89.4	137.2	40	37.7	80.6	137.8	46.9	33.7	0.914937	0.951843	-0.0712037	0.0386086	0.96938	0.982583	-0.0253488	0.0135058	T714	N-Term(TMTpro); C3(Carbamidomethyl); C9(Carbamidomethyl); M17(Oxidation); S18(Phospho)	FICVTPTTCSNTIDLPMSPR	Y	0.466111	4	4	24	136.415	149.991	195.749	129.475	109.864	123.409	109.115	128.924	130.84	121.541	124.392
P42227	Signal transducer and activator of transcription 3 OS=Mus musculus OX=10090 GN=Stat3 PE=1 SV=2	P42227 [710-729]	2xCarbamidomethyl [C3; C9]; 1xTMTpro [N-Term]; 1xOxidation [M17(100)]; 1xAMTzHexNAc2 [T8(100)]	FICVTPTTCSNTIDLPMSPR	T717	ICVTPTtCSNTID	65	131.8	36.3	32.7	86	99.4	30.4	37.2	89.4	137.2	40	37.7	80.6	137.8	46.9	33.7	0.914937	0.951843	-0.0712037	0.0386086	0.96938	0.982583	-0.0253488	0.0135058	T714	N-Term(TMTpro); C3(Carbamidomethyl); T5(Phospho); C9(Carbamidomethyl); M17(Oxidation); S18(Phospho)	FICVTPTTCSNTIDLPMSPR	Y	0.9515	24	8	24	43.8354	50.3677	28.4421	33.1987	30.4157	53.4733	40.0058	37.0567	40.7877	39.5168	49.9842
P42227	Signal transducer and activator of transcription 3 OS=Mus musculus OX=10090 GN=Stat3 PE=1 SV=2	P42227 [710-729]	2xCarbamidomethyl [C3; C9]; 1xTMTpro [N-Term]; 1xOxidation [M17(100)]; 1xAMTzHexNAc2 [T8(100)]	FICVTPTTCSNTIDLPMSPR	T717	ICVTPTtCSNTID	65	131.8	36.3	32.7	86	99.4	30.4	37.2	89.4	137.2	40	37.7	80.6	137.8	46.9	33.7	0.914937	0.951843	-0.0712037	0.0386086	0.96938	0.982583	-0.0253488	0.0135058	T714	N-Term(TMTpro); C3(Carbamidomethyl); C9(Carbamidomethyl); S18(Phospho)	FICVTPTTCSNTIDLPMSPR	Y	0.9515	20	20	24	9.36068	11.3411	7.05597	8.51248	7.12509	7.49307	6.06723	10.5287	7.57914	5.25682	2.27201
P99027	60S acidic ribosomal protein P2 OS=Mus musculus OX=10090 GN=Rplp2 PE=1 SV=3	P99027 [62-94]	1xTMTpro [K33]; 1xTMTpro [N-Term]; 1xAMTzHexNAc2 [S18(99.6)]	LASVPAGGAVAVSAAPGSAAPAAGSAPAAAEEK	S79	VSAAPGsAAPAAG	21.1	21.6	14	18.4	10.3	27.8	15.1	12.9	23.4	16.2	19.1	14.7	27.9	16.6	12.7	15.3	0.616023	0.88016	-0.184163	0.210403	0.955473	0.987738	-0.0177991	0.0197817	S79	N-Term(TMTpro); S18(Phospho); K33(TMTpro)	LASVPAGGAVAVSAAPGSAAPAAGSAPAAAEEK	Y	0.9515	24	12	24	84.5814	103.096	117.457	89.1264	95.4312	112.828	82.1569	109.326	70.8792	95.4014	124.973
Q8C2Q3	RNA-binding protein 14 OS=Mus musculus OX=10090 GN=Rbm14 PE=1 SV=1	Q8C2Q3 [251-262]	1xTMTpro [N-Term]; 1xAMTzHexNAc2 [S6(100)]	AQPSASLGVGYR	S256	RAQPSAsLGVGYR	364.3	338.2	426.5	394.8	333.8	315	427.1	345.5	364.3	347.3	374.5	399.4	336	331.8	411.8	398.9	0.443806	0.9328	-0.100361	0.352806	0.943037	0.995288	-0.00681436	0.0254713	S256	N-Term(TMTpro); S6(Phospho)	AQPSASLGVGYR	Y	0.9515	16	12	24	96.687	129.641	128.656	111.476	164.066	219.349	97.8513	145.219	127.311	147.934	171.461
Q8BI72	CDKN2A-interacting protein OS=Mus musculus OX=10090 GN=Cdkn2aip PE=1 SV=1	Q8BI72 [317-329]	1xTMTpro [K13]; 1xTMTpro [N-Term]; 1xAMTzHexNAc2 [S1(100)]	SSSEANISSSVSK	S317	SGLTSKsSSEANI	62.6	77.4	54.7	87.4	82.6	85.6	71.1	99.9	69.3	58.8	68.3	80	83.2	64.3	51.3	78.7	0.180735	1.20241	0.26593	0.742957	0.975083	1.00398	0.00573016	0.0109583	S318	N-Term(TMTpro); S2(Phospho); K13(TMTpro)	SSSEANISSSVSK	Y	0.9515	8	12	24	565.313	893.267	652.38	1072.11	1375	727.097	377.032	976.37	476.222	695.478	942.481
F8VPZ9	BRD4-interacting chromatin-remodeling complex-associated protein OS=Mus musculus OX=10090 GN=Bicra PE=1 SV=1	F8VPZ9 [744-755]	1xTMTpro [N-Term]; 1xAMTzHexNAc2 [S11(100)]	GAGLGAQTPDSR	S754	GAQTPDsRASPAP	72.6	50.7	74.2	68.8	85.8	62.9	75.5	82.8	66.1	51.8	74.4	72.5	59.8	63.5	63.6	86.1	0.220158	1.15284	0.205186	0.657266	0.803876	1.03097	0.0439978	0.0948109	S757	N-Term(TMTpro); S2(Phospho); K16(TMTpro)	ASPAPAPQIPAAAPLK	N	0.9515	20	8	24	111.273	98.0612	122.784	112.286	130.525	145.176	112.093	218.722	90.6136	142.01	141.921
F8VPZ9	BRD4-interacting chromatin-remodeling complex-associated protein OS=Mus musculus OX=10090 GN=Bicra PE=1 SV=1	F8VPZ9 [744-755]	1xTMTpro [N-Term]; 1xAMTzHexNAc2 [S11(100)]	GAGLGAQTPDSR	S754	GAQTPDsRASPAP	72.6	50.7	74.2	68.8	85.8	62.9	75.5	82.8	66.1	51.8	74.4	72.5	59.8	63.5	63.6	86.1	0.220158	1.15284	0.205186	0.657266	0.803876	1.03097	0.0439978	0.0948109	S757	N-Term(TMTpro); T8(Phospho); S14(Phospho); K28(TMTpro)	GAGLGAQTPDSRASPAPAPQIPAAAPLK	N	0.9515	20	8	24	32.0734	45.9692	53.0902	32.7887	43	58.1126	31.1318	60.8664	41.9917	44.7879	49.6162
F8VPZ9	BRD4-interacting chromatin-remodeling complex-associated protein OS=Mus musculus OX=10090 GN=Bicra PE=1 SV=1	F8VPZ9 [744-755]	1xTMTpro [N-Term]; 1xAMTzHexNAc2 [S11(100)]	GAGLGAQTPDSR	S754	GAQTPDsRASPAP	72.6	50.7	74.2	68.8	85.8	62.9	75.5	82.8	66.1	51.8	74.4	72.5	59.8	63.5	63.6	86.1	0.220158	1.15284	0.205186	0.657266	0.803876	1.03097	0.0439978	0.0948109	T751	N-Term(TMTpro); T8(Phospho); S14(Phospho); K28(TMTpro)	GAGLGAQTPDSRASPAPAPQIPAAAPLK	N	0.9515	20	8	24	32.0734	45.9692	53.0902	32.7887	43	58.1126	31.1318	60.8664	41.9917	44.7879	49.6162
F8VPZ9	BRD4-interacting chromatin-remodeling complex-associated protein OS=Mus musculus OX=10090 GN=Bicra PE=1 SV=1	F8VPZ9 [744-755]	1xTMTpro [N-Term]; 1xAMTzHexNAc2 [S11(100)]	GAGLGAQTPDSR	S754	GAQTPDsRASPAP	72.6	50.7	74.2	68.8	85.8	62.9	75.5	82.8	66.1	51.8	74.4	72.5	59.8	63.5	63.6	86.1	0.220158	1.15284	0.205186	0.657266	0.803876	1.03097	0.0439978	0.0948109	T751	N-Term(TMTpro); T8(Phospho)	GAGLGAQTPDSR	N	0.9515	20	8	24	81.4624	105.545	87.4245	81.9718	91.7944	112.316	82.7377	140.212	84.4437	84.1139	102.595
Q62383	Transcription elongation factor SPT6 OS=Mus musculus OX=10090 GN=Supt6h PE=1 SV=2	Q62383 [1532-1550]	1xTMTpro [N-Term]; 1xAMTzHexNAc2 [S4(100)]	TPASINATPANINLADLTR	S1535	RTRTPAsINATPA	54.5	55.5	48.3	46.1	60.2	42.9	62.1	50.1	63.1	60.5	59.7	56.4	54	63.3	60.4	70.5	0.608941	1.05333	0.0749531	0.215425	0.585614	1.03546	0.0502732	0.232388	S1526	N-Term(TMTpro); T11(Phospho)	DHYQDPVPGITPSSSNR	Y	0.184257	16	12	24	119.008	141.174	161.949	154.716	152.107	169.096	190.424	211.37	152.19	194.287	191.714
Q62383	Transcription elongation factor SPT6 OS=Mus musculus OX=10090 GN=Supt6h PE=1 SV=2	Q62383 [1532-1550]	1xTMTpro [N-Term]; 1xAMTzHexNAc2 [S4(100)]	TPASINATPANINLADLTR	S1535	RTRTPAsINATPA	54.5	55.5	48.3	46.1	60.2	42.9	62.1	50.1	63.1	60.5	59.7	56.4	54	63.3	60.4	70.5	0.608941	1.05333	0.0749531	0.215425	0.585614	1.03546	0.0502732	0.232388	T1539	N-Term(TMTpro); T3(Phospho)	TRTPASINATPANINLADLTR	Y	0.59013	24	8	24	75.2339	81.9526	78.169	62.2365	69.2775	70.7463	75.3253	80.2384	86.1784	65.544	85.9917
Q62383	Transcription elongation factor SPT6 OS=Mus musculus OX=10090 GN=Supt6h PE=1 SV=2	Q62383 [1532-1550]	1xTMTpro [N-Term]; 1xAMTzHexNAc2 [S4(100)]	TPASINATPANINLADLTR	S1535	RTRTPAsINATPA	54.5	55.5	48.3	46.1	60.2	42.9	62.1	50.1	63.1	60.5	59.7	56.4	54	63.3	60.4	70.5	0.608941	1.05333	0.0749531	0.215425	0.585614	1.03546	0.0502732	0.232388	S1535	N-Term(TMTpro); T3(Phospho)	TRTPASINATPANINLADLTR	Y	0.59013	24	8	24	75.2339	81.9526	78.169	62.2365	69.2775	70.7463	75.3253	80.2384	86.1784	65.544	85.9917
Q62383	Transcription elongation factor SPT6 OS=Mus musculus OX=10090 GN=Supt6h PE=1 SV=2	Q62383 [1532-1550]	1xTMTpro [N-Term]; 1xAMTzHexNAc2 [S4(100)]	TPASINATPANINLADLTR	S1535	RTRTPAsINATPA	54.5	55.5	48.3	46.1	60.2	42.9	62.1	50.1	63.1	60.5	59.7	56.4	54	63.3	60.4	70.5	0.608941	1.05333	0.0749531	0.215425	0.585614	1.03546	0.0502732	0.232388	T1532	N-Term(TMTpro); T3(Phospho)	TRTPASINATPANINLADLTR	Y	0.59013	24	8	24	75.2339	81.9526	78.169	62.2365	69.2775	70.7463	75.3253	80.2384	86.1784	65.544	85.9917
Q62383	Transcription elongation factor SPT6 OS=Mus musculus OX=10090 GN=Supt6h PE=1 SV=2	Q62383 [1532-1550]	1xTMTpro [N-Term]; 1xAMTzHexNAc2 [S4(100)]	TPASINATPANINLADLTR	S1535	RTRTPAsINATPA	54.5	55.5	48.3	46.1	60.2	42.9	62.1	50.1	63.1	60.5	59.7	56.4	54	63.3	60.4	70.5	0.608941	1.05333	0.0749531	0.215425	0.585614	1.03546	0.0502732	0.232388	T1530	N-Term(TMTpro); T3(Phospho)	TRTPASINATPANINLADLTR	Y	0.59013	24	8	24	75.2339	81.9526	78.169	62.2365	69.2775	70.7463	75.3253	80.2384	86.1784	65.544	85.9917
Q62383	Transcription elongation factor SPT6 OS=Mus musculus OX=10090 GN=Supt6h PE=1 SV=2	Q62383 [1532-1550]	1xTMTpro [N-Term]; 1xAMTzHexNAc2 [S4(100)]	TPASINATPANINLADLTR	S1535	RTRTPAsINATPA	54.5	55.5	48.3	46.1	60.2	42.9	62.1	50.1	63.1	60.5	59.7	56.4	54	63.3	60.4	70.5	0.608941	1.05333	0.0749531	0.215425	0.585614	1.03546	0.0502732	0.232388	T1539	N-Term(TMTpro); T3(Phospho); T10(Phospho)	TRTPASINATPANINLADLTR	Y	0.890953	24	4	24	87.6522	87.091	94.6154	102.871	75.674	85.6098	106.844	125.934	98.9648	94.1063	112.264
Q62383	Transcription elongation factor SPT6 OS=Mus musculus OX=10090 GN=Supt6h PE=1 SV=2	Q62383 [1532-1550]	1xTMTpro [N-Term]; 1xAMTzHexNAc2 [S4(100)]	TPASINATPANINLADLTR	S1535	RTRTPAsINATPA	54.5	55.5	48.3	46.1	60.2	42.9	62.1	50.1	63.1	60.5	59.7	56.4	54	63.3	60.4	70.5	0.608941	1.05333	0.0749531	0.215425	0.585614	1.03546	0.0502732	0.232388	S1535	N-Term(TMTpro); T3(Phospho); T10(Phospho)	TRTPASINATPANINLADLTR	Y	0.890953	24	4	24	87.6522	87.091	94.6154	102.871	75.674	85.6098	106.844	125.934	98.9648	94.1063	112.264
Q62383	Transcription elongation factor SPT6 OS=Mus musculus OX=10090 GN=Supt6h PE=1 SV=2	Q62383 [1532-1550]	1xTMTpro [N-Term]; 1xAMTzHexNAc2 [S4(100)]	TPASINATPANINLADLTR	S1535	RTRTPAsINATPA	54.5	55.5	48.3	46.1	60.2	42.9	62.1	50.1	63.1	60.5	59.7	56.4	54	63.3	60.4	70.5	0.608941	1.05333	0.0749531	0.215425	0.585614	1.03546	0.0502732	0.232388	T1532	N-Term(TMTpro); T3(Phospho); T10(Phospho)	TRTPASINATPANINLADLTR	Y	0.890953	24	4	24	87.6522	87.091	94.6154	102.871	75.674	85.6098	106.844	125.934	98.9648	94.1063	112.264
Q62383	Transcription elongation factor SPT6 OS=Mus musculus OX=10090 GN=Supt6h PE=1 SV=2	Q62383 [1532-1550]	1xTMTpro [N-Term]; 1xAMTzHexNAc2 [S4(100)]	TPASINATPANINLADLTR	S1535	RTRTPAsINATPA	54.5	55.5	48.3	46.1	60.2	42.9	62.1	50.1	63.1	60.5	59.7	56.4	54	63.3	60.4	70.5	0.608941	1.05333	0.0749531	0.215425	0.585614	1.03546	0.0502732	0.232388	T1530	N-Term(TMTpro); T3(Phospho); T10(Phospho)	TRTPASINATPANINLADLTR	Y	0.890953	24	4	24	87.6522	87.091	94.6154	102.871	75.674	85.6098	106.844	125.934	98.9648	94.1063	112.264
Q62383	Transcription elongation factor SPT6 OS=Mus musculus OX=10090 GN=Supt6h PE=1 SV=2	Q62383 [1532-1550]	1xTMTpro [N-Term]; 1xAMTzHexNAc2 [S4(100)]	TPASINATPANINLADLTR	S1535	RTRTPAsINATPA	54.5	55.5	48.3	46.1	60.2	42.9	62.1	50.1	63.1	60.5	59.7	56.4	54	63.3	60.4	70.5	0.608941	1.05333	0.0749531	0.215425	0.585614	1.03546	0.0502732	0.232388	T1539	N-Term(TMTpro); T1(Phospho); S6(Phospho)	TRTPASINATPANINLADLTR	Y	0.9515	4	20	24	729.055	835.376	873.016	717.413	744.815	930.705	700.91	871.903	840.889	729.617	811.804
Q62383	Transcription elongation factor SPT6 OS=Mus musculus OX=10090 GN=Supt6h PE=1 SV=2	Q62383 [1532-1550]	1xTMTpro [N-Term]; 1xAMTzHexNAc2 [S4(100)]	TPASINATPANINLADLTR	S1535	RTRTPAsINATPA	54.5	55.5	48.3	46.1	60.2	42.9	62.1	50.1	63.1	60.5	59.7	56.4	54	63.3	60.4	70.5	0.608941	1.05333	0.0749531	0.215425	0.585614	1.03546	0.0502732	0.232388	T1539	N-Term(TMTpro); T1(Phospho); T3(Phospho); T10(Phospho)	TRTPASINATPANINLADLTR	Y	0.9515	4	4	24	108.556	113.218	131.572	90.9611	90.9606	128.946	115.192	114.564	110.504	101.886	114.374
Q62383	Transcription elongation factor SPT6 OS=Mus musculus OX=10090 GN=Supt6h PE=1 SV=2	Q62383 [1532-1550]	1xTMTpro [N-Term]; 1xAMTzHexNAc2 [S4(100)]	TPASINATPANINLADLTR	S1535	RTRTPAsINATPA	54.5	55.5	48.3	46.1	60.2	42.9	62.1	50.1	63.1	60.5	59.7	56.4	54	63.3	60.4	70.5	0.608941	1.05333	0.0749531	0.215425	0.585614	1.03546	0.0502732	0.232388	S1535	N-Term(TMTpro); T1(Phospho); S6(Phospho)	TRTPASINATPANINLADLTR	Y	0.9515	4	20	24	729.055	835.376	873.016	717.413	744.815	930.705	700.91	871.903	840.889	729.617	811.804
Q62383	Transcription elongation factor SPT6 OS=Mus musculus OX=10090 GN=Supt6h PE=1 SV=2	Q62383 [1532-1550]	1xTMTpro [N-Term]; 1xAMTzHexNAc2 [S4(100)]	TPASINATPANINLADLTR	S1535	RTRTPAsINATPA	54.5	55.5	48.3	46.1	60.2	42.9	62.1	50.1	63.1	60.5	59.7	56.4	54	63.3	60.4	70.5	0.608941	1.05333	0.0749531	0.215425	0.585614	1.03546	0.0502732	0.232388	S1535	N-Term(TMTpro); T1(Phospho); T3(Phospho); T10(Phospho)	TRTPASINATPANINLADLTR	Y	0.9515	4	4	24	108.556	113.218	131.572	90.9611	90.9606	128.946	115.192	114.564	110.504	101.886	114.374
Q62383	Transcription elongation factor SPT6 OS=Mus musculus OX=10090 GN=Supt6h PE=1 SV=2	Q62383 [1532-1550]	1xTMTpro [N-Term]; 1xAMTzHexNAc2 [S4(100)]	TPASINATPANINLADLTR	S1535	RTRTPAsINATPA	54.5	55.5	48.3	46.1	60.2	42.9	62.1	50.1	63.1	60.5	59.7	56.4	54	63.3	60.4	70.5	0.608941	1.05333	0.0749531	0.215425	0.585614	1.03546	0.0502732	0.232388	S1535	N-Term(TMTpro); S4(Phospho)	TPASINATPANINLADLTR	Y	0.9515	16	16	24	91.3776	92.926	98.4852	74.1467	86.624	99.1221	86.7695	118.463	98.549	104.444	91.5838
Q62383	Transcription elongation factor SPT6 OS=Mus musculus OX=10090 GN=Supt6h PE=1 SV=2	Q62383 [1532-1550]	1xTMTpro [N-Term]; 1xAMTzHexNAc2 [S4(100)]	TPASINATPANINLADLTR	S1535	RTRTPAsINATPA	54.5	55.5	48.3	46.1	60.2	42.9	62.1	50.1	63.1	60.5	59.7	56.4	54	63.3	60.4	70.5	0.608941	1.05333	0.0749531	0.215425	0.585614	1.03546	0.0502732	0.232388	T1532	N-Term(TMTpro); T1(Phospho); S6(Phospho)	TRTPASINATPANINLADLTR	Y	0.9515	4	20	24	729.055	835.376	873.016	717.413	744.815	930.705	700.91	871.903	840.889	729.617	811.804
Q62383	Transcription elongation factor SPT6 OS=Mus musculus OX=10090 GN=Supt6h PE=1 SV=2	Q62383 [1532-1550]	1xTMTpro [N-Term]; 1xAMTzHexNAc2 [S4(100)]	TPASINATPANINLADLTR	S1535	RTRTPAsINATPA	54.5	55.5	48.3	46.1	60.2	42.9	62.1	50.1	63.1	60.5	59.7	56.4	54	63.3	60.4	70.5	0.608941	1.05333	0.0749531	0.215425	0.585614	1.03546	0.0502732	0.232388	T1532	N-Term(TMTpro); T1(Phospho); T3(Phospho); T10(Phospho)	TRTPASINATPANINLADLTR	Y	0.9515	4	4	24	108.556	113.218	131.572	90.9611	90.9606	128.946	115.192	114.564	110.504	101.886	114.374
Q62383	Transcription elongation factor SPT6 OS=Mus musculus OX=10090 GN=Supt6h PE=1 SV=2	Q62383 [1532-1550]	1xTMTpro [N-Term]; 1xAMTzHexNAc2 [S4(100)]	TPASINATPANINLADLTR	S1535	RTRTPAsINATPA	54.5	55.5	48.3	46.1	60.2	42.9	62.1	50.1	63.1	60.5	59.7	56.4	54	63.3	60.4	70.5	0.608941	1.05333	0.0749531	0.215425	0.585614	1.03546	0.0502732	0.232388	T1530	N-Term(TMTpro); T1(Phospho); S6(Phospho)	TRTPASINATPANINLADLTR	Y	0.9515	4	20	24	729.055	835.376	873.016	717.413	744.815	930.705	700.91	871.903	840.889	729.617	811.804
Q62383	Transcription elongation factor SPT6 OS=Mus musculus OX=10090 GN=Supt6h PE=1 SV=2	Q62383 [1532-1550]	1xTMTpro [N-Term]; 1xAMTzHexNAc2 [S4(100)]	TPASINATPANINLADLTR	S1535	RTRTPAsINATPA	54.5	55.5	48.3	46.1	60.2	42.9	62.1	50.1	63.1	60.5	59.7	56.4	54	63.3	60.4	70.5	0.608941	1.05333	0.0749531	0.215425	0.585614	1.03546	0.0502732	0.232388	T1530	N-Term(TMTpro); T1(Phospho); T3(Phospho); T10(Phospho)	TRTPASINATPANINLADLTR	Y	0.9515	4	4	24	108.556	113.218	131.572	90.9611	90.9606	128.946	115.192	114.564	110.504	101.886	114.374
Q62383	Transcription elongation factor SPT6 OS=Mus musculus OX=10090 GN=Supt6h PE=1 SV=2	Q62383 [1532-1550]	1xTMTpro [N-Term]; 1xAMTzHexNAc2 [S4(100)]	TPASINATPANINLADLTR	S1535	RTRTPAsINATPA	54.5	55.5	48.3	46.1	60.2	42.9	62.1	50.1	63.1	60.5	59.7	56.4	54	63.3	60.4	70.5	0.608941	1.05333	0.0749531	0.215425	0.585614	1.03546	0.0502732	0.232388	S1527	N-Term(TMTpro); T11(Phospho); S14(Phospho); S15(Phospho)	DHYQDPVPGITPSSSNRTR	Y	0.9515	16	12	24	61.1599	73.766	79.8136	86.1736	90.2017	91.3043	69.1342	104.277	76.5106	90.4827	95.0657
Q62383	Transcription elongation factor SPT6 OS=Mus musculus OX=10090 GN=Supt6h PE=1 SV=2	Q62383 [1532-1550]	1xTMTpro [N-Term]; 1xAMTzHexNAc2 [S4(100)]	TPASINATPANINLADLTR	S1535	RTRTPAsINATPA	54.5	55.5	48.3	46.1	60.2	42.9	62.1	50.1	63.1	60.5	59.7	56.4	54	63.3	60.4	70.5	0.608941	1.05333	0.0749531	0.215425	0.585614	1.03546	0.0502732	0.232388	S1526	N-Term(TMTpro); T11(Phospho); S14(Phospho); S15(Phospho)	DHYQDPVPGITPSSSNRTR	Y	0.9515	16	12	24	61.1599	73.766	79.8136	86.1736	90.2017	91.3043	69.1342	104.277	76.5106	90.4827	95.0657
Q62383	Transcription elongation factor SPT6 OS=Mus musculus OX=10090 GN=Supt6h PE=1 SV=2	Q62383 [1532-1550]	1xTMTpro [N-Term]; 1xAMTzHexNAc2 [S4(100)]	TPASINATPANINLADLTR	S1535	RTRTPAsINATPA	54.5	55.5	48.3	46.1	60.2	42.9	62.1	50.1	63.1	60.5	59.7	56.4	54	63.3	60.4	70.5	0.608941	1.05333	0.0749531	0.215425	0.585614	1.03546	0.0502732	0.232388	S1526	N-Term(TMTpro); S14(Phospho)	DHYQDPVPGITPSSSNR	Y	0.9515	24	8	24	42.3255	55.4769	57.5626	48.9251	47.1608	57.4271	46.8087	63.7793	51.8734	44.0157	67.5272
Q62383	Transcription elongation factor SPT6 OS=Mus musculus OX=10090 GN=Supt6h PE=1 SV=2	Q62383 [1532-1550]	1xTMTpro [N-Term]; 1xAMTzHexNAc2 [S4(100)]	TPASINATPANINLADLTR	S1535	RTRTPAsINATPA	54.5	55.5	48.3	46.1	60.2	42.9	62.1	50.1	63.1	60.5	59.7	56.4	54	63.3	60.4	70.5	0.608941	1.05333	0.0749531	0.215425	0.585614	1.03546	0.0502732	0.232388	S1526	N-Term(TMTpro); S13(Phospho)	DHYQDPVPGITPSSSNR	Y	0.9515	16	12	24	45.5336	50.9482	58.8202	50.4431	62.2305	57.2341	44.3697	62.8047	57.7988	55.3127	63.9399
Q8R4R6	Nucleoporin NUP35 OS=Mus musculus OX=10090 GN=Nup35 PE=1 SV=2	Q8R4R6 [53-65]	1xTMTpro [N-Term]; 2xOxidation [M10(100); M12(100)]; 1xAMTzHexNAc2 [S1(100)]	SISGPSVGVMEMR	S53	VTPQPRsISGPSV	77.7	64.7	69.8	81.8	73.9	75.5	74.7	85.7	62.3	65.5	69.7	76.3	81.3	57.7	76.8	68.6	0.43663	1.05374	0.075521	0.359886	0.674221	1.03871	0.054799	0.171198	T48	N-Term(TMTpro); M13(Oxidation); T21(Phospho)	TGANAQFLPGFLMGDLPAPVTPQPR	Y	0.043029	24	12	24	108.472	107.737	114.169	110.514	91.2327	108.375	95.8421	97.2064	95.3915	104.864	130.828
Q8R4R6	Nucleoporin NUP35 OS=Mus musculus OX=10090 GN=Nup35 PE=1 SV=2	Q8R4R6 [53-65]	1xTMTpro [N-Term]; 2xOxidation [M10(100); M12(100)]; 1xAMTzHexNAc2 [S1(100)]	SISGPSVGVMEMR	S53	VTPQPRsISGPSV	77.7	64.7	69.8	81.8	73.9	75.5	74.7	85.7	62.3	65.5	69.7	76.3	81.3	57.7	76.8	68.6	0.43663	1.05374	0.075521	0.359886	0.674221	1.03871	0.054799	0.171198	T48	N-Term(TMTpro); T21(Phospho)	TGANAQFLPGFLMGDLPAPVTPQPR	Y	0.76359	8	12	24	5.27585	2.96029	3.0482	4.43623	5.20091	3.54683	4.65594	5.0231	4.37576	4.01738	2.82435
Q8R4R6	Nucleoporin NUP35 OS=Mus musculus OX=10090 GN=Nup35 PE=1 SV=2	Q8R4R6 [53-65]	1xTMTpro [N-Term]; 2xOxidation [M10(100); M12(100)]; 1xAMTzHexNAc2 [S1(100)]	SISGPSVGVMEMR	S53	VTPQPRsISGPSV	77.7	64.7	69.8	81.8	73.9	75.5	74.7	85.7	62.3	65.5	69.7	76.3	81.3	57.7	76.8	68.6	0.43663	1.05374	0.075521	0.359886	0.674221	1.03871	0.054799	0.171198	S55	N-Term(TMTpro); S3(Phospho); M10(Oxidation); M12(Oxidation)	SISGPSVGVMEMR	Y	0.9515	8	12	24	61.3054	62.525	76.8516	73.5893	79.0972	74.3849	66.6766	72.4629	65.4419	69.7377	78.4767
Q8R4R6	Nucleoporin NUP35 OS=Mus musculus OX=10090 GN=Nup35 PE=1 SV=2	Q8R4R6 [53-65]	1xTMTpro [N-Term]; 2xOxidation [M10(100); M12(100)]; 1xAMTzHexNAc2 [S1(100)]	SISGPSVGVMEMR	S53	VTPQPRsISGPSV	77.7	64.7	69.8	81.8	73.9	75.5	74.7	85.7	62.3	65.5	69.7	76.3	81.3	57.7	76.8	68.6	0.43663	1.05374	0.075521	0.359886	0.674221	1.03871	0.054799	0.171198	S55	N-Term(TMTpro); S1(Phospho); M12(Oxidation)	SISGPSVGVMEMR	Y	0.9515	24	12	24	57.5068	61.9867	55.3294	57.0186	47.7834	57.0448	45.6809	65.8585	50.1754	54.3892	67.5828
Q8R4R6	Nucleoporin NUP35 OS=Mus musculus OX=10090 GN=Nup35 PE=1 SV=2	Q8R4R6 [53-65]	1xTMTpro [N-Term]; 2xOxidation [M10(100); M12(100)]; 1xAMTzHexNAc2 [S1(100)]	SISGPSVGVMEMR	S53	VTPQPRsISGPSV	77.7	64.7	69.8	81.8	73.9	75.5	74.7	85.7	62.3	65.5	69.7	76.3	81.3	57.7	76.8	68.6	0.43663	1.05374	0.075521	0.359886	0.674221	1.03871	0.054799	0.171198	S55	N-Term(TMTpro); S1(Phospho); M10(Oxidation); M12(Oxidation)	SISGPSVGVMEMR	Y	0.9515	24	12	24	80.615	109.082	86.3656	103.73	92.6413	98.326	78.1847	98.3226	78.5692	85.7042	101.979
Q8R4R6	Nucleoporin NUP35 OS=Mus musculus OX=10090 GN=Nup35 PE=1 SV=2	Q8R4R6 [53-65]	1xTMTpro [N-Term]; 2xOxidation [M10(100); M12(100)]; 1xAMTzHexNAc2 [S1(100)]	SISGPSVGVMEMR	S53	VTPQPRsISGPSV	77.7	64.7	69.8	81.8	73.9	75.5	74.7	85.7	62.3	65.5	69.7	76.3	81.3	57.7	76.8	68.6	0.43663	1.05374	0.075521	0.359886	0.674221	1.03871	0.054799	0.171198	S53	N-Term(TMTpro); S3(Phospho); M10(Oxidation); M12(Oxidation)	SISGPSVGVMEMR	Y	0.9515	8	12	24	61.3054	62.525	76.8516	73.5893	79.0972	74.3849	66.6766	72.4629	65.4419	69.7377	78.4767
Q8R4R6	Nucleoporin NUP35 OS=Mus musculus OX=10090 GN=Nup35 PE=1 SV=2	Q8R4R6 [53-65]	1xTMTpro [N-Term]; 2xOxidation [M10(100); M12(100)]; 1xAMTzHexNAc2 [S1(100)]	SISGPSVGVMEMR	S53	VTPQPRsISGPSV	77.7	64.7	69.8	81.8	73.9	75.5	74.7	85.7	62.3	65.5	69.7	76.3	81.3	57.7	76.8	68.6	0.43663	1.05374	0.075521	0.359886	0.674221	1.03871	0.054799	0.171198	S53	N-Term(TMTpro); S1(Phospho); M12(Oxidation)	SISGPSVGVMEMR	Y	0.9515	24	12	24	57.5068	61.9867	55.3294	57.0186	47.7834	57.0448	45.6809	65.8585	50.1754	54.3892	67.5828
Q8R4R6	Nucleoporin NUP35 OS=Mus musculus OX=10090 GN=Nup35 PE=1 SV=2	Q8R4R6 [53-65]	1xTMTpro [N-Term]; 2xOxidation [M10(100); M12(100)]; 1xAMTzHexNAc2 [S1(100)]	SISGPSVGVMEMR	S53	VTPQPRsISGPSV	77.7	64.7	69.8	81.8	73.9	75.5	74.7	85.7	62.3	65.5	69.7	76.3	81.3	57.7	76.8	68.6	0.43663	1.05374	0.075521	0.359886	0.674221	1.03871	0.054799	0.171198	S53	N-Term(TMTpro); S1(Phospho); M10(Oxidation); M12(Oxidation)	SISGPSVGVMEMR	Y	0.9515	24	12	24	80.615	109.082	86.3656	103.73	92.6413	98.326	78.1847	98.3226	78.5692	85.7042	101.979
Q8BMB0	BRCA2-interacting transcriptional repressor EMSY OS=Mus musculus OX=10090 GN=Emsy PE=1 SV=2	Q8BMB0 [194-204]	1xTMTpro [K11]; 1xTMTpro [N-Term]; 1xAMTzHexNAc2 [S7(100)]	TITVPVSGSPK	S200	TITVPVsGSPKMS	10.2	22.9	15.3	23.4	13.6	21.9	18.8	19.4	15.7	20	17.2	18.4	19.3	20.4	19.8	16.3	0.900047	1.02646	0.0376808	0.0457348	0.416337	1.06311	0.0882958	0.380555	S202	N-Term(TMTpro); S9(Phospho); K11(TMTpro)	TITVPVSGSPK	Y	0.9515	8	16	24	364.745	297.417	238.006	364.63	290.032	309.554	310.691	270.197	343.813	245.705	301.885
Q61191	Host cell factor 1 OS=Mus musculus OX=10090 GN=Hcfc1 PE=1 SV=2	Q61191 [638-659]	1xTMTpro [K22]; 1xTMTpro [N-Term]; 2xAMTzHexNAc2 [T14(100); T15(100)]	SGTVTVAQQAQVVTTVVGGVTK	T658	TVVGGVtKTITLV	118.4	121.5	141.6	175.8	145.6	155.2	167.9	142.4	108	79.8	183.1	143.9	113.6	141.8	146.1	149.1	0.386036	1.09654	0.132954	0.413372	0.720031	1.06954	0.0969926	0.142649	S666	N-Term(TMTpro); S1(Phospho); K17(TMTpro)	SPISVPGGSALISNLGK	Y	0.9515	24	16	24	40.6113	33.3458	29.0097	34.799	38.495	36.8741	27.5477	48.7504	32.5831	32.4081	38.6963
Q8CHP6	Polyhomeotic-like protein 3 OS=Mus musculus OX=10090 GN=Phc3 PE=1 SV=2	Q8CHP6 [234-247]	1xCarbamidomethyl [C11]; 1xTMTpro [K14]; 1xTMTpro [N-Term]; 1xAMTzHexNAc2 [T5(100)]	SAGQTQSLTICHNK	T238	PKSAGQtQSLTIC	186.3	294.5	228.7	246	268.1	316	239	281.5	183.5	218.5	220.1	224	251.9	259.4	230.4	212.3	0.224053	1.15604	0.209196	0.64965	0.106912	1.12753	0.173161	0.970973	S231	N-Term(TMTpro); S11(Phospho); K13(TMTpro)	LGVLSSSQNGSPK	Y	0.9515	16	16	24	365.064	572.789	413.949	362.029	368.114	437.581	355.233	559.121	495.353	472.954	456.3
Q6NXI6	Regulation of nuclear pre-mRNA domain-containing protein 2 OS=Mus musculus OX=10090 GN=Rprd2 PE=1 SV=1	Q6NXI6 [608-627]	1xTMTpro [K20]; 1xTMTpro [N-Term]; 1xAMTzHexNAc2 [Y/S/N/T]; 1xDeamidated [N3(100)]	SFNYSPSSSTSEVSSTSASK	S616	NYSPSSsTSEVSS	17.2	18.1	14.3	22	15.7	23.7	21.7	15.1	20.7	18.5	14.9	24.3	25.8	17.4	20.2	25.7	0.682107	1.06425	0.0898314	0.166148	0.387242	1.13648	0.184572	0.412018	S612	N-Term(TMTpro); S5(Phospho); K20(TMTpro)	SFNYSPSSSTSEVSSTSASK	Y	0.9515	4	8	24	185.293	266.248	246.579	204.623	181.358	259.776	161.322	227.281	227.408	190.866	201.544
Q6NXI6	Regulation of nuclear pre-mRNA domain-containing protein 2 OS=Mus musculus OX=10090 GN=Rprd2 PE=1 SV=1	Q6NXI6 [608-627]	1xTMTpro [K20]; 1xTMTpro [N-Term]; 1xAMTzHexNAc2 [S9(99.6)]	SFNYSPSSSTSEVSSTSASK	S616	NYSPSSsTSEVSS	84.1	95.8	103.3	92.5	88	76.1	92.3	116	96.5	93.8	85.2	99.6	123.7	89.5	111.1	106.2	0.931942	0.991216	-0.012728	0.0306109	0.12312	1.14769	0.198738	0.909673	S612	N-Term(TMTpro); S5(Phospho); K20(TMTpro)	SFNYSPSSSTSEVSSTSASK	Y	0.9515	4	8	24	185.293	266.248	246.579	204.623	181.358	259.776	161.322	227.281	227.408	190.866	201.544
Q91W39	Nuclear receptor coactivator 5 OS=Mus musculus OX=10090 GN=Ncoa5 PE=1 SV=1	Q91W39 [401-434]	1xTMTpro [K34]; 1xTMTpro [N-Term]; 1xAMTzHexNAc2 [T18(100)]	SQPSSQPLQSGQVLPSATPTPAAPPTSQQELQAK	T418	QVLPSAtPTPAAP	21.6	21	29.7	32	20.3	13.3	25.5	35.8	24.1	22	30.2	34.1	28.9	31.6	40	27	0.684249	0.909875	-0.136259	0.164786	0.325503	1.15489	0.207757	0.487445	S416	N-Term(TMTpro); S16(Phospho); K34(TMTpro)	SQPSSQPLQSGQVLPSATPTPAAPPTSQQELQAK	Y	0.272771	16	20	24	13.9286	16.9138	20.7406	16.8926	15.0257	19.3144	13.6948	18.4491	15.1835	22.6128	22.1143
Q6A068	Cell division cycle 5-like protein OS=Mus musculus OX=10090 GN=Cdc5l PE=1 SV=2	Q6A068 [427-441]	1xTMTpro [K6]; 1xTMTpro [N-Term]; 1xAMTzHexNAc2 [S1(100)]	SGTTPKPVTNATPGR	S427	EGLTPRsGTTPKP	29.2	28.4	36.7	32.2	38.1	16.9	29.7	40.7	38.3	19.4	27.3	36.2	41	32.1	33.6	34.6	0.962944	0.991304	-0.0126	0.0163992	0.332443	1.16584	0.221372	0.478283	T435	N-Term(TMTpro); K6(TMTpro); T12(Phospho); T16(Phospho); K21(TMTpro)	SGTTPKPVTNATPGRTPLRDK	Y	0.453338	16	12	24	319.023	312.747	321.904	334.384	307.056	346.084	345.358	357.496	315.168	348.384	375.291
Q6A068	Cell division cycle 5-like protein OS=Mus musculus OX=10090 GN=Cdc5l PE=1 SV=2	Q6A068 [427-441]	1xTMTpro [K6]; 1xTMTpro [N-Term]; 1xAMTzHexNAc2 [S1(100)]	SGTTPKPVTNATPGR	S427	EGLTPRsGTTPKP	29.2	28.4	36.7	32.2	38.1	16.9	29.7	40.7	38.3	19.4	27.3	36.2	41	32.1	33.6	34.6	0.962944	0.991304	-0.0126	0.0163992	0.332443	1.16584	0.221372	0.478283	T430	N-Term(TMTpro); K6(TMTpro); T12(Phospho); T16(Phospho); K21(TMTpro)	SGTTPKPVTNATPGRTPLRDK	Y	0.453338	16	12	24	319.023	312.747	321.904	334.384	307.056	346.084	345.358	357.496	315.168	348.384	375.291
Q6A068	Cell division cycle 5-like protein OS=Mus musculus OX=10090 GN=Cdc5l PE=1 SV=2	Q6A068 [427-441]	1xTMTpro [K6]; 1xTMTpro [N-Term]; 1xAMTzHexNAc2 [S1(100)]	SGTTPKPVTNATPGR	S427	EGLTPRsGTTPKP	29.2	28.4	36.7	32.2	38.1	16.9	29.7	40.7	38.3	19.4	27.3	36.2	41	32.1	33.6	34.6	0.962944	0.991304	-0.0126	0.0163992	0.332443	1.16584	0.221372	0.478283	T429	N-Term(TMTpro); K6(TMTpro); T12(Phospho); T16(Phospho); K21(TMTpro)	SGTTPKPVTNATPGRTPLRDK	Y	0.453338	16	12	24	319.023	312.747	321.904	334.384	307.056	346.084	345.358	357.496	315.168	348.384	375.291
Q6A068	Cell division cycle 5-like protein OS=Mus musculus OX=10090 GN=Cdc5l PE=1 SV=2	Q6A068 [427-441]	1xTMTpro [K6]; 1xTMTpro [N-Term]; 1xAMTzHexNAc2 [S1(100)]	SGTTPKPVTNATPGR	S427	EGLTPRsGTTPKP	29.2	28.4	36.7	32.2	38.1	16.9	29.7	40.7	38.3	19.4	27.3	36.2	41	32.1	33.6	34.6	0.962944	0.991304	-0.0126	0.0163992	0.332443	1.16584	0.221372	0.478283	T435	N-Term(TMTpro); K6(TMTpro); T9(Phospho); T12(Phospho); T16(Phospho); K21(TMTpro)	SGTTPKPVTNATPGRTPLRDK	Y	0.601016	12	12	24	190.973	199.983	250.531	225.767	214.568	285.774	225.936	252.75	244.42	228.391	282.897
Q6A068	Cell division cycle 5-like protein OS=Mus musculus OX=10090 GN=Cdc5l PE=1 SV=2	Q6A068 [427-441]	1xTMTpro [K6]; 1xTMTpro [N-Term]; 1xAMTzHexNAc2 [S1(100)]	SGTTPKPVTNATPGR	S427	EGLTPRsGTTPKP	29.2	28.4	36.7	32.2	38.1	16.9	29.7	40.7	38.3	19.4	27.3	36.2	41	32.1	33.6	34.6	0.962944	0.991304	-0.0126	0.0163992	0.332443	1.16584	0.221372	0.478283	T430	N-Term(TMTpro); K6(TMTpro); T9(Phospho); T12(Phospho); T16(Phospho); K21(TMTpro)	SGTTPKPVTNATPGRTPLRDK	Y	0.601016	12	12	24	190.973	199.983	250.531	225.767	214.568	285.774	225.936	252.75	244.42	228.391	282.897
Q6A068	Cell division cycle 5-like protein OS=Mus musculus OX=10090 GN=Cdc5l PE=1 SV=2	Q6A068 [427-441]	1xTMTpro [K6]; 1xTMTpro [N-Term]; 1xAMTzHexNAc2 [S1(100)]	SGTTPKPVTNATPGR	S427	EGLTPRsGTTPKP	29.2	28.4	36.7	32.2	38.1	16.9	29.7	40.7	38.3	19.4	27.3	36.2	41	32.1	33.6	34.6	0.962944	0.991304	-0.0126	0.0163992	0.332443	1.16584	0.221372	0.478283	T429	N-Term(TMTpro); K6(TMTpro); T9(Phospho); T12(Phospho); T16(Phospho); K21(TMTpro)	SGTTPKPVTNATPGRTPLRDK	Y	0.601016	12	12	24	190.973	199.983	250.531	225.767	214.568	285.774	225.936	252.75	244.42	228.391	282.897
Q6A068	Cell division cycle 5-like protein OS=Mus musculus OX=10090 GN=Cdc5l PE=1 SV=2	Q6A068 [427-441]	1xTMTpro [K6]; 1xTMTpro [N-Term]; 1xAMTzHexNAc2 [S1(100)]	SGTTPKPVTNATPGR	S427	EGLTPRsGTTPKP	29.2	28.4	36.7	32.2	38.1	16.9	29.7	40.7	38.3	19.4	27.3	36.2	41	32.1	33.6	34.6	0.962944	0.991304	-0.0126	0.0163992	0.332443	1.16584	0.221372	0.478283	T435	N-Term(TMTpro); T3(Phospho); T4(Phospho); K6(TMTpro); T9(Phospho); K21(TMTpro)	SGTTPKPVTNATPGRTPLRDK	Y	0.839496	16	4	24	65.2371	77.1588	97.343	93.1	84.9537	117.136	89.9843	99.4932	87.5521	107.893	107.662
Q6A068	Cell division cycle 5-like protein OS=Mus musculus OX=10090 GN=Cdc5l PE=1 SV=2	Q6A068 [427-441]	1xTMTpro [K6]; 1xTMTpro [N-Term]; 1xAMTzHexNAc2 [S1(100)]	SGTTPKPVTNATPGR	S427	EGLTPRsGTTPKP	29.2	28.4	36.7	32.2	38.1	16.9	29.7	40.7	38.3	19.4	27.3	36.2	41	32.1	33.6	34.6	0.962944	0.991304	-0.0126	0.0163992	0.332443	1.16584	0.221372	0.478283	T430	N-Term(TMTpro); T3(Phospho); T4(Phospho); K6(TMTpro); T9(Phospho); K21(TMTpro)	SGTTPKPVTNATPGRTPLRDK	Y	0.839496	16	4	24	65.2371	77.1588	97.343	93.1	84.9537	117.136	89.9843	99.4932	87.5521	107.893	107.662
Q6A068	Cell division cycle 5-like protein OS=Mus musculus OX=10090 GN=Cdc5l PE=1 SV=2	Q6A068 [427-441]	1xTMTpro [K6]; 1xTMTpro [N-Term]; 1xAMTzHexNAc2 [S1(100)]	SGTTPKPVTNATPGR	S427	EGLTPRsGTTPKP	29.2	28.4	36.7	32.2	38.1	16.9	29.7	40.7	38.3	19.4	27.3	36.2	41	32.1	33.6	34.6	0.962944	0.991304	-0.0126	0.0163992	0.332443	1.16584	0.221372	0.478283	T429	N-Term(TMTpro); T3(Phospho); T4(Phospho); K6(TMTpro); T9(Phospho); K21(TMTpro)	SGTTPKPVTNATPGRTPLRDK	Y	0.839496	16	4	24	65.2371	77.1588	97.343	93.1	84.9537	117.136	89.9843	99.4932	87.5521	107.893	107.662
Q6A068	Cell division cycle 5-like protein OS=Mus musculus OX=10090 GN=Cdc5l PE=1 SV=2	Q6A068 [427-441]	1xTMTpro [K6]; 1xTMTpro [N-Term]; 1xAMTzHexNAc2 [S1(100)]	SGTTPKPVTNATPGR	S427	EGLTPRsGTTPKP	29.2	28.4	36.7	32.2	38.1	16.9	29.7	40.7	38.3	19.4	27.3	36.2	41	32.1	33.6	34.6	0.962944	0.991304	-0.0126	0.0163992	0.332443	1.16584	0.221372	0.478283	T435	N-Term(TMTpro); T4(Phospho); K6(TMTpro); T9(Phospho); T12(Phospho); K21(TMTpro)	SGTTPKPVTNATPGRTPLRDK	Y	0.9515	8	12	24	52.1236	56.6881	64.3808	58.9633	51.1032	71.4434	59.3395	64.9899	48.0248	57.4758	67.9661
Q6A068	Cell division cycle 5-like protein OS=Mus musculus OX=10090 GN=Cdc5l PE=1 SV=2	Q6A068 [427-441]	1xTMTpro [K6]; 1xTMTpro [N-Term]; 1xAMTzHexNAc2 [S1(100)]	SGTTPKPVTNATPGR	S427	EGLTPRsGTTPKP	29.2	28.4	36.7	32.2	38.1	16.9	29.7	40.7	38.3	19.4	27.3	36.2	41	32.1	33.6	34.6	0.962944	0.991304	-0.0126	0.0163992	0.332443	1.16584	0.221372	0.478283	T435	N-Term(TMTpro); T4(Phospho); K6(TMTpro); T9(Phospho); K21(TMTpro)	SGTTPKPVTNATPGRTPLRDK	Y	0.9515	16	4	24	396.382	553.321	515.228	469.508	432.521	593.813	453.45	450.191	545.172	468.176	504.525
Q6A068	Cell division cycle 5-like protein OS=Mus musculus OX=10090 GN=Cdc5l PE=1 SV=2	Q6A068 [427-441]	1xTMTpro [K6]; 1xTMTpro [N-Term]; 1xAMTzHexNAc2 [S1(100)]	SGTTPKPVTNATPGR	S427	EGLTPRsGTTPKP	29.2	28.4	36.7	32.2	38.1	16.9	29.7	40.7	38.3	19.4	27.3	36.2	41	32.1	33.6	34.6	0.962944	0.991304	-0.0126	0.0163992	0.332443	1.16584	0.221372	0.478283	T435	N-Term(TMTpro); S1(Phospho); K6(TMTpro)	SGTTPKPVTNATPGR	Y	0.9515	16	12	24	122.54	128.336	171.985	143.788	130.488	169.799	129.451	179.211	154.195	147.42	173.757
Q6A068	Cell division cycle 5-like protein OS=Mus musculus OX=10090 GN=Cdc5l PE=1 SV=2	Q6A068 [427-441]	1xTMTpro [K6]; 1xTMTpro [N-Term]; 1xAMTzHexNAc2 [S1(100)]	SGTTPKPVTNATPGR	S427	EGLTPRsGTTPKP	29.2	28.4	36.7	32.2	38.1	16.9	29.7	40.7	38.3	19.4	27.3	36.2	41	32.1	33.6	34.6	0.962944	0.991304	-0.0126	0.0163992	0.332443	1.16584	0.221372	0.478283	T435	N-Term(TMTpro); T4(Phospho); K6(TMTpro); T9(Phospho)	SGTTPKPVTNATPGR	Y	0.9515	16	12	24	354.947	325.869	394.366	405.243	406.751	433.888	383.803	536.501	329.776	411.204	487.288
Q6A068	Cell division cycle 5-like protein OS=Mus musculus OX=10090 GN=Cdc5l PE=1 SV=2	Q6A068 [427-441]	1xTMTpro [K6]; 1xTMTpro [N-Term]; 1xAMTzHexNAc2 [S1(100)]	SGTTPKPVTNATPGR	S427	EGLTPRsGTTPKP	29.2	28.4	36.7	32.2	38.1	16.9	29.7	40.7	38.3	19.4	27.3	36.2	41	32.1	33.6	34.6	0.962944	0.991304	-0.0126	0.0163992	0.332443	1.16584	0.221372	0.478283	T435	N-Term(TMTpro); T4(Phospho); K6(TMTpro)	SGTTPKPVTNATPGR	Y	0.9515	16	8	24	333.238	386.319	382.834	387.529	388.188	378.224	369.038	430.416	318.128	369.862	446.705
Q6A068	Cell division cycle 5-like protein OS=Mus musculus OX=10090 GN=Cdc5l PE=1 SV=2	Q6A068 [427-441]	1xTMTpro [K6]; 1xTMTpro [N-Term]; 1xAMTzHexNAc2 [S1(100)]	SGTTPKPVTNATPGR	S427	EGLTPRsGTTPKP	29.2	28.4	36.7	32.2	38.1	16.9	29.7	40.7	38.3	19.4	27.3	36.2	41	32.1	33.6	34.6	0.962944	0.991304	-0.0126	0.0163992	0.332443	1.16584	0.221372	0.478283	T435	N-Term(TMTpro); T4(Phospho); K6(TMTpro); T9(Phospho)	SGTTPKPVTNATPGRTPLR	Y	0.9515	16	4	24	444.428	545.973	540.199	529.894	472.814	560.899	450.664	568.121	468.79	480.579	548.556
Q6A068	Cell division cycle 5-like protein OS=Mus musculus OX=10090 GN=Cdc5l PE=1 SV=2	Q6A068 [427-441]	1xTMTpro [K6]; 1xTMTpro [N-Term]; 1xAMTzHexNAc2 [S1(100)]	SGTTPKPVTNATPGR	S427	EGLTPRsGTTPKP	29.2	28.4	36.7	32.2	38.1	16.9	29.7	40.7	38.3	19.4	27.3	36.2	41	32.1	33.6	34.6	0.962944	0.991304	-0.0126	0.0163992	0.332443	1.16584	0.221372	0.478283	T435	N-Term(TMTpro); K6(TMTpro); T12(Phospho); T16(Phospho)	SGTTPKPVTNATPGRTPLR	Y	0.9515	24	20	24	106.231	99.5541	88.989	99.048	115.747	106.003	100.756	120.092	93.949	100.028	108.549
Q6A068	Cell division cycle 5-like protein OS=Mus musculus OX=10090 GN=Cdc5l PE=1 SV=2	Q6A068 [427-441]	1xTMTpro [K6]; 1xTMTpro [N-Term]; 1xAMTzHexNAc2 [S1(100)]	SGTTPKPVTNATPGR	S427	EGLTPRsGTTPKP	29.2	28.4	36.7	32.2	38.1	16.9	29.7	40.7	38.3	19.4	27.3	36.2	41	32.1	33.6	34.6	0.962944	0.991304	-0.0126	0.0163992	0.332443	1.16584	0.221372	0.478283	T430	N-Term(TMTpro); T4(Phospho); K6(TMTpro); T9(Phospho); T12(Phospho); K21(TMTpro)	SGTTPKPVTNATPGRTPLRDK	Y	0.9515	8	12	24	52.1236	56.6881	64.3808	58.9633	51.1032	71.4434	59.3395	64.9899	48.0248	57.4758	67.9661
Q6A068	Cell division cycle 5-like protein OS=Mus musculus OX=10090 GN=Cdc5l PE=1 SV=2	Q6A068 [427-441]	1xTMTpro [K6]; 1xTMTpro [N-Term]; 1xAMTzHexNAc2 [S1(100)]	SGTTPKPVTNATPGR	S427	EGLTPRsGTTPKP	29.2	28.4	36.7	32.2	38.1	16.9	29.7	40.7	38.3	19.4	27.3	36.2	41	32.1	33.6	34.6	0.962944	0.991304	-0.0126	0.0163992	0.332443	1.16584	0.221372	0.478283	T430	N-Term(TMTpro); T4(Phospho); K6(TMTpro); T9(Phospho); K21(TMTpro)	SGTTPKPVTNATPGRTPLRDK	Y	0.9515	16	4	24	396.382	553.321	515.228	469.508	432.521	593.813	453.45	450.191	545.172	468.176	504.525
Q6A068	Cell division cycle 5-like protein OS=Mus musculus OX=10090 GN=Cdc5l PE=1 SV=2	Q6A068 [427-441]	1xTMTpro [K6]; 1xTMTpro [N-Term]; 1xAMTzHexNAc2 [S1(100)]	SGTTPKPVTNATPGR	S427	EGLTPRsGTTPKP	29.2	28.4	36.7	32.2	38.1	16.9	29.7	40.7	38.3	19.4	27.3	36.2	41	32.1	33.6	34.6	0.962944	0.991304	-0.0126	0.0163992	0.332443	1.16584	0.221372	0.478283	T430	N-Term(TMTpro); S1(Phospho); K6(TMTpro)	SGTTPKPVTNATPGR	Y	0.9515	16	12	24	122.54	128.336	171.985	143.788	130.488	169.799	129.451	179.211	154.195	147.42	173.757
Q6A068	Cell division cycle 5-like protein OS=Mus musculus OX=10090 GN=Cdc5l PE=1 SV=2	Q6A068 [427-441]	1xTMTpro [K6]; 1xTMTpro [N-Term]; 1xAMTzHexNAc2 [S1(100)]	SGTTPKPVTNATPGR	S427	EGLTPRsGTTPKP	29.2	28.4	36.7	32.2	38.1	16.9	29.7	40.7	38.3	19.4	27.3	36.2	41	32.1	33.6	34.6	0.962944	0.991304	-0.0126	0.0163992	0.332443	1.16584	0.221372	0.478283	T430	N-Term(TMTpro); T4(Phospho); K6(TMTpro); T9(Phospho)	SGTTPKPVTNATPGR	Y	0.9515	16	12	24	354.947	325.869	394.366	405.243	406.751	433.888	383.803	536.501	329.776	411.204	487.288
Q6A068	Cell division cycle 5-like protein OS=Mus musculus OX=10090 GN=Cdc5l PE=1 SV=2	Q6A068 [427-441]	1xTMTpro [K6]; 1xTMTpro [N-Term]; 1xAMTzHexNAc2 [S1(100)]	SGTTPKPVTNATPGR	S427	EGLTPRsGTTPKP	29.2	28.4	36.7	32.2	38.1	16.9	29.7	40.7	38.3	19.4	27.3	36.2	41	32.1	33.6	34.6	0.962944	0.991304	-0.0126	0.0163992	0.332443	1.16584	0.221372	0.478283	T430	N-Term(TMTpro); T4(Phospho); K6(TMTpro)	SGTTPKPVTNATPGR	Y	0.9515	16	8	24	333.238	386.319	382.834	387.529	388.188	378.224	369.038	430.416	318.128	369.862	446.705
Q6A068	Cell division cycle 5-like protein OS=Mus musculus OX=10090 GN=Cdc5l PE=1 SV=2	Q6A068 [427-441]	1xTMTpro [K6]; 1xTMTpro [N-Term]; 1xAMTzHexNAc2 [S1(100)]	SGTTPKPVTNATPGR	S427	EGLTPRsGTTPKP	29.2	28.4	36.7	32.2	38.1	16.9	29.7	40.7	38.3	19.4	27.3	36.2	41	32.1	33.6	34.6	0.962944	0.991304	-0.0126	0.0163992	0.332443	1.16584	0.221372	0.478283	T430	N-Term(TMTpro); T4(Phospho); K6(TMTpro); T9(Phospho)	SGTTPKPVTNATPGRTPLR	Y	0.9515	16	4	24	444.428	545.973	540.199	529.894	472.814	560.899	450.664	568.121	468.79	480.579	548.556
Q6A068	Cell division cycle 5-like protein OS=Mus musculus OX=10090 GN=Cdc5l PE=1 SV=2	Q6A068 [427-441]	1xTMTpro [K6]; 1xTMTpro [N-Term]; 1xAMTzHexNAc2 [S1(100)]	SGTTPKPVTNATPGR	S427	EGLTPRsGTTPKP	29.2	28.4	36.7	32.2	38.1	16.9	29.7	40.7	38.3	19.4	27.3	36.2	41	32.1	33.6	34.6	0.962944	0.991304	-0.0126	0.0163992	0.332443	1.16584	0.221372	0.478283	T430	N-Term(TMTpro); K6(TMTpro); T12(Phospho); T16(Phospho)	SGTTPKPVTNATPGRTPLR	Y	0.9515	24	20	24	106.231	99.5541	88.989	99.048	115.747	106.003	100.756	120.092	93.949	100.028	108.549
Q6A068	Cell division cycle 5-like protein OS=Mus musculus OX=10090 GN=Cdc5l PE=1 SV=2	Q6A068 [427-441]	1xTMTpro [K6]; 1xTMTpro [N-Term]; 1xAMTzHexNAc2 [S1(100)]	SGTTPKPVTNATPGR	S427	EGLTPRsGTTPKP	29.2	28.4	36.7	32.2	38.1	16.9	29.7	40.7	38.3	19.4	27.3	36.2	41	32.1	33.6	34.6	0.962944	0.991304	-0.0126	0.0163992	0.332443	1.16584	0.221372	0.478283	T429	N-Term(TMTpro); T4(Phospho); K6(TMTpro); T9(Phospho); T12(Phospho); K21(TMTpro)	SGTTPKPVTNATPGRTPLRDK	Y	0.9515	8	12	24	52.1236	56.6881	64.3808	58.9633	51.1032	71.4434	59.3395	64.9899	48.0248	57.4758	67.9661
Q6A068	Cell division cycle 5-like protein OS=Mus musculus OX=10090 GN=Cdc5l PE=1 SV=2	Q6A068 [427-441]	1xTMTpro [K6]; 1xTMTpro [N-Term]; 1xAMTzHexNAc2 [S1(100)]	SGTTPKPVTNATPGR	S427	EGLTPRsGTTPKP	29.2	28.4	36.7	32.2	38.1	16.9	29.7	40.7	38.3	19.4	27.3	36.2	41	32.1	33.6	34.6	0.962944	0.991304	-0.0126	0.0163992	0.332443	1.16584	0.221372	0.478283	T429	N-Term(TMTpro); T4(Phospho); K6(TMTpro); T9(Phospho); K21(TMTpro)	SGTTPKPVTNATPGRTPLRDK	Y	0.9515	16	4	24	396.382	553.321	515.228	469.508	432.521	593.813	453.45	450.191	545.172	468.176	504.525
Q6A068	Cell division cycle 5-like protein OS=Mus musculus OX=10090 GN=Cdc5l PE=1 SV=2	Q6A068 [427-441]	1xTMTpro [K6]; 1xTMTpro [N-Term]; 1xAMTzHexNAc2 [S1(100)]	SGTTPKPVTNATPGR	S427	EGLTPRsGTTPKP	29.2	28.4	36.7	32.2	38.1	16.9	29.7	40.7	38.3	19.4	27.3	36.2	41	32.1	33.6	34.6	0.962944	0.991304	-0.0126	0.0163992	0.332443	1.16584	0.221372	0.478283	S427	N-Term(TMTpro); S1(Phospho); K6(TMTpro)	SGTTPKPVTNATPGR	Y	0.9515	16	12	24	122.54	128.336	171.985	143.788	130.488	169.799	129.451	179.211	154.195	147.42	173.757
Q6A068	Cell division cycle 5-like protein OS=Mus musculus OX=10090 GN=Cdc5l PE=1 SV=2	Q6A068 [427-441]	1xTMTpro [K6]; 1xTMTpro [N-Term]; 1xAMTzHexNAc2 [S1(100)]	SGTTPKPVTNATPGR	S427	EGLTPRsGTTPKP	29.2	28.4	36.7	32.2	38.1	16.9	29.7	40.7	38.3	19.4	27.3	36.2	41	32.1	33.6	34.6	0.962944	0.991304	-0.0126	0.0163992	0.332443	1.16584	0.221372	0.478283	S427	N-Term(TMTpro); T4(Phospho); K6(TMTpro); T9(Phospho)	SGTTPKPVTNATPGR	Y	0.9515	16	12	24	354.947	325.869	394.366	405.243	406.751	433.888	383.803	536.501	329.776	411.204	487.288
Q6A068	Cell division cycle 5-like protein OS=Mus musculus OX=10090 GN=Cdc5l PE=1 SV=2	Q6A068 [427-441]	1xTMTpro [K6]; 1xTMTpro [N-Term]; 1xAMTzHexNAc2 [S1(100)]	SGTTPKPVTNATPGR	S427	EGLTPRsGTTPKP	29.2	28.4	36.7	32.2	38.1	16.9	29.7	40.7	38.3	19.4	27.3	36.2	41	32.1	33.6	34.6	0.962944	0.991304	-0.0126	0.0163992	0.332443	1.16584	0.221372	0.478283	S427	N-Term(TMTpro); T4(Phospho); K6(TMTpro)	SGTTPKPVTNATPGR	Y	0.9515	16	8	24	333.238	386.319	382.834	387.529	388.188	378.224	369.038	430.416	318.128	369.862	446.705
Q6A068	Cell division cycle 5-like protein OS=Mus musculus OX=10090 GN=Cdc5l PE=1 SV=2	Q6A068 [427-441]	1xTMTpro [K6]; 1xTMTpro [N-Term]; 1xAMTzHexNAc2 [S1(100)]	SGTTPKPVTNATPGR	S427	EGLTPRsGTTPKP	29.2	28.4	36.7	32.2	38.1	16.9	29.7	40.7	38.3	19.4	27.3	36.2	41	32.1	33.6	34.6	0.962944	0.991304	-0.0126	0.0163992	0.332443	1.16584	0.221372	0.478283	T424	N-Term(TMTpro); S3(Phospho)	TPSNGAEGLTPR	Y	0.9515	24	12	24	82.2076	84.6822	68.1038	101.117	88.7755	98.8397	66.6757	88.4727	65.7834	70.6852	100.472
Q6A068	Cell division cycle 5-like protein OS=Mus musculus OX=10090 GN=Cdc5l PE=1 SV=2	Q6A068 [427-441]	1xTMTpro [K6]; 1xTMTpro [N-Term]; 1xAMTzHexNAc2 [S1(100)]	SGTTPKPVTNATPGR	S427	EGLTPRsGTTPKP	29.2	28.4	36.7	32.2	38.1	16.9	29.7	40.7	38.3	19.4	27.3	36.2	41	32.1	33.6	34.6	0.962944	0.991304	-0.0126	0.0163992	0.332443	1.16584	0.221372	0.478283	T424	N-Term(TMTpro); T10(Phospho)	TPSNGAEGLTPR	Y	0.9515	16	16	24	259.075	283.703	325.536	274.903	246.125	280.74	252.216	338.751	278.41	273.363	307.522
Q8K0L9	Zinc finger and BTB domain-containing protein 20 OS=Mus musculus OX=10090 GN=Zbtb20 PE=1 SV=1	Q8K0L9 [436-454]	1xTMTpro [K19]; 1xTMTpro [N-Term]; 1xAMTzHexNAc2 [T12(100)]	SNESEMDNTVITVSNSSDK	S436	ASSPERsNESEMD	74	63	89.3	60.9	67.1	46.1	64	59.2	64.6	52.3	80.9	69.9	73.2	68.9	98.4	73.1	0.162653	0.82312	-0.280826	0.788739	0.248764	1.17146	0.228308	0.604212	S432	N-Term(TMTpro); S32(Phospho)	DGQAEPAQPEQAAEAPAESSAQPNQLEPGASSPER	Y	0.570739	24	20	24	247.244	246.884	255.678	255.747	258.476	264.876	220.001	329.629	251.516	224.763	239.77
Q8K0L9	Zinc finger and BTB domain-containing protein 20 OS=Mus musculus OX=10090 GN=Zbtb20 PE=1 SV=1	Q8K0L9 [436-454]	1xTMTpro [K19]; 1xTMTpro [N-Term]; 1xAMTzHexNAc2 [T12(100)]	SNESEMDNTVITVSNSSDK	S436	ASSPERsNESEMD	74	63	89.3	60.9	67.1	46.1	64	59.2	64.6	52.3	80.9	69.9	73.2	68.9	98.4	73.1	0.162653	0.82312	-0.280826	0.788739	0.248764	1.17146	0.228308	0.604212	S431	N-Term(TMTpro); S32(Phospho)	DGQAEPAQPEQAAEAPAESSAQPNQLEPGASSPER	Y	0.570739	24	20	24	247.244	246.884	255.678	255.747	258.476	264.876	220.001	329.629	251.516	224.763	239.77
Q8K0L9	Zinc finger and BTB domain-containing protein 20 OS=Mus musculus OX=10090 GN=Zbtb20 PE=1 SV=1	Q8K0L9 [436-454]	1xTMTpro [K19]; 1xTMTpro [N-Term]; 1xAMTzHexNAc2 [T12(100)]	SNESEMDNTVITVSNSSDK	S436	ASSPERsNESEMD	74	63	89.3	60.9	67.1	46.1	64	59.2	64.6	52.3	80.9	69.9	73.2	68.9	98.4	73.1	0.162653	0.82312	-0.280826	0.788739	0.248764	1.17146	0.228308	0.604212	S432	N-Term(TMTpro); S31(Phospho); S32(Phospho)	DGQAEPAQPEQAAEAPAESSAQPNQLEPGASSPER	Y	0.9515	16	4	24	19.1139	30.5276	22.5986	28.2434	21.7939	28.5175	23.5852	26.488	34.7996	26.104	27.1656
Q8K0L9	Zinc finger and BTB domain-containing protein 20 OS=Mus musculus OX=10090 GN=Zbtb20 PE=1 SV=1	Q8K0L9 [436-454]	1xTMTpro [K19]; 1xTMTpro [N-Term]; 1xAMTzHexNAc2 [T12(100)]	SNESEMDNTVITVSNSSDK	S436	ASSPERsNESEMD	74	63	89.3	60.9	67.1	46.1	64	59.2	64.6	52.3	80.9	69.9	73.2	68.9	98.4	73.1	0.162653	0.82312	-0.280826	0.788739	0.248764	1.17146	0.228308	0.604212	S431	N-Term(TMTpro); S31(Phospho); S32(Phospho)	DGQAEPAQPEQAAEAPAESSAQPNQLEPGASSPER	Y	0.9515	16	4	24	19.1139	30.5276	22.5986	28.2434	21.7939	28.5175	23.5852	26.488	34.7996	26.104	27.1656
Q8K0L9	Zinc finger and BTB domain-containing protein 20 OS=Mus musculus OX=10090 GN=Zbtb20 PE=1 SV=1	Q8K0L9 [436-454]	1xTMTpro [K19]; 1xTMTpro [N-Term]; 1xOxidation [M6(100)]; 1xAMTzHexNAc2 [T12(97.9)]; 1xDeamidated [N8(99.3)]	SNESEMDNTVITVSNSSDK	S436	ASSPERsNESEMD	24.8	18.7	21.1	18.6	16.4	11.7	15.8	14.4	24.9	14.7	13.7	22.9	29.5	18.4	23.7	18.4	0.0131935	0.700721	-0.513088	1.87964	0.408138	1.1811	0.240134	0.389193	S432	N-Term(TMTpro); S32(Phospho)	DGQAEPAQPEQAAEAPAESSAQPNQLEPGASSPER	Y	0.570739	24	20	24	247.244	246.884	255.678	255.747	258.476	264.876	220.001	329.629	251.516	224.763	239.77
Q8K0L9	Zinc finger and BTB domain-containing protein 20 OS=Mus musculus OX=10090 GN=Zbtb20 PE=1 SV=1	Q8K0L9 [436-454]	1xTMTpro [K19]; 1xTMTpro [N-Term]; 1xOxidation [M6(100)]; 1xAMTzHexNAc2 [T12(97.9)]; 1xDeamidated [N8(99.3)]	SNESEMDNTVITVSNSSDK	S436	ASSPERsNESEMD	24.8	18.7	21.1	18.6	16.4	11.7	15.8	14.4	24.9	14.7	13.7	22.9	29.5	18.4	23.7	18.4	0.0131935	0.700721	-0.513088	1.87964	0.408138	1.1811	0.240134	0.389193	S431	N-Term(TMTpro); S32(Phospho)	DGQAEPAQPEQAAEAPAESSAQPNQLEPGASSPER	Y	0.570739	24	20	24	247.244	246.884	255.678	255.747	258.476	264.876	220.001	329.629	251.516	224.763	239.77
Q8K0L9	Zinc finger and BTB domain-containing protein 20 OS=Mus musculus OX=10090 GN=Zbtb20 PE=1 SV=1	Q8K0L9 [436-454]	1xTMTpro [K19]; 1xTMTpro [N-Term]; 1xOxidation [M6(100)]; 1xAMTzHexNAc2 [T12(97.9)]; 1xDeamidated [N8(99.3)]	SNESEMDNTVITVSNSSDK	S436	ASSPERsNESEMD	24.8	18.7	21.1	18.6	16.4	11.7	15.8	14.4	24.9	14.7	13.7	22.9	29.5	18.4	23.7	18.4	0.0131935	0.700721	-0.513088	1.87964	0.408138	1.1811	0.240134	0.389193	S432	N-Term(TMTpro); S31(Phospho); S32(Phospho)	DGQAEPAQPEQAAEAPAESSAQPNQLEPGASSPER	Y	0.9515	16	4	24	19.1139	30.5276	22.5986	28.2434	21.7939	28.5175	23.5852	26.488	34.7996	26.104	27.1656
Q8K0L9	Zinc finger and BTB domain-containing protein 20 OS=Mus musculus OX=10090 GN=Zbtb20 PE=1 SV=1	Q8K0L9 [436-454]	1xTMTpro [K19]; 1xTMTpro [N-Term]; 1xOxidation [M6(100)]; 1xAMTzHexNAc2 [T12(97.9)]; 1xDeamidated [N8(99.3)]	SNESEMDNTVITVSNSSDK	S436	ASSPERsNESEMD	24.8	18.7	21.1	18.6	16.4	11.7	15.8	14.4	24.9	14.7	13.7	22.9	29.5	18.4	23.7	18.4	0.0131935	0.700721	-0.513088	1.87964	0.408138	1.1811	0.240134	0.389193	S431	N-Term(TMTpro); S31(Phospho); S32(Phospho)	DGQAEPAQPEQAAEAPAESSAQPNQLEPGASSPER	Y	0.9515	16	4	24	19.1139	30.5276	22.5986	28.2434	21.7939	28.5175	23.5852	26.488	34.7996	26.104	27.1656
Q8CHI8	E1A-binding protein p400 OS=Mus musculus OX=10090 GN=Ep400 PE=1 SV=3	Q8CHI8 [695-719]	1xTMTpro [N-Term]; 1xAMTzHexNAc2 [S15(100)]	SLPTSSSSSSLVPVSGSGPGPSPAR	S709	SSLVPVsGSGPGP	30.9	25.1	17.9	27.6	34.7	19.9	25.5	27	20.8	12.2	27.4	22.8	29.1	18.1	22.6	30.4	0.745273	1.05517	0.0774788	0.127685	0.360099	1.20433	0.268227	0.443578	S716	N-Term(TMTpro); S22(Phospho)	SLPTSSSSSSLVPVSGSGPGPSPAR	Y	0.9515	24	16	24	27.3456	38.4109	37.5699	23.5551	27.9285	35.0475	26.8708	33.1556	34.5255	21.4179	28.6426
Q8CHI8	E1A-binding protein p400 OS=Mus musculus OX=10090 GN=Ep400 PE=1 SV=3	Q8CHI8 [695-719]	1xTMTpro [N-Term]; 1xAMTzHexNAc2 [S15(100)]	SLPTSSSSSSLVPVSGSGPGPSPAR	S709	SSLVPVsGSGPGP	30.9	25.1	17.9	27.6	34.7	19.9	25.5	27	20.8	12.2	27.4	22.8	29.1	18.1	22.6	30.4	0.745273	1.05517	0.0774788	0.127685	0.360099	1.20433	0.268227	0.443578	S716	N-Term(TMTpro); S7(Phospho)	SLPTSSSSSSLVPVSGSGPGPSPAR	Y	0.9515	8	16	24	65.28	73.8671	104.276	86.5265	108.117	100.12	67.9287	85.5602	76.5298	84.4001	99.0271
Q8CHI8	E1A-binding protein p400 OS=Mus musculus OX=10090 GN=Ep400 PE=1 SV=3	Q8CHI8 [695-719]	1xTMTpro [N-Term]; 1xAMTzHexNAc2 [S15(100)]	SLPTSSSSSSLVPVSGSGPGPSPAR	S709	SSLVPVsGSGPGP	30.9	25.1	17.9	27.6	34.7	19.9	25.5	27	20.8	12.2	27.4	22.8	29.1	18.1	22.6	30.4	0.745273	1.05517	0.0774788	0.127685	0.360099	1.20433	0.268227	0.443578	S701	N-Term(TMTpro); S22(Phospho)	SLPTSSSSSSLVPVSGSGPGPSPAR	Y	0.9515	24	16	24	27.3456	38.4109	37.5699	23.5551	27.9285	35.0475	26.8708	33.1556	34.5255	21.4179	28.6426
Q8CHI8	E1A-binding protein p400 OS=Mus musculus OX=10090 GN=Ep400 PE=1 SV=3	Q8CHI8 [695-719]	1xTMTpro [N-Term]; 1xAMTzHexNAc2 [S15(100)]	SLPTSSSSSSLVPVSGSGPGPSPAR	S709	SSLVPVsGSGPGP	30.9	25.1	17.9	27.6	34.7	19.9	25.5	27	20.8	12.2	27.4	22.8	29.1	18.1	22.6	30.4	0.745273	1.05517	0.0774788	0.127685	0.360099	1.20433	0.268227	0.443578	S701	N-Term(TMTpro); S7(Phospho)	SLPTSSSSSSLVPVSGSGPGPSPAR	Y	0.9515	8	16	24	65.28	73.8671	104.276	86.5265	108.117	100.12	67.9287	85.5602	76.5298	84.4001	99.0271
B1AZI6	THO complex subunit 2 OS=Mus musculus OX=10090 GN=Thoc2 PE=1 SV=1	B1AZI6 [1385-1392]	1xTMTpro [K8]; 1xTMTpro [N-Term]; 1xAMTzHexNAc2 [S4(100)]	TPVSGSLK	S1388	GEKTPVsGSLKSP	23.8	30.5	27	28.3	33.9	24	23.5	18.3	24.9	27.8	17.7	21.6	24.7	23.8	28.5	34	0.511296	0.909672	-0.136582	0.291328	0.185681	1.20652	0.270854	0.731232	S1393	N-Term(TMTpro); K8(TMTpro); S9(Phospho)	TPVSGSLKSPVPR	Y	0.9515	24	12	24	213.107	358.863	335.156	214.401	224.354	339.626	201.348	276.185	311.584	209.378	279.552
Q924H7	WW domain-containing adapter protein with coiled-coil OS=Mus musculus OX=10090 GN=Wac PE=1 SV=2	Q924H7 [455-479]	2xTMTpro [K12; K25]; 1xTMTpro [N-Term]; 1xOxidation [M11(100)]; 1xAMTzHexNAc2 [S2(94.3)]	ISTPQTNTVPMKPLISTPPVSSQPK	S456	YVSPRIsTPQTNT	21.5	20.9	15.2	15.9	23.3	22	14.5	24.7	21	19.7	15.7	22.6	29.3	16.3	24.7	29.1	0.364987	1.14966	0.201207	0.437722	0.182047	1.25823	0.331393	0.739816	T460	N-Term(TMTpro); T3(Phospho); T6(Phospho); K12(TMTpro); K25(TMTpro)	ISTPQTNTVPMKPLISTPPVSSQPK	Y	0.9515	12	20	24	87.7349	114.392	93.6766	93.7658	65.373	90.9578	101.634	103.838	117.515	99.7967	97.0133
Q924H7	WW domain-containing adapter protein with coiled-coil OS=Mus musculus OX=10090 GN=Wac PE=1 SV=2	Q924H7 [455-479]	2xTMTpro [K12; K25]; 1xTMTpro [N-Term]; 1xOxidation [M11(100)]; 1xAMTzHexNAc2 [S2(94.3)]	ISTPQTNTVPMKPLISTPPVSSQPK	S456	YVSPRIsTPQTNT	21.5	20.9	15.2	15.9	23.3	22	14.5	24.7	21	19.7	15.7	22.6	29.3	16.3	24.7	29.1	0.364987	1.14966	0.201207	0.437722	0.182047	1.25823	0.331393	0.739816	T460	N-Term(TMTpro); T3(Phospho); T6(Phospho); M11(Oxidation); K12(TMTpro); K25(TMTpro)	ISTPQTNTVPMKPLISTPPVSSQPK	Y	0.9515	16	16	24	79.3251	91.4337	70.2794	81.7797	64.1827	84.338	71.8447	101.508	92.5049	89.8276	84.6566
Q924H7	WW domain-containing adapter protein with coiled-coil OS=Mus musculus OX=10090 GN=Wac PE=1 SV=2	Q924H7 [455-479]	2xTMTpro [K12; K25]; 1xTMTpro [N-Term]; 1xOxidation [M11(100)]; 1xAMTzHexNAc2 [S2(94.3)]	ISTPQTNTVPMKPLISTPPVSSQPK	S456	YVSPRIsTPQTNT	21.5	20.9	15.2	15.9	23.3	22	14.5	24.7	21	19.7	15.7	22.6	29.3	16.3	24.7	29.1	0.364987	1.14966	0.201207	0.437722	0.182047	1.25823	0.331393	0.739816	T457	N-Term(TMTpro); T3(Phospho); T6(Phospho); K12(TMTpro); K25(TMTpro)	ISTPQTNTVPMKPLISTPPVSSQPK	Y	0.9515	12	20	24	87.7349	114.392	93.6766	93.7658	65.373	90.9578	101.634	103.838	117.515	99.7967	97.0133
Q924H7	WW domain-containing adapter protein with coiled-coil OS=Mus musculus OX=10090 GN=Wac PE=1 SV=2	Q924H7 [455-479]	2xTMTpro [K12; K25]; 1xTMTpro [N-Term]; 1xOxidation [M11(100)]; 1xAMTzHexNAc2 [S2(94.3)]	ISTPQTNTVPMKPLISTPPVSSQPK	S456	YVSPRIsTPQTNT	21.5	20.9	15.2	15.9	23.3	22	14.5	24.7	21	19.7	15.7	22.6	29.3	16.3	24.7	29.1	0.364987	1.14966	0.201207	0.437722	0.182047	1.25823	0.331393	0.739816	T457	N-Term(TMTpro); T3(Phospho); T6(Phospho); M11(Oxidation); K12(TMTpro); K25(TMTpro)	ISTPQTNTVPMKPLISTPPVSSQPK	Y	0.9515	16	16	24	79.3251	91.4337	70.2794	81.7797	64.1827	84.338	71.8447	101.508	92.5049	89.8276	84.6566
Q8BJ05	Zinc finger CCCH domain-containing protein 14 OS=Mus musculus OX=10090 GN=Zc3h14 PE=1 SV=1	Q8BJ05 [131-139]	1xTMTpro [K9]; 1xTMTpro [N-Term]; 1xAMTzHexNAc2 [S4(100)]	VSTSSQEQK	S134	DSRVSTsSQEQKS	241.6	231.6	272	255.6	221.8	207.1	245.9	252.4	232.3	207.2	233.7	247.8	299.2	286.1	288.5	312.9	0.228305	0.926459	-0.110201	0.641485	0.000701364	1.28849	0.365682	3.15406	S134	N-Term(TMTpro); S7(Phospho); K12(TMTpro)	DSRVSTSSQEQK	N	0.208814	20	20	24	77.1335	122.163	85.7847	67.2272	67.8038	92.1349	65.1618	77.0487	84.72	55.0166	83.6446
Q61191	Host cell factor 1 OS=Mus musculus OX=10090 GN=Hcfc1 PE=1 SV=2	Q61191 [666-682]	1xTMTpro [K17]; 1xTMTpro [N-Term]; 1xAMTzHexNAc2 [S4(100)]	SPISVPGGSALISNLGK	S669	LVKSPIsVPGGSA	32.9	22	23.8	30.9	27.8	16	25.1	21	14.4	12.3	24.7	23	29	23.1	23.1	25.3	0.231113	0.820255	-0.285855	0.636175	0.101832	1.35081	0.433821	0.992117	S666	N-Term(TMTpro); S1(Phospho); K17(TMTpro)	SPISVPGGSALISNLGK	Y	0.9515	24	16	24	40.6113	33.3458	29.0097	34.799	38.495	36.8741	27.5477	48.7504	32.5831	32.4081	38.6963
Q6NXI6	Regulation of nuclear pre-mRNA domain-containing protein 2 OS=Mus musculus OX=10090 GN=Rprd2 PE=1 SV=1	Q6NXI6 [1085-1099]	1xCarbamidomethyl [C5]; 1xTMTpro [K15]; 1xTMTpro [N-Term]; 1xAMTzHexNAc2 [S11(99.8)]	VSSSCLDLPDSTEEK	S1095	CLDLPDsTEEKGA	45.1	58.6	57.7	55.9	45.3	32.6	36.4	49.4	36.9	41.8	31.2	44.3	60.8	54.9	53.5	53.9	0.0361007	0.753336	-0.408634	1.44248	0.00214852	1.44682	0.532888	2.66786	S1086	N-Term(TMTpro); S2(Phospho); C5(Carbamidomethyl); K15(TMTpro)	VSSSCLDLPDSTEEK	Y	0.541912	8	12	24	51.7331	60.7583	67.9746	60.4048	69.2086	89.4607	39.0769	55.4615	60.9604	49.0962	60.1456
Q924A2	Protein capicua homolog OS=Mus musculus OX=10090 GN=Cic PE=1 SV=2	Q924A2 [764-773]	1xTMTpro [N-Term]; 1xAMTzHexNAc2 [S9(100)]	AVSPAVPFSR	S772	SPAVPFsRSRQPS	44.3	54	38.1	46	27.1	19.3	15	25.1	24.1	35.4	19	23.7	48.4	57	22.9	33.7	0.00138181	0.474232	-1.07633	2.85955	0.123479	1.58513	0.664599	0.908408	S766	N-Term(TMTpro); S3(Phospho)	AVSPAVPFSR	N	0.875679	16	8	24	352.709	552.117	641.899	469.765	716.87	680.551	519.425	867.685	434.374	744.81	832.167
Q8BI72	CDKN2A-interacting protein OS=Mus musculus OX=10090 GN=Cdkn2aip PE=1 SV=1	Q8BI72 [304-316]	1xTMTpro [K13]; 1xTMTpro [N-Term]; 1xAMTzHexNAc2 [S12(100)]	SSSETASSGLTSK	S315	ASSGLTsKSSSEA	61	97.8	56.3	75.4	87.2	78.4	73.9	96.6	53.1	37.2	44.4	65.1	91.3	79.5	58.2	88.5	0.323031	1.15697	0.210352	0.490756	0.0221098	1.58909	0.6682	1.65542	S318	N-Term(TMTpro); S2(Phospho); K13(TMTpro)	SSSEANISSSVSK	Y	0.9515	8	12	24	565.313	893.267	652.38	1072.11	1375	727.097	377.032	976.37	476.222	695.478	942.481
Q61191	Host cell factor 1 OS=Mus musculus OX=10090 GN=Hcfc1 PE=1 SV=2	Q61191 [595-608]	1xTMTpro [N-Term]; 1xOxidation [M7(100)]; 1xAMTzHexNAc2 [S3(100)]	VASSPVMVSNPATR	S597	ATVKVAsSPVMVS	38.6	30.1	35.1	46.2	25.3	31.6	36.7	33.2	28.5	7.8	36.4	31.6	36.3	53.2	46.2	43.2	0.210732	0.845333	-0.242408	0.676268	0.0414519	1.71524	0.778414	1.38246	S598	N-Term(TMTpro); S4(Phospho); M7(Oxidation)	VASSPVMVSNPATR	Y	0.650068	20	16	24	284.279	230.317	216.874	297.74	251.055	243.573	213.668	270.685	224.594	278.645	314.843
Q61191	Host cell factor 1 OS=Mus musculus OX=10090 GN=Hcfc1 PE=1 SV=2	Q61191 [595-608]	1xTMTpro [N-Term]; 1xOxidation [M7(100)]; 1xAMTzHexNAc2 [S3(100)]	VASSPVMVSNPATR	S597	ATVKVAsSPVMVS	38.6	30.1	35.1	46.2	25.3	31.6	36.7	33.2	28.5	7.8	36.4	31.6	36.3	53.2	46.2	43.2	0.210732	0.845333	-0.242408	0.676268	0.0414519	1.71524	0.778414	1.38246	S598	N-Term(TMTpro); S4(Phospho)	VASSPVMVSNPATR	Y	0.9515	24	12	24	54.8252	36.37	44.3884	47.9662	44.6319	41.9698	33.472	51.3568	39.7422	37.5762	55.5667
O08785	Circadian locomoter output cycles protein kaput OS=Mus musculus OX=10090 GN=Clock PE=1 SV=1	O08785 [439-454]	2xTMTpro [K1; K16]; 1xTMTpro [N-Term]; 1xAMTzHexNAc2 [S12(99.1)]	KSSHTAVSDPSSTPTK	S450	AVSDPSsTPTKIP	NA	NA	NA	NA	NA	NA	NA	NA	NA	NA	NA	NA	NA	NA	NA	NA	NA	NA	NA	NA	NA	NA	NA	NA	S446	N-Term(TMTpro); S2(Phospho); S7(Phospho); K15(TMTpro)	SSHTAVSDPSSTPTK	Y	0.0334259	24	8	24	188.751	230.469	184.25	145.857	148.879	182.528	128.664	186	168.945	170.601	162.093
Q8K0L9	Zinc finger and BTB domain-containing protein 20 OS=Mus musculus OX=10090 GN=Zbtb20 PE=1 SV=1	Q8K0L9 [301-312]	1xCarbamidomethyl [C11]; 1xTMTpro [N-Term]; 1xAMTzHexNAc2 [T9(99.5)]	YLSTTPETTHCR	T309	STTPETtHCRKQP	NA	NA	NA	NA	NA	NA	NA	NA	NA	NA	NA	NA	NA	NA	NA	NA	NA	NA	NA	NA	NA	NA	NA	NA	T308	N-Term(TMTpro); T4(Phospho); T5(Phospho); C11(Carbamidomethyl)	YLSTTPETTHCR	Y	0.0435161	8	12	24	275.015	278.553	255.475	293.803	281.251	319.139	248.647	286.678	257.986	243.19	251.972
Q8K0L9	Zinc finger and BTB domain-containing protein 20 OS=Mus musculus OX=10090 GN=Zbtb20 PE=1 SV=1	Q8K0L9 [301-312]	1xCarbamidomethyl [C11]; 1xTMTpro [N-Term]; 1xAMTzHexNAc2 [T9(99.5)]	YLSTTPETTHCR	T309	STTPETtHCRKQP	NA	NA	NA	NA	NA	NA	NA	NA	NA	NA	NA	NA	NA	NA	NA	NA	NA	NA	NA	NA	NA	NA	NA	NA	T305	N-Term(TMTpro); T4(Phospho); T5(Phospho); C11(Carbamidomethyl)	YLSTTPETTHCR	Y	0.0435161	8	12	24	275.015	278.553	255.475	293.803	281.251	319.139	248.647	286.678	257.986	243.19	251.972
Q8K0L9	Zinc finger and BTB domain-containing protein 20 OS=Mus musculus OX=10090 GN=Zbtb20 PE=1 SV=1	Q8K0L9 [301-312]	1xCarbamidomethyl [C11]; 1xTMTpro [N-Term]; 1xAMTzHexNAc2 [T9(99.5)]	YLSTTPETTHCR	T309	STTPETtHCRKQP	NA	NA	NA	NA	NA	NA	NA	NA	NA	NA	NA	NA	NA	NA	NA	NA	NA	NA	NA	NA	NA	NA	NA	NA	T304	N-Term(TMTpro); T4(Phospho); T5(Phospho); C11(Carbamidomethyl)	YLSTTPETTHCR	Y	0.0435161	8	12	24	275.015	278.553	255.475	293.803	281.251	319.139	248.647	286.678	257.986	243.19	251.972
Q8K0L9	Zinc finger and BTB domain-containing protein 20 OS=Mus musculus OX=10090 GN=Zbtb20 PE=1 SV=1	Q8K0L9 [301-312]	1xCarbamidomethyl [C11]; 1xTMTpro [N-Term]; 1xAMTzHexNAc2 [T9(99.5)]	YLSTTPETTHCR	T309	STTPETtHCRKQP	NA	NA	NA	NA	NA	NA	NA	NA	NA	NA	NA	NA	NA	NA	NA	NA	NA	NA	NA	NA	NA	NA	NA	NA	S303	N-Term(TMTpro); T4(Phospho); T5(Phospho); C11(Carbamidomethyl)	YLSTTPETTHCR	Y	0.0435161	8	12	24	275.015	278.553	255.475	293.803	281.251	319.139	248.647	286.678	257.986	243.19	251.972
Q8K0L9	Zinc finger and BTB domain-containing protein 20 OS=Mus musculus OX=10090 GN=Zbtb20 PE=1 SV=1	Q8K0L9 [301-312]	1xCarbamidomethyl [C11]; 1xTMTpro [N-Term]; 1xAMTzHexNAc2 [T9(99.5)]	YLSTTPETTHCR	T309	STTPETtHCRKQP	NA	NA	NA	NA	NA	NA	NA	NA	NA	NA	NA	NA	NA	NA	NA	NA	NA	NA	NA	NA	NA	NA	NA	NA	T308	N-Term(TMTpro); S3(Phospho); C11(Carbamidomethyl)	YLSTTPETTHCR	Y	0.139448	8	12	24	108.05	128.387	99.0081	122.667	149.942	159.916	91.5715	126.922	102.391	105.76	109.731
Q8K0L9	Zinc finger and BTB domain-containing protein 20 OS=Mus musculus OX=10090 GN=Zbtb20 PE=1 SV=1	Q8K0L9 [301-312]	1xCarbamidomethyl [C11]; 1xTMTpro [N-Term]; 1xAMTzHexNAc2 [T9(99.5)]	YLSTTPETTHCR	T309	STTPETtHCRKQP	NA	NA	NA	NA	NA	NA	NA	NA	NA	NA	NA	NA	NA	NA	NA	NA	NA	NA	NA	NA	NA	NA	NA	NA	T305	N-Term(TMTpro); S3(Phospho); C11(Carbamidomethyl)	YLSTTPETTHCR	Y	0.139448	8	12	24	108.05	128.387	99.0081	122.667	149.942	159.916	91.5715	126.922	102.391	105.76	109.731
Q8K0L9	Zinc finger and BTB domain-containing protein 20 OS=Mus musculus OX=10090 GN=Zbtb20 PE=1 SV=1	Q8K0L9 [301-312]	1xCarbamidomethyl [C11]; 1xTMTpro [N-Term]; 1xAMTzHexNAc2 [T9(99.5)]	YLSTTPETTHCR	T309	STTPETtHCRKQP	NA	NA	NA	NA	NA	NA	NA	NA	NA	NA	NA	NA	NA	NA	NA	NA	NA	NA	NA	NA	NA	NA	NA	NA	T304	N-Term(TMTpro); S3(Phospho); C11(Carbamidomethyl)	YLSTTPETTHCR	Y	0.139448	8	12	24	108.05	128.387	99.0081	122.667	149.942	159.916	91.5715	126.922	102.391	105.76	109.731
Q8K0L9	Zinc finger and BTB domain-containing protein 20 OS=Mus musculus OX=10090 GN=Zbtb20 PE=1 SV=1	Q8K0L9 [301-312]	1xCarbamidomethyl [C11]; 1xTMTpro [N-Term]; 1xAMTzHexNAc2 [T9(99.5)]	YLSTTPETTHCR	T309	STTPETtHCRKQP	NA	NA	NA	NA	NA	NA	NA	NA	NA	NA	NA	NA	NA	NA	NA	NA	NA	NA	NA	NA	NA	NA	NA	NA	S303	N-Term(TMTpro); S3(Phospho); C11(Carbamidomethyl)	YLSTTPETTHCR	Y	0.139448	8	12	24	108.05	128.387	99.0081	122.667	149.942	159.916	91.5715	126.922	102.391	105.76	109.731
O88569	Heterogeneous nuclear ribonucleoproteins A2/B1 OS=Mus musculus OX=10090 GN=Hnrnpa2b1 PE=1 SV=2	O88569 [204-213]	1xTMTpro [N-Term]; 1xAMTzHexNAc2 [S9(100)]	GGNFGFGDSR	S212	NFGFGDsRGGGGN	NA	NA	NA	NA	NA	NA	NA	NA	NA	NA	NA	NA	NA	NA	NA	NA	NA	NA	NA	NA	NA	NA	NA	NA	S212	N-Term(TMTpro); S9(Phospho)	GGNFGFGDSRGGGGNFGPGPGSNFR	N	0.220399	20	12	24	236.025	324.214	250.487	240.966	221.709	283.906	267.285	244.405	238.137	260.386	291.686
A2RSY1	KAT8 regulatory NSL complex subunit 3 OS=Mus musculus OX=10090 GN=Kansl3 PE=1 SV=1	A2RSY1 [764-783]	1xTMTpro [K20]; 1xTMTpro [N-Term]; 1xAMTzHexNAc2 [T17(99.5)]	TSGLPGSPSPGPAPQATSVK	T780	GPAPQAtSVKLPT	NA	NA	NA	NA	NA	NA	NA	NA	NA	NA	NA	NA	NA	NA	NA	NA	NA	NA	NA	NA	NA	NA	NA	NA	S772	N-Term(TMTpro); S7(Phospho); S9(Phospho); K20(TMTpro)	TSGLPGSPSPGPAPQATSVK	Y	0.318926	16	20	24	140.783	162.418	122.935	150.172	146.6	148.606	126.853	148.325	141.909	162.458	191.009
Q8VI33	Transcription initiation factor TFIID subunit 9 OS=Mus musculus OX=10090 GN=Taf9 PE=1 SV=1	Q8VI33 [187-200]	1xTMTpro [K14]; 1xTMTpro [N-Term]; 1xOxidation [M5(100)]; 1xAMTzHexNAc2 [S8(100)]	FTVQMPASQSPAVK	S194	TVQMPAsQSPAVK	NA	NA	NA	NA	NA	NA	NA	NA	NA	NA	NA	NA	NA	NA	NA	NA	NA	NA	NA	NA	NA	NA	NA	NA	S196	N-Term(TMTpro); M5(Oxidation); S10(Phospho); K14(TMTpro)	FTVQMPASQSPAVK	Y	0.335702	24	4	24	34.7063	38.567	42.8422	36.936	39.6817	36.4967	39.6222	55.8774	43.9826	48.9378	41.9066
Q80U93	Nuclear pore complex protein Nup214 OS=Mus musculus OX=10090 GN=Nup214 PE=1 SV=2	Q80U93 [489-508]	1xTMTpro [N-Term]; 1xAMTzHexNAc2 [S16(100)]	SSASVTGEPPLYPTGSDSSR	Y500	TGEPPLyPTGSDS	NA	NA	NA	NA	NA	NA	NA	NA	NA	NA	NA	NA	NA	NA	NA	NA	NA	NA	NA	NA	NA	NA	NA	NA	S492	N-Term(TMTpro); S4(Phospho)	SSASVTGEPPLYPTGSDSSR	Y	0.418045	8	4	24	125.231	188.736	147.419	176.449	169.052	211.87	118.645	133.957	159.864	122.404	143.312
Q80U93	Nuclear pore complex protein Nup214 OS=Mus musculus OX=10090 GN=Nup214 PE=1 SV=2	Q80U93 [489-508]	1xTMTpro [N-Term]; 2xAMTzHexNAc2 [Y12(99); S/T]	SSASVTGEPPLYPTGSDSSR	Y500	TGEPPLyPTGSDS	NA	NA	NA	NA	NA	NA	NA	NA	NA	NA	NA	NA	NA	NA	NA	NA	NA	NA	NA	NA	NA	NA	NA	NA	S492	N-Term(TMTpro); S4(Phospho)	SSASVTGEPPLYPTGSDSSR	Y	0.418045	8	4	24	125.231	188.736	147.419	176.449	169.052	211.87	118.645	133.957	159.864	122.404	143.312
P42227	Signal transducer and activator of transcription 3 OS=Mus musculus OX=10090 GN=Stat3 PE=1 SV=2	P42227 [710-729]	2xCarbamidomethyl [C3; C9]; 1xTMTpro [N-Term]; 1xAMTzHexNAc2 [T/S/N]	FICVTPTTCSNTIDLPMSPR	T717	ICVTPTtCSNTID	NA	NA	NA	NA	NA	NA	NA	NA	NA	NA	NA	NA	NA	NA	NA	NA	NA	NA	NA	NA	NA	NA	NA	NA	T714	N-Term(TMTpro); C3(Carbamidomethyl); C9(Carbamidomethyl); M17(Oxidation); S18(Phospho)	FICVTPTTCSNTIDLPMSPR	Y	0.466111	4	4	24	136.415	149.991	195.749	129.475	109.864	123.409	109.115	128.924	130.84	121.541	124.392
P42227	Signal transducer and activator of transcription 3 OS=Mus musculus OX=10090 GN=Stat3 PE=1 SV=2	P42227 [710-729]	2xCarbamidomethyl [C3; C9]; 1xTMTpro [N-Term]; 1xOxidation [M17(100)]; 1xAMTzHexNAc2 [T/S/N]; 1xDeamidated [N11(100)]	FICVTPTTCSNTIDLPMSPR	T717	ICVTPTtCSNTID	NA	NA	NA	NA	NA	NA	NA	NA	NA	NA	NA	NA	NA	NA	NA	NA	NA	NA	NA	NA	NA	NA	NA	NA	T714	N-Term(TMTpro); C3(Carbamidomethyl); C9(Carbamidomethyl); M17(Oxidation); S18(Phospho)	FICVTPTTCSNTIDLPMSPR	Y	0.466111	4	4	24	136.415	149.991	195.749	129.475	109.864	123.409	109.115	128.924	130.84	121.541	124.392
Q8K0L9	Zinc finger and BTB domain-containing protein 20 OS=Mus musculus OX=10090 GN=Zbtb20 PE=1 SV=1	Q8K0L9 [436-454]	1xTMTpro [K19]; 1xTMTpro [N-Term]; 1xAMTzHexNAc2 [T12(98.8)]; 1xDeamidated [N15(99.2)]	SNESEMDNTVITVSNSSDK	S436	ASSPERsNESEMD	NA	NA	NA	NA	NA	NA	NA	NA	NA	NA	NA	NA	NA	NA	NA	NA	NA	NA	NA	NA	NA	NA	NA	NA	S432	N-Term(TMTpro); S32(Phospho)	DGQAEPAQPEQAAEAPAESSAQPNQLEPGASSPER	Y	0.570739	24	20	24	247.244	246.884	255.678	255.747	258.476	264.876	220.001	329.629	251.516	224.763	239.77
Q8K0L9	Zinc finger and BTB domain-containing protein 20 OS=Mus musculus OX=10090 GN=Zbtb20 PE=1 SV=1	Q8K0L9 [436-454]	1xTMTpro [K19]; 1xTMTpro [N-Term]; 1xAMTzHexNAc2 [T9(99.7)]; 2xDeamidated [N8(100); N15(100)]	SNESEMDNTVITVSNSSDK	S436	ASSPERsNESEMD	NA	NA	NA	NA	NA	NA	NA	NA	NA	NA	NA	NA	NA	NA	NA	NA	NA	NA	NA	NA	NA	NA	NA	NA	S432	N-Term(TMTpro); S32(Phospho)	DGQAEPAQPEQAAEAPAESSAQPNQLEPGASSPER	Y	0.570739	24	20	24	247.244	246.884	255.678	255.747	258.476	264.876	220.001	329.629	251.516	224.763	239.77
Q8K0L9	Zinc finger and BTB domain-containing protein 20 OS=Mus musculus OX=10090 GN=Zbtb20 PE=1 SV=1	Q8K0L9 [436-454]	1xTMTpro [K19]; 1xTMTpro [N-Term]; 1xOxidation [M6(100)]; 1xAMTzHexNAc2 [T9(100)]; 2xDeamidated [N2(100); N8(100)]	SNESEMDNTVITVSNSSDK	S436	ASSPERsNESEMD	NA	NA	NA	NA	NA	NA	NA	NA	NA	NA	NA	NA	NA	NA	NA	NA	NA	NA	NA	NA	NA	NA	NA	NA	S432	N-Term(TMTpro); S32(Phospho)	DGQAEPAQPEQAAEAPAESSAQPNQLEPGASSPER	Y	0.570739	24	20	24	247.244	246.884	255.678	255.747	258.476	264.876	220.001	329.629	251.516	224.763	239.77
Q8K0L9	Zinc finger and BTB domain-containing protein 20 OS=Mus musculus OX=10090 GN=Zbtb20 PE=1 SV=1	Q8K0L9 [436-454]	1xTMTpro [K19]; 1xTMTpro [N-Term]; 1xOxidation [M6(100)]; 2xAMTzHexNAc2 [S14(99.5); N/T/S]	SNESEMDNTVITVSNSSDK	S436	ASSPERsNESEMD	NA	NA	NA	NA	NA	NA	NA	NA	NA	NA	NA	NA	NA	NA	NA	NA	NA	NA	NA	NA	NA	NA	NA	NA	S432	N-Term(TMTpro); S32(Phospho)	DGQAEPAQPEQAAEAPAESSAQPNQLEPGASSPER	Y	0.570739	24	20	24	247.244	246.884	255.678	255.747	258.476	264.876	220.001	329.629	251.516	224.763	239.77
Q8K0L9	Zinc finger and BTB domain-containing protein 20 OS=Mus musculus OX=10090 GN=Zbtb20 PE=1 SV=1	Q8K0L9 [436-454]	1xTMTpro [K19]; 1xTMTpro [N-Term]; 1xAMTzHexNAc2 [T12(98.8)]; 1xDeamidated [N15(99.2)]	SNESEMDNTVITVSNSSDK	S436	ASSPERsNESEMD	NA	NA	NA	NA	NA	NA	NA	NA	NA	NA	NA	NA	NA	NA	NA	NA	NA	NA	NA	NA	NA	NA	NA	NA	S431	N-Term(TMTpro); S32(Phospho)	DGQAEPAQPEQAAEAPAESSAQPNQLEPGASSPER	Y	0.570739	24	20	24	247.244	246.884	255.678	255.747	258.476	264.876	220.001	329.629	251.516	224.763	239.77
Q8K0L9	Zinc finger and BTB domain-containing protein 20 OS=Mus musculus OX=10090 GN=Zbtb20 PE=1 SV=1	Q8K0L9 [436-454]	1xTMTpro [K19]; 1xTMTpro [N-Term]; 1xAMTzHexNAc2 [T9(99.7)]; 2xDeamidated [N8(100); N15(100)]	SNESEMDNTVITVSNSSDK	S436	ASSPERsNESEMD	NA	NA	NA	NA	NA	NA	NA	NA	NA	NA	NA	NA	NA	NA	NA	NA	NA	NA	NA	NA	NA	NA	NA	NA	S431	N-Term(TMTpro); S32(Phospho)	DGQAEPAQPEQAAEAPAESSAQPNQLEPGASSPER	Y	0.570739	24	20	24	247.244	246.884	255.678	255.747	258.476	264.876	220.001	329.629	251.516	224.763	239.77
Q8K0L9	Zinc finger and BTB domain-containing protein 20 OS=Mus musculus OX=10090 GN=Zbtb20 PE=1 SV=1	Q8K0L9 [436-454]	1xTMTpro [K19]; 1xTMTpro [N-Term]; 1xOxidation [M6(100)]; 1xAMTzHexNAc2 [T9(100)]; 2xDeamidated [N2(100); N8(100)]	SNESEMDNTVITVSNSSDK	S436	ASSPERsNESEMD	NA	NA	NA	NA	NA	NA	NA	NA	NA	NA	NA	NA	NA	NA	NA	NA	NA	NA	NA	NA	NA	NA	NA	NA	S431	N-Term(TMTpro); S32(Phospho)	DGQAEPAQPEQAAEAPAESSAQPNQLEPGASSPER	Y	0.570739	24	20	24	247.244	246.884	255.678	255.747	258.476	264.876	220.001	329.629	251.516	224.763	239.77
Q8K0L9	Zinc finger and BTB domain-containing protein 20 OS=Mus musculus OX=10090 GN=Zbtb20 PE=1 SV=1	Q8K0L9 [436-454]	1xTMTpro [K19]; 1xTMTpro [N-Term]; 1xOxidation [M6(100)]; 2xAMTzHexNAc2 [S14(99.5); N/T/S]	SNESEMDNTVITVSNSSDK	S436	ASSPERsNESEMD	NA	NA	NA	NA	NA	NA	NA	NA	NA	NA	NA	NA	NA	NA	NA	NA	NA	NA	NA	NA	NA	NA	NA	NA	S431	N-Term(TMTpro); S32(Phospho)	DGQAEPAQPEQAAEAPAESSAQPNQLEPGASSPER	Y	0.570739	24	20	24	247.244	246.884	255.678	255.747	258.476	264.876	220.001	329.629	251.516	224.763	239.77
Q8K0L9	Zinc finger and BTB domain-containing protein 20 OS=Mus musculus OX=10090 GN=Zbtb20 PE=1 SV=1	Q8K0L9 [301-312]	1xCarbamidomethyl [C11]; 1xTMTpro [N-Term]; 1xAMTzHexNAc2 [T9(99.5)]	YLSTTPETTHCR	T309	STTPETtHCRKQP	NA	NA	NA	NA	NA	NA	NA	NA	NA	NA	NA	NA	NA	NA	NA	NA	NA	NA	NA	NA	NA	NA	NA	NA	T308	N-Term(TMTpro); T5(Phospho); T8(Phospho); C11(Carbamidomethyl)	YLSTTPETTHCR	Y	0.590365	24	20	24	61.8391	78.6491	74.2814	66.5396	76.9326	76.2448	66.1721	73.2099	81.1991	60.5575	64.1286
Q8K0L9	Zinc finger and BTB domain-containing protein 20 OS=Mus musculus OX=10090 GN=Zbtb20 PE=1 SV=1	Q8K0L9 [301-312]	1xCarbamidomethyl [C11]; 1xTMTpro [N-Term]; 1xAMTzHexNAc2 [T9(99.5)]	YLSTTPETTHCR	T309	STTPETtHCRKQP	NA	NA	NA	NA	NA	NA	NA	NA	NA	NA	NA	NA	NA	NA	NA	NA	NA	NA	NA	NA	NA	NA	NA	NA	T305	N-Term(TMTpro); T5(Phospho); T8(Phospho); C11(Carbamidomethyl)	YLSTTPETTHCR	Y	0.590365	24	20	24	61.8391	78.6491	74.2814	66.5396	76.9326	76.2448	66.1721	73.2099	81.1991	60.5575	64.1286
Q8K0L9	Zinc finger and BTB domain-containing protein 20 OS=Mus musculus OX=10090 GN=Zbtb20 PE=1 SV=1	Q8K0L9 [301-312]	1xCarbamidomethyl [C11]; 1xTMTpro [N-Term]; 1xAMTzHexNAc2 [T9(99.5)]	YLSTTPETTHCR	T309	STTPETtHCRKQP	NA	NA	NA	NA	NA	NA	NA	NA	NA	NA	NA	NA	NA	NA	NA	NA	NA	NA	NA	NA	NA	NA	NA	NA	T304	N-Term(TMTpro); T5(Phospho); T8(Phospho); C11(Carbamidomethyl)	YLSTTPETTHCR	Y	0.590365	24	20	24	61.8391	78.6491	74.2814	66.5396	76.9326	76.2448	66.1721	73.2099	81.1991	60.5575	64.1286
Q8K0L9	Zinc finger and BTB domain-containing protein 20 OS=Mus musculus OX=10090 GN=Zbtb20 PE=1 SV=1	Q8K0L9 [301-312]	1xCarbamidomethyl [C11]; 1xTMTpro [N-Term]; 1xAMTzHexNAc2 [T9(99.5)]	YLSTTPETTHCR	T309	STTPETtHCRKQP	NA	NA	NA	NA	NA	NA	NA	NA	NA	NA	NA	NA	NA	NA	NA	NA	NA	NA	NA	NA	NA	NA	NA	NA	S303	N-Term(TMTpro); T5(Phospho); T8(Phospho); C11(Carbamidomethyl)	YLSTTPETTHCR	Y	0.590365	24	20	24	61.8391	78.6491	74.2814	66.5396	76.9326	76.2448	66.1721	73.2099	81.1991	60.5575	64.1286
Q8VI33	Transcription initiation factor TFIID subunit 9 OS=Mus musculus OX=10090 GN=Taf9 PE=1 SV=1	Q8VI33 [187-200]	1xTMTpro [K14]; 1xTMTpro [N-Term]; 1xOxidation [M5(100)]; 1xAMTzHexNAc2 [S8(100)]	FTVQMPASQSPAVK	S194	TVQMPAsQSPAVK	NA	NA	NA	NA	NA	NA	NA	NA	NA	NA	NA	NA	NA	NA	NA	NA	NA	NA	NA	NA	NA	NA	NA	NA	S196	N-Term(TMTpro); S10(Phospho); K14(TMTpro)	FTVQMPASQSPAVK	Y	0.603382	16	20	24	83.5885	111.244	100.381	94.7621	90.5428	108.098	76.8988	117.021	97.2459	107.556	109.444
Q6PIJ4	Nuclear factor related to kappa-B-binding protein OS=Mus musculus OX=10090 GN=Nfrkb PE=1 SV=1	Q6PIJ4 [1277-1290]	1xTMTpro [K14]; 1xTMTpro [N-Term]; 1xAMTzHexNAc2 [T8(99.8)]	AVSTVVVTTAPSPK	T1284	VSTVVVtTAPSPK	NA	NA	NA	NA	NA	NA	NA	NA	NA	NA	NA	NA	NA	NA	NA	NA	NA	NA	NA	NA	NA	NA	NA	NA	S1288	N-Term(TMTpro); S12(Phospho); K14(TMTpro)	AVSTVVVTTAPSPK	Y	0.610681	4	4	24	171.895	140.597	153.916	102.009	84.6459	148.2	88.3974	106.532	122.414	115.13	130.722
Q8C2Q3	RNA-binding protein 14 OS=Mus musculus OX=10090 GN=Rbm14 PE=1 SV=1	Q8C2Q3 [518-541]	1xTMTpro [N-Term]; 1xAMTzHexNAc2 [Y11(99.7)]	TQSSASLAASYAAQQHPQAAASYR	Y528	ASLAASyAAQQHP	NA	NA	NA	NA	NA	NA	NA	NA	NA	NA	NA	NA	NA	NA	NA	NA	NA	NA	NA	NA	NA	NA	NA	NA	S523	N-Term(TMTpro); S4(Phospho); S6(Phospho)	TQSSASLAASYAAQQHPQAAASYR	Y	0.725951	16	16	24	24.552	29.4801	35.9703	26.1939	34.6914	31.9286	22.7518	41.6142	26.6665	37.0828	49.1411
Q8C2Q3	RNA-binding protein 14 OS=Mus musculus OX=10090 GN=Rbm14 PE=1 SV=1	Q8C2Q3 [518-541]	1xTMTpro [N-Term]; 1xAMTzHexNAc2 [Y11(99.7)]	TQSSASLAASYAAQQHPQAAASYR	Y528	ASLAASyAAQQHP	NA	NA	NA	NA	NA	NA	NA	NA	NA	NA	NA	NA	NA	NA	NA	NA	NA	NA	NA	NA	NA	NA	NA	NA	S521	N-Term(TMTpro); S4(Phospho); S6(Phospho)	TQSSASLAASYAAQQHPQAAASYR	Y	0.725951	16	16	24	24.552	29.4801	35.9703	26.1939	34.6914	31.9286	22.7518	41.6142	26.6665	37.0828	49.1411
Q8C2Q3	RNA-binding protein 14 OS=Mus musculus OX=10090 GN=Rbm14 PE=1 SV=1	Q8C2Q3 [518-541]	1xTMTpro [N-Term]; 1xAMTzHexNAc2 [Y11(99.7)]	TQSSASLAASYAAQQHPQAAASYR	Y528	ASLAASyAAQQHP	NA	NA	NA	NA	NA	NA	NA	NA	NA	NA	NA	NA	NA	NA	NA	NA	NA	NA	NA	NA	NA	NA	NA	NA	S520	N-Term(TMTpro); S4(Phospho); S6(Phospho)	TQSSASLAASYAAQQHPQAAASYR	Y	0.725951	16	16	24	24.552	29.4801	35.9703	26.1939	34.6914	31.9286	22.7518	41.6142	26.6665	37.0828	49.1411
Q8BGD9	Eukaryotic translation initiation factor 4B OS=Mus musculus OX=10090 GN=Eif4b PE=1 SV=1	Q8BGD9 [495-511]	1xTMTpro [K17]; 1xTMTpro [N-Term]; 1xAMTzHexNAc2 [S10(100)]	SQSSDTEQPSPTSGGGK	S504	SDTEQPsPTSGGG	NA	NA	NA	NA	NA	NA	NA	NA	NA	NA	NA	NA	NA	NA	NA	NA	NA	NA	NA	NA	NA	NA	NA	NA	S504	N-Term(TMTpro); S10(Phospho); K17(TMTpro)	SQSSDTEQPSPTSGGGK	Y	0.756042	24	8	24	182.419	196.008	219.849	170.641	139.204	193.135	173.28	200.522	171.187	161.511	191.162
Q8BGD9	Eukaryotic translation initiation factor 4B OS=Mus musculus OX=10090 GN=Eif4b PE=1 SV=1	Q8BGD9 [495-511]	1xTMTpro [K17]; 1xTMTpro [N-Term]; 1xAMTzHexNAc2 [S10(100)]	SQSSDTEQPSPTSGGGK	S504	SDTEQPsPTSGGG	NA	NA	NA	NA	NA	NA	NA	NA	NA	NA	NA	NA	NA	NA	NA	NA	NA	NA	NA	NA	NA	NA	NA	NA	T500	N-Term(TMTpro); S10(Phospho); K17(TMTpro)	SQSSDTEQPSPTSGGGK	Y	0.756042	24	8	24	182.419	196.008	219.849	170.641	139.204	193.135	173.28	200.522	171.187	161.511	191.162
Q8BGD9	Eukaryotic translation initiation factor 4B OS=Mus musculus OX=10090 GN=Eif4b PE=1 SV=1	Q8BGD9 [495-511]	1xTMTpro [K17]; 1xTMTpro [N-Term]; 1xAMTzHexNAc2 [S10(100)]	SQSSDTEQPSPTSGGGK	S504	SDTEQPsPTSGGG	NA	NA	NA	NA	NA	NA	NA	NA	NA	NA	NA	NA	NA	NA	NA	NA	NA	NA	NA	NA	NA	NA	NA	NA	S498	N-Term(TMTpro); S10(Phospho); K17(TMTpro)	SQSSDTEQPSPTSGGGK	Y	0.756042	24	8	24	182.419	196.008	219.849	170.641	139.204	193.135	173.28	200.522	171.187	161.511	191.162
Q8BGD9	Eukaryotic translation initiation factor 4B OS=Mus musculus OX=10090 GN=Eif4b PE=1 SV=1	Q8BGD9 [495-511]	1xTMTpro [K17]; 1xTMTpro [N-Term]; 1xAMTzHexNAc2 [S10(100)]	SQSSDTEQPSPTSGGGK	S504	SDTEQPsPTSGGG	NA	NA	NA	NA	NA	NA	NA	NA	NA	NA	NA	NA	NA	NA	NA	NA	NA	NA	NA	NA	NA	NA	NA	NA	S497	N-Term(TMTpro); S10(Phospho); K17(TMTpro)	SQSSDTEQPSPTSGGGK	Y	0.756042	24	8	24	182.419	196.008	219.849	170.641	139.204	193.135	173.28	200.522	171.187	161.511	191.162
P27546	Microtubule-associated protein 4 OS=Mus musculus OX=10090 GN=Map4 PE=1 SV=3	P27546 [776-782]	1xTMTpro [K7]; 1xTMTpro [N-Term]; 1xAMTzHexNAc2 [S6(99.7)]	TTPTVSK	S781	KTTPTVsKATSPS	NA	NA	NA	NA	NA	NA	NA	NA	NA	NA	NA	NA	NA	NA	NA	NA	NA	NA	NA	NA	NA	NA	NA	NA	S785	N-Term(TMTpro); S3(Phospho)	ATSPSTLVSTGPSSR	Y	0.841335	8	4	24	20.5251	26.4955	33.7894	27.8333	34.2866	35.3644	20.3875	29.5814	16.5005	23.2953	27.0499
P27546	Microtubule-associated protein 4 OS=Mus musculus OX=10090 GN=Map4 PE=1 SV=3	P27546 [776-782]	1xTMTpro [K7]; 1xTMTpro [N-Term]; 1xAMTzHexNAc2 [S6(99.7)]	TTPTVSK	S781	KTTPTVsKATSPS	NA	NA	NA	NA	NA	NA	NA	NA	NA	NA	NA	NA	NA	NA	NA	NA	NA	NA	NA	NA	NA	NA	NA	NA	T784	N-Term(TMTpro); S3(Phospho)	ATSPSTLVSTGPSSR	Y	0.841335	8	4	24	20.5251	26.4955	33.7894	27.8333	34.2866	35.3644	20.3875	29.5814	16.5005	23.2953	27.0499
Q8C2Q3	RNA-binding protein 14 OS=Mus musculus OX=10090 GN=Rbm14 PE=1 SV=1	Q8C2Q3 [518-541]	1xTMTpro [N-Term]; 1xAMTzHexNAc2 [Y11(99.7)]	TQSSASLAASYAAQQHPQAAASYR	Y528	ASLAASyAAQQHP	NA	NA	NA	NA	NA	NA	NA	NA	NA	NA	NA	NA	NA	NA	NA	NA	NA	NA	NA	NA	NA	NA	NA	NA	S523	N-Term(TMTpro); S3(Phospho); S4(Phospho)	TQSSASLAASYAAQQHPQAAASYR	Y	0.846483	16	12	24	25.8556	31.7888	33.8335	29.727	45.1871	36.6115	22.8443	39.5096	28.0046	36.7853	45.6518
Q8C2Q3	RNA-binding protein 14 OS=Mus musculus OX=10090 GN=Rbm14 PE=1 SV=1	Q8C2Q3 [518-541]	1xTMTpro [N-Term]; 1xAMTzHexNAc2 [Y11(99.7)]	TQSSASLAASYAAQQHPQAAASYR	Y528	ASLAASyAAQQHP	NA	NA	NA	NA	NA	NA	NA	NA	NA	NA	NA	NA	NA	NA	NA	NA	NA	NA	NA	NA	NA	NA	NA	NA	S521	N-Term(TMTpro); S3(Phospho); S4(Phospho)	TQSSASLAASYAAQQHPQAAASYR	Y	0.846483	16	12	24	25.8556	31.7888	33.8335	29.727	45.1871	36.6115	22.8443	39.5096	28.0046	36.7853	45.6518
Q8C2Q3	RNA-binding protein 14 OS=Mus musculus OX=10090 GN=Rbm14 PE=1 SV=1	Q8C2Q3 [518-541]	1xTMTpro [N-Term]; 1xAMTzHexNAc2 [Y11(99.7)]	TQSSASLAASYAAQQHPQAAASYR	Y528	ASLAASyAAQQHP	NA	NA	NA	NA	NA	NA	NA	NA	NA	NA	NA	NA	NA	NA	NA	NA	NA	NA	NA	NA	NA	NA	NA	NA	S520	N-Term(TMTpro); S3(Phospho); S4(Phospho)	TQSSASLAASYAAQQHPQAAASYR	Y	0.846483	16	12	24	25.8556	31.7888	33.8335	29.727	45.1871	36.6115	22.8443	39.5096	28.0046	36.7853	45.6518
Q01147	Cyclic AMP-responsive element-binding protein 1 OS=Mus musculus OX=10090 GN=Creb1 PE=1 SV=2	Q01147 [242-270]	1xTMTpro [N-Term]; 1xOxidation [M13(100)]; 1xAMTzHexNAc2 [S15(99)]	TAPTSTIAPGVVMASSPALPTQPAEEAAR	S256	PGVVMAsSPALPT	NA	NA	NA	NA	NA	NA	NA	NA	NA	NA	NA	NA	NA	NA	NA	NA	NA	NA	NA	NA	NA	NA	NA	NA	S257	N-Term(TMTpro); S16(Phospho)	TAPTSTIAPGVVMASSPALPTQPAEEAAR	Y	0.890953	16	12	24	33.6754	44.722	32.3878	40.8386	35.5191	52.272	35.7735	38.9334	35.7743	48.3213	45.5004
Q01147	Cyclic AMP-responsive element-binding protein 1 OS=Mus musculus OX=10090 GN=Creb1 PE=1 SV=2	Q01147 [242-270]	1xTMTpro [N-Term]; 1xOxidation [M13(100)]; 1xAMTzHexNAc2 [S15(99)]	TAPTSTIAPGVVMASSPALPTQPAEEAAR	S256	PGVVMAsSPALPT	NA	NA	NA	NA	NA	NA	NA	NA	NA	NA	NA	NA	NA	NA	NA	NA	NA	NA	NA	NA	NA	NA	NA	NA	S256	N-Term(TMTpro); S16(Phospho)	TAPTSTIAPGVVMASSPALPTQPAEEAAR	Y	0.890953	16	12	24	33.6754	44.722	32.3878	40.8386	35.5191	52.272	35.7735	38.9334	35.7743	48.3213	45.5004
Q61033	Lamina-associated polypeptide 2, isoforms alpha/zeta OS=Mus musculus OX=10090 GN=Tmpo PE=1 SV=4	NA	NA	SSTPLPTVSSSAENTR	S165	TPLPTVsSSAENT	NA	NA	NA	NA	NA	NA	NA	NA	NA	NA	NA	NA	NA	NA	NA	NA	NA	NA	NA	NA	NA	NA	NA	NA	T159	N-Term(TMTpro); S9(Phospho)	EQGTESRSSTPLPTVSSSAENTR	N	0.917886	24	8	24	56.7679	68.6137	86.0921	64.1339	61.7045	83.9991	64.1334	78.6147	65.658	65.7419	69.0756
Q61033	Lamina-associated polypeptide 2, isoforms alpha/zeta OS=Mus musculus OX=10090 GN=Tmpo PE=1 SV=4	NA	NA	SSTPLPTVSSSAENTR	S165	TPLPTVsSSAENT	NA	NA	NA	NA	NA	NA	NA	NA	NA	NA	NA	NA	NA	NA	NA	NA	NA	NA	NA	NA	NA	NA	NA	NA	S158	N-Term(TMTpro); S9(Phospho)	EQGTESRSSTPLPTVSSSAENTR	N	0.917886	24	8	24	56.7679	68.6137	86.0921	64.1339	61.7045	83.9991	64.1334	78.6147	65.658	65.7419	69.0756
Q61033	Lamina-associated polypeptide 2, isoforms alpha/zeta OS=Mus musculus OX=10090 GN=Tmpo PE=1 SV=4	NA	NA	SSTPLPTVSSSAENTR	S165	TPLPTVsSSAENT	NA	NA	NA	NA	NA	NA	NA	NA	NA	NA	NA	NA	NA	NA	NA	NA	NA	NA	NA	NA	NA	NA	NA	NA	S157	N-Term(TMTpro); S9(Phospho)	EQGTESRSSTPLPTVSSSAENTR	N	0.917886	24	8	24	56.7679	68.6137	86.0921	64.1339	61.7045	83.9991	64.1334	78.6147	65.658	65.7419	69.0756
Q61191	Host cell factor 1 OS=Mus musculus OX=10090 GN=Hcfc1 PE=1 SV=2	Q61191 [638-659]	1xTMTpro [K22]; 1xTMTpro [N-Term]; 3xAMTzHexNAc2 [T14(100); T15(100); T21(100)]	SGTVTVAQQAQVVTTVVGGVTK	T658	TVVGGVtKTITLV	NA	NA	NA	NA	NA	NA	NA	NA	NA	NA	NA	NA	NA	NA	NA	NA	NA	NA	NA	NA	NA	NA	NA	NA	S666	N-Term(TMTpro); S1(Phospho); K17(TMTpro)	SPISVPGGSALISNLGK	Y	0.9515	24	16	24	40.6113	33.3458	29.0097	34.799	38.495	36.8741	27.5477	48.7504	32.5831	32.4081	38.6963
Q8CHP6	Polyhomeotic-like protein 3 OS=Mus musculus OX=10090 GN=Phc3 PE=1 SV=2	Q8CHP6 [221-233]	1xTMTpro [K13]; 1xTMTpro [N-Term]; 1xAMTzHexNAc2 [S5(99.4)]; 1xDeamidated [N9(100)]	LGVLSSSQNGSPK	S225	QKLGVLsSSQNGS	NA	NA	NA	NA	NA	NA	NA	NA	NA	NA	NA	NA	NA	NA	NA	NA	NA	NA	NA	NA	NA	NA	NA	NA	S231	N-Term(TMTpro); S11(Phospho); K13(TMTpro)	LGVLSSSQNGSPK	Y	0.9515	16	16	24	365.064	572.789	413.949	362.029	368.114	437.581	355.233	559.121	495.353	472.954	456.3
Q5DTT3	Protein TASOR 2 OS=Mus musculus OX=10090 GN=Tasor2 PE=1 SV=2	Q5DTT3 [1139-1160]	1xTMTpro [K22]; 1xTMTpro [N-Term]; 1xOxidation [M15(100)]; 1xAMTzHexNAc2 [S19(100)]	EIPPLTSSADEGLIMEALSLVK	S1157	LIMEALsLVKSSS	NA	NA	NA	NA	NA	NA	NA	NA	NA	NA	NA	NA	NA	NA	NA	NA	NA	NA	NA	NA	NA	NA	NA	NA	S1163	N-Term(TMTpro); S3(Phospho); K10(TMTpro)	SSSYSLASDK	Y	0.9515	16	12	24	41.9447	43.0288	51.1004	49.2922	78.7172	55.0539	37.667	91.0215	33.1431	72.193	61.8169
P27546	Microtubule-associated protein 4 OS=Mus musculus OX=10090 GN=Map4 PE=1 SV=3	P27546 [776-782]	1xTMTpro [K7]; 1xTMTpro [N-Term]; 1xAMTzHexNAc2 [S6(99.7)]	TTPTVSK	S781	KTTPTVsKATSPS	NA	NA	NA	NA	NA	NA	NA	NA	NA	NA	NA	NA	NA	NA	NA	NA	NA	NA	NA	NA	NA	NA	NA	NA	S785	N-Term(TMTpro); T2(Phospho)	ATSPSTLVSTGPSSR	Y	0.9515	24	12	24	122.949	129.962	146.287	132.009	138.65	164.136	107.918	145.655	107.944	133.709	146.766
Q924H7	WW domain-containing adapter protein with coiled-coil OS=Mus musculus OX=10090 GN=Wac PE=1 SV=2	Q924H7 [455-479]	2xTMTpro [K12; K25]; 1xTMTpro [N-Term]; 1xAMTzHexNAc2 [T/S/N]; 1xDeamidated [N7(100)]	ISTPQTNTVPMKPLISTPPVSSQPK	S456	YVSPRIsTPQTNT	NA	NA	NA	NA	NA	NA	NA	NA	NA	NA	NA	NA	NA	NA	NA	NA	NA	NA	NA	NA	NA	NA	NA	NA	T460	N-Term(TMTpro); T3(Phospho); T6(Phospho); K12(TMTpro); K25(TMTpro)	ISTPQTNTVPMKPLISTPPVSSQPK	Y	0.9515	12	20	24	87.7349	114.392	93.6766	93.7658	65.373	90.9578	101.634	103.838	117.515	99.7967	97.0133
Q924H7	WW domain-containing adapter protein with coiled-coil OS=Mus musculus OX=10090 GN=Wac PE=1 SV=2	Q924H7 [455-479]	2xTMTpro [K12; K25]; 1xTMTpro [N-Term]; 1xAMTzHexNAc2 [T/S/N]; 1xDeamidated [N7(100)]	ISTPQTNTVPMKPLISTPPVSSQPK	S456	YVSPRIsTPQTNT	NA	NA	NA	NA	NA	NA	NA	NA	NA	NA	NA	NA	NA	NA	NA	NA	NA	NA	NA	NA	NA	NA	NA	NA	T460	N-Term(TMTpro); T3(Phospho); T6(Phospho); M11(Oxidation); K12(TMTpro); K25(TMTpro)	ISTPQTNTVPMKPLISTPPVSSQPK	Y	0.9515	16	16	24	79.3251	91.4337	70.2794	81.7797	64.1827	84.338	71.8447	101.508	92.5049	89.8276	84.6566
P27546	Microtubule-associated protein 4 OS=Mus musculus OX=10090 GN=Map4 PE=1 SV=3	P27546 [776-782]	1xTMTpro [K7]; 1xTMTpro [N-Term]; 1xAMTzHexNAc2 [S6(99.7)]	TTPTVSK	S781	KTTPTVsKATSPS	NA	NA	NA	NA	NA	NA	NA	NA	NA	NA	NA	NA	NA	NA	NA	NA	NA	NA	NA	NA	NA	NA	NA	NA	T784	N-Term(TMTpro); T2(Phospho)	ATSPSTLVSTGPSSR	Y	0.9515	24	12	24	122.949	129.962	146.287	132.009	138.65	164.136	107.918	145.655	107.944	133.709	146.766
Q61033	Lamina-associated polypeptide 2, isoforms alpha/zeta OS=Mus musculus OX=10090 GN=Tmpo PE=1 SV=4	NA	NA	SSTPLPTVSSSAENTR	S165	TPLPTVsSSAENT	NA	NA	NA	NA	NA	NA	NA	NA	NA	NA	NA	NA	NA	NA	NA	NA	NA	NA	NA	NA	NA	NA	NA	NA	S167	N-Term(TMTpro); S10(Phospho); S11(Phospho)	SSTPLPTVSSSAENTR	N	0.9515	24	16	24	12.9868	21.1867	22.0355	21.756	23.4823	26.7318	20.848	28.0841	19.3383	18.7692	23.9421
Q61033	Lamina-associated polypeptide 2, isoforms alpha/zeta OS=Mus musculus OX=10090 GN=Tmpo PE=1 SV=4	NA	NA	SSTPLPTVSSSAENTR	S165	TPLPTVsSSAENT	NA	NA	NA	NA	NA	NA	NA	NA	NA	NA	NA	NA	NA	NA	NA	NA	NA	NA	NA	NA	NA	NA	NA	NA	S167	N-Term(TMTpro); S11(Phospho)	SSTPLPTVSSSAENTR	N	0.9515	20	12	24	119.439	145.974	175.361	107.027	137.539	165.991	119.853	168.818	121.002	130.689	155.369
Q61033	Lamina-associated polypeptide 2, isoforms alpha/zeta OS=Mus musculus OX=10090 GN=Tmpo PE=1 SV=4	NA	NA	SSTPLPTVSSSAENTR	S165	TPLPTVsSSAENT	NA	NA	NA	NA	NA	NA	NA	NA	NA	NA	NA	NA	NA	NA	NA	NA	NA	NA	NA	NA	NA	NA	NA	NA	S167	N-Term(TMTpro); S1(Phospho); S2(Phospho)	SSTPLPTVSSSAENTR	N	0.9515	24	8	24	42.7973	85.1354	76.3555	58.9785	58.6549	69.9464	60.2069	77.9883	64.553	59.6841	83.1352
Q61033	Lamina-associated polypeptide 2, isoforms alpha/zeta OS=Mus musculus OX=10090 GN=Tmpo PE=1 SV=4	NA	NA	SSTPLPTVSSSAENTR	S165	TPLPTVsSSAENT	NA	NA	NA	NA	NA	NA	NA	NA	NA	NA	NA	NA	NA	NA	NA	NA	NA	NA	NA	NA	NA	NA	NA	NA	S167	N-Term(TMTpro); S2(Phospho)	SSTPLPTVSSSAENTR	N	0.9515	20	16	24	173.452	195.151	206.416	159.097	187.35	227.062	167.439	226.135	164.559	171.008	206.717
Q61033	Lamina-associated polypeptide 2, isoforms alpha/zeta OS=Mus musculus OX=10090 GN=Tmpo PE=1 SV=4	NA	NA	SSTPLPTVSSSAENTR	S165	TPLPTVsSSAENT	NA	NA	NA	NA	NA	NA	NA	NA	NA	NA	NA	NA	NA	NA	NA	NA	NA	NA	NA	NA	NA	NA	NA	NA	S167	N-Term(TMTpro); T3(Phospho); S11(Phospho)	SSTPLPTVSSSAENTR	N	0.9515	20	12	24	18.2995	38.9718	35.6667	21.6529	32.3263	28.7393	33.5625	37.2715	23.2059	26.7138	34.1303
Q61033	Lamina-associated polypeptide 2, isoforms alpha/zeta OS=Mus musculus OX=10090 GN=Tmpo PE=1 SV=4	NA	NA	SSTPLPTVSSSAENTR	S165	TPLPTVsSSAENT	NA	NA	NA	NA	NA	NA	NA	NA	NA	NA	NA	NA	NA	NA	NA	NA	NA	NA	NA	NA	NA	NA	NA	NA	S167	N-Term(TMTpro); T3(Phospho)	SSTPLPTVSSSAENTR	N	0.9515	20	12	24	688.003	992.663	1275.39	740.015	838.551	1323.07	887.023	1013.64	931.552	883.444	1096.35
Q8CHY6	Transcriptional repressor p66 alpha OS=Mus musculus OX=10090 GN=Gatad2a PE=1 SV=2	Q8CHY6 [61-82]	1xTMTpro [N-Term]; 1xAMTzHexNAc2 [T7(99.6)]	TTEAMGTGSGEGLLGDGPVDMR	T67	TTEAMGtGSGEGL	NA	NA	NA	NA	NA	NA	NA	NA	NA	NA	NA	NA	NA	NA	NA	NA	NA	NA	NA	NA	NA	NA	NA	NA	S69	N-Term(TMTpro); M5(Oxidation); S9(Phospho); M21(Oxidation)	TTEAMGTGSGEGLLGDGPVDMR	N	0.9515	24	12	24	32.7621	40.0408	50.4254	38.7691	45.8464	45.8561	32.9081	50.4262	38.5844	34.1619	44.5222
Q8CHY6	Transcriptional repressor p66 alpha OS=Mus musculus OX=10090 GN=Gatad2a PE=1 SV=2	Q8CHY6 [61-82]	1xTMTpro [N-Term]; 1xOxidation [M21(100)]; 1xAMTzHexNAc2 [S9(99.6)]	TTEAMGTGSGEGLLGDGPVDMR	T67	TTEAMGtGSGEGL	NA	NA	NA	NA	NA	NA	NA	NA	NA	NA	NA	NA	NA	NA	NA	NA	NA	NA	NA	NA	NA	NA	NA	NA	S69	N-Term(TMTpro); M5(Oxidation); S9(Phospho); M21(Oxidation)	TTEAMGTGSGEGLLGDGPVDMR	N	0.9515	24	12	24	32.7621	40.0408	50.4254	38.7691	45.8464	45.8561	32.9081	50.4262	38.5844	34.1619	44.5222
Q01147	Cyclic AMP-responsive element-binding protein 1 OS=Mus musculus OX=10090 GN=Creb1 PE=1 SV=2	Q01147 [242-270]	1xTMTpro [N-Term]; 1xOxidation [M13(100)]; 1xAMTzHexNAc2 [S15(99)]	TAPTSTIAPGVVMASSPALPTQPAEEAAR	S256	PGVVMAsSPALPT	NA	NA	NA	NA	NA	NA	NA	NA	NA	NA	NA	NA	NA	NA	NA	NA	NA	NA	NA	NA	NA	NA	NA	NA	S257	N-Term(TMTpro); M13(Oxidation); S16(Phospho)	TAPTSTIAPGVVMASSPALPTQPAEEAAR	Y	0.9515	20	8	24	141.311	175.687	165.789	151.188	149.73	220.582	145.035	223.493	161.361	185.29	197.837
Q01147	Cyclic AMP-responsive element-binding protein 1 OS=Mus musculus OX=10090 GN=Creb1 PE=1 SV=2	Q01147 [242-270]	1xTMTpro [N-Term]; 1xOxidation [M13(100)]; 1xAMTzHexNAc2 [S15(99)]	TAPTSTIAPGVVMASSPALPTQPAEEAAR	S256	PGVVMAsSPALPT	NA	NA	NA	NA	NA	NA	NA	NA	NA	NA	NA	NA	NA	NA	NA	NA	NA	NA	NA	NA	NA	NA	NA	NA	S257	N-Term(TMTpro); S15(Phospho)	TAPTSTIAPGVVMASSPALPTQPAEEAAR	Y	0.9515	16	4	24	8.60244	12.1456	14.4782	15.3409	11.578	20.0892	11.8964	16.4718	11.2971	15.5192	18.1579
Q61033	Lamina-associated polypeptide 2, isoforms alpha/zeta OS=Mus musculus OX=10090 GN=Tmpo PE=1 SV=4	NA	NA	SSTPLPTVSSSAENTR	S165	TPLPTVsSSAENT	NA	NA	NA	NA	NA	NA	NA	NA	NA	NA	NA	NA	NA	NA	NA	NA	NA	NA	NA	NA	NA	NA	NA	NA	S166	N-Term(TMTpro); S10(Phospho); S11(Phospho)	SSTPLPTVSSSAENTR	N	0.9515	24	16	24	12.9868	21.1867	22.0355	21.756	23.4823	26.7318	20.848	28.0841	19.3383	18.7692	23.9421
Q61033	Lamina-associated polypeptide 2, isoforms alpha/zeta OS=Mus musculus OX=10090 GN=Tmpo PE=1 SV=4	NA	NA	SSTPLPTVSSSAENTR	S165	TPLPTVsSSAENT	NA	NA	NA	NA	NA	NA	NA	NA	NA	NA	NA	NA	NA	NA	NA	NA	NA	NA	NA	NA	NA	NA	NA	NA	S166	N-Term(TMTpro); S11(Phospho)	SSTPLPTVSSSAENTR	N	0.9515	20	12	24	119.439	145.974	175.361	107.027	137.539	165.991	119.853	168.818	121.002	130.689	155.369
Q61033	Lamina-associated polypeptide 2, isoforms alpha/zeta OS=Mus musculus OX=10090 GN=Tmpo PE=1 SV=4	NA	NA	SSTPLPTVSSSAENTR	S165	TPLPTVsSSAENT	NA	NA	NA	NA	NA	NA	NA	NA	NA	NA	NA	NA	NA	NA	NA	NA	NA	NA	NA	NA	NA	NA	NA	NA	S166	N-Term(TMTpro); S1(Phospho); S2(Phospho)	SSTPLPTVSSSAENTR	N	0.9515	24	8	24	42.7973	85.1354	76.3555	58.9785	58.6549	69.9464	60.2069	77.9883	64.553	59.6841	83.1352
Q61033	Lamina-associated polypeptide 2, isoforms alpha/zeta OS=Mus musculus OX=10090 GN=Tmpo PE=1 SV=4	NA	NA	SSTPLPTVSSSAENTR	S165	TPLPTVsSSAENT	NA	NA	NA	NA	NA	NA	NA	NA	NA	NA	NA	NA	NA	NA	NA	NA	NA	NA	NA	NA	NA	NA	NA	NA	S166	N-Term(TMTpro); S2(Phospho)	SSTPLPTVSSSAENTR	N	0.9515	20	16	24	173.452	195.151	206.416	159.097	187.35	227.062	167.439	226.135	164.559	171.008	206.717
Q61033	Lamina-associated polypeptide 2, isoforms alpha/zeta OS=Mus musculus OX=10090 GN=Tmpo PE=1 SV=4	NA	NA	SSTPLPTVSSSAENTR	S165	TPLPTVsSSAENT	NA	NA	NA	NA	NA	NA	NA	NA	NA	NA	NA	NA	NA	NA	NA	NA	NA	NA	NA	NA	NA	NA	NA	NA	S166	N-Term(TMTpro); T3(Phospho); S11(Phospho)	SSTPLPTVSSSAENTR	N	0.9515	20	12	24	18.2995	38.9718	35.6667	21.6529	32.3263	28.7393	33.5625	37.2715	23.2059	26.7138	34.1303
Q61033	Lamina-associated polypeptide 2, isoforms alpha/zeta OS=Mus musculus OX=10090 GN=Tmpo PE=1 SV=4	NA	NA	SSTPLPTVSSSAENTR	S165	TPLPTVsSSAENT	NA	NA	NA	NA	NA	NA	NA	NA	NA	NA	NA	NA	NA	NA	NA	NA	NA	NA	NA	NA	NA	NA	NA	NA	S166	N-Term(TMTpro); T3(Phospho)	SSTPLPTVSSSAENTR	N	0.9515	20	12	24	688.003	992.663	1275.39	740.015	838.551	1323.07	887.023	1013.64	931.552	883.444	1096.35
Q924H7	WW domain-containing adapter protein with coiled-coil OS=Mus musculus OX=10090 GN=Wac PE=1 SV=2	Q924H7 [455-479]	2xTMTpro [K12; K25]; 1xTMTpro [N-Term]; 1xAMTzHexNAc2 [T/S/N]; 1xDeamidated [N7(100)]	ISTPQTNTVPMKPLISTPPVSSQPK	S456	YVSPRIsTPQTNT	NA	NA	NA	NA	NA	NA	NA	NA	NA	NA	NA	NA	NA	NA	NA	NA	NA	NA	NA	NA	NA	NA	NA	NA	T457	N-Term(TMTpro); T3(Phospho); T6(Phospho); K12(TMTpro); K25(TMTpro)	ISTPQTNTVPMKPLISTPPVSSQPK	Y	0.9515	12	20	24	87.7349	114.392	93.6766	93.7658	65.373	90.9578	101.634	103.838	117.515	99.7967	97.0133
Q924H7	WW domain-containing adapter protein with coiled-coil OS=Mus musculus OX=10090 GN=Wac PE=1 SV=2	Q924H7 [455-479]	2xTMTpro [K12; K25]; 1xTMTpro [N-Term]; 1xAMTzHexNAc2 [T/S/N]; 1xDeamidated [N7(100)]	ISTPQTNTVPMKPLISTPPVSSQPK	S456	YVSPRIsTPQTNT	NA	NA	NA	NA	NA	NA	NA	NA	NA	NA	NA	NA	NA	NA	NA	NA	NA	NA	NA	NA	NA	NA	NA	NA	T457	N-Term(TMTpro); T3(Phospho); T6(Phospho); M11(Oxidation); K12(TMTpro); K25(TMTpro)	ISTPQTNTVPMKPLISTPPVSSQPK	Y	0.9515	16	16	24	79.3251	91.4337	70.2794	81.7797	64.1827	84.338	71.8447	101.508	92.5049	89.8276	84.6566
Q01147	Cyclic AMP-responsive element-binding protein 1 OS=Mus musculus OX=10090 GN=Creb1 PE=1 SV=2	Q01147 [242-270]	1xTMTpro [N-Term]; 1xOxidation [M13(100)]; 1xAMTzHexNAc2 [S15(99)]	TAPTSTIAPGVVMASSPALPTQPAEEAAR	S256	PGVVMAsSPALPT	NA	NA	NA	NA	NA	NA	NA	NA	NA	NA	NA	NA	NA	NA	NA	NA	NA	NA	NA	NA	NA	NA	NA	NA	S256	N-Term(TMTpro); M13(Oxidation); S16(Phospho)	TAPTSTIAPGVVMASSPALPTQPAEEAAR	Y	0.9515	20	8	24	141.311	175.687	165.789	151.188	149.73	220.582	145.035	223.493	161.361	185.29	197.837
Q01147	Cyclic AMP-responsive element-binding protein 1 OS=Mus musculus OX=10090 GN=Creb1 PE=1 SV=2	Q01147 [242-270]	1xTMTpro [N-Term]; 1xOxidation [M13(100)]; 1xAMTzHexNAc2 [S15(99)]	TAPTSTIAPGVVMASSPALPTQPAEEAAR	S256	PGVVMAsSPALPT	NA	NA	NA	NA	NA	NA	NA	NA	NA	NA	NA	NA	NA	NA	NA	NA	NA	NA	NA	NA	NA	NA	NA	NA	S256	N-Term(TMTpro); S15(Phospho)	TAPTSTIAPGVVMASSPALPTQPAEEAAR	Y	0.9515	16	4	24	8.60244	12.1456	14.4782	15.3409	11.578	20.0892	11.8964	16.4718	11.2971	15.5192	18.1579
Q9ERU9	E3 SUMO-protein ligase RanBP2 OS=Mus musculus OX=10090 GN=Ranbp2 PE=1 SV=2	Q9ERU9 [1518-1537]	2xCarbamidomethyl [C1; C4]; 1xTMTpro [K20]; 1xTMTpro [N-Term]; 1xAMTzHexNAc2 [T9(99.1)]; 1xDeamidated [N6(99.4)]	CVACNNPVTPSLSTAPPSFK	T1526	ACNNPVtPSLSTA	NA	NA	NA	NA	NA	NA	NA	NA	NA	NA	NA	NA	NA	NA	NA	NA	NA	NA	NA	NA	NA	NA	NA	NA	T1526	N-Term(TMTpro); C1(Carbamidomethyl); C4(Carbamidomethyl); T9(Phospho); K20(TMTpro)	CVACNNPVTPSLSTAPPSFK	Y	0.9515	24	12	24	85.9417	83.0282	77.7492	78.8869	78.3931	88.0102	65.7962	74.4797	86.827	88.6384	75.5312
Q9ERU9	E3 SUMO-protein ligase RanBP2 OS=Mus musculus OX=10090 GN=Ranbp2 PE=1 SV=2	Q9ERU9 [1518-1537]	2xCarbamidomethyl [C1; C4]; 1xTMTpro [K20]; 1xTMTpro [N-Term]; 1xAMTzHexNAc2 [S11(99.5)]	CVACNNPVTPSLSTAPPSFK	T1526	ACNNPVtPSLSTA	NA	NA	NA	NA	NA	NA	NA	NA	NA	NA	NA	NA	NA	NA	NA	NA	NA	NA	NA	NA	NA	NA	NA	NA	T1526	N-Term(TMTpro); C1(Carbamidomethyl); C4(Carbamidomethyl); T9(Phospho); K20(TMTpro)	CVACNNPVTPSLSTAPPSFK	Y	0.9515	24	12	24	85.9417	83.0282	77.7492	78.8869	78.3931	88.0102	65.7962	74.4797	86.827	88.6384	75.5312
Q8BGD9	Eukaryotic translation initiation factor 4B OS=Mus musculus OX=10090 GN=Eif4b PE=1 SV=1	Q8BGD9 [495-511]	1xTMTpro [K17]; 1xTMTpro [N-Term]; 1xAMTzHexNAc2 [S10(100)]	SQSSDTEQPSPTSGGGK	S504	SDTEQPsPTSGGG	NA	NA	NA	NA	NA	NA	NA	NA	NA	NA	NA	NA	NA	NA	NA	NA	NA	NA	NA	NA	NA	NA	NA	NA	S504	N-Term(TMTpro); S3(Phospho); S4(Phospho); K17(TMTpro)	SQSSDTEQPSPTSGGGK	Y	0.9515	24	8	24	218.686	245.86	232.557	214.358	174.464	251.324	212.904	286.99	199.363	191.195	240.594
Q8BGD9	Eukaryotic translation initiation factor 4B OS=Mus musculus OX=10090 GN=Eif4b PE=1 SV=1	Q8BGD9 [495-511]	1xTMTpro [K17]; 1xTMTpro [N-Term]; 1xAMTzHexNAc2 [S10(100)]	SQSSDTEQPSPTSGGGK	S504	SDTEQPsPTSGGG	NA	NA	NA	NA	NA	NA	NA	NA	NA	NA	NA	NA	NA	NA	NA	NA	NA	NA	NA	NA	NA	NA	NA	NA	S504	N-Term(TMTpro); S4(Phospho); K17(TMTpro)	SQSSDTEQPSPTSGGGK	Y	0.9515	4	12	24	312.764	384.575	411.316	319.145	286.672	376.603	281.059	371.913	379.172	260.335	343.492
Q8BGD9	Eukaryotic translation initiation factor 4B OS=Mus musculus OX=10090 GN=Eif4b PE=1 SV=1	Q8BGD9 [495-511]	1xTMTpro [K17]; 1xTMTpro [N-Term]; 1xAMTzHexNAc2 [S10(100)]	SQSSDTEQPSPTSGGGK	S504	SDTEQPsPTSGGG	NA	NA	NA	NA	NA	NA	NA	NA	NA	NA	NA	NA	NA	NA	NA	NA	NA	NA	NA	NA	NA	NA	NA	NA	S504	N-Term(TMTpro); T6(Phospho); K17(TMTpro)	SQSSDTEQPSPTSGGGK	Y	0.9515	16	16	24	7.903	10.5232	10.1664	7.67549	7.89679	12.4418	9.66881	11.3231	10.3103	7.37492	12.2877
Q8BGD9	Eukaryotic translation initiation factor 4B OS=Mus musculus OX=10090 GN=Eif4b PE=1 SV=1	Q8BGD9 [495-511]	1xTMTpro [K17]; 1xTMTpro [N-Term]; 1xAMTzHexNAc2 [S10(100)]	SQSSDTEQPSPTSGGGK	S504	SDTEQPsPTSGGG	NA	NA	NA	NA	NA	NA	NA	NA	NA	NA	NA	NA	NA	NA	NA	NA	NA	NA	NA	NA	NA	NA	NA	NA	S504	N-Term(TMTpro); S4(Phospho); S10(Phospho); K17(TMTpro)	SQSSDTEQPSPTSGGGK	Y	0.9515	4	16	24	74.8079	80.4652	82.9198	75.1976	69.9692	78.5746	57.7285	97.2759	69.0615	58.4462	71.6624
O88569	Heterogeneous nuclear ribonucleoproteins A2/B1 OS=Mus musculus OX=10090 GN=Hnrnpa2b1 PE=1 SV=2	O88569 [204-213]	1xTMTpro [N-Term]; 1xAMTzHexNAc2 [S9(100)]	GGNFGFGDSR	S212	NFGFGDsRGGGGN	NA	NA	NA	NA	NA	NA	NA	NA	NA	NA	NA	NA	NA	NA	NA	NA	NA	NA	NA	NA	NA	NA	NA	NA	S212	N-Term(TMTpro); S9(Phospho)	GGNFGFGDSR	N	0.9515	20	8	24	536.097	391.079	385.365	422.954	386.594	404.464	576.079	583.92	299.651	488.496	557.699
Q6A0A2	La-related protein 4B OS=Mus musculus OX=10090 GN=Larp4b PE=1 SV=2	Q6A0A2 [626-636]	1xCarbamidomethyl [C10]; 1xTMTpro [K11]; 1xTMTpro [N-Term]; 1xAMTzHexNAc2 [T4(99.8)]	LPSTPTTTACK	T629	VDRLPStPTTTAC	NA	NA	NA	NA	NA	NA	NA	NA	NA	NA	NA	NA	NA	NA	NA	NA	NA	NA	NA	NA	NA	NA	NA	NA	T629	N-Term(TMTpro); T4(Phospho); C10(Carbamidomethyl); K11(TMTpro)	LPSTPTTTACK	Y	0.9515	20	12	24	84.7457	91.7242	144.894	91.4959	88.4839	106.493	93.9646	126.964	55.1599	116.977	128.151
Q8CHY6	Transcriptional repressor p66 alpha OS=Mus musculus OX=10090 GN=Gatad2a PE=1 SV=2	Q8CHY6 [61-82]	1xTMTpro [N-Term]; 1xAMTzHexNAc2 [T7(99.6)]	TTEAMGTGSGEGLLGDGPVDMR	S69	EAMGTGsGEGLLG	NA	NA	NA	NA	NA	NA	NA	NA	NA	NA	NA	NA	NA	NA	NA	NA	NA	NA	NA	NA	NA	NA	NA	NA	S69	N-Term(TMTpro); M5(Oxidation); S9(Phospho); M21(Oxidation)	TTEAMGTGSGEGLLGDGPVDMR	N	0.9515	24	12	24	32.7621	40.0408	50.4254	38.7691	45.8464	45.8561	32.9081	50.4262	38.5844	34.1619	44.5222
Q8CHY6	Transcriptional repressor p66 alpha OS=Mus musculus OX=10090 GN=Gatad2a PE=1 SV=2	Q8CHY6 [61-82]	1xTMTpro [N-Term]; 1xOxidation [M21(100)]; 1xAMTzHexNAc2 [S9(99.6)]	TTEAMGTGSGEGLLGDGPVDMR	S69	EAMGTGsGEGLLG	NA	NA	NA	NA	NA	NA	NA	NA	NA	NA	NA	NA	NA	NA	NA	NA	NA	NA	NA	NA	NA	NA	NA	NA	S69	N-Term(TMTpro); M5(Oxidation); S9(Phospho); M21(Oxidation)	TTEAMGTGSGEGLLGDGPVDMR	N	0.9515	24	12	24	32.7621	40.0408	50.4254	38.7691	45.8464	45.8561	32.9081	50.4262	38.5844	34.1619	44.5222
Q8BI84	Transport and Golgi organization protein 1 homolog OS=Mus musculus OX=10090 GN=Mia3 PE=1 SV=2	Q8BI84 [1751-1767]	1xTMTpro [N-Term]; 1xAMTzHexNAc2 [S4(99.6)]	HSASDPGPAPVVNSSSR	S1754	SGKHSAsDPGPAP	NA	NA	NA	NA	NA	NA	NA	NA	NA	NA	NA	NA	NA	NA	NA	NA	NA	NA	NA	NA	NA	NA	NA	NA	S1754	N-Term(TMTpro); S4(Phospho); S14(Phospho)	HSASDPGPAPVVNSSSR	N	0.9515	24	12	24	113.142	148.015	159.373	145.075	130.525	189.975	135.466	148.355	134.447	132.675	149.052
Q8BI84	Transport and Golgi organization protein 1 homolog OS=Mus musculus OX=10090 GN=Mia3 PE=1 SV=2	Q8BI84 [1751-1767]	1xTMTpro [N-Term]; 1xAMTzHexNAc2 [S4(99.6)]	HSASDPGPAPVVNSSSR	S1754	SGKHSAsDPGPAP	NA	NA	NA	NA	NA	NA	NA	NA	NA	NA	NA	NA	NA	NA	NA	NA	NA	NA	NA	NA	NA	NA	NA	NA	S1754	N-Term(TMTpro); S4(Phospho)	HSASDPGPAPVVNSSSR	N	0.9515	16	20	24	89.9235	96.1175	95.1113	86.5086	91.3878	101.327	88.721	108.16	77.9977	91.8599	117.062
Q8BI84	Transport and Golgi organization protein 1 homolog OS=Mus musculus OX=10090 GN=Mia3 PE=1 SV=2	Q8BI84 [1751-1767]	1xTMTpro [N-Term]; 1xAMTzHexNAc2 [S4(99.6)]	HSASDPGPAPVVNSSSR	S1754	SGKHSAsDPGPAP	NA	NA	NA	NA	NA	NA	NA	NA	NA	NA	NA	NA	NA	NA	NA	NA	NA	NA	NA	NA	NA	NA	NA	NA	S1754	N-Term(TMTpro); S16(Phospho)	HSASDPGPAPVVNSSSR	N	0.9515	16	16	24	79.6915	102.337	101.671	70.3205	87.3216	100.376	80.5875	108.891	93.9287	89.8737	112.579
Q8K0L9	Zinc finger and BTB domain-containing protein 20 OS=Mus musculus OX=10090 GN=Zbtb20 PE=1 SV=1	Q8K0L9 [301-312]	1xCarbamidomethyl [C11]; 1xTMTpro [N-Term]; 1xAMTzHexNAc2 [T9(99.5)]	YLSTTPETTHCR	T309	STTPETtHCRKQP	NA	NA	NA	NA	NA	NA	NA	NA	NA	NA	NA	NA	NA	NA	NA	NA	NA	NA	NA	NA	NA	NA	NA	NA	T308	N-Term(TMTpro); T5(Phospho); C11(Carbamidomethyl)	YLSTTPETTHCR	Y	0.9515	24	20	24	639.529	717.542	581.888	632.126	598.897	580.846	574.256	636.54	726.888	636.765	631.31
Q9ERU9	E3 SUMO-protein ligase RanBP2 OS=Mus musculus OX=10090 GN=Ranbp2 PE=1 SV=2	Q9ERU9 [1518-1537]	2xCarbamidomethyl [C1; C4]; 1xTMTpro [K20]; 1xTMTpro [N-Term]; 1xAMTzHexNAc2 [T9(99.1)]; 1xDeamidated [N6(99.4)]	CVACNNPVTPSLSTAPPSFK	S1528	NNPVTPsLSTAPP	NA	NA	NA	NA	NA	NA	NA	NA	NA	NA	NA	NA	NA	NA	NA	NA	NA	NA	NA	NA	NA	NA	NA	NA	T1526	N-Term(TMTpro); C1(Carbamidomethyl); C4(Carbamidomethyl); T9(Phospho); K20(TMTpro)	CVACNNPVTPSLSTAPPSFK	Y	0.9515	24	12	24	85.9417	83.0282	77.7492	78.8869	78.3931	88.0102	65.7962	74.4797	86.827	88.6384	75.5312
Q9ERU9	E3 SUMO-protein ligase RanBP2 OS=Mus musculus OX=10090 GN=Ranbp2 PE=1 SV=2	Q9ERU9 [1518-1537]	2xCarbamidomethyl [C1; C4]; 1xTMTpro [K20]; 1xTMTpro [N-Term]; 1xAMTzHexNAc2 [S11(99.5)]	CVACNNPVTPSLSTAPPSFK	S1528	NNPVTPsLSTAPP	NA	NA	NA	NA	NA	NA	NA	NA	NA	NA	NA	NA	NA	NA	NA	NA	NA	NA	NA	NA	NA	NA	NA	NA	T1526	N-Term(TMTpro); C1(Carbamidomethyl); C4(Carbamidomethyl); T9(Phospho); K20(TMTpro)	CVACNNPVTPSLSTAPPSFK	Y	0.9515	24	12	24	85.9417	83.0282	77.7492	78.8869	78.3931	88.0102	65.7962	74.4797	86.827	88.6384	75.5312
P42227	Signal transducer and activator of transcription 3 OS=Mus musculus OX=10090 GN=Stat3 PE=1 SV=2	P42227 [710-729]	2xCarbamidomethyl [C3; C9]; 1xTMTpro [N-Term]; 1xAMTzHexNAc2 [T/S/N]	FICVTPTTCSNTIDLPMSPR	T717	ICVTPTtCSNTID	NA	NA	NA	NA	NA	NA	NA	NA	NA	NA	NA	NA	NA	NA	NA	NA	NA	NA	NA	NA	NA	NA	NA	NA	T714	N-Term(TMTpro); C3(Carbamidomethyl); T5(Phospho); C9(Carbamidomethyl); M17(Oxidation); S18(Phospho)	FICVTPTTCSNTIDLPMSPR	Y	0.9515	24	8	24	43.8354	50.3677	28.4421	33.1987	30.4157	53.4733	40.0058	37.0567	40.7877	39.5168	49.9842
P42227	Signal transducer and activator of transcription 3 OS=Mus musculus OX=10090 GN=Stat3 PE=1 SV=2	P42227 [710-729]	2xCarbamidomethyl [C3; C9]; 1xTMTpro [N-Term]; 1xAMTzHexNAc2 [T/S/N]	FICVTPTTCSNTIDLPMSPR	T717	ICVTPTtCSNTID	NA	NA	NA	NA	NA	NA	NA	NA	NA	NA	NA	NA	NA	NA	NA	NA	NA	NA	NA	NA	NA	NA	NA	NA	T714	N-Term(TMTpro); C3(Carbamidomethyl); C9(Carbamidomethyl); S18(Phospho)	FICVTPTTCSNTIDLPMSPR	Y	0.9515	20	20	24	9.36068	11.3411	7.05597	8.51248	7.12509	7.49307	6.06723	10.5287	7.57914	5.25682	2.27201
P42227	Signal transducer and activator of transcription 3 OS=Mus musculus OX=10090 GN=Stat3 PE=1 SV=2	P42227 [710-729]	2xCarbamidomethyl [C3; C9]; 1xTMTpro [N-Term]; 1xOxidation [M17(100)]; 1xAMTzHexNAc2 [T/S/N]; 1xDeamidated [N11(100)]	FICVTPTTCSNTIDLPMSPR	T717	ICVTPTtCSNTID	NA	NA	NA	NA	NA	NA	NA	NA	NA	NA	NA	NA	NA	NA	NA	NA	NA	NA	NA	NA	NA	NA	NA	NA	T714	N-Term(TMTpro); C3(Carbamidomethyl); T5(Phospho); C9(Carbamidomethyl); M17(Oxidation); S18(Phospho)	FICVTPTTCSNTIDLPMSPR	Y	0.9515	24	8	24	43.8354	50.3677	28.4421	33.1987	30.4157	53.4733	40.0058	37.0567	40.7877	39.5168	49.9842
P42227	Signal transducer and activator of transcription 3 OS=Mus musculus OX=10090 GN=Stat3 PE=1 SV=2	P42227 [710-729]	2xCarbamidomethyl [C3; C9]; 1xTMTpro [N-Term]; 1xOxidation [M17(100)]; 1xAMTzHexNAc2 [T/S/N]; 1xDeamidated [N11(100)]	FICVTPTTCSNTIDLPMSPR	T717	ICVTPTtCSNTID	NA	NA	NA	NA	NA	NA	NA	NA	NA	NA	NA	NA	NA	NA	NA	NA	NA	NA	NA	NA	NA	NA	NA	NA	T714	N-Term(TMTpro); C3(Carbamidomethyl); C9(Carbamidomethyl); S18(Phospho)	FICVTPTTCSNTIDLPMSPR	Y	0.9515	20	20	24	9.36068	11.3411	7.05597	8.51248	7.12509	7.49307	6.06723	10.5287	7.57914	5.25682	2.27201
Q8BGD9	Eukaryotic translation initiation factor 4B OS=Mus musculus OX=10090 GN=Eif4b PE=1 SV=1	Q8BGD9 [495-511]	1xTMTpro [K17]; 1xTMTpro [N-Term]; 1xAMTzHexNAc2 [S10(100)]	SQSSDTEQPSPTSGGGK	S504	SDTEQPsPTSGGG	NA	NA	NA	NA	NA	NA	NA	NA	NA	NA	NA	NA	NA	NA	NA	NA	NA	NA	NA	NA	NA	NA	NA	NA	T500	N-Term(TMTpro); S3(Phospho); S4(Phospho); K17(TMTpro)	SQSSDTEQPSPTSGGGK	Y	0.9515	24	8	24	218.686	245.86	232.557	214.358	174.464	251.324	212.904	286.99	199.363	191.195	240.594
Q8BGD9	Eukaryotic translation initiation factor 4B OS=Mus musculus OX=10090 GN=Eif4b PE=1 SV=1	Q8BGD9 [495-511]	1xTMTpro [K17]; 1xTMTpro [N-Term]; 1xAMTzHexNAc2 [S10(100)]	SQSSDTEQPSPTSGGGK	S504	SDTEQPsPTSGGG	NA	NA	NA	NA	NA	NA	NA	NA	NA	NA	NA	NA	NA	NA	NA	NA	NA	NA	NA	NA	NA	NA	NA	NA	T500	N-Term(TMTpro); S4(Phospho); K17(TMTpro)	SQSSDTEQPSPTSGGGK	Y	0.9515	4	12	24	312.764	384.575	411.316	319.145	286.672	376.603	281.059	371.913	379.172	260.335	343.492
Q8BGD9	Eukaryotic translation initiation factor 4B OS=Mus musculus OX=10090 GN=Eif4b PE=1 SV=1	Q8BGD9 [495-511]	1xTMTpro [K17]; 1xTMTpro [N-Term]; 1xAMTzHexNAc2 [S10(100)]	SQSSDTEQPSPTSGGGK	S504	SDTEQPsPTSGGG	NA	NA	NA	NA	NA	NA	NA	NA	NA	NA	NA	NA	NA	NA	NA	NA	NA	NA	NA	NA	NA	NA	NA	NA	T500	N-Term(TMTpro); T6(Phospho); K17(TMTpro)	SQSSDTEQPSPTSGGGK	Y	0.9515	16	16	24	7.903	10.5232	10.1664	7.67549	7.89679	12.4418	9.66881	11.3231	10.3103	7.37492	12.2877
Q8BGD9	Eukaryotic translation initiation factor 4B OS=Mus musculus OX=10090 GN=Eif4b PE=1 SV=1	Q8BGD9 [495-511]	1xTMTpro [K17]; 1xTMTpro [N-Term]; 1xAMTzHexNAc2 [S10(100)]	SQSSDTEQPSPTSGGGK	S504	SDTEQPsPTSGGG	NA	NA	NA	NA	NA	NA	NA	NA	NA	NA	NA	NA	NA	NA	NA	NA	NA	NA	NA	NA	NA	NA	NA	NA	T500	N-Term(TMTpro); S4(Phospho); S10(Phospho); K17(TMTpro)	SQSSDTEQPSPTSGGGK	Y	0.9515	4	16	24	74.8079	80.4652	82.9198	75.1976	69.9692	78.5746	57.7285	97.2759	69.0615	58.4462	71.6624
Q6NXI6	Regulation of nuclear pre-mRNA domain-containing protein 2 OS=Mus musculus OX=10090 GN=Rprd2 PE=1 SV=1	Q6NXI6 [608-627]	1xTMTpro [K20]; 1xTMTpro [N-Term]; 2xAMTzHexNAc2 [S/T/N/Y]	SFNYSPSSSTSEVSSTSASK	S616	NYSPSSsTSEVSS	NA	NA	NA	NA	NA	NA	NA	NA	NA	NA	NA	NA	NA	NA	NA	NA	NA	NA	NA	NA	NA	NA	NA	NA	S612	N-Term(TMTpro); S5(Phospho); K20(TMTpro)	SFNYSPSSSTSEVSSTSASK	Y	0.9515	4	8	24	185.293	266.248	246.579	204.623	181.358	259.776	161.322	227.281	227.408	190.866	201.544
Q8K0L9	Zinc finger and BTB domain-containing protein 20 OS=Mus musculus OX=10090 GN=Zbtb20 PE=1 SV=1	Q8K0L9 [436-454]	1xTMTpro [K19]; 1xTMTpro [N-Term]; 1xAMTzHexNAc2 [T12(98.8)]; 1xDeamidated [N15(99.2)]	SNESEMDNTVITVSNSSDK	S436	ASSPERsNESEMD	NA	NA	NA	NA	NA	NA	NA	NA	NA	NA	NA	NA	NA	NA	NA	NA	NA	NA	NA	NA	NA	NA	NA	NA	S432	N-Term(TMTpro); S31(Phospho); S32(Phospho)	DGQAEPAQPEQAAEAPAESSAQPNQLEPGASSPER	Y	0.9515	16	4	24	19.1139	30.5276	22.5986	28.2434	21.7939	28.5175	23.5852	26.488	34.7996	26.104	27.1656
Q8K0L9	Zinc finger and BTB domain-containing protein 20 OS=Mus musculus OX=10090 GN=Zbtb20 PE=1 SV=1	Q8K0L9 [436-454]	1xTMTpro [K19]; 1xTMTpro [N-Term]; 1xAMTzHexNAc2 [T9(99.7)]; 2xDeamidated [N8(100); N15(100)]	SNESEMDNTVITVSNSSDK	S436	ASSPERsNESEMD	NA	NA	NA	NA	NA	NA	NA	NA	NA	NA	NA	NA	NA	NA	NA	NA	NA	NA	NA	NA	NA	NA	NA	NA	S432	N-Term(TMTpro); S31(Phospho); S32(Phospho)	DGQAEPAQPEQAAEAPAESSAQPNQLEPGASSPER	Y	0.9515	16	4	24	19.1139	30.5276	22.5986	28.2434	21.7939	28.5175	23.5852	26.488	34.7996	26.104	27.1656
Q8K0L9	Zinc finger and BTB domain-containing protein 20 OS=Mus musculus OX=10090 GN=Zbtb20 PE=1 SV=1	Q8K0L9 [436-454]	1xTMTpro [K19]; 1xTMTpro [N-Term]; 1xOxidation [M6(100)]; 1xAMTzHexNAc2 [T9(100)]; 2xDeamidated [N2(100); N8(100)]	SNESEMDNTVITVSNSSDK	S436	ASSPERsNESEMD	NA	NA	NA	NA	NA	NA	NA	NA	NA	NA	NA	NA	NA	NA	NA	NA	NA	NA	NA	NA	NA	NA	NA	NA	S432	N-Term(TMTpro); S31(Phospho); S32(Phospho)	DGQAEPAQPEQAAEAPAESSAQPNQLEPGASSPER	Y	0.9515	16	4	24	19.1139	30.5276	22.5986	28.2434	21.7939	28.5175	23.5852	26.488	34.7996	26.104	27.1656
Q8K0L9	Zinc finger and BTB domain-containing protein 20 OS=Mus musculus OX=10090 GN=Zbtb20 PE=1 SV=1	Q8K0L9 [436-454]	1xTMTpro [K19]; 1xTMTpro [N-Term]; 1xOxidation [M6(100)]; 2xAMTzHexNAc2 [S14(99.5); N/T/S]	SNESEMDNTVITVSNSSDK	S436	ASSPERsNESEMD	NA	NA	NA	NA	NA	NA	NA	NA	NA	NA	NA	NA	NA	NA	NA	NA	NA	NA	NA	NA	NA	NA	NA	NA	S432	N-Term(TMTpro); S31(Phospho); S32(Phospho)	DGQAEPAQPEQAAEAPAESSAQPNQLEPGASSPER	Y	0.9515	16	4	24	19.1139	30.5276	22.5986	28.2434	21.7939	28.5175	23.5852	26.488	34.7996	26.104	27.1656
Q8K0L9	Zinc finger and BTB domain-containing protein 20 OS=Mus musculus OX=10090 GN=Zbtb20 PE=1 SV=1	Q8K0L9 [301-312]	1xCarbamidomethyl [C11]; 1xTMTpro [N-Term]; 1xAMTzHexNAc2 [T9(99.5)]	YLSTTPETTHCR	T309	STTPETtHCRKQP	NA	NA	NA	NA	NA	NA	NA	NA	NA	NA	NA	NA	NA	NA	NA	NA	NA	NA	NA	NA	NA	NA	NA	NA	T305	N-Term(TMTpro); T5(Phospho); C11(Carbamidomethyl)	YLSTTPETTHCR	Y	0.9515	24	20	24	639.529	717.542	581.888	632.126	598.897	580.846	574.256	636.54	726.888	636.765	631.31
Q8C2Q3	RNA-binding protein 14 OS=Mus musculus OX=10090 GN=Rbm14 PE=1 SV=1	Q8C2Q3 [518-541]	1xTMTpro [N-Term]; 1xAMTzHexNAc2 [Y11(99.7)]	TQSSASLAASYAAQQHPQAAASYR	Y528	ASLAASyAAQQHP	NA	NA	NA	NA	NA	NA	NA	NA	NA	NA	NA	NA	NA	NA	NA	NA	NA	NA	NA	NA	NA	NA	NA	NA	S523	N-Term(TMTpro); S3(Phospho)	TQSSASLAASYAAQQHPQAAASYR	Y	0.9515	16	16	24	153.07	235.663	243.334	188.23	216.103	230.844	191.911	234.283	225.948	226.76	270.421
Q8BTI8	Serine/arginine repetitive matrix protein 2 OS=Mus musculus OX=10090 GN=Srrm2 PE=1 SV=3	Q8BTI8 [2416-2436]	1xTMTpro [K21]; 1xTMTpro [N-Term]; 1xAMTzHexNAc2 [S11(99.5)]	SVVQTTPVAGSQSLSSGTVAK	S2426	TTPVAGsQSLSSG	NA	NA	NA	NA	NA	NA	NA	NA	NA	NA	NA	NA	NA	NA	NA	NA	NA	NA	NA	NA	NA	NA	NA	NA	T2421	N-Term(TMTpro); T6(Phospho); K21(TMTpro)	SVVQTTPVAGSQSLSSGTVAK	Y	0.9515	24	12	24	188.912	207.614	196.749	220.187	227.069	260.995	191.639	169.299	218.643	220.508	266.137
Q8K0L9	Zinc finger and BTB domain-containing protein 20 OS=Mus musculus OX=10090 GN=Zbtb20 PE=1 SV=1	Q8K0L9 [436-454]	1xTMTpro [K19]; 1xTMTpro [N-Term]; 1xAMTzHexNAc2 [T12(98.8)]; 1xDeamidated [N15(99.2)]	SNESEMDNTVITVSNSSDK	S436	ASSPERsNESEMD	NA	NA	NA	NA	NA	NA	NA	NA	NA	NA	NA	NA	NA	NA	NA	NA	NA	NA	NA	NA	NA	NA	NA	NA	S431	N-Term(TMTpro); S31(Phospho); S32(Phospho)	DGQAEPAQPEQAAEAPAESSAQPNQLEPGASSPER	Y	0.9515	16	4	24	19.1139	30.5276	22.5986	28.2434	21.7939	28.5175	23.5852	26.488	34.7996	26.104	27.1656
Q8K0L9	Zinc finger and BTB domain-containing protein 20 OS=Mus musculus OX=10090 GN=Zbtb20 PE=1 SV=1	Q8K0L9 [436-454]	1xTMTpro [K19]; 1xTMTpro [N-Term]; 1xAMTzHexNAc2 [T9(99.7)]; 2xDeamidated [N8(100); N15(100)]	SNESEMDNTVITVSNSSDK	S436	ASSPERsNESEMD	NA	NA	NA	NA	NA	NA	NA	NA	NA	NA	NA	NA	NA	NA	NA	NA	NA	NA	NA	NA	NA	NA	NA	NA	S431	N-Term(TMTpro); S31(Phospho); S32(Phospho)	DGQAEPAQPEQAAEAPAESSAQPNQLEPGASSPER	Y	0.9515	16	4	24	19.1139	30.5276	22.5986	28.2434	21.7939	28.5175	23.5852	26.488	34.7996	26.104	27.1656
Q8K0L9	Zinc finger and BTB domain-containing protein 20 OS=Mus musculus OX=10090 GN=Zbtb20 PE=1 SV=1	Q8K0L9 [436-454]	1xTMTpro [K19]; 1xTMTpro [N-Term]; 1xOxidation [M6(100)]; 1xAMTzHexNAc2 [T9(100)]; 2xDeamidated [N2(100); N8(100)]	SNESEMDNTVITVSNSSDK	S436	ASSPERsNESEMD	NA	NA	NA	NA	NA	NA	NA	NA	NA	NA	NA	NA	NA	NA	NA	NA	NA	NA	NA	NA	NA	NA	NA	NA	S431	N-Term(TMTpro); S31(Phospho); S32(Phospho)	DGQAEPAQPEQAAEAPAESSAQPNQLEPGASSPER	Y	0.9515	16	4	24	19.1139	30.5276	22.5986	28.2434	21.7939	28.5175	23.5852	26.488	34.7996	26.104	27.1656
Q8K0L9	Zinc finger and BTB domain-containing protein 20 OS=Mus musculus OX=10090 GN=Zbtb20 PE=1 SV=1	Q8K0L9 [436-454]	1xTMTpro [K19]; 1xTMTpro [N-Term]; 1xOxidation [M6(100)]; 2xAMTzHexNAc2 [S14(99.5); N/T/S]	SNESEMDNTVITVSNSSDK	S436	ASSPERsNESEMD	NA	NA	NA	NA	NA	NA	NA	NA	NA	NA	NA	NA	NA	NA	NA	NA	NA	NA	NA	NA	NA	NA	NA	NA	S431	N-Term(TMTpro); S31(Phospho); S32(Phospho)	DGQAEPAQPEQAAEAPAESSAQPNQLEPGASSPER	Y	0.9515	16	4	24	19.1139	30.5276	22.5986	28.2434	21.7939	28.5175	23.5852	26.488	34.7996	26.104	27.1656
Q8K0L9	Zinc finger and BTB domain-containing protein 20 OS=Mus musculus OX=10090 GN=Zbtb20 PE=1 SV=1	Q8K0L9 [301-312]	1xCarbamidomethyl [C11]; 1xTMTpro [N-Term]; 1xAMTzHexNAc2 [T9(99.5)]	YLSTTPETTHCR	T309	STTPETtHCRKQP	NA	NA	NA	NA	NA	NA	NA	NA	NA	NA	NA	NA	NA	NA	NA	NA	NA	NA	NA	NA	NA	NA	NA	NA	T304	N-Term(TMTpro); T5(Phospho); C11(Carbamidomethyl)	YLSTTPETTHCR	Y	0.9515	24	20	24	639.529	717.542	581.888	632.126	598.897	580.846	574.256	636.54	726.888	636.765	631.31
Q8BGD9	Eukaryotic translation initiation factor 4B OS=Mus musculus OX=10090 GN=Eif4b PE=1 SV=1	Q8BGD9 [495-511]	1xTMTpro [K17]; 1xTMTpro [N-Term]; 1xAMTzHexNAc2 [S10(100)]	SQSSDTEQPSPTSGGGK	S504	SDTEQPsPTSGGG	NA	NA	NA	NA	NA	NA	NA	NA	NA	NA	NA	NA	NA	NA	NA	NA	NA	NA	NA	NA	NA	NA	NA	NA	S498	N-Term(TMTpro); S3(Phospho); S4(Phospho); K17(TMTpro)	SQSSDTEQPSPTSGGGK	Y	0.9515	24	8	24	218.686	245.86	232.557	214.358	174.464	251.324	212.904	286.99	199.363	191.195	240.594
Q8BGD9	Eukaryotic translation initiation factor 4B OS=Mus musculus OX=10090 GN=Eif4b PE=1 SV=1	Q8BGD9 [495-511]	1xTMTpro [K17]; 1xTMTpro [N-Term]; 1xAMTzHexNAc2 [S10(100)]	SQSSDTEQPSPTSGGGK	S504	SDTEQPsPTSGGG	NA	NA	NA	NA	NA	NA	NA	NA	NA	NA	NA	NA	NA	NA	NA	NA	NA	NA	NA	NA	NA	NA	NA	NA	S498	N-Term(TMTpro); S4(Phospho); K17(TMTpro)	SQSSDTEQPSPTSGGGK	Y	0.9515	4	12	24	312.764	384.575	411.316	319.145	286.672	376.603	281.059	371.913	379.172	260.335	343.492
Q8BGD9	Eukaryotic translation initiation factor 4B OS=Mus musculus OX=10090 GN=Eif4b PE=1 SV=1	Q8BGD9 [495-511]	1xTMTpro [K17]; 1xTMTpro [N-Term]; 1xAMTzHexNAc2 [S10(100)]	SQSSDTEQPSPTSGGGK	S504	SDTEQPsPTSGGG	NA	NA	NA	NA	NA	NA	NA	NA	NA	NA	NA	NA	NA	NA	NA	NA	NA	NA	NA	NA	NA	NA	NA	NA	S498	N-Term(TMTpro); T6(Phospho); K17(TMTpro)	SQSSDTEQPSPTSGGGK	Y	0.9515	16	16	24	7.903	10.5232	10.1664	7.67549	7.89679	12.4418	9.66881	11.3231	10.3103	7.37492	12.2877
Q8BGD9	Eukaryotic translation initiation factor 4B OS=Mus musculus OX=10090 GN=Eif4b PE=1 SV=1	Q8BGD9 [495-511]	1xTMTpro [K17]; 1xTMTpro [N-Term]; 1xAMTzHexNAc2 [S10(100)]	SQSSDTEQPSPTSGGGK	S504	SDTEQPsPTSGGG	NA	NA	NA	NA	NA	NA	NA	NA	NA	NA	NA	NA	NA	NA	NA	NA	NA	NA	NA	NA	NA	NA	NA	NA	S498	N-Term(TMTpro); S4(Phospho); S10(Phospho); K17(TMTpro)	SQSSDTEQPSPTSGGGK	Y	0.9515	4	16	24	74.8079	80.4652	82.9198	75.1976	69.9692	78.5746	57.7285	97.2759	69.0615	58.4462	71.6624
Q61033	Lamina-associated polypeptide 2, isoforms alpha/zeta OS=Mus musculus OX=10090 GN=Tmpo PE=1 SV=4	NA	NA	SSTPLPTVSSSAENTR	S165	TPLPTVsSSAENT	NA	NA	NA	NA	NA	NA	NA	NA	NA	NA	NA	NA	NA	NA	NA	NA	NA	NA	NA	NA	NA	NA	NA	NA	T159	N-Term(TMTpro); S6(Phospho)	EQGTESRSSTPLPTVSSSAENTR	N	0.9515	4	8	24	114.52	241.217	241.775	136.517	163.359	283.801	108.167	148.773	194.119	138.535	185.424
Q61033	Lamina-associated polypeptide 2, isoforms alpha/zeta OS=Mus musculus OX=10090 GN=Tmpo PE=1 SV=4	NA	NA	SSTPLPTVSSSAENTR	S165	TPLPTVsSSAENT	NA	NA	NA	NA	NA	NA	NA	NA	NA	NA	NA	NA	NA	NA	NA	NA	NA	NA	NA	NA	NA	NA	NA	NA	T159	N-Term(TMTpro); T4(Phospho); T10(Phospho)	EQGTESRSSTPLPTVSSSAENTR	N	0.9515	20	8	24	46.4375	51.3145	80.0452	47.224	59.2648	110.308	47.8664	66.0865	61.7904	55.5132	75.596
Q61033	Lamina-associated polypeptide 2, isoforms alpha/zeta OS=Mus musculus OX=10090 GN=Tmpo PE=1 SV=4	NA	NA	SSTPLPTVSSSAENTR	S165	TPLPTVsSSAENT	NA	NA	NA	NA	NA	NA	NA	NA	NA	NA	NA	NA	NA	NA	NA	NA	NA	NA	NA	NA	NA	NA	NA	NA	T159	N-Term(TMTpro); S6(Phospho); S8(Phospho)	EQGTESRSSTPLPTVSSSAENTR	N	0.9515	20	20	24	177.486	230.818	328.175	191.783	242.752	372.132	220.541	242.213	219.904	218.08	285.37
Q61033	Lamina-associated polypeptide 2, isoforms alpha/zeta OS=Mus musculus OX=10090 GN=Tmpo PE=1 SV=4	NA	NA	SSTPLPTVSSSAENTR	S165	TPLPTVsSSAENT	NA	NA	NA	NA	NA	NA	NA	NA	NA	NA	NA	NA	NA	NA	NA	NA	NA	NA	NA	NA	NA	NA	NA	NA	T159	N-Term(TMTpro); S6(Phospho); S8(Phospho); S9(Phospho)	EQGTESRSSTPLPTVSSSAENTR	N	0.9515	24	16	24	166.762	216.143	255.304	184.669	206.766	279.046	183.706	236.679	179.938	158.893	270.393
Q61033	Lamina-associated polypeptide 2, isoforms alpha/zeta OS=Mus musculus OX=10090 GN=Tmpo PE=1 SV=4	NA	NA	SSTPLPTVSSSAENTR	S165	TPLPTVsSSAENT	NA	NA	NA	NA	NA	NA	NA	NA	NA	NA	NA	NA	NA	NA	NA	NA	NA	NA	NA	NA	NA	NA	NA	NA	T159	N-Term(TMTpro); S8(Phospho); S9(Phospho)	EQGTESRSSTPLPTVSSSAENTR	N	0.9515	20	20	24	322.898	465.232	588.399	429.037	440.064	720.808	407.986	449.451	441.465	375.98	535.387
Q61033	Lamina-associated polypeptide 2, isoforms alpha/zeta OS=Mus musculus OX=10090 GN=Tmpo PE=1 SV=4	NA	NA	SSTPLPTVSSSAENTR	S165	TPLPTVsSSAENT	NA	NA	NA	NA	NA	NA	NA	NA	NA	NA	NA	NA	NA	NA	NA	NA	NA	NA	NA	NA	NA	NA	NA	NA	T159	N-Term(TMTpro); S10(Phospho); S11(Phospho)	SSTPLPTVSSSAENTR	N	0.9515	24	16	24	12.9868	21.1867	22.0355	21.756	23.4823	26.7318	20.848	28.0841	19.3383	18.7692	23.9421
Q61033	Lamina-associated polypeptide 2, isoforms alpha/zeta OS=Mus musculus OX=10090 GN=Tmpo PE=1 SV=4	NA	NA	SSTPLPTVSSSAENTR	S165	TPLPTVsSSAENT	NA	NA	NA	NA	NA	NA	NA	NA	NA	NA	NA	NA	NA	NA	NA	NA	NA	NA	NA	NA	NA	NA	NA	NA	T159	N-Term(TMTpro); S11(Phospho)	SSTPLPTVSSSAENTR	N	0.9515	20	12	24	119.439	145.974	175.361	107.027	137.539	165.991	119.853	168.818	121.002	130.689	155.369
Q61033	Lamina-associated polypeptide 2, isoforms alpha/zeta OS=Mus musculus OX=10090 GN=Tmpo PE=1 SV=4	NA	NA	SSTPLPTVSSSAENTR	S165	TPLPTVsSSAENT	NA	NA	NA	NA	NA	NA	NA	NA	NA	NA	NA	NA	NA	NA	NA	NA	NA	NA	NA	NA	NA	NA	NA	NA	T159	N-Term(TMTpro); S1(Phospho); S2(Phospho)	SSTPLPTVSSSAENTR	N	0.9515	24	8	24	42.7973	85.1354	76.3555	58.9785	58.6549	69.9464	60.2069	77.9883	64.553	59.6841	83.1352
Q61033	Lamina-associated polypeptide 2, isoforms alpha/zeta OS=Mus musculus OX=10090 GN=Tmpo PE=1 SV=4	NA	NA	SSTPLPTVSSSAENTR	S165	TPLPTVsSSAENT	NA	NA	NA	NA	NA	NA	NA	NA	NA	NA	NA	NA	NA	NA	NA	NA	NA	NA	NA	NA	NA	NA	NA	NA	T159	N-Term(TMTpro); S2(Phospho)	SSTPLPTVSSSAENTR	N	0.9515	20	16	24	173.452	195.151	206.416	159.097	187.35	227.062	167.439	226.135	164.559	171.008	206.717
Q61033	Lamina-associated polypeptide 2, isoforms alpha/zeta OS=Mus musculus OX=10090 GN=Tmpo PE=1 SV=4	NA	NA	SSTPLPTVSSSAENTR	S165	TPLPTVsSSAENT	NA	NA	NA	NA	NA	NA	NA	NA	NA	NA	NA	NA	NA	NA	NA	NA	NA	NA	NA	NA	NA	NA	NA	NA	T159	N-Term(TMTpro); T3(Phospho); S11(Phospho)	SSTPLPTVSSSAENTR	N	0.9515	20	12	24	18.2995	38.9718	35.6667	21.6529	32.3263	28.7393	33.5625	37.2715	23.2059	26.7138	34.1303
Q61033	Lamina-associated polypeptide 2, isoforms alpha/zeta OS=Mus musculus OX=10090 GN=Tmpo PE=1 SV=4	NA	NA	SSTPLPTVSSSAENTR	S165	TPLPTVsSSAENT	NA	NA	NA	NA	NA	NA	NA	NA	NA	NA	NA	NA	NA	NA	NA	NA	NA	NA	NA	NA	NA	NA	NA	NA	T159	N-Term(TMTpro); T3(Phospho)	SSTPLPTVSSSAENTR	N	0.9515	20	12	24	688.003	992.663	1275.39	740.015	838.551	1323.07	887.023	1013.64	931.552	883.444	1096.35
Q61033	Lamina-associated polypeptide 2, isoforms alpha/zeta OS=Mus musculus OX=10090 GN=Tmpo PE=1 SV=4	NA	NA	SSTPLPTVSSSAENTR	S165	TPLPTVsSSAENT	NA	NA	NA	NA	NA	NA	NA	NA	NA	NA	NA	NA	NA	NA	NA	NA	NA	NA	NA	NA	NA	NA	NA	NA	T159	N-Term(TMTpro); S8(Phospho); S10(Phospho); S11(Phospho)	LREQGTESRSSTPLPTVSSSAENTR	N	0.9515	24	12	24	233.958	357.063	385.057	246.122	285.244	422.848	252.701	295.353	289.153	227.018	332.745
Q61033	Lamina-associated polypeptide 2, isoforms alpha/zeta OS=Mus musculus OX=10090 GN=Tmpo PE=1 SV=4	NA	NA	SSTPLPTVSSSAENTR	S165	TPLPTVsSSAENT	NA	NA	NA	NA	NA	NA	NA	NA	NA	NA	NA	NA	NA	NA	NA	NA	NA	NA	NA	NA	NA	NA	NA	NA	T159	N-Term(TMTpro); S10(Phospho); S11(Phospho)	LREQGTESRSSTPLPTVSSSAENTR	N	0.9515	4	12	24	263.867	420.526	466.537	285.922	296.731	482.335	282.43	327.927	346.615	246.78	333.56
Q61033	Lamina-associated polypeptide 2, isoforms alpha/zeta OS=Mus musculus OX=10090 GN=Tmpo PE=1 SV=4	NA	NA	SSTPLPTVSSSAENTR	S165	TPLPTVsSSAENT	NA	NA	NA	NA	NA	NA	NA	NA	NA	NA	NA	NA	NA	NA	NA	NA	NA	NA	NA	NA	NA	NA	NA	NA	T159	N-Term(TMTpro); S8(Phospho); S10(Phospho)	LREQGTESRSSTPLPTVSSSAENTR	N	0.9515	4	8	24	426.202	830.945	914.012	497.502	563.27	981.997	495.492	567.425	685.587	481.445	655.81
Q61033	Lamina-associated polypeptide 2, isoforms alpha/zeta OS=Mus musculus OX=10090 GN=Tmpo PE=1 SV=4	NA	NA	SSTPLPTVSSSAENTR	S165	TPLPTVsSSAENT	NA	NA	NA	NA	NA	NA	NA	NA	NA	NA	NA	NA	NA	NA	NA	NA	NA	NA	NA	NA	NA	NA	NA	NA	T159	N-Term(TMTpro); T6(Phospho); T12(Phospho)	LREQGTESRSSTPLPTVSSSAENTR	N	0.9515	4	8	24	283.544	485.544	518.705	320.773	322.246	494.38	319.171	374.803	381.516	308.153	411.601
Q8K0L9	Zinc finger and BTB domain-containing protein 20 OS=Mus musculus OX=10090 GN=Zbtb20 PE=1 SV=1	Q8K0L9 [301-312]	1xCarbamidomethyl [C11]; 1xTMTpro [N-Term]; 1xAMTzHexNAc2 [T9(99.5)]	YLSTTPETTHCR	T309	STTPETtHCRKQP	NA	NA	NA	NA	NA	NA	NA	NA	NA	NA	NA	NA	NA	NA	NA	NA	NA	NA	NA	NA	NA	NA	NA	NA	S303	N-Term(TMTpro); T5(Phospho); C11(Carbamidomethyl)	YLSTTPETTHCR	Y	0.9515	24	20	24	639.529	717.542	581.888	632.126	598.897	580.846	574.256	636.54	726.888	636.765	631.31
Q8BGD9	Eukaryotic translation initiation factor 4B OS=Mus musculus OX=10090 GN=Eif4b PE=1 SV=1	Q8BGD9 [495-511]	1xTMTpro [K17]; 1xTMTpro [N-Term]; 1xAMTzHexNAc2 [S10(100)]	SQSSDTEQPSPTSGGGK	S504	SDTEQPsPTSGGG	NA	NA	NA	NA	NA	NA	NA	NA	NA	NA	NA	NA	NA	NA	NA	NA	NA	NA	NA	NA	NA	NA	NA	NA	S497	N-Term(TMTpro); S3(Phospho); S4(Phospho); K17(TMTpro)	SQSSDTEQPSPTSGGGK	Y	0.9515	24	8	24	218.686	245.86	232.557	214.358	174.464	251.324	212.904	286.99	199.363	191.195	240.594
Q8BGD9	Eukaryotic translation initiation factor 4B OS=Mus musculus OX=10090 GN=Eif4b PE=1 SV=1	Q8BGD9 [495-511]	1xTMTpro [K17]; 1xTMTpro [N-Term]; 1xAMTzHexNAc2 [S10(100)]	SQSSDTEQPSPTSGGGK	S504	SDTEQPsPTSGGG	NA	NA	NA	NA	NA	NA	NA	NA	NA	NA	NA	NA	NA	NA	NA	NA	NA	NA	NA	NA	NA	NA	NA	NA	S497	N-Term(TMTpro); S4(Phospho); K17(TMTpro)	SQSSDTEQPSPTSGGGK	Y	0.9515	4	12	24	312.764	384.575	411.316	319.145	286.672	376.603	281.059	371.913	379.172	260.335	343.492
Q8BGD9	Eukaryotic translation initiation factor 4B OS=Mus musculus OX=10090 GN=Eif4b PE=1 SV=1	Q8BGD9 [495-511]	1xTMTpro [K17]; 1xTMTpro [N-Term]; 1xAMTzHexNAc2 [S10(100)]	SQSSDTEQPSPTSGGGK	S504	SDTEQPsPTSGGG	NA	NA	NA	NA	NA	NA	NA	NA	NA	NA	NA	NA	NA	NA	NA	NA	NA	NA	NA	NA	NA	NA	NA	NA	S497	N-Term(TMTpro); T6(Phospho); K17(TMTpro)	SQSSDTEQPSPTSGGGK	Y	0.9515	16	16	24	7.903	10.5232	10.1664	7.67549	7.89679	12.4418	9.66881	11.3231	10.3103	7.37492	12.2877
Q8BGD9	Eukaryotic translation initiation factor 4B OS=Mus musculus OX=10090 GN=Eif4b PE=1 SV=1	Q8BGD9 [495-511]	1xTMTpro [K17]; 1xTMTpro [N-Term]; 1xAMTzHexNAc2 [S10(100)]	SQSSDTEQPSPTSGGGK	S504	SDTEQPsPTSGGG	NA	NA	NA	NA	NA	NA	NA	NA	NA	NA	NA	NA	NA	NA	NA	NA	NA	NA	NA	NA	NA	NA	NA	NA	S497	N-Term(TMTpro); S4(Phospho); S10(Phospho); K17(TMTpro)	SQSSDTEQPSPTSGGGK	Y	0.9515	4	16	24	74.8079	80.4652	82.9198	75.1976	69.9692	78.5746	57.7285	97.2759	69.0615	58.4462	71.6624
A2RSY1	KAT8 regulatory NSL complex subunit 3 OS=Mus musculus OX=10090 GN=Kansl3 PE=1 SV=1	A2RSY1 [545-553]	1xTMTpro [K9]; 1xTMTpro [N-Term]; 1xAMTzHexNAc2 [T2(100)]	VTTVTSTQK	T546	SPKTKVtTVTSTQ	NA	NA	NA	NA	NA	NA	NA	NA	NA	NA	NA	NA	NA	NA	NA	NA	NA	NA	NA	NA	NA	NA	NA	NA	S539	N-Term(TMTpro); S4(Phospho); K23(TMTpro)	LPTSPSGSEDLSSVSSSPTSSPK	Y	0.9515	4	8	24	55.1921	77.8954	81.0551	70.3323	75.1766	75.7066	55.498	62.3524	62.6949	55.5804	65.7732
A2RSY1	KAT8 regulatory NSL complex subunit 3 OS=Mus musculus OX=10090 GN=Kansl3 PE=1 SV=1	A2RSY1 [545-553]	1xTMTpro [K9]; 1xTMTpro [N-Term]; 1xAMTzHexNAc2 [T2(100)]	VTTVTSTQK	T546	SPKTKVtTVTSTQ	NA	NA	NA	NA	NA	NA	NA	NA	NA	NA	NA	NA	NA	NA	NA	NA	NA	NA	NA	NA	NA	NA	NA	NA	S539	N-Term(TMTpro); T3(Phospho); T19(Phospho); K23(TMTpro)	LPTSPSGSEDLSSVSSSPTSSPK	Y	0.9515	8	20	24	34.1717	34.2567	45.9806	41.2876	41.0571	45.0174	32.0953	45.9386	40.1048	37.1834	52.7566
A2RSY1	KAT8 regulatory NSL complex subunit 3 OS=Mus musculus OX=10090 GN=Kansl3 PE=1 SV=1	A2RSY1 [545-553]	1xTMTpro [K9]; 1xTMTpro [N-Term]; 1xAMTzHexNAc2 [T2(100)]	VTTVTSTQK	T546	SPKTKVtTVTSTQ	NA	NA	NA	NA	NA	NA	NA	NA	NA	NA	NA	NA	NA	NA	NA	NA	NA	NA	NA	NA	NA	NA	NA	NA	S539	N-Term(TMTpro); S4(Phospho); S6(Phospho); K23(TMTpro)	LPTSPSGSEDLSSVSSSPTSSPK	Y	0.9515	24	12	24	248.58	269.923	314.012	306.987	297.067	332.645	252.464	310.561	286.705	270.504	333.205
A2RSY1	KAT8 regulatory NSL complex subunit 3 OS=Mus musculus OX=10090 GN=Kansl3 PE=1 SV=1	A2RSY1 [545-553]	1xTMTpro [K9]; 1xTMTpro [N-Term]; 1xAMTzHexNAc2 [T2(100)]	VTTVTSTQK	T546	SPKTKVtTVTSTQ	NA	NA	NA	NA	NA	NA	NA	NA	NA	NA	NA	NA	NA	NA	NA	NA	NA	NA	NA	NA	NA	NA	NA	NA	S539	N-Term(TMTpro); S8(Phospho); K23(TMTpro)	LPTSPSGSEDLSSVSSSPTSSPK	Y	0.9515	16	16	24	88.2859	97.9502	98.2433	81.7938	97.8092	96.3275	83.9635	118.4	99.1177	96.0733	115.276
A2RSY1	KAT8 regulatory NSL complex subunit 3 OS=Mus musculus OX=10090 GN=Kansl3 PE=1 SV=1	A2RSY1 [545-553]	1xTMTpro [K9]; 1xTMTpro [N-Term]; 1xAMTzHexNAc2 [T2(100)]	VTTVTSTQK	T546	SPKTKVtTVTSTQ	NA	NA	NA	NA	NA	NA	NA	NA	NA	NA	NA	NA	NA	NA	NA	NA	NA	NA	NA	NA	NA	NA	NA	NA	S539	N-Term(TMTpro); S20(Phospho); K23(TMTpro)	LPTSPSGSEDLSSVSSSPTSSPK	Y	0.9515	4	16	24	41.0707	85.4697	72.3301	56.2658	55.3873	63.8956	41.7429	61.7519	60.8041	43.8024	56.4052
Q61033	Lamina-associated polypeptide 2, isoforms alpha/zeta OS=Mus musculus OX=10090 GN=Tmpo PE=1 SV=4	NA	NA	SSTPLPTVSSSAENTR	S165	TPLPTVsSSAENT	NA	NA	NA	NA	NA	NA	NA	NA	NA	NA	NA	NA	NA	NA	NA	NA	NA	NA	NA	NA	NA	NA	NA	NA	S158	N-Term(TMTpro); S6(Phospho)	EQGTESRSSTPLPTVSSSAENTR	N	0.9515	4	8	24	114.52	241.217	241.775	136.517	163.359	283.801	108.167	148.773	194.119	138.535	185.424
Q61033	Lamina-associated polypeptide 2, isoforms alpha/zeta OS=Mus musculus OX=10090 GN=Tmpo PE=1 SV=4	NA	NA	SSTPLPTVSSSAENTR	S165	TPLPTVsSSAENT	NA	NA	NA	NA	NA	NA	NA	NA	NA	NA	NA	NA	NA	NA	NA	NA	NA	NA	NA	NA	NA	NA	NA	NA	S158	N-Term(TMTpro); T4(Phospho); T10(Phospho)	EQGTESRSSTPLPTVSSSAENTR	N	0.9515	20	8	24	46.4375	51.3145	80.0452	47.224	59.2648	110.308	47.8664	66.0865	61.7904	55.5132	75.596
Q61033	Lamina-associated polypeptide 2, isoforms alpha/zeta OS=Mus musculus OX=10090 GN=Tmpo PE=1 SV=4	NA	NA	SSTPLPTVSSSAENTR	S165	TPLPTVsSSAENT	NA	NA	NA	NA	NA	NA	NA	NA	NA	NA	NA	NA	NA	NA	NA	NA	NA	NA	NA	NA	NA	NA	NA	NA	S158	N-Term(TMTpro); S6(Phospho); S8(Phospho)	EQGTESRSSTPLPTVSSSAENTR	N	0.9515	20	20	24	177.486	230.818	328.175	191.783	242.752	372.132	220.541	242.213	219.904	218.08	285.37
Q61033	Lamina-associated polypeptide 2, isoforms alpha/zeta OS=Mus musculus OX=10090 GN=Tmpo PE=1 SV=4	NA	NA	SSTPLPTVSSSAENTR	S165	TPLPTVsSSAENT	NA	NA	NA	NA	NA	NA	NA	NA	NA	NA	NA	NA	NA	NA	NA	NA	NA	NA	NA	NA	NA	NA	NA	NA	S158	N-Term(TMTpro); S6(Phospho); S8(Phospho); S9(Phospho)	EQGTESRSSTPLPTVSSSAENTR	N	0.9515	24	16	24	166.762	216.143	255.304	184.669	206.766	279.046	183.706	236.679	179.938	158.893	270.393
Q61033	Lamina-associated polypeptide 2, isoforms alpha/zeta OS=Mus musculus OX=10090 GN=Tmpo PE=1 SV=4	NA	NA	SSTPLPTVSSSAENTR	S165	TPLPTVsSSAENT	NA	NA	NA	NA	NA	NA	NA	NA	NA	NA	NA	NA	NA	NA	NA	NA	NA	NA	NA	NA	NA	NA	NA	NA	S158	N-Term(TMTpro); S8(Phospho); S9(Phospho)	EQGTESRSSTPLPTVSSSAENTR	N	0.9515	20	20	24	322.898	465.232	588.399	429.037	440.064	720.808	407.986	449.451	441.465	375.98	535.387
Q61033	Lamina-associated polypeptide 2, isoforms alpha/zeta OS=Mus musculus OX=10090 GN=Tmpo PE=1 SV=4	NA	NA	SSTPLPTVSSSAENTR	S165	TPLPTVsSSAENT	NA	NA	NA	NA	NA	NA	NA	NA	NA	NA	NA	NA	NA	NA	NA	NA	NA	NA	NA	NA	NA	NA	NA	NA	S158	N-Term(TMTpro); S8(Phospho); S10(Phospho); S11(Phospho)	LREQGTESRSSTPLPTVSSSAENTR	N	0.9515	24	12	24	233.958	357.063	385.057	246.122	285.244	422.848	252.701	295.353	289.153	227.018	332.745
Q61033	Lamina-associated polypeptide 2, isoforms alpha/zeta OS=Mus musculus OX=10090 GN=Tmpo PE=1 SV=4	NA	NA	SSTPLPTVSSSAENTR	S165	TPLPTVsSSAENT	NA	NA	NA	NA	NA	NA	NA	NA	NA	NA	NA	NA	NA	NA	NA	NA	NA	NA	NA	NA	NA	NA	NA	NA	S158	N-Term(TMTpro); S10(Phospho); S11(Phospho)	LREQGTESRSSTPLPTVSSSAENTR	N	0.9515	4	12	24	263.867	420.526	466.537	285.922	296.731	482.335	282.43	327.927	346.615	246.78	333.56
Q61033	Lamina-associated polypeptide 2, isoforms alpha/zeta OS=Mus musculus OX=10090 GN=Tmpo PE=1 SV=4	NA	NA	SSTPLPTVSSSAENTR	S165	TPLPTVsSSAENT	NA	NA	NA	NA	NA	NA	NA	NA	NA	NA	NA	NA	NA	NA	NA	NA	NA	NA	NA	NA	NA	NA	NA	NA	S158	N-Term(TMTpro); S8(Phospho); S10(Phospho)	LREQGTESRSSTPLPTVSSSAENTR	N	0.9515	4	8	24	426.202	830.945	914.012	497.502	563.27	981.997	495.492	567.425	685.587	481.445	655.81
Q61033	Lamina-associated polypeptide 2, isoforms alpha/zeta OS=Mus musculus OX=10090 GN=Tmpo PE=1 SV=4	NA	NA	SSTPLPTVSSSAENTR	S165	TPLPTVsSSAENT	NA	NA	NA	NA	NA	NA	NA	NA	NA	NA	NA	NA	NA	NA	NA	NA	NA	NA	NA	NA	NA	NA	NA	NA	S158	N-Term(TMTpro); T6(Phospho); T12(Phospho)	LREQGTESRSSTPLPTVSSSAENTR	N	0.9515	4	8	24	283.544	485.544	518.705	320.773	322.246	494.38	319.171	374.803	381.516	308.153	411.601
Q61033	Lamina-associated polypeptide 2, isoforms alpha/zeta OS=Mus musculus OX=10090 GN=Tmpo PE=1 SV=4	NA	NA	SSTPLPTVSSSAENTR	S165	TPLPTVsSSAENT	NA	NA	NA	NA	NA	NA	NA	NA	NA	NA	NA	NA	NA	NA	NA	NA	NA	NA	NA	NA	NA	NA	NA	NA	S158	N-Term(TMTpro); S10(Phospho); S11(Phospho)	SSTPLPTVSSSAENTR	N	0.9515	24	16	24	12.9868	21.1867	22.0355	21.756	23.4823	26.7318	20.848	28.0841	19.3383	18.7692	23.9421
Q61033	Lamina-associated polypeptide 2, isoforms alpha/zeta OS=Mus musculus OX=10090 GN=Tmpo PE=1 SV=4	NA	NA	SSTPLPTVSSSAENTR	S165	TPLPTVsSSAENT	NA	NA	NA	NA	NA	NA	NA	NA	NA	NA	NA	NA	NA	NA	NA	NA	NA	NA	NA	NA	NA	NA	NA	NA	S158	N-Term(TMTpro); S11(Phospho)	SSTPLPTVSSSAENTR	N	0.9515	20	12	24	119.439	145.974	175.361	107.027	137.539	165.991	119.853	168.818	121.002	130.689	155.369
Q61033	Lamina-associated polypeptide 2, isoforms alpha/zeta OS=Mus musculus OX=10090 GN=Tmpo PE=1 SV=4	NA	NA	SSTPLPTVSSSAENTR	S165	TPLPTVsSSAENT	NA	NA	NA	NA	NA	NA	NA	NA	NA	NA	NA	NA	NA	NA	NA	NA	NA	NA	NA	NA	NA	NA	NA	NA	S158	N-Term(TMTpro); S1(Phospho); S2(Phospho)	SSTPLPTVSSSAENTR	N	0.9515	24	8	24	42.7973	85.1354	76.3555	58.9785	58.6549	69.9464	60.2069	77.9883	64.553	59.6841	83.1352
Q61033	Lamina-associated polypeptide 2, isoforms alpha/zeta OS=Mus musculus OX=10090 GN=Tmpo PE=1 SV=4	NA	NA	SSTPLPTVSSSAENTR	S165	TPLPTVsSSAENT	NA	NA	NA	NA	NA	NA	NA	NA	NA	NA	NA	NA	NA	NA	NA	NA	NA	NA	NA	NA	NA	NA	NA	NA	S158	N-Term(TMTpro); S2(Phospho)	SSTPLPTVSSSAENTR	N	0.9515	20	16	24	173.452	195.151	206.416	159.097	187.35	227.062	167.439	226.135	164.559	171.008	206.717
Q61033	Lamina-associated polypeptide 2, isoforms alpha/zeta OS=Mus musculus OX=10090 GN=Tmpo PE=1 SV=4	NA	NA	SSTPLPTVSSSAENTR	S165	TPLPTVsSSAENT	NA	NA	NA	NA	NA	NA	NA	NA	NA	NA	NA	NA	NA	NA	NA	NA	NA	NA	NA	NA	NA	NA	NA	NA	S158	N-Term(TMTpro); T3(Phospho); S11(Phospho)	SSTPLPTVSSSAENTR	N	0.9515	20	12	24	18.2995	38.9718	35.6667	21.6529	32.3263	28.7393	33.5625	37.2715	23.2059	26.7138	34.1303
Q61033	Lamina-associated polypeptide 2, isoforms alpha/zeta OS=Mus musculus OX=10090 GN=Tmpo PE=1 SV=4	NA	NA	SSTPLPTVSSSAENTR	S165	TPLPTVsSSAENT	NA	NA	NA	NA	NA	NA	NA	NA	NA	NA	NA	NA	NA	NA	NA	NA	NA	NA	NA	NA	NA	NA	NA	NA	S158	N-Term(TMTpro); T3(Phospho)	SSTPLPTVSSSAENTR	N	0.9515	20	12	24	688.003	992.663	1275.39	740.015	838.551	1323.07	887.023	1013.64	931.552	883.444	1096.35
Q8C2Q3	RNA-binding protein 14 OS=Mus musculus OX=10090 GN=Rbm14 PE=1 SV=1	Q8C2Q3 [518-541]	1xTMTpro [N-Term]; 1xAMTzHexNAc2 [Y11(99.7)]	TQSSASLAASYAAQQHPQAAASYR	Y528	ASLAASyAAQQHP	NA	NA	NA	NA	NA	NA	NA	NA	NA	NA	NA	NA	NA	NA	NA	NA	NA	NA	NA	NA	NA	NA	NA	NA	S521	N-Term(TMTpro); S3(Phospho)	TQSSASLAASYAAQQHPQAAASYR	Y	0.9515	16	16	24	153.07	235.663	243.334	188.23	216.103	230.844	191.911	234.283	225.948	226.76	270.421
A2RSY1	KAT8 regulatory NSL complex subunit 3 OS=Mus musculus OX=10090 GN=Kansl3 PE=1 SV=1	A2RSY1 [545-553]	1xTMTpro [K9]; 1xTMTpro [N-Term]; 1xAMTzHexNAc2 [T2(100)]	VTTVTSTQK	T546	SPKTKVtTVTSTQ	NA	NA	NA	NA	NA	NA	NA	NA	NA	NA	NA	NA	NA	NA	NA	NA	NA	NA	NA	NA	NA	NA	NA	NA	T538	N-Term(TMTpro); S4(Phospho); K23(TMTpro)	LPTSPSGSEDLSSVSSSPTSSPK	Y	0.9515	4	8	24	55.1921	77.8954	81.0551	70.3323	75.1766	75.7066	55.498	62.3524	62.6949	55.5804	65.7732
A2RSY1	KAT8 regulatory NSL complex subunit 3 OS=Mus musculus OX=10090 GN=Kansl3 PE=1 SV=1	A2RSY1 [545-553]	1xTMTpro [K9]; 1xTMTpro [N-Term]; 1xAMTzHexNAc2 [T2(100)]	VTTVTSTQK	T546	SPKTKVtTVTSTQ	NA	NA	NA	NA	NA	NA	NA	NA	NA	NA	NA	NA	NA	NA	NA	NA	NA	NA	NA	NA	NA	NA	NA	NA	T538	N-Term(TMTpro); T3(Phospho); T19(Phospho); K23(TMTpro)	LPTSPSGSEDLSSVSSSPTSSPK	Y	0.9515	8	20	24	34.1717	34.2567	45.9806	41.2876	41.0571	45.0174	32.0953	45.9386	40.1048	37.1834	52.7566
A2RSY1	KAT8 regulatory NSL complex subunit 3 OS=Mus musculus OX=10090 GN=Kansl3 PE=1 SV=1	A2RSY1 [545-553]	1xTMTpro [K9]; 1xTMTpro [N-Term]; 1xAMTzHexNAc2 [T2(100)]	VTTVTSTQK	T546	SPKTKVtTVTSTQ	NA	NA	NA	NA	NA	NA	NA	NA	NA	NA	NA	NA	NA	NA	NA	NA	NA	NA	NA	NA	NA	NA	NA	NA	T538	N-Term(TMTpro); S4(Phospho); S6(Phospho); K23(TMTpro)	LPTSPSGSEDLSSVSSSPTSSPK	Y	0.9515	24	12	24	248.58	269.923	314.012	306.987	297.067	332.645	252.464	310.561	286.705	270.504	333.205
A2RSY1	KAT8 regulatory NSL complex subunit 3 OS=Mus musculus OX=10090 GN=Kansl3 PE=1 SV=1	A2RSY1 [545-553]	1xTMTpro [K9]; 1xTMTpro [N-Term]; 1xAMTzHexNAc2 [T2(100)]	VTTVTSTQK	T546	SPKTKVtTVTSTQ	NA	NA	NA	NA	NA	NA	NA	NA	NA	NA	NA	NA	NA	NA	NA	NA	NA	NA	NA	NA	NA	NA	NA	NA	T538	N-Term(TMTpro); S8(Phospho); K23(TMTpro)	LPTSPSGSEDLSSVSSSPTSSPK	Y	0.9515	16	16	24	88.2859	97.9502	98.2433	81.7938	97.8092	96.3275	83.9635	118.4	99.1177	96.0733	115.276
A2RSY1	KAT8 regulatory NSL complex subunit 3 OS=Mus musculus OX=10090 GN=Kansl3 PE=1 SV=1	A2RSY1 [545-553]	1xTMTpro [K9]; 1xTMTpro [N-Term]; 1xAMTzHexNAc2 [T2(100)]	VTTVTSTQK	T546	SPKTKVtTVTSTQ	NA	NA	NA	NA	NA	NA	NA	NA	NA	NA	NA	NA	NA	NA	NA	NA	NA	NA	NA	NA	NA	NA	NA	NA	T538	N-Term(TMTpro); S20(Phospho); K23(TMTpro)	LPTSPSGSEDLSSVSSSPTSSPK	Y	0.9515	4	16	24	41.0707	85.4697	72.3301	56.2658	55.3873	63.8956	41.7429	61.7519	60.8041	43.8024	56.4052
Q61033	Lamina-associated polypeptide 2, isoforms alpha/zeta OS=Mus musculus OX=10090 GN=Tmpo PE=1 SV=4	NA	NA	SSTPLPTVSSSAENTR	S165	TPLPTVsSSAENT	NA	NA	NA	NA	NA	NA	NA	NA	NA	NA	NA	NA	NA	NA	NA	NA	NA	NA	NA	NA	NA	NA	NA	NA	S157	N-Term(TMTpro); S8(Phospho); S10(Phospho); S11(Phospho)	LREQGTESRSSTPLPTVSSSAENTR	N	0.9515	24	12	24	233.958	357.063	385.057	246.122	285.244	422.848	252.701	295.353	289.153	227.018	332.745
Q61033	Lamina-associated polypeptide 2, isoforms alpha/zeta OS=Mus musculus OX=10090 GN=Tmpo PE=1 SV=4	NA	NA	SSTPLPTVSSSAENTR	S165	TPLPTVsSSAENT	NA	NA	NA	NA	NA	NA	NA	NA	NA	NA	NA	NA	NA	NA	NA	NA	NA	NA	NA	NA	NA	NA	NA	NA	S157	N-Term(TMTpro); S10(Phospho); S11(Phospho)	LREQGTESRSSTPLPTVSSSAENTR	N	0.9515	4	12	24	263.867	420.526	466.537	285.922	296.731	482.335	282.43	327.927	346.615	246.78	333.56
Q61033	Lamina-associated polypeptide 2, isoforms alpha/zeta OS=Mus musculus OX=10090 GN=Tmpo PE=1 SV=4	NA	NA	SSTPLPTVSSSAENTR	S165	TPLPTVsSSAENT	NA	NA	NA	NA	NA	NA	NA	NA	NA	NA	NA	NA	NA	NA	NA	NA	NA	NA	NA	NA	NA	NA	NA	NA	S157	N-Term(TMTpro); S8(Phospho); S10(Phospho)	LREQGTESRSSTPLPTVSSSAENTR	N	0.9515	4	8	24	426.202	830.945	914.012	497.502	563.27	981.997	495.492	567.425	685.587	481.445	655.81
Q61033	Lamina-associated polypeptide 2, isoforms alpha/zeta OS=Mus musculus OX=10090 GN=Tmpo PE=1 SV=4	NA	NA	SSTPLPTVSSSAENTR	S165	TPLPTVsSSAENT	NA	NA	NA	NA	NA	NA	NA	NA	NA	NA	NA	NA	NA	NA	NA	NA	NA	NA	NA	NA	NA	NA	NA	NA	S157	N-Term(TMTpro); T6(Phospho); T12(Phospho)	LREQGTESRSSTPLPTVSSSAENTR	N	0.9515	4	8	24	283.544	485.544	518.705	320.773	322.246	494.38	319.171	374.803	381.516	308.153	411.601
Q61033	Lamina-associated polypeptide 2, isoforms alpha/zeta OS=Mus musculus OX=10090 GN=Tmpo PE=1 SV=4	NA	NA	SSTPLPTVSSSAENTR	S165	TPLPTVsSSAENT	NA	NA	NA	NA	NA	NA	NA	NA	NA	NA	NA	NA	NA	NA	NA	NA	NA	NA	NA	NA	NA	NA	NA	NA	S157	N-Term(TMTpro); S6(Phospho)	EQGTESRSSTPLPTVSSSAENTR	N	0.9515	4	8	24	114.52	241.217	241.775	136.517	163.359	283.801	108.167	148.773	194.119	138.535	185.424
Q61033	Lamina-associated polypeptide 2, isoforms alpha/zeta OS=Mus musculus OX=10090 GN=Tmpo PE=1 SV=4	NA	NA	SSTPLPTVSSSAENTR	S165	TPLPTVsSSAENT	NA	NA	NA	NA	NA	NA	NA	NA	NA	NA	NA	NA	NA	NA	NA	NA	NA	NA	NA	NA	NA	NA	NA	NA	S157	N-Term(TMTpro); T4(Phospho); T10(Phospho)	EQGTESRSSTPLPTVSSSAENTR	N	0.9515	20	8	24	46.4375	51.3145	80.0452	47.224	59.2648	110.308	47.8664	66.0865	61.7904	55.5132	75.596
Q61033	Lamina-associated polypeptide 2, isoforms alpha/zeta OS=Mus musculus OX=10090 GN=Tmpo PE=1 SV=4	NA	NA	SSTPLPTVSSSAENTR	S165	TPLPTVsSSAENT	NA	NA	NA	NA	NA	NA	NA	NA	NA	NA	NA	NA	NA	NA	NA	NA	NA	NA	NA	NA	NA	NA	NA	NA	S157	N-Term(TMTpro); S6(Phospho); S8(Phospho)	EQGTESRSSTPLPTVSSSAENTR	N	0.9515	20	20	24	177.486	230.818	328.175	191.783	242.752	372.132	220.541	242.213	219.904	218.08	285.37
Q61033	Lamina-associated polypeptide 2, isoforms alpha/zeta OS=Mus musculus OX=10090 GN=Tmpo PE=1 SV=4	NA	NA	SSTPLPTVSSSAENTR	S165	TPLPTVsSSAENT	NA	NA	NA	NA	NA	NA	NA	NA	NA	NA	NA	NA	NA	NA	NA	NA	NA	NA	NA	NA	NA	NA	NA	NA	S157	N-Term(TMTpro); S6(Phospho); S8(Phospho); S9(Phospho)	EQGTESRSSTPLPTVSSSAENTR	N	0.9515	24	16	24	166.762	216.143	255.304	184.669	206.766	279.046	183.706	236.679	179.938	158.893	270.393
Q61033	Lamina-associated polypeptide 2, isoforms alpha/zeta OS=Mus musculus OX=10090 GN=Tmpo PE=1 SV=4	NA	NA	SSTPLPTVSSSAENTR	S165	TPLPTVsSSAENT	NA	NA	NA	NA	NA	NA	NA	NA	NA	NA	NA	NA	NA	NA	NA	NA	NA	NA	NA	NA	NA	NA	NA	NA	S157	N-Term(TMTpro); S8(Phospho); S9(Phospho)	EQGTESRSSTPLPTVSSSAENTR	N	0.9515	20	20	24	322.898	465.232	588.399	429.037	440.064	720.808	407.986	449.451	441.465	375.98	535.387
Q61033	Lamina-associated polypeptide 2, isoforms alpha/zeta OS=Mus musculus OX=10090 GN=Tmpo PE=1 SV=4	NA	NA	SSTPLPTVSSSAENTR	S165	TPLPTVsSSAENT	NA	NA	NA	NA	NA	NA	NA	NA	NA	NA	NA	NA	NA	NA	NA	NA	NA	NA	NA	NA	NA	NA	NA	NA	S157	N-Term(TMTpro); S10(Phospho); S11(Phospho)	SSTPLPTVSSSAENTR	N	0.9515	24	16	24	12.9868	21.1867	22.0355	21.756	23.4823	26.7318	20.848	28.0841	19.3383	18.7692	23.9421
Q61033	Lamina-associated polypeptide 2, isoforms alpha/zeta OS=Mus musculus OX=10090 GN=Tmpo PE=1 SV=4	NA	NA	SSTPLPTVSSSAENTR	S165	TPLPTVsSSAENT	NA	NA	NA	NA	NA	NA	NA	NA	NA	NA	NA	NA	NA	NA	NA	NA	NA	NA	NA	NA	NA	NA	NA	NA	S157	N-Term(TMTpro); S11(Phospho)	SSTPLPTVSSSAENTR	N	0.9515	20	12	24	119.439	145.974	175.361	107.027	137.539	165.991	119.853	168.818	121.002	130.689	155.369
Q61033	Lamina-associated polypeptide 2, isoforms alpha/zeta OS=Mus musculus OX=10090 GN=Tmpo PE=1 SV=4	NA	NA	SSTPLPTVSSSAENTR	S165	TPLPTVsSSAENT	NA	NA	NA	NA	NA	NA	NA	NA	NA	NA	NA	NA	NA	NA	NA	NA	NA	NA	NA	NA	NA	NA	NA	NA	S157	N-Term(TMTpro); S1(Phospho); S2(Phospho)	SSTPLPTVSSSAENTR	N	0.9515	24	8	24	42.7973	85.1354	76.3555	58.9785	58.6549	69.9464	60.2069	77.9883	64.553	59.6841	83.1352
Q61033	Lamina-associated polypeptide 2, isoforms alpha/zeta OS=Mus musculus OX=10090 GN=Tmpo PE=1 SV=4	NA	NA	SSTPLPTVSSSAENTR	S165	TPLPTVsSSAENT	NA	NA	NA	NA	NA	NA	NA	NA	NA	NA	NA	NA	NA	NA	NA	NA	NA	NA	NA	NA	NA	NA	NA	NA	S157	N-Term(TMTpro); S2(Phospho)	SSTPLPTVSSSAENTR	N	0.9515	20	16	24	173.452	195.151	206.416	159.097	187.35	227.062	167.439	226.135	164.559	171.008	206.717
Q61033	Lamina-associated polypeptide 2, isoforms alpha/zeta OS=Mus musculus OX=10090 GN=Tmpo PE=1 SV=4	NA	NA	SSTPLPTVSSSAENTR	S165	TPLPTVsSSAENT	NA	NA	NA	NA	NA	NA	NA	NA	NA	NA	NA	NA	NA	NA	NA	NA	NA	NA	NA	NA	NA	NA	NA	NA	S157	N-Term(TMTpro); T3(Phospho); S11(Phospho)	SSTPLPTVSSSAENTR	N	0.9515	20	12	24	18.2995	38.9718	35.6667	21.6529	32.3263	28.7393	33.5625	37.2715	23.2059	26.7138	34.1303
Q61033	Lamina-associated polypeptide 2, isoforms alpha/zeta OS=Mus musculus OX=10090 GN=Tmpo PE=1 SV=4	NA	NA	SSTPLPTVSSSAENTR	S165	TPLPTVsSSAENT	NA	NA	NA	NA	NA	NA	NA	NA	NA	NA	NA	NA	NA	NA	NA	NA	NA	NA	NA	NA	NA	NA	NA	NA	S157	N-Term(TMTpro); T3(Phospho)	SSTPLPTVSSSAENTR	N	0.9515	20	12	24	688.003	992.663	1275.39	740.015	838.551	1323.07	887.023	1013.64	931.552	883.444	1096.35
Q8C2Q3	RNA-binding protein 14 OS=Mus musculus OX=10090 GN=Rbm14 PE=1 SV=1	Q8C2Q3 [518-541]	1xTMTpro [N-Term]; 1xAMTzHexNAc2 [Y11(99.7)]	TQSSASLAASYAAQQHPQAAASYR	Y528	ASLAASyAAQQHP	NA	NA	NA	NA	NA	NA	NA	NA	NA	NA	NA	NA	NA	NA	NA	NA	NA	NA	NA	NA	NA	NA	NA	NA	S520	N-Term(TMTpro); S3(Phospho)	TQSSASLAASYAAQQHPQAAASYR	Y	0.9515	16	16	24	153.07	235.663	243.334	188.23	216.103	230.844	191.911	234.283	225.948	226.76	270.421
[truncated: 10 more columns]
