# Supplementary material for: O-GlcNAcylation of nuclear proteins in the mouse liver exhibit daily oscillations that are influenced by meal timing
Source: PLoS Biol. 2025 Sep 25;23(9):e3003400. doi: 10.1371/journal.pbio.3003400 (PMC12500093; doi:10.1371/journal.pbio.3003400)
Supplement: S1 Data — The numerical values of all replicates in Figs 1B, 1C (Table 1), 5D, 5F–5H (Table 2), 6C, 6G, 6H (Table 3), S7A and S7B (Table 4). (XLSX) [file pbio.3003400.s023.xlsx]

## Sheet: Fig 1
Fig 1B	Nuclear O-GlcNAcylation levels in liver of mice fed under NRF
time points (ZT)	Biorep1	Biorep2	Biorep3
3	0.540744	0.406958	0.307422
7	0.364709	0.307787	0.233105
11	0.511218	0.343325	0.318451
15	0.658149	0.708747	0.374386
19	0.764557	0.87446	0.897866
23	0.585231	0.53097	0.666271
Fig 1C	UDP-GlcNAc levels in liver of mice fed under NRF
time points (ZT)	Biorep1	Biorep2	Biorep3
3	383.4	257.3	289.4
7	611.8	673.2	484.2
11	493.5	760.7	590
15	309.6	726	732.7
19	575.9	578.7	547.3
23	552.8	101.7	350

## Sheet: Fig 5
Fig 5D	Levels of CLOCK(aa260-460) O-GlcNAcylation in WT vs S431A mutant
	CLOCK(aa260-460) WT	CLOCK(aa260-460) S431A
Biorep1	1	0.607511
Biorep2	1	0.684394
Biorep3	1	0.777011
Biorep4	1	0.662104
Biorep5	1	0.47675
Fig 5F	Comparison of CLOCK O-GlcNAcylation rhythm and pS427 rhythm
	O-GlcNAc CLOCK			CLOCK pS427
Time points (ZT)	Biorep1	Biorep2	Biorep3	Biorep1	Biorep2	Biorep3
3	-0.412934	-0.940169	-0.704228	-1.12128	0.488175	-1.74306
7	-0.569917	-0.672415	-0.587175	1.22088	0.728549	1.12834
11	-1.13476	-0.836966	-0.214522	0.731642	0.414681	0.490571
15	-0.364266	0.0215694	-0.148502	-1.16397	-1.63766	-0.240221
19	1.28824	1.1262	1.99397	0.557967	-0.826624	-0.220219
23	1.19364	1.30178	-0.339545	-0.225244	0.832883	0.58458
Fig 5G	Comparison of CLOCK pS427 rhythm and CLOCK protein rhythm
	CLOCK pS427			CLOCK protein
Time points (ZT)	Biorep1	Biorep2	Biorep3	Biorep1	Biorep2	Biorep3
3	-1.12128	0.488175	-1.74306	1.88716	0.90144	1.37767
7	1.22088	0.728549	1.12834	-0.228211	0.96681	1.05989
11	0.731642	0.414681	0.490571	-0.112792	0.831765	-0.0278259
15	-1.16397	-1.63766	-0.240221	-0.523831	-1.07953	-0.969975
19	0.557967	-0.826624	-0.220219	-1.04822	-1.01332	-0.737146
23	-0.225244	0.832883	0.58458	0.0258939	-0.607166	-0.70261
Fig 5H	Luciferase reporter assay to detect transcriptional activity of WT vs mutant CLOCK proteins
	-				OGT
	Biorep1	Biorep2	Biorep3	Biorep4	Biorep1	Biorep2	Biorep3	Biorep4
CLOCK (WT)	1	1	1	1	0.251329	0.297459	0.423787	0.355614
CLOCK (S427A)	0.316017	0.222222	0.295455	0.273684	0.312788	0.374619	0.519481	0.430307
CLOCK (S431A)	0.389732	0.431373	0.309091	0.259834	0.283163	0.337719	0.339713	0.276316
CLOCK (S427A/S431A)	0.313411	0.359756	0.396268	0.297692	0.261657	0.351013	0.370256	0.288532

## Sheet: Fig 6
Fig 6C	Liver nuclear O-GlcNAcylation in mice fed under NRF vs DRF
	NRF			DRF
Time points (ZT)	Biorep1	Biorep2	Biorep3	Biorep1	Biorep2	Biorep3
3	0.540744	0.406958	0.307422	1	0.896879	1
7	0.364709	0.307787	0.233105	0.990927	0.878777	0.496903
11	0.511218	0.343325	0.318451	0.804469	0.639341	0.802562
15	0.658149	0.708747	0.374386	0.803952	0.938073	0.571867
19	0.764557	0.87446	0.897866	0.557995	1	0.560386
23	0.585231	0.53097	0.666271	0.389321	0.803516	0.549201
Fig 6G	UDP-GlcNAc level in liver of mice fed under NRF vs DRF
	NRF			DRF
Time points (ZT)	Biorep1	Biorep2	Biorep3	Biorep1	Biorep2	Biorep3
3	383.4	257.3	289.4	631.8	617.7	326.2
7	611.8	673.2	484.2	411.5	460.6	624.7
11	493.5	760.7	590	753.1	661.2	822.7
15	309.6	726	732.7	636.7	525.5	725.3
19	575.9	578.7	547.3	498	534.1	718.7
23	552.8	101.7	350	620.8	459	822.9
Fig 6H	Food consumption of mice fed under NRF vs DRF
	NRF	DRF
Biorep1	3.925	2.975
Biorep2	4.1	3.95
Biorep3	3.675	3.5
Biorep4	4.25	3.725
Biorep5	4.625	3.9

## Sheet: Fig S7
Fig S7A	Comparison of CLOCK O-GlcNAcylation levels detected by mass spectrometry proteomics vs wstern blotting
	O-GlcNAc proteomics			WB
Time points (ZT)	Biorep1	Biorep2	Biorep3	Biorep1	Biorep2	Biorep3
3	-0.900668	-0.634423	0.643595	-0.412934	-0.940169	-0.704228
7	-2.08914	-0.357002	-1.3557	-0.569917	-0.672415	-0.587175
11	-1.4291	-0.532976	0.0705016	-1.13476	-0.836966	-0.214522
15	0.125413	0.127438	0.688477	-0.364266	0.0215694	-0.148502
19	0.669419	0.247683	1.44007	1.28824	1.1262	1.99397
23	1.13935	1.16984	0.977215	1.19364	1.30178	-0.339545
Fig S7B	Comparison of CLOCK protein levels detected by mass spectrometry proteomics vs wstern blotting
	Proteomics			WB
Time points (ZT)	Biorep1	Biorep2	Biorep3	Biorep1	Biorep2	Biorep3
3	0.566154	-0.346009	0.919913	1.88716	0.90144	1.37767
7	1.01552	0.974738	1.40664	-0.228211	0.96681	1.05989
11	0.817919	1.32383	0.131717	-0.112792	0.831765	-0.0278259
15	-0.0185024	0.114514	-0.513287	-0.523831	-1.07953	-0.969975
19	-1.45892	-1.15211	-0.934956	-1.04822	-1.01332	-0.737146
23	-0.922169	-0.914964	-1.01003	0.0258939	-0.607166	-0.70261
